# Supplementary material for: DNAwhisper: An Integrated Deep Learning Pyramidal Framework for Multi‐Trait Genomic Prediction and Adaptive Marker Prioritisation
Source: Plant Biotechnol J. 2026 Feb 27;24(6):4005–26. doi: 10.1111/pbi.70619 (PMC13205711; doi:10.1111/pbi.70619)
Supplement: Supplementary file 1 — Figure S1: A comprehensive analysis of residual distributions for pre‐trained versus non‐pre‐trained DNAwhisper models. Figure S2: An analysis of the residual distribution for DNAwhisper across validation and test sets. Figure S3: Analysis of the distribution and prioritisation of marker importance for DTT and DTS traits. Figure S4: Inter‐expert correlation matrix. Figure S5: Evaluation of DNAwhisper model stability across DTA, DTS and DTT traits via multi‐fold cross‐validation. Table S1: Trait‐associated candidate genes identified in the proximity of the top 50 significant SNPs for DTA. Table S2: A detailed list of the top 50 key genomic loci for the DTA trait selected by the DNAwhisper model. Table S3: Trait‐associated candidate genes identified in the proximity of the top 50 significant SNPs for DTS. Table S4: A detailed list of the top 50 key genomic loci for the DTS trait selected by the DNAwhisper model. Table S5: Trait‐associated candidate genes identified in the proximity of the top 50 significant SNPs for DTT. Table S6: A detailed list of the top 50 key genomic loci for the DTT trait selected by the DNAwhisper model. [file PBI-24-4005-s001.zip › pbi70619-sup-0001-FigureS1@FigureS1.drawio]

<mxfile host="Electron" agent="Mozilla/5.0 (Windows NT 10.0; Win64; x64) AppleWebKit/537.36 (KHTML, like Gecko) draw.io/28.0.6 Chrome/138.0.7204.100 Electron/37.2.3 Safari/537.36" version="28.0.6">
  <diagram name="第 1 页" id="8HeV_vhjoQCeOxxPDXTT">
    <mxGraphModel dx="1138" dy="1310" grid="1" gridSize="10" guides="1" tooltips="1" connect="1" arrows="1" fold="1" page="1" pageScale="1" pageWidth="827" pageHeight="1169" math="0" shadow="0">
      <root>
        <mxCell id="0" />
        <mxCell id="1" parent="0" />
        <mxCell id="AYxyau2qZqsbDyEicwqY-2" value="" style="shape=image;verticalLabelPosition=bottom;labelBackgroundColor=default;verticalAlign=top;aspect=fixed;imageAspect=0;image=data:image/png,iVBORw0KGgoAAAANSUhEUgAAAqoAAAHjCAIAAABkWKoEAAAgAElEQVR4nOzdd1xTV98A8JOEMMIOe++9REWcqDgQN7zOOqt1tY62dmDr49NaW33a6mMdtY5W6yxawVVFW7VOxIkgQwXZOwQIEELWff84cHsfRggkJAF+3z/8nNzc3Hty5eZ3z6YRBIEAAAAA0JfQ1Z0BAAAAAKgahH8AAACgz4HwDwAAAPQ5EP4BAACAPgfCPwAAANDnQPgHAAAA+hwI/wAAAECfA+EfAAAA6HMg/AMAAAB9jpa6M9AneHl5kenr16/b29uTL+Pj4z///HOJRIJfrl69es2aNarOnwKSkpIWLlyI01FRUdu2bZO9/4IFCx4+fEi+1NLS0tbWNjIysrKycnd3HzVqVHh4uJaWJv5ZdvabKlFMTEx8fLyMHcaMGfPjjz8q96TU/6kWf7QaRY3/L20SCoVHjhy5cuVKbm4un8/HG/fu3Tt27FjVZKCztxj1AnZo0KBBgwYN2rNnj5z7y/mDtnDhwqSkJITQsmXLPvroo4qKilGjRonFYoQQjUa7fv26nZ1d6099+OGHf/zxB04vWbLk008/Jd969913r1+/Tr6MiIjYtWtX6yPExcVt2LCB/GrHjh1rL4e3b99etmwZQsjExOTatWvGxsYdfinNB6V/dYqNjd2wYQMZ+9evX9+zYr/ixGIxn88vLS19/vz52bNn16xZM2bMmNu3b6s7X52QlJTk1SwmJkbd2ekEMtvh4eHqzossu3fvJrMaFxen7ux0YOPGjdu3b09PTydjv3pp/i2WkJCAYz+LxVqyZAlCyMLCYvjw4fhdgiAuXLjQ+lN1dXXUAB8VFUWmuVxuiy9448aN6upqRTIZFhYWGBiIEKqurm7zSaIn0sRiVh9x7Nixr7/+mlxzYcOGDYsXL1ZrjlTN39/fzs6uvr4+Pz8/Pz8fbywtLV2+fPm//vWvefPmqTd7LbDZ7IiICJwOCAhQVzbc3Nzc3d1bbOyO/ISEhJiamuI0i8VS+vGVRUP+XzA+n3/p0iXy5aBBg/A1tLS0VEt+5LnFqBcQu337dkNDA06HhISw2WzyLXd3dzc3N+r+DQ0N1Fjb4lBubm6ycygWi7/99lucnj17NnmuqKiov//+G6fPnz+/atWqFh+8evWqQCDAaT8/P09PT/KtCxcuiEQi6s4ikejSpUvz58+XnRnZVqxY8d577yGETp069dZbb3X41TQfhH/1OHTo0HfffYfTNBpt06ZNb731lnqzpHrz5s2Ljo7G6YyMjH//+9/Pnz9HCBEEsWXLFg8Pj0GDBqk1g//Dw8NDE576IyMjVVNFtHbtWhWcRXEa8v+CVVVVkZV5/fr1k1GZrBry3GKtL2B4eHhRURFOr1mzJjQ0tMVhJ06cSKYLCwvHjBlDvuzs/8XVq1fJc5FZxXkwMTHBRfacnJyUlBRc+CadP3+eTFM/iBAiW8oYDIZUKsVFrLi4OAXD/6hRo9hsNpfLlUgkR48e/fLLLxU5miaA8K8Ge/fuJW8SOp3+1VdfzZgxo/Vu5eXlv/322927d3Nzc+vr6w0MDHx8fCZNmjR9+nQmk0nu1qLt8+OPP/7xxx9v3rxZXl4eHBx87NixFjts3Ljx0KFDCQkJRUVFLBYrNDR03bp1rZ9k5Ty7svj4+Bw9enTmzJmvXr1CCEml0u+///706dPUffLz80+dOpWYmFhYWCgQCIyNjf39/aOioiIiImg0GrkbtT1v9erVc+bM2b9//40bN8rLy42NjcPCwt5//30rKyvqkf/444+LFy9mZGRwuVyCIExMTCwtLX18fPz9/WfNmsVgMFBbbcytG03j4+PJn56oqKhhw4Z99NFH+OXKlSs/+OAD6s5TpkzBX1ZbW/v27dtkUVtBYrH47NmzCQkJr1+/rq6uptPppqamVlZWvr6+wcHB06ZNQ//bGQUhVFRURG6xs7O7ceMGaqftn/pbP2jQoL179/74449Xr17lcDi2trbR0dFLly7V0tLKycnZs2fP/fv36+rqnJycZs6cuXDhQur/0c2bN2/fvp2ZmVlWVlZTUyMQCFgsloODw6BBg+bNm+fg4IB32717d4tm5g0bNpD/uVu3bo2Ojpbd9p+SkhIbG/vkyZOysjKRSGRiYuLj4zNhwoQpU6Zoa2uTu3XtHqFqEQURQsnJyeRVffnyJU4IhcJLly4lJCSkp6dXV1czmUxLS8sBAwbMmTOnRXijdvg4evQoQRCHDh1KTU2tqan55ptvWgQ8echzi6ke+YTk4+NDLcFra2tPnjz5+PHj+OWFCxeo16ekpIT842QymZMnTybfSk9Pz8zMxOkhQ4Y0NjY+evQIIZSWlvbq1SvqKTpLS0tr4sSJOEsXLlxYv369kZFRl4+mCSD8q9quXbvI51YGg7Ft27apU6e23u3PP/+MiYmpq6sjt1RXVycmJiYmJp4+fXrfvn3m5uatP1VcXBwdHV1aWtre2QsKCqZNm1ZYWIhfCoXCq1evJiYmxsfHU/t2de3sCtLV1V23bh2uXkMIPX/+vKCggIwEJ06c2Lp1K7VOj8Ph/P3333///XdYWNiuXbv09PRaHzM1NfX48eNksx+Hw4mLi0tKSjp37hx5627evPnEiRPUT1VUVFRUVKSlpf3+++9Tp07V19fv2jeKjIzcsWNHcXExQujMmTPvvfceGXIyMzPxrzBCaMKECcqK/QRBrF69+ubNm9SNpaWluOn3ypUrOPwrBZfLnTlzZm5uLn6Zm5u7Y8eO9PT0BQsWLFu2jGz5fv369TfffFNSUkLtGPHbb7+RVbsYj8dLS0tLS0s7derU7t27w8LCFMweQRDbtm07cuQIdSP+n719+/bRo0f37dtna2vb+oNy3iNdUFRU9N5772VkZJBbRCJRbm5ubm7u2bNnFy9eHBMTQ31IIv3+++9ttn93luxbTPXKy8ufPXuG00OHDm3xblRUFBn+//jjj5iYGLLH4sWLF8lmU1xPQH6K2jtk8uTJAoEAh3+EUHx8PLV7YBcMHToUZ4nP59+5c2fSpEmKHE3tIPyrGhn7mUzmd999FxkZ2Xqfp0+ffvDBBzjU0Wg0Pz8/CwuL7Oxs3HqXkpKyevXqU6dOtf6lwD1ozMzMfHx8GhoaWhfTHz9+jBBydXW1tLR89uxZY2MjQojH4+3fv/+rr75S8OyKGzZsGIPBIKtPnzx5gn+brly5snnzZryRwWAEBgYaGxtnZGSUlZUhhG7fvv3ZZ5/997//bX3AW7duIYR8fX1ZLNazZ8/wkYuKik6ePLly5UqEUFlZ2cmTJ/HOLBYrMDBQT0+voqKipKSksrJSdm5xoymXyyV/X+zs7Pz9/XE6ICBAS0tr0aJFW7duRQhVVlZSoy/113zOnDnyX6IrV668fv26xcY1a9Z4eHgghJKTk8nYb2xsjPNQXl5eXFxM7fqEG2ivXr2KX+rp6ZHhltrQK1tWVhZCyMvLy9jY+NGjR/jnOCEh4datWwKBICgoSCKRvHjxAu989OjRxYsXW1tbkx9nMpkuLi4mJiaGhoaNjY25ubk44goEgs8+++z69es6Ojq4mTkrKys7Oxt/Cjdm43SbvcFJ+/bto8Z+X19fY2PjlJSU+vp6hFBmZuayZcvi4+OpdQCYPPdIaywWKyIigtoQbmpqSm29EgqFy5cvxxcNIaSvrx8QEFBbW5uWloa3HDlyxMTEpHUjN2r+a/Hw8LCzs8vLy5PxrTvU3i2mFvfv3yfTwcHBLd719/f39PTET8lcLvfOnTujR4/Gb1Fr/qmd/nAbP07r6OiMGzdOKBRu2bIFDyK4ePHi+vXrFRlYRM3k/fv3IfyDLlq7dm2bsR8h9P333+Poq6Wl9euvvw4cOBAhRBDEv//979jYWITQs2fPrl271qKXDTZt2rQtW7bgHzWhUNh6B3IoDrXCk3ofKnJ2Benp6ZmamnI4HPwSJ6RSKdk5yNjY+NSpU7gaViwWv/fee7gQefny5aVLl5KhlwpXEaP/bRS4f/8+Dv9FRUVkMeLgwYP4y2LZ2dn37t2T0dKBG02pl3HQoEEtKp9nzpy5d+9eHo+HEDpx4gQO/wRBkAOWPD09BwwYIP8lys7OJmMhiewmSZZZEULnz5+3sbHBaYIgMjIyyJIWbnsiq6bZbHbXms/ffffddevWIYS+/fbbn3/+GW9saGj45ptv/u///g9Rxl9JJJIHDx5Mnz4d7/PJJ5/Y2tq2qLD5z3/+88svvyCEKioqkpKSwsLCJk6cOHHiRGoTALUxW4aampr9+/eTL7dv347rh0tKSubNm4cbm7OysuLi4tp89urwHmkNX0NqE0CLNvW4uDgy9js4OBw/fhw/DJ0/f/6TTz7B2/fv3//WW2+1HlSmpaX1ww8/kEMH27yv5dTmLaYu5NMhQqh1h1aEUHR0NHlDnT9/Hof/tLQ08kpaWFiMGDGC3P/mzZtVVVU4PWrUKAMDA4TQsGHDcDGgoqKC+gzRBWw228LCoqKiAiGUmpra5eNoCBj4pzYHDx5MSUlpvZ3L5T59+hSnWSzW0aNH165du3bt2nXr1lGLfS0qeDFjY+NNmzaRBZrWJRsrKyuyeBEaGkpWa+NitIJnVwqpVEqmcQVDWloarj9HCOnq6v7www84Sx9++GF5ebnsLAUFBZHRgjq8jfy+1BLkvn37zpw58/DhQ/yum5vbwoULW1/DTtHX1587dy5OP3/+HP/eJSUlkQ00nSr6d4ham/3tt9+eO3fuyZMnlZWVNBrN19dXuYMpWCzWihUrcLp///7kdkdHRxz7EUJDhgwht5PXHCHk4OBw6dKl5cuXjx49OigoCA/qw7Efe/PmjSJ5u3//PtktPCgoiGwbtrGxWbp0Kblbm38zHd4jXYN7VGBLly4lK0KmTZtGDlhoaGhITExs/dnp06dTpw1Q8G+y9S2mLtSHjzbbv6ZOnUoW1m/cuFFbW4sQOnfuHLnDlClTqKV5as0/WTSnltFlz58hDzKfHdYOaj4o/asai8XCzaI8Hu/tt98+dOhQi1qvwsJCsjzK4/HIGtoWqOU8kq+vL37gbY+vry/1bjE0NMR1oWSbuiJnV1x9fX1NTQ350szMrMW5ysrKOpUl6kgwQ0NDMk1+Xysrqzlz5vz2228Iobt37969exdvNzU1HTx48Pz586n1AV2zYMGCw4cP4xIb7sFA1vyzWKzONsbLnkdlwIABYWFhuP758uXLly9fxtstLS2HDx++aNEib2/vLn6NVhwdHXV1dXGa2j2CWoyjbifLrAKBYOHChbgLenuo/U66gOxMjhBq0duLegXau4lk3yPdkSWyKNlmlpQ4BKbNW0xdcK0Y1uYPl5mZ2YgRI/BTWmNjY0JCQlRUFFlzhv635p/D4dy5c4c82qhRo3B67Nixurq6+HEQTwBA7SvQWeSfNPUy9lBQ+le1nTt3WlhY4HRdXd3SpUtxW2NntTmpSIfDi1v83eM+7co6u+Lu3r1LtkoihDpVK06OVKaift/2vuyXX365e/fu8ePHk/8vCKGqqqorV67Mnz//r7/+kj8PbbKwsCB7d/7xxx9lZWXXrl3DLydNmiT7ca0Lfvrpp61bt44cOZJanCovL4+Li5s5c2abFU5dQ+32TKf/80vS4YRoJ06cIGM/jUbz9/cfO3ZsREQEte2GfAbtGurHO1vAVdY9osQsKXHaAEVuMaWjPpG398BHbes5f/78vXv3yGJ36+H+uI0fIdTY2Dhu3LiwsLCwsLDIyEjyK1M7B3QNmc+e3u0fQelf9dzc3I4fP75o0SJc/VtfX79s2bJ9+/YNHjwY72BnZ0ej0fCPhaur65UrV+Q/OPVXuGsUObuC+Hw+ta00KCgId0qidrceMWLEoUOHlH7q8ePHjx8/HuehqKgoMTFx27ZtEomEIIhff/1V9nSt8vyUL1my5OzZswRBNDY2rlu3DtdhImXX/GMMBiM6Ohr/aNbW1hYWFl67dg1PCSwUCk+ePNligJnqUZ93d+zYQQ4i379/P7UxmNSFCmrq3ww5wgIjx+C12K272dvbk502Xr16RW0u6TBLit/XWHu3mLq0eOBus1A+evRoU1NT3KL/+PFj6rNLe8P9EUIikai9xhoFJwAg+xZ0x+gnFYPSvxo4OzsfP36cbHXm8/krVqy4d+8efmlmZtavXz+cfvPmzYEDB6h/8WKx+MGDB5999pnsutMuU9fZ09PTFy5cSPboYTAYH3/8MU77+fmRw/Tv3btHbflDCDU2Nt66dWvdunUyhjvK0NDQsG/fPjJCsFgsDw+PadOm6ejo4C24m48MZAU4ar952M3NjayKJPvfBQQEtNlXURHFxcVHjhwpKCjALw0NDX18fKjtC9SvQ+a8qqpKkd5knUUW0RBCZO+/nJyco0ePtrk/+X+B5G6AHzJkCPntkpOTyUaQsrIysosiQoj8T1EB6rl++eUX8otcunSJrJLR1dWl9pZQLhm3mLr4+fmR6dbjWTDqsH6CIMieSS2G+7948aLFc1578AQAXcswl8sl+yuofYpJxUHpXz0cHByOHTu2aNEi/EstEAhWrVq1e/fukSNHIoTWr1+/ePFi/Cu5ffv2o0ePenp6amtrczicrKwsXMutxAHcLajs7CdOnPj7778bGhry8vKow5nodPrGjRtDQkLIlx9//DGeP0cqlX766ae7du1ydXWl0+nl5eXZ2dk4dHXtt0wkEu3cuRO3yLi4uOBBaC9evCBbNzqc2tPJyYlOp+PuVPfv3589ezZ+WFm+fDk1ui9durRFR7OuFf3bHPjHZrO/+OILhFBNTc3WrVu3bt1qa2vr6OhoYGBQX19PfVajfh1XV9f09HSEEJ/PnzJliru7O4PBCA8PJ/vnd5OgoCBydNyaNWsGDhwokUiePXtGfSygcnV1JdM//vjjo0ePcIvJd999R30yoDIxMXnnnXfI8QIffPDBoUOHjIyMUlNTycpbV1dXsouiCsyYMePo0aM5OTkIoby8vIkTJwYEBODZDsh9li1bpty1ZOS8xdSFrPJECCUnJ+MauNaio6Nbz58oY7h/i+V/sC1btpAHaXMCgNevX7c50+UXX3xBjoYlHz5QWxMV9DgQ/tXGzs4OtwLgiVMaGxvfe++9Xbt2hYeHh4SEfP/99xs3bsQ/VXiukhYfV1aTZGsqO/uLFy9aV/ba2Nh8/fXXw4YNo26cMmVKdXX1f/7zH9z9qqioiNqRSilZavNrmpiYvP/++7I/aGxsPH78+ISEBPwyOTkZJ6idkhBCISEhgYGBZDnPyMioa4OG2xz413oEfHFxMTlcgrrbO++8Q76cMWMGOZsCnnymzUMp3YIFC86fP4+nkRCJRLivu4mJyaxZsw4cONB6/+HDh9va2uKvIxQKyXqyrVu3thf+EUKrV6+urq4m542hRlmEkKen5759+xTsQt8p2traBw8efPfdd3HRs66urkUn/wULFpAT8iiL/LeYWtjY2AQFBeHHU/K/tTVfX18vLy9qEwn63/tLKBRS+wNS5ySmbiTDf5sTAFRVVbXZrfiTTz4hwz85+JPFYlEHHPZQEP7Vydra+tixY4sXL8Y/6CKRaO3atTt27Bg/fnxkZOTAgQNPnz5979697Ozsuro6BoNhbm7u4uIyYMCAsWPHKjJ7ZYdUdnYGg4FXI7W0tPTw8Bg1atSYMWPanJdjwYIFo0aNio2NffDgQX5+fl1dnba2toWFhbu7e0hIyLhx48gx7p2ir6+/Y8eOZ8+epaamlpeXV1dXC4VCAwMDR0fHoUOHzp8/n9o82Z5vvvnG1tb2r7/+KikpkdE/fMmSJeTDxLRp09qcplBBTk5O27Zte/bs2YsXLzgcTnV1tUQiMTIycnFxGTVq1Ny5c6mdrebNm0ej0c6cOZOTk9Nmx8luYmxsHBsbu3PnTjxK29TUdPjw4evWrWtvYL2Ojs6vv/66c+fOhw8f4hnX5TkLjUb717/+NWXKlNOnTz958qS8vFwkEhkbG3t7e0+YMGHatGmqjP2Yg4PD2bNnz58/f/Xq1czMzOrqai0tLSsrq/79+8+aNav1vDdKIf8tphYLFizA4R/Pg9neD0t0dDSePgtrMdyfuqCfk5NTm9XywcHBNjY2JSUlqKsTAIhEIrIVaerUqb2g6x9NwR62AAA5nThxApe2aTTapUuX2pznBIA+RSQSRURE4Mq8t99+W5OXzP7rr79w9QyDwbh48WIvWPEPuv4B0L1u37596NChr776ipy7MDw8HGI/AAghJpNJ9tqJjY3lcrnqzY8MP/30E07MnTu3F8R+BOEfgO52+fLl77777vjx43jiETabvXHjRnVnCgBNERkZidcU5vP51JkfNcqtW7fw1EwmJiY9ZS3sDmlKCxAAvRudTrewsBg8ePCaNWvaXGgOgD6rvTGfmmPkyJEt+h72AtD2DwAAAPQ5UPkPAAAA9DkQ/gEAAIA+B8I/AAAA0OdA+AcAAAD6HAj/AAAAQJ8D4R8AAADocyD8AwAAAH0OhH8AAACgz4HwDwAAAPQ5EP4BAACAPgfCPwAAANDnQPgHAAAA+hwI/wAAAECfA+EfAAAA6HMg/AMAAAB9DoR/AAAAoM+B8A8AAAD0ORD+AQAAgD4Hwj8AAADQ50D4BwAAAPocLVWe7PXr17t3705LS+NwOLq6uu7u7kuXLg0PD29z57i4uA0bNrTYePfuXQsLi+7PKQAAANCbqTT8FxcX19fXR0VFWVpaNjQ0XLt2bdWqVZs3b549e3Z7H1m7dq29vT350sjIqPU+WVlZCCF3d/fuyDMAAADQ+9AIglDXuSUSSXR0dGNjY0JCQut3cen/999/DwgIkH2ctLQ0hJCDg4OhoSGNRuuWvPYWBEHU1tbCheoQXCh5wFWSE1woOcGFkpNSLpQ62/4ZDIaNjU1tba3s3erq6iQSSYdHk0qlSspXLwcXSk5woeQBV0lOcKHkBBdKTopfKJVW/mN8Pl8gENTV1d24ceP27duRkZEydl64cCGfz2cymcOHD4+JiXF2dm5vT4Ig1FiT0VMQzdSdEU0HF0oecJXkBBdKTnCh5CTPheqwYkAN4X/btm2xsbEIITqdPm7cuE2bNrW5m66ubnR0dGhoqIGBwYsXL44cOTJnzpz4+HgbG5vWO0ulUj6fj+T4wn0cQRBwoeQBF0oecJXkBBdKTnCh5CTPhTIxMZF9EDW0/WdnZ5eVlZWXl1+5coXJZH7xxRfm5uYdfurx48fz58+fNWvW5s2bW7yF2/5tbW2NjY3hj0Y2giBqamrgQnUILpQ84CrJCS6UnOBCyUmeC6WJpX83Nzc3NzeE0PTp05csWbJy5cozZ850mNGBAwcGBQUlJia2twOtmZKz2+vAhZITXCh5wFWSE1woOcGFkpPiF0rN0/5ERESkpqbm5OTIs7O1tXVNTU13ZwkAAADo9dRQ+qcSCAQIobq6Onl2LigoMDU17cJZxGKxUCjswgd7H4IgGhsb+Xw+PFzLwGQyGQyGunMBAADdSKXhv7Ky0szMjHwpEonOnz+vq6uL2wLKy8tra2sdHR2ZTCZCiMvlstlscudbt26lpaUtWLCgU2ckCCI/P5/D4SjpG4C+QktLy9TU1MjICJ6TAAC9kkrD/6ZNm+rq6kJCQqysrCoqKi5evPjmzZuYmBh9fX2E0I4dO+Lj469fv46n+ZszZ46Pj4+/v7+hoWF6evrZs2dtbGxWrlzZqTPi2G9nZ2dgYECnwwIHoGMEQYhEIi6XW1FRIZVKZYw1BQCAnkul4X/ixIm///77qVOnqqur9fX1/fz8PvroozFjxrS5c2Rk5K1bt+7duycQCCwsLGbOnLl69Wp5xgiQxGIxjv3W1tZK+gagrzAxMSkpKSkuLtbX14dlJgAAvY86J/1VFjzwz87OrsUoCD6fn5GR4eXlZWBgoL7cgZ6qvr4+MzMzMzNz7NixVlZW6s6OJoJhWnKCCyUnuFByUsqF6v314VDnD7oG31dcLvfp06fqzgsAACgZhEYAZDEwMMjNzRWJROrOCAAAKBOEfwBkYTAYEokEwj8AoJeB8A8A6FukBFFSw69pgLlAQJ8G4R/IJS4uzsvLq7CwsDsOXlhY6OXlFRcX1x0HB4CUXlL1nz+Tl5649WFc4srf7rz/+/1fk17yBPAcAPoiNc/6BxBCcXFxGzZswGltbW1bW9thw4a9++67nRrlKMNPP/3k7u4+duxYpRwNgJ5IJJGefpr9x4t86kinstqGhPTC+2/KlgzxDnW2VFvmAFAHCP+aYu3atfb29kKh8MmTJ6dOnbp169alS5f09PQUP/L+/fsjIiIUDP/Tpk2bNGmStra24vkBQMVEEul//kxOK6lq812eQLTzZuqs/q5RQS4qzhgAagThX1OEhYUFBAQghGbOnGliYnL48OHr169PnjyZug+fz2exWEo/tTyHZTAYMA0+6IkIgvg5MZMa+0OdLQPt2DUNwrvZpcU1fLzx9NM3OlqMiX6OasomAKoGbf+aaPDgwQihwsLCmJiY4ODg/Pz8ZcuWBQcHf/TRRwghqVR65MiRSZMmBQQEDB06dNOmTTIWQvTy8uLz+fHx8V5eXl5eXjExMQih3bt3e3l5ZWVlrV+/PiQk5K233kIIZWZmxsTEjBkzJiAgYNiwYRs2bKiq+ucXs0Xbf3h4+IoVKx4/fjxjxoyAgIAxY8acO3eOel4ej/f111+PHDnS399/3LhxBw4ckEql1HdjYmIGDBgwcODATz/9tLa2VpmXDwCKK+kFt16X4DRLm/FheMD7owPCPe2igly2TQudEuBE7nns4es7WSVqyiYAqtbnSv9Sgsjj1jaKpR3vqgAdLboT25De1fmY8vPzEUImJiYIIbFYvHTp0gEDBnz66ae6uroIoU2bNsXHx0dHRy9YsKCwsPDEiRPp6emnTp3CSyW18O23327cuDEwMHDWrFkIIUfHfwo369atc3Jy+uCDD/DMj/fv3y8oKIiOjrawsHj9+lt/kxIAACAASURBVPXp06ezsrJOnz7d3qxSeXl569atmzFjRlRU1NmzZ2NiYvz8/Dw8PBBCDQ0N8+fPLysrmzNnjo2NzbNnz3bs2FFRUfH5558jhAiCePfdd588eTJnzhw3N7c///zz008/7dqFAkC2gqq6449e4zSNht4fHRhg+89CYkwG/a2B7oY6zJOPs/CWQ4mZLuZG9ib6asgrAKrVt8K/SCL98vKTbA5PBedyMzf698QBTIa89St1dXVcLlcoFD59+nTv3r26urqjR49OTk4WCoUTJkxYv3493u3x48dnzpz5/vvvp0yZgreEhoa+8847CQkJ5BaqadOmffHFFw4ODtOmTWvxlre39/bt28mXb7311pIlS8iX/fr1+/DDD588eTJw4MA2M5yTk3PixAn8bmRk5MiRI+Pi4nAgP3z4cEFBQXx8PF4vZ86cOZaWlj///POSJUtsbGyuX7/+6NGjjz/++J133kEIzZ07d+HChXJeJQDkRxDE4QcvyWnNF4d6UWM/aUqAU4NIHP88FyEkFEt/+Dv168kh2lrQ1AV6ub5V+V9R16Ca2I8QyubwKuoa5N9/8eLFQ4YMGTly5AcffKCvr79nzx5ynvm5c+eSuyUkJBgaGg4bNozbzM/Pj8ViJSUldTaHc+bMob7EVQsIocbGRi6XGxQUhJrXU2iTu7s7+WTAZrNdXFwKCgrITA4YMMDIyIjM5NChQyUSyaNHjxBCt2/f1tLSIr8Ug8GYP39+ZzMPQIfuvynLKK3G6f4OZuN97Nvbc0awa6Bd05NBYVU9WRkAQC/Wt0r/FgZ6buZGKiv9Wxh0ot/+pk2bXFxcGAyGubm5i4sLuVSBlpYWdcXCvLy82traIUOGtPh4ZWUlQqi2tlYgEOAtTCYTNx+0By+sTKqurt6zZ8/ly5fxoTAZrfI2NjbUl8bGxmQXhLy8vJcvX7bOJJfLRQgVFRVZWFjgVZ4xFxfocQ2UTCCSkNX+TAZtYaiXjJ3pNNq7I/xizidVNwgRQtcyCoe5WntYGqsiowCoSd8K/0wGffPkgZrZ9h8YGIh7/regra1NXbVIKpWamZl9//33LXZjs9kIoa+//jo+Ph5vGTRo0LFjx2RlUkeH+vL9999/9uzZ0qVLfXx8WCyWVCp95513ZCwIKWMggFQqHTZsGK7bp8JtAQCowI1XRdXN8/pNDXC2MuzgWdxYT3vVCN+t15IRQgRCB+5nbJ06SAsWDAO9V98K/wghOo3mYmak7lx0naOjY2JiYv/+/cm6eqp33nln6tSpOG1k1ImvWVNTk5iYuGbNmtWrV+Mtubm5imSSz+cPHTq0zXft7OwePHhQX19PVgDk5OR0+VwAtCaSSC+9yMNpYz3tqZTu/TIE2pkNd7O+m12KECqsqr/0In96oHP3ZRIA9YJn2x4mMjJSIpH8+OOP1I1isZjH4yGE3N3dhzbz9/fH77JYLPyuDK2L8r/++qsimXz27NmdO3eoG3k8nlgsRgiFhYWJxeJTp07h7RKJ5Pjx410+FwCt3ckuqeI3Ff0n+TnK349vQYiHgU5ToSj+eU5lvaBb8geABuhzpf+ebtCgQbNnz96/f39GRsawYcOYTGZubm5CQsLnn38+YcKENj/i5+eXmJh4+PBhS0tLe3t73KevBQMDg5CQkEOHDolEIisrq3v37ikyvf/SpUtv3LixcuXKqKgoPz+/hoaGV69eXb169fr162w2Ozw8vH///tu3by8qKnJ3d7927RqM+wdKJCWIC6lNRX+WttZYbzv5P2ukpz0vxGP/3QyEkFAsPfU4a/VI/27JJQDqBuG/59m8ebO/v/9vv/323//+l8Fg2NnZTZ06tX///u3tHxMTs2nTpp07dwoEgqioqDbDP0Jo+/btX3311cmTJwmCGDZs2MGDB0eMGNG1HOrp6R07dmz//v0JCQnnzp0zMDBwdnZes2aNoaEhQohOp+/bt++bb765cOECjUYLDw+PiYmZPn16184FQAtPCzhlvKZBNxN8HfSYnfuVC3O3+SuzCHcQvvembJy3vZeVrC60APRQNBl9u3oKPDjNzs7O2NiYOkcNn8/PyMjAHdnUlzvQU+G/n7S0NB6Pt2TJEvgrao0giJqamhb3ndptu5b8vKgSIcRk0PbMGm6k2+mFKl5X1Gy69BinXcwMt0wJ6fIUXphmXigNBBdKTkq5UND2DwDoPSrqGlKKmkauhjpbdSH2I4Q8LIxHuDWNts2prL0NMwGD3gjCPwCg97j5qpiszxzr1YlW/xbmDHTX0Wr6eTz1OIsvFCucNQA0C4R/AEAvIZESN18V47S9ib6nAvP2sFk65Pq/PIEo/jmMTQW9DYR/AEAvkVzIIaf6CfeyU7D9eKKfo6Vh0+waV9ILSpqXBgagd4DwDwDoJe69KcUJJoNGNt53GZNBXzDIE6clUuLYw1cKHhAAjQLhHwDQGzSIxE/yOTgdbG9uoNPG+tedNcDB3N/GFKefFVYmF3IUPyYAGgLCPwCgN3iSXyGUNK3lMdRV0aI/RqPRFoV6km0IRx++Fkm6d7kQAFQGwj8AoDe496YMJ/SYjGB7M2Ud1t7UYLx309qYJTX8PzO7PhsmABoFwj8AoMfjNQifNw/3H+RkKf8k//KYEexKLgTw+7M3Nc29CwHo0SD8AwB6vIf5FeT8pUNdrZR7cAMd5qz+bjjdIJLEPs1W7vEBUAsI/wCAHu9hbjlOGOky/WzYSj9+uKedg2nT+tQ3XxWnlXCVfgoAVAzCP9BoCxYsWLBgQTcdfPfu3V5eXt10cKAy9Y0iMh4PcLRg0JU/XTyDTlsc+s+fyr476TAPIOjpIPyrX1xcnJeXV0BAQFlZGXX7ggULJk+erK5cKSgrK2v37t2KrBoMgJyeFnCkzTX/IU4W3XQWXxvTMV62OF1Z33g0CaYBAD0bhH9NIRQKDxw4oO5cKE1WVtaePXuKiooUPM7PP//8888/KyVLoLd6nF+BE7padA993boSblVWcfWbUlFDo3JPNC/Eg5wH8FZWyY1Xiv55A6BGnVsJG3QfHx+f06dPL1++3MpKyR2XFCSVSkUikY6OjnIPSxBEY2Ojrq6u7N20tbuyYhvoOxrFkpS8cvNCjkl5tUtd/a2/k6nv6pkZmbrZOIUHmbrbKr6GrB5Ta9UIv81XnuBuhr8kvrQ30fe0NFHwsACoBZT+NcWKFSukUunBgwfbfFcsFu/du3fs2LH+/v7h4eE7duwQCv8ZfRQeHr5ixYrHjx/PmDEjICBgzJgx586dk3Eu3OadnZ29bt26/v37h4aGbtmypbHxn6KSl5fX5s2bL1y4MGnSpICAgDt37iCEysrKNmzYMHToUH9//0mTJv3+++/tHT8uLm7dunUIoYULF3p5eXl5eSUlJZH5vHPnTnR0dGBg4G+//YYQOnv27MKFC4cMGeLv7z9x4sSTJ09SD0Vt+09KSvLy8rp8+fK+ffvCwsICAgIWLVqUl5dH3f/58+dLly4dMGBAUFDQ/Pnznzx5Qn338ePH//d//xcQEDB27Fh8dtCjCWsbbh29Hnj5odeTl1YFZQZiSYsdGip5xQ9fJm47fX/LqdKnWYqf0dvKZO4Ad5yWSInt11MKquoUPywAqtfnSv+EVMorqJB0c7cdhraWkYMFjd6Jpyt7e/tp06adPn162bJlrSsANm7cGB8fHxER8fbbb6ekpOzfvz87O3vv3r3kDnl5eevWrZsxY0ZUVNTZs2djYmL8/Pw8PDxknPH999+3s7Nbv359cnLysWPHeDzet99+S7774MGDK1euzJs3z9TU1M7OjsPhzJo1i0ajzZs3j81m3759+/PPP6+rq1u8eHHrI4eEhCxYsODYsWMrV650dXVFCLm5NY2bysnJWb9+/ezZs2fNmuXi4oIQOnXqlIeHR3h4uJaW1s2bN7/88kuCIObNm9detg8ePEij0ZYsWVJXV3fo0KGPPvrozJkz+K3ExMRly5b5+/uvXr2aRqPFxcUtWrTo5MmTgYGBCKGXL18uXbqUzWavWbNGLBbv3r3bzExpk8MAFZOIxG+uPM6+8qiUW8cUiRBCCNFYzHZ/0Kpzy57svWg/1MdvXriWrkJVSpP9HXO5tffflCGEeALR5itPPo/o72xm2KmDCESSRrFEl8nQZtAVr5YAoAv6VviXiiWJ205X55Sq4FwmLtZDYmbROzP9yKpVq86fP3/w4MGNGzdSt2dmZsbHx8+cOXPLli0IIRyAf/nllwcPHgwePBjvk5OTc+LEiYEDByKEIiMjR44cGRcX9+mnn8o4nb29/b59+/ABDQwMTp48uWTJEm9vb/KAFy9edHdvKuh8/vnnEonk4sWLpqamCKG5c+d++OGHe/bsmTNnTusKfAcHh4EDBx47dmzo0KGhoaHUt/Ly8g4dOjRixAhyy/Hjx8kjzJ8/f+nSpYcPH5YR/hsbG8+dO4cbBYyMjL7++utXr155enoSBPHFF1+EhoYeOnQI/57OmTNn0qRJO3fu/OWXXxBCu3btIgjixIkTtra2CKGIiIgpU6bIuD5AY1W+LHxx7HpdCRch1ND8KK+rq20V5Gru46hrZshk6UgaRbWFnKrskorUXKJ5ToDC+xlV2aX9V04ycux6D0EajbZ8mE95bUNWBQ8hVNco/vLKk0WhniPdbWQEcilB5FbWphRzU4u5BVV1PIGoKdtMhp+N6UBHi8HOVrpMZc5WBIBsfavyn8+pUU3sRwhV55TyOTWd+oiDg8PUqVNPnz5dXl5O3X7r1i2E0Ntvv01uWbJkCbkdc3d3x7EfIcRms11cXAoKCmSfjhpi58+fjxC6ffs2uSUkJISM/QRBXLt2LTw8nCAIbrPhw4fX1tampaV16jva29tTYz9CiIz9tbW1XC530KBBBQUFtbW17R0hOjqa7BCAvzL+phkZGbm5uVOmTKmqqsI55PP5Q4YMefTokVQqlUgkd+/eHTt2LI79CCE3N7fhw4d3KvNA7aQSacaZOw++PYNjf6NYIiGkDfp6WUHudhtmh6yb7jK+v80AD3MfR6t+bu6TQ0PWTR+19W3nMf1ozaMB68uqEv9zuvqNQr8DOlqMDeODPS2N8UuBSLL/bsbWa8kpRZXkowZWzW+8k1Wy93bax5eefXbx4W9PstNKqsjYjz/7JJ+z/27GR/GJSbllLT4OQPfpW6V/lrmxiYu1ykr/LHPjzn7q3XffvXDhwoEDB6gVAEVFRXQ63dHRkdxiYWFhZGRE7VdvY2NDPY6xsXFNTQ1CSCKRcLlc6nYydjo5OZHbHR0d6XQ6dZyevb09meZyuTweLzY2NjY2tkWG8cErKirILYaGhjI69FEPiz158mT37t3JyckNDQ3kxtraWkPDtmtTyfiNEDIyMkII8Xg8hFBubi5CqM0Kj9raWqFQKBAIqF8ZIeTi4kJ9hAIaTlBV9+zAZS6lv32DFuNVsGeFgwWi0fq3s8wPy8LY763RNiFeyQcuN3BrEUJigfDhzvjBH81QpA6Apa0VM77fjuspL0qq8JbUYm5qMVdfR8vR1ECPyRCIpcXV9dVNMwQTEomEwZBVuK+sb9x580Wos+V7YX5MRt8qmAG1UGn4f/369e7du9PS0jgcjq6urru7+9KlS8PDw9vbn8fjfffdd3/++adAIAgICMDt2YpkgK7FGPrZbM1s+8fICoDly5e3eEt2A2F7vywlJSVjxowhXx49erRFbXx7B6eGcKlUihCaOnVqVFRUi93wtDnUYvTWrVujo6Pby2eLJ4P8/PzFixe7urrGxMTY2Ngwmcxbt24dOXIEn7FN9FZXFReY8L+ffPKJj49Pix1YLBa1pyToiarflD7efb6Rxye3OIzwTzLQr6htQAjZmbCsDPVkfJztYTv8i/nP9v3BychHCInqBUk7zg7+ZKahbdf7f+gxtTZEBP/xIj/2abakeeaB+kZxRmm1jE9ZGer5WJvYGuvr62g1CCU5lbxnhZXkJEJJueV1jaL1YwL12u/HAIBSqPQvrLi4uL6+PioqytLSsqGh4dq1a6tWrdq8efPs2bNb7yyVSpcvX467a5mamp48eXLBggVxcXHOzs6K5IFGpxs7adbIuhZWrVp14cIF6hAAOzs7qVSal5dHdqDjcDg8Hs/Ozq7Do1lYWBw+fJh8STbtI4Ty8vIcHBzItFQqbV00x9hstr6+vlQqHTp0aJs7UE+Bmwzk7M1048YNoVC4b98+skyPxwh0Af4uBgYGbWaSzWbr6uq2GCaQk5PTtXMBFStLzn62/zL51M7U0wlcMl7Px/H1b3fwlmB78w4Poq2vO3DN1Ic7z3FfFSKEhLUNj3efH75pHlOv64Na6TTalACnIDuzcyk5Sbnl0nZq7nW1tNwsjUJcbfrZmVkZsVq8KxBJzqfkXnqRJ5YSCKG0kqqt15L/NaE/1AGAbqXS8D9y5MiRI0eSL+fPnx8dHX348OE2w39CQsKzZ89++OGHCRMmIIQiIyMjIiJ27969fft21eVYHRwdHadOnRobG2tra6ulpYUQGjly5I4dO3799dfNmzfjfXC4pV7M9ujo6LQXs0+cOEGW2o8fP44QCgsLa3NPBoMRERFx8eLFFStWeHp6ktu5XC6bzUYItT6Fnp4eQkhGEz55ZNRccMf7nz17tqPv1DZ/f39HR8dffvll8uTJ+vr6LTLJYDCGDx/+119/FRcX40eN7Ozsu3fvdu1cQJXyb6W8OH6DaA6tRo4WA96dwrIw/vt1MbmPPOEfIcTQYYasm/ZwR1xVdglCiF9ek3b8RtA7ExTse+/INlg7KoDLb3yUV57HrSuqricQ0qLTzPR1ndgGbuZGbuZG/LpaY2PjNk+ky2TMHuDWz97s27+S+UIJQuh1ec2xh6+WDPFuvTMAyqLO+iUGg2FjY5Oamtrmu1evXjU3Nx8/fjx+yWazIyMjL1y4IBQKe/1UMCtXrjx//nxOTg4eueft7R0VFRUbG8vj8UJCQlJTU+Pj48eOHUt2+++awsLClStXjhgxIjk5+cKFC5MnT6bWDbSwfv36pKSkWbNmzZw5093dvaamJi0tLTEx8eHDh23u7+Pjw2AwDh48WFtbq62tPXjw4DZH2Q0bNozJZK5cuXLOnDn19fVnzpwxMzOj9iSQH51O37Jly7JlyyZPnhwdHW1lZVVWVpaUlGRgYPDTTz8hhNasWXPnzp158+bNnTtXIpEcP37c3d395cuXXTgXUJmca0/TY//pn2HVzzV4+USGDhMhlNK8wq8ek+FpJW8/Gy1d7YHrpt/98kRDJQ8hVPQg09zXyX6Yr+JZZbN0Inwc2nxLng59XlYm/5owYMvVp/WNYoTQn5lFHhbGI9xtOvwgAF2jhvDP5/MFAkFdXd2NGzdu374dGRnZ5m4ZGRm+vr7Uht6AgIDY2NicnJw2l2khCKLFPdZz+9A6OTlNnTo1Pj6e3LJlyxZ7e/v4+Pi//vrL3Nx8xYoVq1evVvAsO3fu/OGHH7Zv366lpTV//vxPPvlExs7m5uZnzpzZu3fvn3/+eerUKRMTE3d3948++qi9/S0sLL788sv9+/fjEYNHjx5tM/y7urru2rVr586d//nPf8zNzefOnctmsz/77LOufaPQ0NDY2Ngff/zx+PHjfD7fwsIiMDCQrFvy9vb++eeft27dumvXLmtr6zVr1lRUVMgT/olmXctVL9bdV+ZNwpPM3++QL51GB/rOHUWj0wmCkBLEi2IuQgRCyM/GlEGjyZ8NJkun37IJD749g2sUXhy/buxqZWCt/HUCSXJeKCe2wZowv21/Psff61BippeVsYWBrD4NvQzca3KS50J1WKfViXtGWTZt2oQ7kNPp9HHjxn311VfGxm08uQcHB0dGRn7zzTfkllu3bi1fvrzFqHGEUFpamlQqZbPZLBaL+oUbGxsLCwt9fHxYrJaNbX3c7t279+zZk5iYiKvuQZv4fH5GRkZycnJ1dfVbb72FmzMAFUEQfD6/xX2nLAXXn+dcfES+dJrQ3zEimDxRflX9lusvcPqtYOdRbp3u0FPw1/OcS03HN3azDlw9qfum3+nUhbqUXnQhvWkMTrAde9UQWZN39TLd+hfVm8hzoUxMOpiOWg2l/0WLFk2YMKG8vPzKlSt4Pvk2dxMIBC0q+fFL6ty0JDqdzmKxWjSt8fn81nsC0ClMJlNbW9vIyAgeIlvDhYf2mrQVkX8rNf/yU3I8i1f0MLeJIdQdcvOryXdD3e2NW/Wn65BR1HB+bgUnowAhVJdbwX9VZjuou1Z/7tSFmjvY6BWX/7qiBiGUUlqTUyvuZ99Xpqfsvr+oXkYpF0oN4d/NzQ33YJ8+ffqSJUtWrlx55syZNgeetRishV+2t/YMrRl1i5KzDvqk1n9agNQdF6fk0au04zfIlz4zR7hOGNhinxclVQjREEIWBrrWRl0pLNIYjIBF427/61eJSIIQyjxzxyrIVcH5gGWdTu4LxaDRlgzx/uziQ1wz++vDV/62g/vOKAC43eSk+IVS859UREREampqm+OvLCwsWnQBw3PhWVpaqihzAACV46TnJx+8QjZKek4f0jr2iyTSzLKmyXYCbNld/gVkWRi7RDQdXFBVl/1H2/1YVc/ZzHCcd9Mo3DJew62sEvXmB/RKag7/AoEAIVRX18aSWd7e3unp6dTpX1JSUvT09PA6MUARa9asefnyJTT8A01TW1T55MeLUknTXe8yNth9chuzVGWWVYskTc8H/rYK/Rm7TwzRYzfNL/nm2tP65qcKtZsV7Kqv01Q7eyElV9z+RFgAdI1Kw39lZSX1pUgkOn/+vK6uLm4LKC8vz87OJrsCTJgwgcPhXLt2Db/kcrkJCQmjR4/u9aP+AOibGnn8x7vOiZtmyUV2Q3x8Zoe1WbInh/zREPK3USj8M3SYPrOapruQiiVZl7o465TS6eswI32bhhFW1AnuZqtosRLQd6i07X/Tpk11dXUhISFWVlYVFRUXL1588+ZNTEwMnqRlx44d8fHx169fx3PPRURE9OvXb8OGDVlZWaampqdOnZJIJGvWrOnsSWEMCega6lzCoLtJROIney7wOTz80tzHIXDxuPamzX5R3LSMhbOZoaEuU8FTWw/0YHva4aUEih5kuk8O1bcyVfCYSjHBx+GPF/kNIglC6FxK7gg3GwYdWsSB0qi09D9x4kQ6nX7q1KkvvvjiyJEj1tbWP/74I3UhOyoGg3HgwIGJEyceO3bsu+++MzU1/fXXX/Hi8XJiMpkIofZGFgAgG+5qKhZ37/IQACFEEETa8Rt4Jj6EkIENO3jV5PYWy+Y1CHO5Tc2FAYrV/GM0Gs1jatMMWoSUyNKYHgD6OswJzRUAZbyGx/nlsvcHoFNUWvqfNGnSpEmT2nt327Zt27Zto24xNjb++uuvv/76666dTktLS0tLq6qqqsPhjwC0QBAEh8MRCoXw+KgCBbdTC+42rRytbaA3cO00bf12F418UfLPCpZKCf8IITNvB7aHLfd1MUKoKDHDfXKovqVG/GhE+jr+kZYvFEsRQtcyi0KdNXq9EtCz9OZFpWg0mp2dXV5enq6urpGREYwkAfIgCEIoFHI4nJqaGg6HQxAEjUZrvcwgUJbqN6VpJ//GaRqd1n/VJNmhN6W55l+bQfeyUk6QptFoHlOHJG0/ixAipET2Hw8D3x6vlCMryFCXOczV+uarYoRQeklVYXW9vYl+h58CQB69OfwjhMzMzOrr64uLi4uLizveG4BmQqGwuLi4sbGRz+dbW1tDh9NuIqxreLrvklQswS+9Z4ww82572nyMaJrrFyGEvK1NlDga3szHwdTNBjdAFN5Pd58ymGVupKyDK2Kctx0O/wih6y8LF4V219xEoK/p5eGfRqM5OTnp6OgkJCTw+XwjIyO8hl5f1hfWTFIEQRBisVgsFjc0NAiFQrFY3GLtCaAsBEGkHvmzgdu0LKTNQA+X8f1lf6SU11BZ3zTvp7Jq/jFcAfDwv3EIIUJK5N187jNzRIefUgEXMyN3C6OsCh5C6Nbrktn93XWZbfeKAKBT+kQstLa2Hjly5P379zkcDvTkgvAvJ7FYzGazBw8eHBQUpO689E4Ft1NLn2XjtIG1aeDb4ztsoUsp/mfwsHLDP0LI3M/RyN6cV8hBCBXceeE5dTBeWlDtxnnbZ1WkI4QaRJIHuWWjPGzVnSPQG/SJ8I8QcnFxcXJyqq6u7uM9uQiCqK2tNTQ0hJ4QshEEUV9f7+DgAI9K3aS2qDL9t6aVfOlajH4rJsoz4W5aSdO0PEa6TEdTA+VmiUajOY8NTjnyJ0JIVC8oepDpODJAuafomiEuVkcfvsILAd/NLoXwD5Sir4R/hBCdTod57giC0NXVhRU1OkQQRE1NDR47CpROKpYkH7wiETZVxXn/33Bjx44n85YSRHppU/j3szHtjr9h21DvjDN3RPUChFDu9WcOYf6acKcwGfTBzpbXXzZ1AKysF5i1PzICADlBiyYAQNWyLz/iFTSt6GER4Ow8tp88nyqsqsclYISQr2KT/bWHoa1Flvhriyq5Lwu74yxdMNzNBicIhO6/KVNvZkDvAOEfAKBSvEIOObeutoFu0Nvj25vdrwWy6I8Q8lHSkL/WnEYF0pon18v581k3naWzvCyNLQyaSvx3smEFIKAEEP4BAKojlUhTD18jF/XxnTtax1jegewZpf80/Nsas7olfwjpmRlZB7vjdHnKG0FVGwuSqR6NRhvuZo3TBVX1uZW16s0P6AUg/AMAVCfn2tPq3Ka6a6t+rrZyj2InCCKzrBqnfay7peGf5BTeNNaDkBJFiendd6JOIcM/QuhBLtT/A0VB+AcAqEhDJe/1hUScZurp+M8fI38UL6qu5wmahu34WnfvkjxsTzuWhTFOF9xN15Bln2yN9Z3ZTYMdknLLNSRXoOeC8A8AUJGM2Ntkb3+f2WG6nRm5l15aTaZ9rbt3Qn4anW4/3A+n68uqql4XUkoG9gAAIABJREFUdevp5DfIuWl8RCmvoai6Xr2ZAT0dhH8AgCpw0vNLnrzGaVM3G/thvp36eEZZU8O/oS7Trvvnvbcf6kvWTJDLEaldiNM/wyOT8mABQKAQCP8AgG4nFUvSTtzAaRqN5jdvtJy9/TGCINKbJ/zxsTJRwVh8PbahuZ8jTpc8eiUWCLv7jPKwN9G3M2nq8/gor0K9mQE9HYR/AEC3y72RXNfcb99xZICxU+cWri2u4ZMN/z7d3PBPIuv/JUJxyaNXqjlph0Ka50fK49aV8fjqzQzo0SD8AwC6l7BekHXpIU5rG+h6Rg/r7BEyyv5p+Pfp5oZ/klU/N2bz5HqF9zSl/j/U+Z/6/4dQAQAUAOEfANC93lx5hKfRRQh5TB2i3fkJa8kR//o6Wg7Knuq/PQymll3zuETu6+KGSp5qziubE9uAnP/nWSFHvZkBPRqEfwBAN2qoqs39q2nuPJalcRcW0SEIggz/PlYmdBVOwm8b6k2mix9qRP0/jUYLdjDH6cyy6rrGPr2GGVAEhH8AQDd6fS5RIpLgtFf0MLpWp9eqL+U1VPGbet6prOEfM3GzYZkb4XRxUqYqTy1DsL0ZThAESimqlL0zAO2B8A8A6C61xZWF95tmzTNxtrIZ4NGFg5BD/lD3T/jTAo1Gsx3UVP/PK6ioK+Gq8uzt8bNha2s1/XQ/K4TwD7oIwj8AoLtkX35ESJsmp/OaMbxTg/1IGc0T/rC0GY5sFTX8k2yo9f9JL1V89jYxGXT/5gUPkws5Upj+D3QJhH8AQLeoL6siK8zNvB3MfRy7dhxyqn9v1Tb8Y0b25oZ2TZXtxUmZGjLVLtn8X9cozqqoUW9mQA8F4R8A0C2oRX+PKaFdO0hlvYBT1zRqwNtKpTX/JLL+v768ukYz1tohm/8RQs8KoP4fdAWEfwCA8vE5vML7GTht6m7L9rLv2nFeUkb8e1oaKyFnnWc7+J/6fw2Z/8dMX9epuR0kpRjCP+gKCP8AAOV7c+URIZXitMeU0C5P0/uqvKlmm8mguTZ3wlcxlrmxiUvTYrulT15rSP1/gG1T838Op5anGXMSg54Fwj8AQMkaeXxymjwTZytzP6cuH+plc/h3MTNiMtT2e2XdPGaBz+Hx8jVirZ3A5h4JBEIvijViSALoWSD8AwCULO/mc3Ksv/vkrhf9G0TiPG4tTqur5h+zHuBOpkufZKkxJyRvKxPt5uehFAj/oPMg/AMAlEkiEuf/nYLT+lamlkEuXT5UVgWPrGj3tlLRVP9t0rc0MXKwwGkNqf9nMujkJEipRVxNyBLoWSD8AwCUqTjpZWPzSnTOY/p1baw/Ru3356HW0j9CyHpgU/1/XWlVnWaUtgPtmpr/ufzGohpY/Q90DoR/AIDSEARBzvDPZOnYD/NV5Ghkvz9bY5aRrraimVOMdX9q/f9rNeaEFNjc+w8hlAqz/4JOgvAPAFAa7stCXkHTKrQOYQFaCsRsiZR43TyhjXob/jFDWzOD5rn2SjQj/NuZ6LNZOjidqhkVEqAHgfAPAFCanD+biv40Os05PEiRQxVU1QnItYLU2vBPsmmu/68t5NSXVsneWQVoNJqvTVPzf2ZZtUQKzf+gEyD8AwCUo6GqtjzlDU5b93fXM1NomP7L8n8a/r0sNSL8W/f/Z8misudv1JgTkl9z+G8QSXKbR0kAIA8I/wAA5Si8m0bO8usU3k/Bo5H9/ox0mdZGegoeTSkMHczJZ5qyZI0I/9QlENNL1F8hAXoQCP8AACUgpNKCOy9wWt/KlO1pp+AByX5/npbGXZ45QLloNJpV8zjGqqwiYb1AvflBCFka6pkb6OJ0GoR/0BkQ/gEASlCRltdQ2VT57DDCX8GAzakTVNY34rSnZtT8Y5ZBbjhBSImKlBz1Zgbza64AeFleLW6eaBmADkH4BwAoQcHtpqI/nUFXcLwf+t+Gf/VO+NMC28uOHM6gIc3/ZO8/gUiSw4HmfyAvCP8AAEUJquvItnCrYDcdI5aCB6Su9ONsZqjg0ZSIwdSyaF7CoOJFrlQsUW9+UIvmfw0YjwB6Cgj/AABFFd1PJ9f3cwgLUPyAZL8/N3NjNa700ybLfq44IW4Qcl8VqTczCCFzA11LQ2j+B52mpcqTpaSknDt3LikpqaioyMTEJCgo6P3333dxaXtK8Li4uA0bNrTYePfuXQsLi+7PKQBAXgRBFN7PwGmWuZG5j4OCB2wQifOr6nBaEyb8acEywIVGp+ExDmXJ2ea+jurOEfK1Ni2vLUEIvSyvFkmkmvbABDSTSsP/oUOHnj59OmHCBC8vr4qKihMnTkRHR8fGxnp6erb3kbVr19rb25MvjYzUs+A3AKA9vPyKupKmKefshvoqMsk/lsOpJdev0cDwr22oZ+pmw31djBAqf/7Gd+4otQ9M8LU2/ft1CUJIKJa+4fA0ZJYkoOFUGv4XL178/fffa2s3dZyZOHHilClTDhw48P3337f3kbCwsIAAJdQlAgC6SVFiBpm2G+yt+AHJuX4RQu4WGhf+EUKWQW44/PM5vLriSkM7c/Xmh+z9hxBKL62C8A/kodI6ov79+5OxHyHk7Ozs4eHx5k0HvWfr6uokEvX3rwEAtEZIpCUPX+K0qZuNvpWp7P3lQYZ/CwNdYz01r/TTJqvm5n+kGfP/mOnrkjMjweQ/QE4qLf23QBAEh8Px8PCQsc/ChQv5fD6TyRw+fHhMTIyzs7OMo8GK1x0imqk7I5oOLpQ8CIKoelVELu9rG+ql+BUjCOJ1eQ1CBELI3cJIM/8LWFYm+pYm9eXVCKHy52/cJobI3l8Ff06+1qalPD5CKLO8WiiW9NDmf7jv5CTPheqwTUqd4f/ChQtlZWVr165t811dXd3o6OjQ0FADA4MXL14cOXJkzpw58fHxNjY2rXeWSqV8Ph/J8YX7OIIg4ELJAy6UPAiCKHqQgSvnaHQay8u6pqamw0/JxqlvrKpvwGk7fabiB+wmhl42vJJKhBDndWFFYam2oaxpiVXw5+RkqI3/IyQSSXJOkadFj+wmBfednOS5UCYmHbQBqS38Z2dnb968OTg4OCoqqs0dJk6cOHHiRJweO3bs8OHD58+fv2/fvs2bN7femU6ns1gsY2NNmRxUY+GnRbhQHYILJQ+RQMjLKGYwGAghy0AXCztrxY+Zxi3DB0QIBTrZGBtraBhzGuxXeqep04Mgt9JiuJ+MnVXw5zTQTffwk6ZZCPPrxCHumthnokNw38lJKRdKPeG/oqJixYoVhoaGP/zwA3mryzZw4MCgoKDExMT2dqA1U142eye4UHKCC9Whiuc5EqEY38J2Q32Ucq2yKngI0VDzhD8ae/3Z7rZMlo6I34gQqnj+xnGEv+z9u/vPia2va2usX1zDRwill1bNoLl2+BHNBPednBS/UGpoH6qtrV22bFltbe2hQ4esrKzk/6C1tRKqFgEAylLy+BVOaOlqWzVPhq+grOZ+f85mRprcgE3XYlgENM1ZUpGWJxGJ1ZsfhJCPdVNlb3YFTySByf9BB1R9dzU2Nq5cuTI3N/enn35yd3fv1GcLCgpMTZXQrxgAoDixQFjxIhenLQNdGNpKqEoUSaS5zesGuWt86zXZ/18iFFdmFqg3M4iyOIKQchkBaI9Kw79EInn//feTk5N/+OGH4ODgFu+Wl5dnZ2eLRCL8ksvlUt+9detWWlraiBEjVJRXAIBM5Sk5UlHTiFzrgbLG78gvt7JWLG3qzOyhkSP+qSz8ncg5jjRh+J83ZdRlZlm1jD0BQCpu+9+2bduNGzdGjx5dXV19/vx5cvu0adMQQjt27IiPj79+/Tqe5m/OnDk+Pj7+/v6Ghobp6elnz561sbFZuXKlKjMMAGhP6ePXOMHQYVoGtD11d2dlUSb80fzwz2TpmnnZcTIKEELlz98Q88PV22JtbqBrpq+DF0rOLKueEuCkxswAzafS8J+ZmYkQunnz5s2bN6nbcfhvITIy8tatW/fu3RMIBBYWFjNnzly9erW5uZpn1wIAIITEjaLy1KZ+5pYByqn5R5QJf0z0tM30dZRyzG5lGeiKw7+gqq62qNLIXs0/UN5WJvfelCGEXpZXSwmCDh3oQPtUGv6PHTsm491t27Zt27aNfPnBBx988MEH3Z8pAECnVaTmSIRNnd2sB3auE48MWRU8nPCw7BlDvywCnVHsLZyuSM3RnPBf3ygurq63NzVQb36AJtPcjrUAAI1V+iQLJ+jMfzrAK6ia31hRJ8Bpza/5x/StTFnNixKVp+SoNzOI0vsPIZRZDuOkgCwQ/gEAnSMRisufN/V0Y/s4aOkwlXLYLA6PTGt+t3+MRqOR/R6qsoqF9QL15sfWRF9fp6lON7MUJv8HskD4BwB0DicjX9zYNELHPEg5RX+E0Ovm0iqNhlzMekb4RwhZBjZdAUJKcNLy1JsZOo3mZdlUAfASSv9AJgj/AIDOKW8e5EZn0Nl+Dso6LNnvz9HUQJcp12SgmoDtZU/2fKxI1aD6f06doFLdtRFAk0H4BwB0AiGVlj3Pxmm2t72WrnIW5JVIiTfNlf89peEfYzC1zH0dcbo8NZeQqnm6PS+rf65eZimM/gftgvAPAOiEmtzyxpqmFX6tgpQ2sXxRdX2juClwuvWQhn8S2flRWNtQk1uu3sy4mBlpN0+WnFkO4R+0C8I/AKATypKzybSl8sJ/NrXfn3kPC/+WAc5kWu39/5kMOvn8BHP/ARkg/AMAOqGsuc+/kYOFnvI66GVzmhr+dZkMWxN9ZR1WNfTMjAztzHBao5r/C6vq65o7aQLQAoR/AIC8+Jya2kIOTlv1U84Sf1g2p2mJGhczw544Vx3Z/786t6yxpl69maGO/n8F9f+gHRD+AQDyoi5sQ653pziRRJrPbQr/bj2t5h+jzn1Unpqrvowg1DRnYlM6A3r/gXZA+AcAyIsc8qdrYmDkZKmsw+ZW1jav89dTw7+puy1Tr2mRggp1N//rMbWc2YY4DaP/QXsg/AMA5CIWCLmvCnHaMshFiXPyU/v99bhu/xidQTf3b1phryI9TyqWqDc/Xs31/284PKG6MwM0E4R/AIBcOOn5UknT2Dwl9vlHlPBvpMs019dV4pFViWz+FzcIq7KK1ZsZ7+bR/xIpQX26AoAE4R8AIJeKF7k4QddimHkrbbI/RAn/ruZGPWKhvzZZ+DuTabU3/3taUnv/Qf0/aAOEfwBAxwiCqGgOaWxPO2Ut84MQ4gvFJc3zCPXQhn9Mx4hl4myF02pv/jdl6VgaNtWjvITR/6AtEP4BAB2rK+Y2NHfOt1TSCr/Ym57f8E+yaK7/ry2u5HPUXOamrv0jJQjZO4M+CMI/AKBj1NlsLCiT3Cnuf8J/z1nor01k8z9CqCIlV30ZQQghz+bef3yhuLhazVMRAA0E4R8A0DGy4Z9lbqRvbfr/7N1pfBvVuTDwM9olW5JlS/K+L/IeO3E2SCAhIVtZAqUtUAIFSi5tgUt7e1va295LWygUKFwKvFDa27IEUlpIwhKykJ0khMSJHTu2Y8f7qsWSrX3XvB9mNFEW25KtGW3P/8eHI1maOTlIembO8pwwHpka+JcnCyTC8GwgFCnSfCVfIiLK2kin/ytXBuz9A8P/4AoQ/gEAM/A4XIauEaKsqC4I7+y8gHl/4jAeNiIwFouaAKg/P+R1eSJYmayUpCQ+uRMxDP+DK0H4BwDMQN8xRC35C2/P/6TNqbc6iXKJPJb2+Z0K1f/vdXn0nUMRrAkLw1T+DgAI/+BKEP4BADOg+rHpW/KHYnzaP0VelYexyN6RiM//p2b/6SwOg80Z2cqAaAPhHwAwg/G2AaKQWprNEYRzeJ4K/xhChbHf+Y8Q4ooEspJsoqxt6cMjOuW+LHDvH+gAAJeC8A8AmI5VO2mjZudV5Yf34L3+jf6yU5KEXE54Dx4pVP+/bdxkVU9EsCbFcgnH3xXRCVv/gUtB+AcATGe8fZAqy6vywnhkHMd7/Ivj42DeHyVw+Z82ov3/XDar0D+k0qmByf/gEhD+AQDTGW8ne/55YqEkRx7GI+ssDouTnBtfFBcD/4TkrFRhGnk1o4v08j9q9l+/wWx3R3IlAog2EP4BAFPyeX36dnL6urwiD2OF8xcjMOFPPIV/DMOoxIj6zhG3PZJz7sr9w/84jrp1sPcPuAjCPwBgSsZ+DRW9wtvzjxDq1ZMD/ywMUfvTxwcq+y/u8wWOnjCvNCD5Dyz/A4Eg/AMApkT1/COE5JVhnvfX57/7z5Ulc9lx9VskL89lc9lEObLL/yQCXnYKmYgQtv4DgeLqKwcACC/qzjU5M1UY1ht0HMf7/HsIFaTF1a0/QojN56b6EyRoWyO9/M+/+v+Czuj1wd4/gAThHwBwdR6Ha6J7jCjLK8Pc86+zOKzUvL8Y3+nnqpT+9IhOo800qItgTajZfw63d3DCHMGagKgSWvjX6SL5IQYAMEnfOYz7yFy/YQ//ffqL09DiI+HPZZS1RVQ5svP/VQHJf2D5H6CEFv5Xrlz58MMPf/HFFx4PLCABIM7pO8g5/xiLFd5cvygg4Q+GoXxZcngPHg1ECmmyf2vEyK7+TxcLJQIuUYbkP4ASWvj3eDyHDx9+7LHHli9f/swzz3R2dtJULQBAxOnPk+E/pTA9vLl+EUJ9/mn/uSnJPA47vAePEtT8/8k+tdviiFQ1MAyjlv91aiYjOxEBRI+Qx/5xHMdxfGJi4p133tm4cePtt9/+/vvvm0ywnBSAuOKyOszD40Q5TZUT3oPjON7r7/yPy55/ArX6H+HI0BHJ3f+o/v8Jm0sXuQsREFVCC/9//vOfN27cKBaLkf86oKOj43e/+93y5ct/8pOfHD16FK4rAYgPhs5h6uucGu6e/8B5f4VxN+2fklp2cYekyIb/soDV/13Q/w8QQgiFtsfG9ddff/3117vd7mPHju3atevAgQNmsxkh5HQ6d+3atWvXrvT09LvvvnvTpk1CoZCeCgMAmED1/LPYLFlJVngPTvX8ozid9k9gcdjyyjz1mW6E0MT5Edznw9iRGeYoSBPz2CyX14cQ6tQYlxVnRqQaIKrMZuEfl8tdsWLFH/7wh+PHj//qV7/i8/kYhhGdARqN5qWXXtq4cePY2FjY6woAYIyhc5goSAszOHxueA9OpfvFMJSfGofz/ijU9j8em3OyVx2panBYrBJ/B8B5uPsHCKFZr/v3eDy7du16+OGHf//737tcLup54iJgcHDwhRdeCFMNAQBMc5ntJmrgP9w9/yjg7j8nJSle5/0RFNUFVFkb2eV//vA/MmG1ON0RrAmIEiFvsN3T0/Phhx9+/PHHExMTCCFqdLC6unrTpk0FBQW//e1v29raTpw4ceV7W1paduzY8fXXX4+MjKSkpMybN+/xxx8vLCy88pUEk8n0/PPPf/HFFw6Ho6am5oknnqiqqgq1wgCAUOm7hqkyrfP+4rjnnyCQJUvyFETaH11Lf/ntyyJVE5U/9x+O0AWdsT6smzeCWBRa+L/rrruam5tRQNTncDjr1q3btGnTvHnziGd+8IMfPPLIIwaD4cq3//Wvfz1z5sy6detUKpVOp3vvvfduv/32Dz74oKys7MoX+3y+zZs3d3Z2PvjggzKZ7P3339+0adO2bdsKCgpCqjMAIFQGauCfw5aFe5z4knl/8Tvtn6KsKSTCv2lIZ58wC2WR+SeXKqUYQsQPd5cGwj8IMfw3NTURw/wIIblcfuedd955551y+SUfI4lkysv5733vey+88AKPR06F3bBhw8033/zmm29edaRg9+7dTU1NL7/88rp16xBC69evX7t27SuvvPLHP/4xpDoDAEKl9w/8pxRlsMM98B847y+Op/1TlLWF3TtPEmVdS3/e9TURqYaIx8lLTR4wWBAk/wEIoVl0/uM4XldXd88996xbt47Ducrb6+rq9u/ff9X3zp8/P/BhQUFBaWlpb2/vVV+8Z88euVy+Zs0a4mFqaur69es/+eQTl8tFXUAAAMLOabKZR/REOU1Fx8B/4Ly/+A//KUUZvCSB3WRFCOla+yIV/hFCZUopEf67dUa31xdnuyyCUIUW/jdu3HjPPfdUV1dP8xoej5ednR3M0XAcHx8fLy0tvepfOzo6KisrWayLH9CampoPPvigr69PpVJd9WiQdWBGuF+kKxLtErmh9J0XV6inqrKnaYTZtVLvuInohM6WJvPYrPhvZAyTV+cPHW9HCOnaBz0uN5sb8n1XWKiU0i/ODyOE3F68b9xUGpAMIEok8vcuJME0FIZh0x8ktE/hkiVLuru7hUJhcXFx4PMul8tmsyGEUlJSpnjrVXzyyScajeaxxx676l91Ol1DQ0PgM0qlEiGk1WqvDP8+n4+owIz/4ASH4zg0VDASuaFGz3Z7vV6EEIvDZsmTjMYpN4mZRSvhOH5BM0EcPyuZO83B44moSOk7eg4h5LV5h5q6ZKqgbpDCLlPIIloeIdTUP6bkR6QW00nk711IgmmoGcNxaOH/iSeewDDsZz/72WXhf8uWLc8//zyGYe3t7UEeqqen57e//W19ff1tt9121Rc4HI7LOvmJh06n88oXs1gskUgklUrhQzM94moRGmpGidxQ1v5xNpuNEEotzZbJU6d55SxaSWexO7w4cfyKbIVUGnU3oHQQLKrofO8wm8VCCNl6tQWLKiNSDakUKSRJBqsDITRscUVh4yfy9y4kYWmo8PRBhdpdo9Pp/u3f/k0sFr/88svsKdJgCQSCwIwCCCHiIZ9/9UtWzC/4aiQmaKggJWZDOU02yxi5bCetPHfGf36ordSntyBEvrhILkmQ5uWLRZICpXVwHCGkbe6tvHNFpP7h5ekpx3s1CKEurRFF5U12Yn7vZmHuDRWeqR/d3d3Bv9hsNj/00ENms/mvf/1renr6VC9TKBQ6nS7wGa1Wi/xDAAAAOlC5fhE9CX/69QH7/CbAvD9KWnUeUbCNm6i9lJhHJf83Odxqkz1S1QDRIKi7/1WrVgU+fOONN7Zs2UI9dDgcxCr/YPL8O53Ohx9+uL+//+9//3tJSck0rywvLz99+rTP56Nm/7W0tAiFwmnSBAEA5oha8sfmslOKMsJ+fCrhT3ZKEj+u8/1dJq2mYPDzM0RZ09QjyVVEpBpU8h+EUKd2MlMqikg1QDQI6u5/ZGRkdHR0ZGQEIYTjuNFoHAmg1+sRQhiGVVRUTH8cr9f7+OOPNzc3v/zyy/X19Zf9VavV9vT0uN1kNsp169aNj4/v3buXeGgwGHbv3r1y5UpY9QcAfaiEPynFWWGfoI7jOLXovygBVvwHEimlyZnkRApNc0+kqpGXmizkkldd5zWw+j+hBfv1nn5oH8dxoVA41Rx+yrPPPnvgwIGVK1dOTk5+/PHH1PO33norQujFF1/cvn37/v37c3JyEEJr166tq6v7xS9+0d3dLZPJtm7d6vV6H3300SArDAAIlWPSYlFPEOW08jDn+kUI6a1Os4O8vi+M93S/V0qvLybmVRgHtHa9SRiJFmBhWKlS2jJiQAh1QvhPbEGF/0ceeYQovPrqqxiGXXPNNYH37hwOJz09ffny5Zel/7vS+fPnEUIHDx48ePBg4PNE+L8Mm81+8803n3vuuXfffdfpdNbU1DzzzDNFRUXBVBgAMAvULn+InoF/qucfIVSUAOl+L5NeX9zz+SmirGnuKVh1eQ8oM1TKFCL8q012o90lFUJ/aoIKOfzjOL5s2bL7779/Fid79913p/nrs88+++yzzwY+I5VKn3766aeffnoW5wIAhOriwD+PIy2YclrurPWNJ+i8P4I0XymQJjmMVoSQpqk3YuE//eJ6vy7t5MJ8mEydoEIb23vnnXcQQnl5efRUBgAQSfrzZPiX0TDwjwKy/WdLE2veHwFjsZT1xYOHWhBC+s4hl9XBSxIwX41iuZSFIR+OEEKdGiOE/4QV2sK/RYsWLVq0KCMj/POBAQCRZZ8wWzU0DvzjOE5l+0+EnX6uKqOeTJiG+3BdS19E6iDgsgv87Q97/ySymS/wiVV/Dz/88Le+9a3LVgBeBsOwffv2ha1qAAAGGc7TO/BvsDlN1Lw/ecLN+yOkledyhDyP3YUQUjd1Zy+dYbUUTVTpKb3jZoRQn97s9HgTsCcGoGDC/8jICIZhFouFKl+5CoB4EvI0ARC76B747x0PmPeXqHf/LA5bWVM4erITITR+bsDr9kRk+x+VMmVX2xBCyOvDe8dNFRky5usAIi7krH9XXQEIGzQBEOuojf5SS7NZNNwO9iVqvr/LpPv7/z1Ot759MCJ1UAXs9Qer/xPWzBeexLR/YqUftQQAABBP7AazTUtuvpeqCv/AP0Kod/zivD8BN3F7mxXVBSw2y+f1IYTUTT3KeRFYzJwi4qeLhRqzHSHUqUmITRfBlYIN/1eWAQBxg+4V/4Hz/goSteefwBXx0ypydecGEELas724z4exwrP3SkhU6VIi/F/QTfpwnAVDt4knAh87AEC0oXb64fC5UhpWggXO+0vYgX9Keh3Z/+802SZ71RGpgyqdTP5vc3mHJ6wRqQOIrNDCv1arPXr06NGjR81mM0Kop6dn06ZNCxYsWLly5XvvvUdPDQEAtKPCv6yMloH/wHl/CTvtn6Ksu9jhr26KTP7/soC9f7pg+V9CCi38b9my5aGHHnr44YcRQj6f76GHHmpsbLRarWNjY0899dThw4fpqSQAgEa2cZPNH57T6Bn4vzjvD6H81GQ6ThFDhDJxSiGZPUXT1BORqdPZUlEynxz8hdl/iSm08H/27Fkcx+fNmycWixsbG0dHR6k/4Ti+devWcFcPAEC7Swb+VeEf+EcB8/6yUkTCSCx1izbU/H+rZsIyamC+AhiGUR0AnVqY/ZeIQgv/g4ODGIaVlpYihM6ePYsQUiqVr776anZ2NkKovb2djioCAGh1ceBfwJPQMPB/ab6/RO/5J2TML6HKY41dEalDuX/4f9zi0FsdEakDiKBAULnLAAAgAElEQVTQwr/BYEAIEUl/+/r6EEI33HDD6tWrb7rpJuqvAIDYQiX8SS3NZrHDPx34knx/CT/vj5CcmSrOSiPK6sYLEalDWcDqf9j8NwGF9lX3+XwIIbvdjhDq7e3FMKygoAAhJBQKEUJcLjf8FQQA0Mk2brT7b83pSPWPAgb+EYT/ABkNpUTBPKo3j+qZr0CRXMJlk+v9uqD/P/GEFv4VCgVC6JNPPvnLX/7S2tqKECoqKkII6XQ6hFBaWhoNNQQA0Ijq+Uc0JvwhLy+whF/0HyjTH/4RQurTEegA4LJZ1FgM3P0noNDC//z583EcV6vVL774otfr5fF4RDbA/v5+DMPy8/PpqSQAgC7UJr8cIY+OFf8I5v1NITkrLTkzlShHqv+fWv0/MGGxuz0RqQOIlNDC/+bNm4VCIY7jxEqVe+65Jzk52Ww2nzx5EvkTAwMAYgWO49Tdf2pZDh3p52De31QwDMtYQHYAmIbHreoJ5utQnk4O/+M4ugD9/wkmtCvxsrKyDz/8cPv27U6ns6GhYe3atQgho9H46KOPIoRuvPFGWuoIAKCHTWd0TFiIMk0D/5DvbxqZDaXdn31NlMcau0puWsxwBQKT/3RqjbXZMICbQELuiCsuLv7pT38a+ExOTs7mzZvDVyUAAEMCB/5pSvhzyT6/CZ/v7zLiHHlSusyqmUAIjTVeYD78J/O5OSlJw5NWhFAXDP8nGMj5D0DiohL+cEV8Sa6CjlNQA/8Jvs/vVWEYRk0ANA3pLOoIrJ2mlv9d0Bm9Pti6PYGEfPff29v7zjvvtLa2mkwmYh0gBcOwffv2ha9uAAAa4ThOzftLLcumad+5Xv/Af4Lv8zuVzIVl3TtPEuXRrzvLbl3KcAVU6SkHukYRQk6Pr99gLoYemoQRWvg/ffr0Aw884HK5EEKBeaoxDMNxHIMtIwGIHTbNpGPSP/BPT65fHMepRf9Fcrj1vwpxjlyclUas+x871VV6yxKGf0hVlyb/gfCfOEK73n/xxRedTie6NPZf+RAAEP30nQED/+W0hP9xq8NMzfuDuHI1GIZlLiojypYxg3lonOEKKMVCmYhHlDsisfoAREpod/9tbW3Ejf7q1asLCwt5PB7c8QMQo6ief26SQJxDy5RvauAfQb6/qWUtVHXt+Iooj548L8mjZRLGVDAMK09P+apPixA6r5n04TgLftUTQ2jhn8vlOp3Om2+++fnnn6epQgAABuA4Tt39p6loWfGPEKJW/MO8v2kkZcikBenGfg1CaPRkl+qbyxi+rarMkBHh3+L0jExac2WJviNzggg56x9CKDMzk57KAAAYYlVPOI02okxTrl8UcPefm5LM58C8vyllLST7/+1602TPGMNnL8+QUeUONSz/SxShhf/HHnuMzWZ/+umn4+NMD1ABAMKI2uUP0Tbwj+M4Ne2/EOb9TStzkYoqj57sZPjs2VKRREBu2NahgeH/RBFa5//BgwcrKytbWlrWrFmzatWq7OxsDueSIzzyyCNhrR4AgBZUwh9eskCclUrHKXQWh9VJppEvgnS/0xKmilNLswwXRhFCoyc7K759HYvBzhJi+P/kgA4h1KGehGVcCSK08P/qq69iGIZhmM1m++yzz658AYR/AKIfjuNUwp9U2gb+L833B3f/M8haUkGEf5fZPt42oJxXxOTZyzNkRPg32l1qkz1TKmLy7CAiZvm1J+b/Xya8NQMA0MQyanCayIF/mlb8I4R6/Sv+WTDvLwiZC8uoO/6RE+cZPntF+sXk/9D/nyBCu/vPysqiqR4AAMYY6B/4Rwj1+e/+c2XJXDbkF58BL0mgrC1Un+lGCGmaut12J1fIZ+zseanJIh7H5vIghDrUkzeUZTN2ahApoYX/AwcO0FQPAABjLg78i4XJ9Az84zhO3f3Div8gZS+tIMK/1+1Vn76Qu6yasVOzMKw8PeXM0DiC5D8JAy7JAUgsOI5T0/7TVDk0TfLSmu3ErSRCCPLIBklRU8BNEhDlka+Y7v8v9/f/661OrdnO8NkB82YZ/ru6uj744IPXX3+9ubk5vBUCANDKMqp3Wcgfd/oG/nsC5v0VQvgPDpvLoTYANHQO2w3m6V8fXpWZF1f/n4fNfxNAyDv+6fX6n/3sZ8ePHyceCgSC/v7+X/ziFxiG7dixo6ysLNw1BACE03j7IFVOLacr4Q+10w+bheVBFrmgZS+tHDzcihDCcXzkq46Sbyxi7NQFqWIBl+1wexFC7eqJ60ogvVucC+3u326333fffUTsp6b6r1+/XiAQ4Di+Z8+e8FcQABBW1MC/QJqUnEnLwD8KmPYP8/5CIivJFPm34Bs+1s7kiio2Cyvznxru/hNBaF/Ld955p7u7G126xR+fz1+0aBGO46dOnQpz7QAAYeXzeKmdftIq82ga+PfhODXtvxhW/IcCw7Cca6uIslUzMdE9yuTZqeF/jclusDmZPDVgXmjhf/fu3QghmUz2r3/9K/B5os+/t7c3jDUDAISdsV/jcbiIsrwyj6azaEx2u9tLlAsg31+Icq6ppC7Lho+2MXnqyoDk/+dh/n+8Cy389/f3Yxi2cePGmpqawOfFYjFCaHIS+osAiGrjHRcH/tMq6Ev4c3HeH9z9h0qYKpZXkVdmY6e6qMs1BhTJJVw2eeUBe//EvdDCv8/nQwglJSVd9jyxAxCXy53+7Var9U9/+tODDz64aNEilUq1bdu2aV68bds21RV0Ol1IFQYABBpvJwf+kzNThTK6AnOff6M/DgvLSYF5fyGj+v89TvdYYxdj5+WyWaVKsv8fcv/FvdBm/iuVyuHh4aNHj/7oRz+inrRarV988QVCKCMjY/q3T0xMvPbaa1lZWSqV6uTJk8Gc8bHHHsvJuTg5WSKBjkQAZsnjdE/2kGPJctpu/VHA3X9eKsz7m430+mJuksBtdSCEho+2MZn/pyI9pX1sAiE0Mmkz2l1SIY+xUwOGhRb+Fy5cODQ01NzcfN999xHP7N+//x//+MfY2BiGYYsWzbBGRalUHj16VKFQtLa23nHHHcGc8brrrrtsoAEAMDuGrmGf10eU0yroGvj34Ti16g82+psdNpeTvVjVf+AsQshwYdSiNiRn0LVG4zIVGReT/5/XTC4uUDJzXsC80C7M7733XmKH35MnTxKTU06fPj04OIgQYrPZmzZtmv7tPB5PoVCEWkWLxeL1ekN9FwDgMvoOsucfY2FptK34V5tsDv+8vyJI+DNbOcuqqPLQkXOMnbdUIWWzyOH/89D/H9dCu/svLy//5S9/+dRTT/l8PmpuKrE59H/913+VlJSEvX733nuvzWbjcrnLli174oknCgoKpnol7DoYDNieMUhx2VBUwh9pfjpHyJ/7v+6qrdSjMyFEPlOYlhxnbTg7s/g4SfKU0nylcUCLEBo6eq5041I2N+QsbbPAZbOK5ZIu7SRCqF09yfD/vrj83tEhmIaacVlvyJ+nu+++u7y8/G9/+1tTU5PRaJRKpfX19ffff/+CBQtCPdT0BALB7bffvnjx4uTk5HPnzr311lt33nnn9u3bMzOvkovK5/PZbDYUxD84weE4Dg0VjPhrKJfFPtGvJspJhQqj0Tj3Y161ldpHtER3HYfFSsY8YTlRrJvdxymtodjQO4YQ8ppsPUfOpjeE//7qqgqk/I4xL0KoT2cc1emTeExcdhDi73tHk2AaKiUlZao/EWbz/7W+vv53v/sdQkgmk8344lnbsGHDhg0biPLq1auXLVt2zz33vP7667/97W+vfDGLxRKJRFKpFD400yOuFqGhZhR/DTXaqWazye3kc+aXSaXSuR/zqq00YnYRJyqUS9Lo/ImIIbP7OCWtrB/c2ehxuBFChsbeslVhvsWaSn2BZ+8FDVEes/sWKMLwUQlS/H3vaBKWhgot/B89evStt95qbGx0Op3In+/v/vvvX7p06axrEKSGhoZ58+Z99dVXU70A86O7JrEOGipIcdZQBn+yPzaPIyvJCte/67JW8vh8/QYzQhhCqFQBP+IXzeLjxBXys5dUDBxqQQgZLoxYRg3i7DTaKniRKj0FwzCiX/m8xtiQz+jsvzj73tFn7g0V7NQ/HMd/85vfPPTQQ8eOHXM4HMSog8PhOHLkyAMPPPDUU0/NugbBy8jIgI5EAGZnvH2AKMhKsugbRR6asLi95HhkiQLm/c1V3vW1VHnwcAszJxVyOdSSjTbI/Re/gg3/r7322tatW4kOB+pyg7j0wHH8vffe+/Of/0xXHf2GhoZoHW4AIF7ZdEabPwm/vDKfvhN16y7m+ythsNM4XknyFLJicrbTyPEOj9PNzHmpzX8H9GYLUycFDAsq/KvV6tdff50K9iqVav369evWrVOpVMS0fxzHX3nlFa1WO5eqaLXanp4et5v8qBkMhsC/Hj58uK2tbfny5XM5BQCJKXCTX3kljQl/unVk/1wSn5MuFtJ3osRBdQC47c7REx3MnLTaH/5x2P0vfgXVB/jhhx96vV4Mw7Kzs1966aXAPDytra3/8R//MTg46PV6P/zwwx/+8IfTH2rLli0mk4m4UDh48KBarUYIbdq0SSwWv/jii9u3b9+/fz+R5u/OO++sqKiorq4Wi8Xt7e0fffRRZmbmww8/PPt/KwCJikr1z00SSHJDzr0RvB5/H0OJHAb+wyNzUVnHP4+4LHaEUP++5tzrahho2DJlCpuFeX04QqhtzNCQR+NnBkRKUOH/9OnTCCE2m/3mm28WFRUF/qmmpuaNN9645ZZbvF5vY2PjjIf629/+NjIyQpT37t27d+9ehNAtt9xCbBoUaP369YcPHyamGigUim9961uPPPKIXC4PpsIAAAru8+n94V9enoux6MrCa3N5RidtRBkG/sOFzeXkXVfd/fkphJB5VG/oHE4rp7H/hiDgsovlki6tESHUNgbD//EpqPA/NDSEYdiyZcsui/2EoqKiZcuWHTp0aGhoaMZDHThwYKo/Pfvss88++yz18Mc//vGPf/zjYKoHAJiGeVjvsjiIMrWVHB16xk1UFpJiCP/hk7dyXs/uRtyHI4T69zUxEP4RQlWZMiL8D01YTXaXBJL/x52g7gOInXwrKyunegHxp4kJuEgEIOpQc/4RQrRGDmrgHyFUDOl+w0eYKs6oJ3P+aM72UrM4aVWVeXGeNez+F5eCCv8OhwMhdGX/PCU5OZl6GQAgqlAD/8I0iUg5QyKwuaCm/aeLhRIB3CyGU/6qOqKA+/CBg2cZOGOZMoXLJicZnIP+/3gUVOe/x+PBMOzcuXM7duy46gvOnTuHEIKNeQCINl6Xx9BJJvyRV+bRN2sMx3Hq7h8G/sMutSxbkiM3DY8jhIYOt5bevJhD8wUWl80qUUg71JMIoXYI//EohOwfn3/++eeff05fVQAAYafvHPL6999TVNO44n/c6jA5yFW70PMfdhiGFdw4v+XvexFCbrtz6Mi5wjXz6T5pVaaMCP+jRtuEzSkT8ek+I2BSaHOA8SnQVDkAwBzpWvuJAsbC5JU0zvuDhD90y1qsEkiTiHLfvjM+r4/uM1ZlplLldkj/F3dCSPo7TZiHKwAAohMV/mUlWVyRgL4T9fjDP5uFFaRNOU8IzBqbyylYTc4AsOvN6tMX6D5jsVzC45AxApb/xZ+gOv/feecduusBAAg7q2bCqiVTtimqaOz5Rwh1j5MD//mpyVw2XakFElzu9bXdn50kUv/27m7MXFhGawogLpulUqa0jhoQDP/Ho6DC/6JFi+iuBwAg7HTnLi75U9QW0ncij8/XN24mytDzTx9ekiB3eXXfviaEkHFAy0AKoMpMGRH+NWa73upIS6KxAwkwDC7SAYhbVM8/XyqiNdfv8ITV5R+KLoF5f3QquLEeY5F3/N07T9J9usDV/9D/H2cg/AMQn7xuj76TTMSpqC6gtZe4OyARDeT7o5VILs1sKCPK4+2Dk31qWk9XlCYRcNlEuW3MMP2LQWyB8A9AfDJ0DntdHqKsqCmg9VzUin8Rj5MhEdF6LlD8jYujsd2f0dsBwGZh5elkqqi2sQmY5R1PIPwDEJ+0LX1EAWNh8kp65/1d0JLhv1guYcFGfzST5MjT64qJsqa5h8gFRJ/KDLL/X291ai2Q2jV+QPgHIA7hOK4920uUU4oyeXTO2DI73KNGcqO/MiXM+2NCyU0XOwB6aJ4BUJ11cfgf5v/HEwj/AMQhy6ie2hiGulOkSZd/bSGC8M+UlMIMaiXnWGOXlc6cPPmpYhGPXCMGw//xBMI/AHFI09xLldPrrrJPdxh1+Xv+MQyVQvhnCjUDAPfhXZ+coO9ELAyryIDh/zgE4R+AOET1/Cely5IyZNO/eI6o8J8nSxZyQ9hGBMxFmionTZVDlMdOdppH9PSdq8r/EZq0u8ZMNvpOBJgE4R+AeOM0Wid7yfVg6XVFtC75c3t9PXpylEGVTuNuwuBKZbddQxRwHL/w8Vf0neiS5P8w/B8vIPwDEG+0LX1UD61yHr09/4OTVo8/4Q8M/DMstTT74gyA0xdMgzqaTpQjSxILuET5HIT/eAHhH4B4o2nuIQrcJIGsJIvWc3WPW6iySgl3/0wr3biUKnd9fJyms7AwjFr+1zZm8MHwf1yA8A9AXPG6POPtg0RZWVvIonn3nR49meo/VcSXJ0NCeKbJijKV/t0cNM29E92jNJ2oOovs/7c4PQMGM01nAUyC8A9AXBlvH6CS/aXT3POP43i3nrz7V6VDz39kUDMAEELnP/ySppn5NVkXh/9bR2D5XzyA8A9AXKG2gWdx2PJqepP9qU12i9NNlMug5z9CpHnKrEUqomy4MEot+givdLFQKSZ7d4g9AEGsg/APQPzwebzUin95VT5XyKf1dIEJf+DuP4JUt19LjfJ0fnQM9/noOAvVAdCpnXR5vHScAjAJwj8A8WO8Y9BtcxLljPkldJ+OWvHP57DyZGK6TwemIlJI81bUEmXzqH74eDsdZ6HCv9uLn9dMTv9iEP0g/AMQP9Snu4kCxmKl19Ob6xch1OkP/6UKKZsFO/1EUslNizkCHlHu3HbM43CF/RRVmanU/2Po/48DEP4BiBM+j1d9hgz/8spcWrf5QQhZnO5Ro5Uol0HCn0jjS0TF6xuIstNo6/7s67CfIpnPLZSTfTznIPzHPgj/AMQJQ9eI20rux5qxoJTu01E9/wghFST8iQKFaxaI5BKi3PdFk1UT/vw8VP9/v8Fisoe/gwEwCcI/AHFirLGLKGAsLKOegYF/cvQXw7ASBYT/yGPzOOXfvo4o+zzejn8eCfspApf/nYPd/2IchH8A4gHu82mayGR/aapcnlhI9xmpu/9cWTK1ISyIrIz5JWnluURZ09yrbe0L7/HLlCk8/xIDGP6PdRD+AYgH4x1DTv9WbBkLaL/1d3t93Toy/EPPf/TAMKzyrhWYfxpmxz8O+8K6Qo/LZpX7N/9tHTXA5r8xDcI/APFg9MR5ooCxMAYG/i9ojW4v+dNPbQYPooEkR57vXwRoUU/0H2gO7/Gp/n+91ak22cN7cMAkCP8AxDyv003N+VdUFfAlIrrP2Ka+OK2sIl1G9+lASEo3XsPz779w4ZMTVLdQWFyS/Rf6/2MZhH8AYp7mbC+1zjt7aTkDZ6Q2fc+UCKVCHgNnBMHjJQnKNpIbAXjsrs5tx8J48FxZssS/+W/rqD6MRwYMg/APQMwb8ff8c/hcZR3t2X6cHu8FauBfIaH7dGAW8q6vkeTIifLw0bbJXnW4jszCMKoDoG1swkNPgmHAAAj/AMQ2l9mua+0nyunzSzh8Lt1n7NIavT5y4L8cwn9UwlisyrtXEmUcx1vf2efzhi1O12anEQW723shIP0DiC0Q/gGIbWOnuqgtXrKXMNrzjxAqg/AfrdJUOVmLyc+DaUjXv68pXEee5w//CKGmYej/j1UQ/gGIbSMnOogCXyJKq8hj4IzUvL88WXIyH1b8R6/KO6/nishdH7t2HLeNh+dOXSrkFaaR2X/PQviPWRD+AYhh5hH9RM8YUc5apKJ2faWP3e3p8Q/8V2bAnP+oxpeIyu9YTpS9Lk/bloPhWqlfl0N2AAxOWPT+VNMgtkD4ByCGDX15jirnLKti4IxdGqN/3B9VZkL4j3a5y6tkJVlEWdvapz59ISyHpcI/QqhlBJb/xSRGw7/Vav3Tn/704IMPLlq0SKVSbdu2bfrXm0ymX//610uWLKmrq9u0aVNbWxsz9QQgJnjdnpGvyJ3dUwozJLkKBk5K9fxjCJXDRn9RD2Oxau5djbHIn/r29w+5bc65H7ZEIU3yj/s0D4/P/YCAeYyG/4mJiddee623t1elUs34Yp/Pt3nz5s8+++yee+75z//8T4PBsGnTpv7+fvqrCUBs0DT1uCxkv2vuddXMnJSa95efJk6mf5UBmDtxdhq1F7DDaA1LGgAWhtX6l/+1jhpg+V8sYjT8K5XKo0ePHjx48Gc/+9mML969e3dTU9MzzzzzyCOPfPe733333XfZbPYrr7zCQD0BiAlDR8iefw6fm7Vo5kvqubO5PL16E1GuhFy/saPkpsUi/9YMg4daqPkic1HnzysAy/9iFKPhn8fjKRTB9k/u2bNHLpevWbOGeJiamrp+/fr9+/e7XLDJNADIqp0c7xgkypmLVBwBE6n3OrWT1NSxKhj4jx1sHqf6nlVEmUwDMOetgGD5X6yL3kU7HR0dlZWVLNbFC5SampoPPvigr6/vqmMHOI7D9lMzwv0iXZFoF/0NFTjpL3d5FTNVbRs1IIQjhDAMUylTor+VokQ0NJS8Mi9rSTmxNZR5eLxnd2PJNxbN5YASAbcwTdynNyGEzg6P37UgDOkmo6GhYkIwDYVh2PQHid7wr9PpGhoaAp9RKpUIIa1We2X49/l8NpsNBfEPTnA4jkNDBSPKG8rr9vTtb/J6vQihpEwZShUajUz0vjYPaYmT5suS3HaryxbVrRQ9ouTjlL2ubqyp22NzIoQ6dxxPKssQzW2z5rJUUbd2AiHUN27sH9PJRHPtgoqShop+wTRUSsoMw3PRG/4dDgePd8mHiXjodF5l2iqLxRKJRFKpFD400yOuFqGhZhTlDTX05Tmf08NmsxFCJWsXzvg9DwuL0z1qdhInrctLl0qlUd5K0SNaGkoqrbn7hpa/70UIIRwNbP968U+/ibFmPwS8tBTtuUDuJtBrdt2QOde1J9HSUFEvLA0VveFfIBBcNsxPPOTz+Vd9PebHROViGTRUkKK2oXAc799PbuLOTRLkLK1gppLt6gkcRwhhCKHqzFTipFHbStEmShoq59rK0RPniVkjhq6R4WPtedfVzPpopUppEp9rdXoQQi0jhlWqnLnXMEoaKvrNvaGiN+2PQqHQ6XSBz2i1WuQfAgAgYRk6h83+ldZ511WzmVp9d9af3YXLxipg2n9swjCs5r7VbB5543f+n186Ji2zPlrg8r+WUYM7fLsKAQZEb/gvLy9vb2/3BSwnbWlpEQqFhYWFEawVABHX9wW5dwvGwvJvqGPmpDiOt4yQs7vL02U8DpuZ84KwEymkZbcuJcpuu7P9/UNzOVq9f/mfw+0N3AsKRL8oCv9arbanp8ftdhMP161bNz4+vnfvXuKhwWDYvXv3ypUrL5sQAEBCsemM2rO9RDljfokwVczMecdMNr2VnHZTm53KzEkBTQpunC/NJ7tRx05fUJ/pnvWh6nPlVPdz46Bu2teC6ML02P+WLVtMJhPRjX/w4EG1Wo0Q2rRpk1gsfvHFF7dv375///6cnByE0Nq1a+vq6n7xi190d3fLZLKtW7d6vd5HH32U4QoDEFV6djdSq30KVs9n7LyBed1rs9KmeSWIfiw2q+a+1cee2or7cIRQ23sH08pzqb0BQ5LM51ZmyNrGJhBCjYO6+5eqWDBsHyOYDv9/+9vfRkZGiPLevXuJm/tbbrlFLL78JobNZr/55pvPPffcu+++63Q6a2pqnnnmmaKiIoYrDED0cExYho+SO1+kFGbISjIZOzXV8y8V8nJlSYydF9BEmp9euGZB7+5GhJBj0tL50dHqTatmd6iF+Qoi/E/aXT06U+ncFhMCxjAd/g8cODDVn5599tlnn3028BmpVPr0008//fTT9NcLgBjQu/c0layt5KZFjM2Odnt97f6dfmqzUmFWdnwou2WJ+vQFm86IEBo41JK1pDy1NHsWx2nIU7x1oosonxrUQfiPFVE09g8AmIbLbB881EKUxTlyZS1zc2DPayadHnISLgz8xw02n1tz72rqYevb+7xuzyyOk5YkKJKT3benBrSQsy9WQPgHIDb07Wvyushf55JvLJpLtpZQNfnXGWII1WbDwH/8kFfm5VxbSZQtY4aenadmd5yGPDLhj9pkHzHawlM5QDMI/wDEALfNMeBP9ZOULstsKGXy7M3+DV1KlFIJI3sLAcZUfPs6vkRElHs+P2kemc3mPQvzLub7g/n/sQLCPwAxoHdXo9tOrrsr3tDA5K2/xmQb89/P1eXArX+84SULK+9aQZR9Xl/r21/gvpCz92SnJGVIhET51IA2jNUD9IHwD0C0c0xa+vaRqX5ESmn2kgomz94ccDs435/jBcSTzIVl1FSSiZ6xgYMtoR4BwzCq/7933Ky3OsJZP0APCP8ARLsLn35NjfqrbruWxWzGvaYhMvynCHn5qclMnhowA8Ow6ntu4PiHdTq3HbMbzKEeZGH+xf7/04PjYascoA2EfwCimlU9MXSklShL8hQMj/o7Pd52NZnwZ15OGiz5i1fCNInq9muIssfhantvyhXaUylRSCUCcvsJ6P+PCRD+AYhqnTuOE6nZEELl31zG5Kg/Qqh11OD2kmevh57/uJa/cl5KUQZR1jT3app6Qno7C8OoDoB29YTF6Q5z/UC4QfgHIHoZuobHTpEJVdJUOfKqfIYrQM3i5rAwWPEf3zAWq+a+GzEW2cHTtvWgJ8QQTg3/+3B0agDm/0c7CP8ARCnc52t7/1kMiMYAACAASURBVBD1sPyO5Qz3vftwvGmIHMStykwVcplOEgoYJsmRF95IbiRh15u7Pz0R0turs1KT+eSH5HivOsyVA+EG4R+AKDV45JxpiLyFyl1WRXXMMqZLazQ5yPu/hoCJXSCOld6yRCAjJ3j27jkTUhoADou1uIDcSLBNPTFpc4a/fiB8IPwDEI1cVkfntmNEmSPkqb65jPk6nA7I3zI/Fwb+EwJHwKPSAOA+37ktB0JK4ntNIXmRiuPoa5gAGN0g/AMQjTo/Our2L54uvWUJlZeNMTiOUwP/RXJx6qx2gwWxKGN+ibKGTANg6BoePXE++PeWZ6SkCMkFhMd7NeGvHAgfCP8ARB1D1/DgYXKxX3JmasENdczXYcRoU5vsRLkhD3r+EwiGYVXfXcnmkuklOv55xBV0Gh8Whi0pTCfKXVqj1mynpYogHCD8AxBdvG5P6zv7qYdV313JcJ4fwsmAnlsI/4lGpJAW37SYKDtNti7/OFQwrilKp8pHe2ACYPSC8A9AdOnZedIyRmbayV1WJa/Ii0g1TvaT4T9TKspJSYpIHUAEFa1dkJQuI8qDh1sn+4IN5CVyCZX//0jPGOz/G7Ug/AMQRUzD4z2fk5uu8iWi8m9fF5FqjBltAwYLUV6cr4RkfwmIzeVU33MDUcZxvG3LgSC3AsIw7LqSTKKsMdm7tEa6qgjmBsI/ANHC5/Ge/etun5f8ka28ewUvSRCRmgT2/FNLuUCikVfmZS1SEeXJfs3Ql21BvvG6kkzqgvFw9xgNVQNhAOEfgGhx4ZMT1EL/9LqizIaySNXka3/Pv1IsgG1+Eln5t5cHbAV0NMg5gGlJgqpMcuDgRJ/G6fHSVT8wBxD+AYgKE92jPbvIbn9esrDmvhsj1eWuNdv79OSGb4ug5z+xCWXiEv8cQJflYi6KGVH9/3a3l7qaBFEFwj8AkedxuM7+3x5qa5/qe1cxv9CfcqLv4nJt6PkHhTfWJ2eS2z0MBT0HcFGBUsQjV6zs6xyhq3JgDiD8AxBhOI6fe3e/VTtJPMxeWpG5gNFdfS9zzJ+tRSkWFMslEawJiAYsDrvq7pVEGcfxtvcPBjMHkM9hLy8mOwAuaI0DBjONVQSzAuEfgAgbPtY24k+sJkwVV929IpKVmbAMTpBz/q8pzICef4AQklfmZS4kZ6JM9qqHj7UH867VqmyqvB86AKIPhH8AIsk8om977yBRxlhY/b9t4IoiM9ufcDyg5//agPwtIMFVfOc6Dp9LlM9/GNQcwBxZsipdSpS/7FHb3R4a6wdCB+EfgIjxOt1Nb+z0usifRdXty2QlWRGsD47jVJ72XFlSjgzm/AOSUCYuuZmaA2jv2n48mHdRHQAOt/fLbsgAGF0g/AMQMW1bD5lHyQ1VFTUFRWvnR7Y+vXqzxp+k/RrG9xcGUa7wxvnJGf48gIdajAMz7+izuCBdIiD7DHa1D/ogA2A0gfAPQGSMfNUx9OU5oixISZ73wFqMFeHv45GADC3XFELPP7gEi8OuDJwD+N7McwC5bNaN5TlEWW2yNw2N01tFEAoI/wBEgFU9ce5dcl8fjIXVbV4fwZV+BLfXd6yX7J4tT09RioWRrQ+IQoqqfGpZykTP2PDxmecA3liew2WTE0h3tg3SWDkQIgj/ADDN43Sf/n+fepxu4mHpLUvSVDmRrRJC6MzQuNVJzkKgcrYAcJmKO69n8zhEOZg5gFIhb5l/BWCHerJn3ERv/UDQIPwDwCgcx1vf+sI8Qg75yytyS76xKLJVIlA9/zw2C7L9gKkIUwPyAJrtF3bMPAdwQ2UuVd5+to+umoEQQfgHgFH9+5tHT3YSZUFKct3mDREf8kcIGe2u5mFyXHZhvkLkv70D4EqFa+ZTewEPHGoxDeqmf32OLHl+rpwonx4c79dDCqCoEPnfHQASh+HCSMcHR4gyi82a/4NvRHzIn3C0R+3POAw9/2AGbC6HSk6F+/BzW/bPOAfwm3WFVHkbdABEBwj/ADDEMWk58/pn1A9l5Z0rIrvKn4Lj+IEuMilbqohfnZUa2fqA6KeoLshYUEKUJ3rGRr46P/3ri+SS+pw0onxqQAcdANEAwj8ATPB5vGde3+k02oiH2Usr8lbWRrZKlPOayVF/xVaWZbEg0S8IQuV3AucAfum2zTAH8PaADoCtp7tprBkIDoR/AJjQ8c8jE92jRFmSq6jZtCp60ukf6CIrhiG0ojQqOiRA9BOmSahZq06TrWvHV9O/vkQhnZ9LdgC0jBjODuvprR+YCYR/AGg38lVH//5moswV8Rf86Ga2P316xFmc7q/7yfRttdlp8uRI7jgAYkvh2gVJyhSiPHDw7IxzAO9qKKUuet9rvABJACMLwj8A9DIN6lrf2UeUMQyre2i9SCGNbJUCfdmjdnvJX+FVKrj1ByFgczmVAXMA294/gE8b0XNSklaVkbsADE1YqW4nEBEQ/gGgkcvqOP3aJ9SmPiU3L1bWFk7/Fib5cHxvxxBRlgp59f7VWQAESVlTmFFfTJQNF0ZHT8wwB/CO+iIBl02UtzZ2G+0ueusHpgbhHwC64D5f85uf2/xpztLrikr9e6ZFiXOjBrWJ3ONntSqbEwUZCEDMqbjzerY/onf884jb5pzmxVIhj1oEaHN53j3ZRXv9wBSY/ra7XK7nn39+2bJltbW13/rWt44dOzbVK1955RXVpWpqapisKgBz1LXjK925AaKclC6b9+C6aMjwE2hPxzBRYGFolX9vVgBCIpJLiwPmAF74eIY5gOsr8/JTyb2kj/VqqHxTgGFM5/Z64okn9uzZc++99xYUFGzfvn3z5s1vv/12Q0PDVK9/8sknRSIyLwqbzWaqmgDMlfpMd/fOk0SZw+cu+NFNXBE/slW6jNZ8cQe2xQVKWZRVD8SQonUNw8fbbVojQqj/QHPO8mpJzpQDSWwW9v1ryv/7s0ZimsAbRzue27hYIuAxVVlAYvRepKWlZefOnT/5yU9+/vOff+c733n77bezsrJeeOGFad6ydu3aW/1uuukmxqoKwFxYxgxn/28P9bDm/hvF2VE3rL6nY4iaprUuICs7AKFiczlVd64gyrgPb3tvhjmAJQrpWv9Hzmh3/fX4+elfD+jAaPjfvXs3m83+zne+Qzzk8/l33HFHU1PT2NjYNO+yWCzwyQAxxONwnX7tU4+DnNNUtK4ha6EqslW6ks3loeZdF6Qml0bTYgQQi5TzitLrioiyoWtkxjmAdy0ozk4he3ZPDej2wyoAxjHa+d/R0VFQUJCcnEw9U1tbSzyfmXn1NOOrVq2y2WwikWjVqlVPPPGEXD7lLRSO43CVMCPcL9IViXazbigcx8/+3x7LmIF4KK/ILbvtmihs8P2dww43uR5hQ1UeQmh2/1j4OAUjQRqq4s7rdW0DPrcXIdTxzyPKeYUc4ZQjSlw265Hrqn71WaPX50MIvX2iM1+WVCyXJEJDzV0wn6gZE4sxGv51Op1CoQh8hnio1WqvfLFEIrnnnnvq6up4PF5jY+P777/f2tr60UcfBV49UHw+n81mQ0H8gxMcjuPQUMGYdUMN7Ts7corc0I8vSy6881qzJerSm3u8vk9b+rxeL0IoRcirSOUbjcZZHAc+TkFKlIbioqwV1QO7zyCEbBPmlg8OFd+2ZJqXp7DRrRWZ/2oZRAh5vd7nv2j65Q1VXJ8bxX1DzVkwn6iUlJTpD8Jo+Hc4HDzeJfM7+Hw+8fyVL77vvvuo8tq1a2tra3/605++//77mzdvvvLFLBZLJBJJpVL40EyPuFqEhprR7BpK1zYwtKeJmKPK4rIXP7ZRmp1OVxXn4MueMbPLS9TzltqiNJlsdseBj1OQEqehqm5brm/qs4+bEEKa4+dLb1ww/ayXbzZIRq2eE/0ahJDZ5X3zVP9jS4sSoaHmKCyfKEbDv0AgcLkuSfLgdDqJ52d878033/yHP/zh+PHjVw3/CCHMLyxVjWPQUEEKtaFs48bmN3fh/n1zq+9ZlVKYQVvtZs+H45+2DiKEIYQEXPYNquy5fBjg4xSkBGkoDp9bddeKxlc+QeQcwENLfnbHNP9qDMM2L6sYNlqHJ6wIoT696c2ve365PpXDivOGmru5f6IYnfqnUCh0ukuSQhMPlUplMG/PyMiYXRclAHTzOt2nX/3UbSX7sfJX1OYuq4pslaZyakA3PGklyqtV2SIe06t/QXxLryumUlsauoZHv+6c/vVCLuenq+ZJBOQuGOfUk38+2g7bATCA0fBfXl7e399vsVioZ86ePYsQqqiomPG9OI6PjIykpsJO5CDq4Dje+u5+0xB5aSsrzqy8a0VEazQlHMd3tPQTZS4b+0ZVXkSrA+JT5V0rqDyA7f845DTZpn99ulj48xvr+BwyHh3tVb95rAOuAOjGaPhft26d1+v94IMPiIcul2vbtm3z5s0jpv2Pjo729PRQLzYYDIHvff/99w0Gw/Lly5msMADBGDhwduSrDqLMl4jm/+AmFidKU1SdHdH368mpiCvLslMg1Q+gQZIypWj9QqLsMtvbtx6a8S1FcsmPV9ay/WkxD18Ye+PLdo/PR18lAaP9fvPmzVu3bt2LL76o1+vz8/O3b98+MjLy9NNPE3/9+c9/fvLkyc5Osqdo5cqVGzZsKCsr4/F4Z86c2blzZ0VFBZUzAIAoYegabv/HYaKMsVjzf3iTQHaVxSnRAMfxD5v6iDKbhd1cnR/Z+oA4VrxhobrxgnlUjxAaPdmZ0VCauaB0+rfMy0l7fEX1C/vIrbG/7FFbnO5/X1nDj9aL6VjHdAby55577t577/3kk0+eeuopj8fzxhtvLFy48KqvvPnmm1taWl555ZVnnnmmtbX1+9///pYtW4RCIcMVBmAajgnLmdd34v57lMo7r08tjd7M+WeGxnv8+w9dV5IpT555yi0As8PmcmofWIP5Z/Cde3f/jEMACKEFeYrNi0uoPoCmYf1Tu8+YHW4aK5rAsDhIsNDW1oYQys7OhuUiM8Jx3Gg0QkPNKJiG8nm8J57710QPmbMye2nFvAfXRm3D+nD8l5+cHDBYEEJsFvbSN5cqkud6MQ0fpyAlbEN1bjtG7XyRMb9k/g9vmr4FiIYasHheOtjq9JBX1dkpol+sqU9LgqvVi8LyiYqu/ccAiCHtWw9RsV+Sq6i5d3U0/7if7NcSsR8htEqVPffYD8CMSm5eLM5OI8rqM91DX54L5l212Wm/Xr9A7F8LMDJp+/Vnp/r0Jrpqmagg/AMwG0NHzw0caiHK3CTBgkduZkfxCjqPz/fBGXJeLZeN3VpbENHqgETB5nLqvr+exSYDTfvWQ1b1RDBvLJZLfrOhgRqfmrC5fvP56dODuunfBUIC4R+AkE32qdu2HCDKGAur37xBJI/qLXP2d46oTXaivLYiNxUm/AOmSPIUqm8uI8pel6fpL7t8Hm8wb8yUin7zjYb8VHIirdPj++OBll3tQ3RVNPFA+AcgNE6j9fRrn3rd5E+Y6rZrFNE9hd7m8nzUTE74T+Jz4NYfMKzwxnp5BZlhwtivOf+vL4N8Y6qI/z8bFtTnkMMHOI7e+brr7yc6vb6Yn7IWDSD8AxACr9tz+rVPHRPkIHrGghJqfXPU+riln5o7fVttYTKfG9n6gESDsVi1D67h+ufu9e1rGjvVFeR7hVzOf6yat6Yih3pmb8fwH/eftfv3qwSzBuEfgGDhOH7u3f3UdD9xVtq8B6J3qj9BbbJ93jZIlBXJgsCfUQAYI5SJ676/jnrY8tYXQU4CQAixWdj9S1T3Li6jvmlNw/rffH5ab73KXnEgeBD+AQhW/xdNw8faiTIvWdDw2K0cAW/6t0Tcuye7PP6e0rsbSrhs+MqDyFDWFpZ8YxFR9jhcp//fpx6Ha/q3BFpfmfsfq2p5/sTAAwbLrz87RaWwBLMAvwUABEV3rr/jX0eIMsZizf/BTSJFVE/3Qwg1DY+fGdIT5cpM2eKCoPbWAoAmZRuXyityibJ5RN/8l114KGl9F+QpntywQCYir7knbK4nP288MwTLAWYJwj8AM7OoDU1vfE5t5lt194q08tzIVmlGLo/37RPkCCuGoe8tLovycQoQ9zAWq27zBiortqa59/xHx0I6QmGa5Hc3LQxcDvDCflgOMEsQ/gGYgcvqaPzTJ267k3iYv6I2f+W8yFYpGNvO9mnM1GK/nNxo3YkAJBS+RNTw6C1Ukoze3Y1DR4PKBURJSxL8z4YFdZcuB3jrRCfsEBgqCP8ATMfr9px+9ROrhpymlKbKidrNfAMNGiyftg4Q5RQh71v1xZGtDwAUaX76vAfXUg9b396nPdsb0hGEXM5PL10OsKdj+I/7zzqDyygACBD+AZgS7vOd/etuQ9cI8VAkl0TzZr4Urw//y/EOamn095aoRFGckRAkoMyGsrKNS4ky7sPPvLHTcGE0pCOwWdj3Fpfdu6iUGtA6M6T/wxfNNhcsCAwWhH8AptTxzy/HGi8QZW6SYOHjt/HEMZAq/7NzA906MkH6/Fz5onxFZOsDwJVKblqcu7yaKHtdnsY/7TCFmNMXw7D1VXmBywE61JNP74EdAoMF4R+Aqxs+1Nq/r4kos7nshkdvTc5MjWyVgjE0YfmwiexKFfHYDyxVwYw/EIUwDKvetCpjfgnx0G1znnjhQ+OgNtTjLMhT/Pf6BUl8/2SCcfNvd5+etDnDWdc4BeEfgKsYO9XVu+Nrooxh2LyH1qeWZkW2SsFwe32vHWmjFvrfu6gMtkkFUYvFZtVtXp+mIofw3VbHyT9+ZA59IV+xXPLf6xZI/DsEDk9Yf7Pr9LgFkgLNAMI/AJfTdw6f/b891MPKu67PXFAawfoEb+vpbmpX3/m58utKMiNbHwCmx+ZyGh67lbq2dludra/t0ncOh3qcvNTkJzc0pCWRe1mpTfYnP28cM9rCWde4A+EfgEtM9qkb//QxtSlZ0bqGglX1ka1SkJqHx3e1kQugxQLu968ph25/EP04At7Cx29LLSP7ADwO16mXtge/KQAlUyr6nw0L0iXk7By91fnk541D/u05wJUg/ANwkWlQd/Kl7VQu0syFZeXfvDayVQqS3up4/ct26uHDyyplsKsviBEcAW/h4xupXQF9Hu+ZN3b27jmNh7iUX5Es/J/1C3JkScRDk8P9212nITHwVCD8A0Ayj+i//uNHbv8+IrLynNoH1mCsGPiOuL2+/z3YavJPeF5XmTs/Vx7ZKgEQEg6f2/Dvt2YuLKOe6fjnkbN/3e11hjaNXybi//e6BUVyMfHQ4vT8bveZnnFTOOsaL2Lgpw0ABpgGdSee+5fLQqbJS1XlVD6wms2NjeXy757solb6FaaJ724oiWx9AJgFNpdT99C6nJU11DMjJ84ff+YD27gxpOOIBdz/Wju/TEluyWFzeZ7afaZLOxnOusYFCP8AoMle9YnnL8Z+WXFmYF7SKLe3Y/iL82RioiQ+58c31MC2fiBGYSxW0a2Lq767kup1Mw3pvnxyy8hXHSEdR8TjPLGmriIjhXjocHt/v6epI+gthhME/EyARDfeMfj1Hz9y+xcKy4ozFz5+W/Tv5EtoGdG/9XUnUcYQeuz6akVyDCQmAmAa+SvnLfnZHXypiHjosbua/7q76c1dLmsIa/mEXM7Pb6yrySJzdTg9vmf3NreM6MNf3ZgF4R8ktJET508FzPVLU+Us+snt3BiZNNevN//vwVZqdtR3F5bWZqdFtEYAhEdqafayX383tSybemb06/NHfvX2WGNX8PMB+Rz2f66eV+/fHMjl9b2w/+yZofHwVzc2QfgHCQrH8Z5dp5r/ssvnJXccV1TnL/z3jbFy36822Z7Z22R3kwsUbyjL2lAV7XsQAxA8gSx5yX/eobrtGoxFrl91mmxnXt95+tVPgp8NwGWzfnxD7UJ/3mu3F3/xQMvJgZBzC8YlCP8gEXmd7ua/7D7/4VHqmeylFQ2P3srmcyNYq+CNWxy/39NETfWvyUq9H5L7griDsVglNy1e+ovvJKXLqCc1zb1HfvV2146vglwUwGWzHltRvbRQSTz0+vD/Pdh6rEdNS41jCvvJJ5+MdB3mSqfTIYQkEolAIIBfwBk5nc4EbyjbuOnkS9vG2wepZ4o3LKz67krWpTPmorahdBb773ad0flzmhbJxT+/sY4foX0Io7aVog00VJCubCihTJx7XTXC0UTPGMJxhBDuww1dw8PH2tk8jiRXMePqXBaGLcxXjlvsVE7MkwM6EY9T6l8dEIvm/omC8J9wEvxnaPRUZ+OfPrb71wGz2KzqTTcUr194ZYNEZ0ONGW1P72miYn+WVPRf6+YnR67TIjpbKQpBQwXpqg3FYrPkFXnp9cWWkXG7gUzj43G4tC19oyc6uCKBOCdt+rbFMGxBnmLS5uzzZwFqGTE4Pd6arNQY/Z8C4R8hCP8hStifIY/Dde7d/Z3bjvv84+V8iWjh47dRe45dJgobqltnfHpP04SNnKiYJRX9et18qTCSExWjsJWiEzRUkKZpKL40KefaquQM2WSvmpqu67Y5NU09Y40X+GJRcqZsmhbGMGx+rtzl9XVpyakDXVqj1myvz5WzYvD/y9w/UbGxshmAOdI095zbcsARkABcVpxZ/4NvCGXiCNYqJMd71X8+2uHyT1TMThH9au38lBhZpABAWGAYlrW4XFlXPHCguWdXI5Wj0zJmOPPGzuQMWeHaBdlLK6ZK2IVh2N0NJSlC3rsnLxDPfNmjnrA5H1tRIxbExryfMIK7/4STaHchtnFj61v7unZ8Rd0uYCys9KbFtfev4U27GW70NJTH59va2L3lVLfXv+SpVCn95Zr5UmHkFylETytFOWioIAXTUCwOO7U0O+/6WhaHbRrUUht0uSwO7dneoS/P4V6fODttqouAUqU0Uyo6PTROfJ+0FsfXA5rqzNRo+EIFb+6fKCzUPRWiUFtbG0IoOztbKpXCt2t6OI4bjcYEaSi3zdG989TA/iavv7cfISSSS2ofWEttMT6V6GmoMaPt1SPnescvbluyIE/+6PXVkZrrFyh6WinKQUMFaRYN5TLbe3adGjjQHPg1RwhxBLzc5dX5K2sDVw0EahnRv3Sw1UENBXJYP7yualG+ci71Z0xYPlEQ/hNLgvwMuSz2/n1N/fubqVx+CCGMhRXeOL/01qWcICbKRUNDub2+XW2DH53tc3l81JO3zSu4o74oSoYqo6GVYgI0VJBm3VBOk61/f/PAwbPuKzIDKmoKCm6oU1TnX7lAYHjC8sKBFo3JTj1za23+HfVFnKjf6AvCPwnCf/Di/mfIPKIfPHR2+Fi759I1wbLizKq7V0oL0oM8TmQbCsfxkwO6f57pGTXaqCeT+Jx/u7ZiYTTdncT9xylcoKGCNMeG8jhcQ1+e6/vijP2KTX5FCmn+ynk511TyxJdkxbY43a8cPtcyYqCeKUgT/+i6qpyUpFlUgDEQ/kkQ/oMXrz9DbrtTfbp7+Fi7oWv4sj+JlNLyO5ZnzC8J6Z8cqYZye31f92t2nhvsN1gCn6/OlD28vDJt2skKzIvXj1PYQUMFKSwN5fN4x0519e9rmuzXXPYnFpuVXlecs7xKUXWxM8CH41sbuz87dzERCJeN3dVQurYiJ0q62a4E4Z8E4T94cfYz5LI6dC19mqYebUvvZSN/CKEkZUrxNxZmL6lghT5MznBD+XC8R2c63qc53qumcvkRkvmc7y4sva4kMwp/ieLs40QfaKgghbehJnvV/Qeax051UXMDKQJZcs41lTnXVCZlkDMDvu7X/uV4h9XpoV5TkZHywBJVjix57jUJOwj/JAj/wYuDnyGvyzPRM2roHNafH5roGcN9V/kAy4ozC1bXZywoZc1261sGGsridI8arT3j5gvaydZRgyXgd4fAZWOry3Nuqy2M2iVJcfBxYgY0VJDoaCinyTZ0pHXwcCuVLyiQNF+ZuVCVubBMJJdM2Jx/PtpxNmBXQBaG1lTk3javQBJlW4FA+CdB+A9ejP4MOY1WY79msk+j7xye7B278lqewBXxMxeW5a+YJ8lTzPGMc2woH47bXB6L0x3wH/nQ5HBpzQ612Wa9It5TBFz2itKsm6rzoq23/zIx+nFiHjRUkOhrKNzn07UNDH/ZpmnuoXb5CiQrzsxsKFPMK/xqwrrl5AVXwGsEXPaGqrx1FbnRcyEO4Z8E4T94MfEzhPt8Np3RMmYwDY8b+zTGAU1gup4rcQQ8RXV+1uJyRU3BVCt9Q65DEA1ldbo1ZrvaZNOY7Xqrw+xwm51us8NtcrjMTvfsvlhlSum1RRnLijNEvBhIyRUTH6doAA0VJAYaymmyjZ44P3T0nDngLj9QUrpMWJZ9DEeNXoQHdB/yOKwVpVkrSjMLUsUR//8YloaKgZ8YgBDyujxOo9VptrmtDrfF4bI63FaH2+rwujw+j9fn8ng9Xp/L4/P6WGwWxsIwFgtjYxiLxeZzOQIeR8jjCHhcIZ8t5LpZOJbpEkiTuMnCWfeNh/Of5vbYtJOWUYN5VG9VT5hH9TbNxJUD+VcS58jTVDmKmoK08txwRf2rwnHc4vSozTaNyaY22amQb3YEteHYjCQCrio9pTY7rS47TZ4c1bf7AMQ6vkRUuGZ+wY31piHd2MnOsVNdNv8OIASrZsKqmVAhlIejIRF/LEloSpOYZWIXQns7hvd2DOfJkq8vzby2KCO20gRdiem7f5fL9fLLL3/88ccmk0mlUj3++OPXXnvtVC/WaDS///3vjx075vP5Fi9e/Mtf/jI39yo7msfH3b/H4XJOWh1Gq9NovaQwaXEarYHr1+fI6/Wy2WyEEIZh3CQBXyLiiYV8aRJPLORLRDyJiC8R8SVJPImILxWF7Wba53NZHE6j1Wm0OiYt9nGTbdxkHzfaxk3OSWvwH0JxVlpaeU6qKie1LIcvEYWlbpfUE8dNDrfaZFObbH0ag9GDa812tcluc03ZUR88FoaS+dxkPjctSZAhEWZIRBkSjJQT/wAAHEdJREFUUU5KkiI5VpPBwU1tkKChgsR8Q+E4buzTjJ7sHGvsumovo9npnrQ53T7cJhGZU8VWSZJNLLKJRR4+tyA1uSY7rTYrVZWewmX2ViomO/9/8pOf7Nmz59577y0oKNi+fXtra+vbb7/d0NBw5SutVuvtt99uNpvvv/9+Lpf71ltv4Ti+Y8cOmezyFE7RH/5xn8/jcLmtTrfV4bI6XCabY9Lqj4VkgUpJSzcq/AeDI+TxkgQcEZ8rEnBFfK6IzxHwMA6bzWWzOGyMzWZx2Qgh3OfDvTju9eI+3OfxeuxOt93lsTvdNpfH7nRZ7E6jDf//7d15VBPX/gDwmz0hIWBYKyqiT8CySlFcUNFQBSoq1OW5V8C2Wj22VKu2/uzjaetueeKCBU+ptu6PRSoor7WtyqtUBQEVFdEWURCQLSF7Zn5/3NdpGrZESdi+n+PxzExuZu58jflmZu58h2jleluH+A79rJztrQY7WDnbCwfZszqjxD1JkgqNVqJQN8pVNVJ5rVRR06yolSpqpYraZsUfVcDIPwJl0CeqnwVbyGVbcliWXJaQy7bksgQcliWHJdD5w2Mxuufn84VBVjMQBMpAXRgokiQlj2urix5WF//W8FB/THGzUt2oUCs1fx4GqNhsuZAn5/OUPI7agm1t18/eSTRwkN0gWytbAddWwDVpXc6el/6Liopmz5790UcfRUdHI4SUSuW0adNsbGxOnDjRsnFSUtKuXbtOnz7t7e2NECorKwsPD4+JiYmNjdVr2enpn9AS0ifPCY2WJAhCSyCSJLQESRAkQZJ/mSBJkiDUWq1Ko1VrCKVaq9JoVRqtSq1VaTQKlUamVMkU6malRq5sdYD6y6DR6Sw+h8lh0VlMOpPBYDPpLCaNTkMkSWhJkvhfP7UKlUau0ihUVBkco9K/OdFoNJ6tUNDfRvCKSPCKSNBfJHhFxGrjcXa1UkW9TKkhCPxPoSFILUFoCTxNECRSabVKtVah0So0WoVaq1BrZCptk0KF/6i1Hf5ztJ7+aTRky+c6Ci0chDxHSwtHIc/BkmdvyWN3gxK85gdZzUAQKAN1k0CpmhW1t3+vvf17fVmltPLPikBqLSFVqiVKtbbtgxktg6FhMTVsJo3HYfE5DC6HzWGxuCw2l83hsTlcFpPDYrJZTBaTzmSwWHQGg8FkMtgclrv3YA7H0KsJPe/a//nz5xkMxty5c/Esh8OZNWvWnj17KisrX3nlFb3GFy5c8PLywrkfITR06NAxY8ZkZ2e3TP+dSyWRX9l8TP68qeOmpsRgM7nWAo41n2st4FjxOVZ8rjWfLbRgC7gsPpfF5zK5bOPq2BCERqFWNcufP6lmk3SVRK5qkimbZCqJXNkkUzXJlE3NKql+vUwTodFpPJElz9bKwlbIs7Pi21kJXrHhO/ZjGDbe7eSNsvSi30zcR0Sn0RyFFg44xwstHIU8R0sLWwHXzGf5AABmxuZz+49y6z/KDSGkksrryyobHjyte1DZ9LiaxaD3s+Ao1Fq5WiNTaVRa/VFKDK2WodVyFErU1IyXaBDSICTX34i+ywLegvh3+tladf7+tMGs6b+kpGTw4MECwZ9VFHB2Lykp0Uv/BEHcu3fvzTff1F3o5eV15coVqVSquwaEkEqlIkmyvLy8Uw5qNXKlxevDOv+qcgs0Go3GoNPpdBqDTmPQaXQ6nYGH7NFpdDqN/mdqJxFSIKRABEJSJJWi9kbBd0xL1zIYDGRDRzYChARshP78wUmSJEES+Ew+Pn+gJUiSRARJEiRJ/u9vRJK4bSs79b8doyE6jUaj0ej/m6bjnfrjbzqdTh1UqxBSIW29pBpJqg3cBRul7C3XznxQL52GmHQ6g05j0OlMOo1JpzMZNBpJ/vGJ0iCyCTU21TWiug7W1Od025NJ3Q0EykDdMVBMhNz7Cd37CdGrpJbQarSEWktoNIRaS2gJQqslSER2xon0B2WlFs94HbdDCBkQKA6H87e//a2dBmZN/zU1NXZ2f7khG89WV+t/7zc0NKhUqrYa66V/Op1OEERnfWKYPI5lGyece4f2AkWj0Rg0BoOOusvdra17xcoMP8+AQbrdN3V3BYEyUDcPFI1BZzLoyIDHhpnaywfKrOlfoVCw2X+5tsHhcPByvZZKpRIh1Gpj/JIuHx+fTu8qAAAA0IuZ9Soml8tVqf4yvh3nci5X/15nnOlbbYxfAgAAAMALM2v6t7Ozq6mp0V2CZ+3t9Z9ham1tzWazDWwMAAAAAKOYNf27u7v/9ttvUumfQ9cKCwsRQsOHD9fvFp3u6up669Yt3YVFRUUDBw7Uu/APAAAAAGOZNf2HhIRotdqTJ0/iWZVKlZqa6uPjg4f9P336tKysjGo8derU4uLi4uJiPPvw4cOrV6+GhISYs8MAAABAr2TW9O/j4xMSErJnz54dO3acPHly8eLFT548Wbt2LX513bp1YWFhVOP58+cPGjTonXfeSU5OTklJiYqKsrGxiYqK0l1hU1PT//3f/40ePdrX13fRokW4/k87srKy5syZ4+/vHxAQsHDhwp9++qmzd7E7MjZKBEEcO3ZsxowZ3t7eAQEBixcvvnv3rnm62rWMDRSmVqvDwsLc3NwOHz5s6h52E4YHiiCI1NTUd999d+LEib6+vtOmTTtw4EDL0bu9gEql2rlzZ2BgoLe39+zZs3Nzc9tp/OzZs9WrV/v7+/v5+S1fvvzx48dm62eXMzxQOTk577//vlgs9vHxmTp16rZt25qaurgcizkZ9YmiLF261M3N7Z///Kchjc1d9FepVMbHx2dmZjY2Nrq5ua1evXr8+PH4pUWLFv3666/37t2jGldVVenW/N+wYYOzszP1KkEQ8+fPv3fvXnR0dL9+/Y4dO1ZZWZmamjp48OBWN3306NEtW7YEBQUFBQUplcq0tLS7d+8mJCRMmTLFlHvcxYyNEkJo/fr1mZmZM2bMGDFihEwmKykpCQ8Pb+fRDL3DCwQK++qrr/bu3SuTyahylr2bUYFqbm728/Pz9fUNCgqysbEpKChIT0/39/c/cuRIL6t/Z4py5r2S4YEKCAiwt7cPDg7u37//vXv3Tpw4MXDgwLS0tJZDxXslwwNFycnJWbdunUwmW7BgwaZNmzreBtljnTt3ztXVNTs7G88+f/7c398/Nja2rfZTpkx58803CQLXryElEomvr++7775rjr52HWOjhNvn5OSYq4PdhbGBwmpra1977bV9+/a5uromJyebvptdz6hAKZXKGzdu6C5JSEhwdXXNzc01eUfNqLCwUPcDoFAogoOD586d22rjL7/80tXVtbCwEM8+ePBg+PDhu3fvNlNfu5RRgbp69arubFpamqur66lTp0zey27AqEBRbSZNmoS/i+Li4gzZSg8uX3rhwgVbW1vq2F0kEoWGhv7www96twtSpFKpjY0NdcwhEAj4fH6v/yFpbJRSUlK8vb1ff/11giBkMpkZe9rFjA0UtmvXLhcXl+nTp5ulj92CUYFis9l+fn66S15//XWEkO4on16g1XLmBQUFlZWVLRu3Vc7cfN3tOkYFKiAgQHc2ODgY9bpPTluMChSWlJREkqRRJyB7cPovKSl59dVX6fQ/d8HLy0sulz969KjV9qNGjbp8+fLRo0crKirKysri4uIkEsnixYvN1d+uYVSUpFJpUVGRl5fXnj17XnvttREjRojF4qysLDP2t8sY+3FCCBUVFaWnp3/88ce97Dx2+14gULpqa2sRQr3sRHc75cz1WuJy5p6enroLvby8ysvLdW+J6q0MD1RLvfKT0xZjA/X06dOkpKQ1a9YYdUDbg9N/yxLCuCRAyxLC2MaNG0eNGrVlyxaxWBwWFpadnZ2SkjJixAhz9LXrGBWl8vJykiTPnTv373//e+3atbt27RKJRLGxsZcuXTJTd7uOsR8nkiQ3b94cFhbW6z9CeowNlJ7k5GSBQDBhwgSTdK6LdFY5cxN3s+sZHqiWkpKSGAzG1KlTTdW57sTYQG3btm348OFvvPGGUVsxa9FfAxEEoVar22nAZrNpNFrLEsJ4tq1xxVwu18XFxdHRMSgoqLm5OSUlZdWqVd9++63ucMIexBRRwmf7GxoaTp06hUspT548WSwWHzx4sOd+X5vo45Samnr//v29e/d2Yle7lokCpSsxMfG///3vp59+KhQKX7K33YqJypn3PoYHSk9mZuaZM2diYmI6HIrbOxgVqKtXr+bk5Jw6dcrYrXTH9H/t2rX2z8lnZWUNHTq0ZQlhPNtWVeDVq1czmczExEQ8KxaLp06d+sUXX8THx3dSx83KFFHCCwcMGEA9RoHP50+aNCkzM1Oj0TCZ3fHT0iFTBEoqle7Zsyc6Orrlg6p7LhP9v9N9e3x8/KxZs+bPn//yve1WoJy5gQwPlK7r169/8skngYGBH3zwgWn7120YHiiNRvPZZ5/h+7SN3Up3/EIfMmTI1q1b22mATza2LCGMT4y0WhX48ePHly9f3rx5M7XE2traz88vPz+/czptdqaIEl5oa2uru9DGxkatVsvlckvLznzGrtmYIlCHDx/Gt/tXVFQghKqqqhBCTU1NFRUV9vb2ej/bewpTBIqSm5v70UcfBQUFxcXFdUZnuxc7O7tnz57pLoFy5q0yPFCUu3fvLl++fNiwYXv37u2hRyAvwPBApaenP3r0KC4uDn8XYc3NzRUVFTY2Njxee48P7o7RtLOzi4yM7LCZu7v7jRs3CIKgRiEVFRXxeDwXF5eWjfGwEa1Wq7tQo9HoLelBTBElBweHlh+76upqDofD5/M7pdvmZ4pAVVZWNjY26l1pS0xMTExMTE9Pb1nEukcwRaCwwsLClStXenp6xsfH98pvcHd397y8PKlUSo3VgnLmrTI8UFh5eXlMTIxIJEpKSuq5X0EvwPBAVVZWqtXqefPm6S5MT09PT0/fv38/vl2iLT146F9ISEhtbW1OTg6eraurO3/+/KRJk6hjr/Ly8vLycjzt7OxMp9OzsrLIP8ocVVVVXb9+vYd+UxvOqCghhEJDQysrK6kKU3V1dT/88MPo0aN1R3r3SkYFatGiRft14BpbkZGR+/fvHzBgQJf032yM/USVlZW9/fbbTk5Ohw4d6q332UI5cwMZFaiampqoqCgajXb48GGRSNQ1Pe4ihgcqLCxs/18hhCZOnLh///4OLweYu+pfJ9JqtfPnz79//z6uPnb8+PGnT5+eOXNmyJAhuMHkyZMRQhcvXsSzGzduPH36dEBAwJQpU5qbm48dO1ZTU/P111+PHDmyy/bB9IyNUm1t7cyZM2Uy2dKlSy0tLY8fP15VVXXy5El3d/cu2wezMDZQuioqKsRicR+p+mdUoKRS6bRp0549e/bBBx84ODhQKxk0aFAvu2Ni9erV33///ZIlS5ydnXGNtpSUFPzdolfPVCqVRkRENDc3R0VFMZnMlJQUrVabkZHRRzKc4YGaMWPG3bt3Y2JiXF1dqbfb2tr2+gqkmOGB0uPm5mZg1b8efCKOwWB8+eWXO3bsOHr0qFKp9PLy2rp1K/Ud1NI//vEPd3f3M2fO7N69GyHk5eW1ffv23p37kfFRsrW1PX78+Pbt21NSUjQaja+v786dO3t97kfGB6rPMipQDQ0NuFAJ/k9HiYiI6GXpf8eOHfHx8WfPnsXlzBMTE9v6bhEIBEePHv38888PHjxIlTPvI7kfGRMo/KiR5ORk3YWjRo3qI+nf8EC9sB589A8AAACAF9PLL+gCAAAAoCVI/wAAAECfA+kfAAAA6HMg/QMAAAB9DqR/AAAAoM+B9A8AAAD0OZD+AQAAgD4H0j8AAADQ50D6BwAAAPocSP8A9E4JCQlubm5ubm64CH871q9fj1suWrTIdP1x+0NqaqrpttKS4XEAoE/pwTX/AegR8vLyFi9erLuETqfz+fyBAweOHTv2rbfesrOz66q+dStKpTIwMLCpqQkhNGHChKSkJL0GFRUVwcHBuE75kiVLPv744y7oJQC9BaR/AMyNIAiJRHLnzp07d+5kZGScPn0aP8ezc40bN87CwgIhZGlp2ekrNwUOhxMaGoofcpqbm1tbW2tra6vb4OzZs9QzSiIjI7ugiwD0IpD+ATCfsLAwT09PqVT6/fff379/HyFUU1OTkpKyYcOGTt+Wn5+fn59fp6/WpCIjI3H612q133333VtvvaX7akZGBp4YPnx4X3gKJQAmBekfAPMZP348PmyNiooaM2aMWq1GCD148ECv2fXr17/99tuCgoLa2lo2mz1s2LDp06fPmTOHxWJRbe7du5eUlJSfn19dXU2n00Ui0aBBg3x8fBYuXOjg4IAQSkhI2LdvH0LIycnp4sWL1BuvXbu2d+/e4uJiNps9evToNWvWtOxnRUWFWCzG00eOHAkICMDT+EHjCKGIiIht27bhhcnJyfn5+WVlZfX19c3NzTweb/DgwWKxeMmSJfj0g+F8fX2HDBny8OFDhFBGRoZu+i8sLPztt9/wNI5hSUnJyZMnb9++XVVV1djYSJKkra0tjoC/v3/7G3Jzc8MTW7dupU4krF+/Pi0tDSE0atSoo0ePUo1ra2uPHDny888/l5eXazQaR0fHwMDAZcuW9e/f36i9A6BbgfQPQBewtLTk8/kNDQ0IoX79+um+9MUXXyQmJlKzarX65s2bN2/ezMrKSkpKwgn1wYMHc+fOlcvlVLPKysrKysq8vLyRI0fi9N+qH3/8ceXKlRqNBiEkl8svXLiQl5fn4uLyMvuSlJSEdwSTSCTFxcXFxcVZWVknTpzg8/lGrS0iImL37t0IoTt37pSWlg4bNgwvpw79WSzWtGnTEEI3btw4fvy47nufPn369OnT8+fPf/755511daCgoGD58uX19fXUkvLy8mPHjmVmZiYmJnb4OwOAbgvSPwDmJpVKU1NTqZQZGhpKvXTu3Dkq9wcGBvr5+T1//jwtLU0mk12/fn3r1q2bN29GCKWlpeHc7+joOH36dB6PV1VVVVpaWlhY2M525XL5J598gnM/i8WKjIy0srI6e/ZsQUHBy+yOo6NjQECAk5OTUCgkSbKioiI7O1smk92/f//YsWPLli0zam0zZsyIj4/XarUIofT09LVr1yKE1Gr1uXPncIOgoCCRSIQQYrPZvr6+7u7u1tbWfD5fIpH88ssvxcXFJElu3749LCyMy+W+zH4hhKRS6XvvvYdzv5OTU2hoKJfLvXDhQmlpqUQiWbVqVU5OTk8ZWgGAHkj/AJjPhg0bdC/z83i8VatWUafZEULJycl4YubMmdu3b8fTI0eOfP/99xFCqampH374obW1tVKpxC8tWLDg7bffpt7e2NjYztYvXrz4/PlzPP3pp5/Onj0bITR37tyQkBB8GeLFZGRkSCSS/Pz8yspKuVw+dOhQDw+Pa9euIYSuXLlibPp3cHAYN27cpUuXEEKZmZkffvghnU7/+eefqV9LEREReGLOnDlz5sy5e/fu/fv3GxoaGAyGWCwuLi5GCDU0NNy6devlD81TU1NxxKysrFJTU62trRFC0dHRYrG4rq6urq4uLS1N77YOAHoKSP8AdJng4OC///3v1KxcLi8pKcHT6enp6enpeu01Gk1RUdGECRP8/f3xxen4+PiLFy+6uLi4uLj4+Pj4+/szGIy2Nnfr1i1qOjw8HE8MGDDAz88vLy/vxXaBIIhdu3YdOXKk1R8QVVVVL7DOiIgInP6fPXuWl5c3ZsyYs2fP4pdsbW0nTpyIp2/fvr1u3brS0tJWV/Jim9aTn5+PJxobG6kBELoKCgog/YMeCtI/AOYTFhbm7u5eUFDw448/IoQyMzPxyH8ajYYQampqom5sa0tdXR1CKCQkJCoq6ptvvlGpVAUFBdTZeycnp0OHDlHXy/XgW+oRQnw+X/fEuN79dXp0u6RSqfRePXLkyOHDh9t674udVAgODrayssJnMtLT01999VUcLoRQeHg4k8lECCkUinfeeaempqatlbTsaqva37v2z6agP/45AOiJIP0DYD7UyP9NmzbhO9yuXr2akZExc+ZM9Ncb9CdPntzquWsPDw88sW7duhUrVuTn5z969OjRo0cXL16srq5+8uRJXFzcN9980+rWhUIhnmhublYoFNQvgNraWr2WdPqf9UCpCw0EQZSXl+u1zM7OxhP29vb79+93d3dns9k7duxo5zdBh9hsdlhYGB7Wl5OT4+7uTiVm6sz/tWvXqNwfFRW1bNkykUgkl8t9fX0N2QSNRsOJX6FQUAupOwsoVlZWeMLOzm7p0qUt12OKgg0AmAekfwC6wJo1a7KysiQSCULowIED4eHhDAbDwsJi+PDh+Px/Q0PD4sWLde/0k0gkly5dwkf2jx8/trKyEgqFEydOxCfDAwMDV65ciRC6fft2Wxv19PSkpjMzM/G1/4qKCuoUN4X6oYAQunnzJt7EqVOnWh7sUpfkPT09vb29EUJKpZI6WH9hkZGROP3LZLJ//etfeKGHhwd1w57uvQbh4eF4MCD1W6RDQqEQH9kXFhYuWLAAIXT58uWWoRsxYgReZ319/bhx43SLDZAk+csvvwwcOPCF9g+ArgfpH4AuIBQKFyxYgAf5//7771lZWfhifHR0NL4RPz8/f/r06ZMmTbKysmpoaLhz586NGzfs7e3feOMNhFB2dvbevXsDAgKcnZ3t7Ozkcvl3331HrbmtjU6ePFkkEuEUHhcXV1xcjEf+tzxFLxAIBg8ejI+GExMTS0pKFArF1atXW67TxcUFN/vpp582bdpka2t74cIFfOP+y/D29h42bBi+rk/d36h7L5/uzYpr164NDQ198uQJNUSgQ15eXleuXEEIZWRkPHv2jMvl5ubmtmwWGRl58ODB+vp6jUYzb968kJAQZ2dnlUr16NGjX3/9FdcDgF8AoIeC9A9A11iyZMnXX3+Nc9uhQ4emTZtGo9HCw8NLS0sPHTqEEHr48GE7eVStVl+5cgXnMF0xMTFtvYXH423ZsmXVqlVarVatVuOrD3w+38PDo+WBb0xMzMaNGxFCBEHgo/mBAweyWCy9LsXExFy+fFmj0RAEgVdoYWExZcqUnJwcY4LRipkzZ+7cuZOapW73xzw9PcePH3/58mWE0IMHDxISEhBCERERuG5Ph6Kjo3Nzc/H5f/yzxtraetCgQUVFRbrNLC0tDxw4sGLFivr6eplMZuaHFQFgUvDEPwC6hkgkmjVrFp4uLS39z3/+g6djY2OPHz8+ffr0AQMGsNlsFovl4OAQGBgYGxubkpKC24jF4vfee2/s2LFOTk48Ho/JZNrZ2QUFBR08eLD9p/aJxeKvvvpq5MiRXC5XKBSKxeLTp0+7urq2bDl79uwtW7YMHTqUxWLZ2dnNmzfv9OnTLQcJ+vv7Jycnjxgxgs1mW1paTpw48cSJE62u0FgzZszQvYth8uTJ+L47SkJCwpIlS+zs7FgslrOzc2xs7GeffWbgyseOHbtv3z4PDw8Wi2VtbR0eHp6amjp06NCWLf38/M6dO7dixQoPDw+BQMBgMIRCoYeHx8KFC3EkX2YfAehCtA5HGgMAAACgl4GjfwAAAKDPgfQPAAAA9DmQ/gEAAIA+B9I/AAAA0OdA+gcAAAD6HEj/AAAAQJ8D6R8AAADocyD9AwAAAH0OpH8AAACgz4H0DwAAAPQ5kP4BAACAPgfSPwAAANDn/D+jExu5La1oiwAAAABJRU5ErkJggg==;" parent="1" vertex="1">
          <mxGeometry x="2170" y="1650" width="682" height="483" as="geometry" />
        </mxCell>
        <mxCell id="AYxyau2qZqsbDyEicwqY-3" value="" style="shape=image;verticalLabelPosition=bottom;labelBackgroundColor=default;verticalAlign=top;aspect=fixed;imageAspect=0;image=data:image/png,iVBORw0KGgoAAAANSUhEUgAAAqsAAAHjCAIAAACLmsE6AAAgAElEQVR4nOzdd1iT1/4A8JMJhBEIe28QWS7EjYKK28pVayuOn7utaFs7sLbe3taq7VWvV2upo3XvCo5eV6tWHIgLFBkqexM2hBCy3t8fJ7y+ZRkgC/l+nj59Tt68nPfkmOT95kwaQRAIAAAAAL0MXdsFAAAAAIAWQAQAAAAA9EYQAQAAAAC9EUQAAAAAQG8EEQAAAADQG0EEAAAAAPRGEAEAAAAAvRFEAAAAAEBvBBEAAAAA0BsxtV2AN4S3tzeZvnbtmoODA/kwLi5u3bp1MpkMP1y5cmVUVJSmy9cNiYmJ8+fPx+kZM2Zs3ry54/PnzZt3//598iGTyWSz2SYmJtbW1h4eHqNHjw4NDWUydfGN19lXqkLR0dFxcXEdnBAWFvbTTz+p9qLUf6kWb1qdosV/lzaJxeIDBw5cunQpNzdXKBTig7t27Ro7dqxmCtDZjxi1Al9r8ODBhw8fxmmJRDJq1Kiqqiry2a+++ioyMrKzBa6pqQkPD6+pqUEI7d27d9SoUTt37vzxxx+V/HP8nRkbG7t27doOTjM2Nn748CH1SGFh4dGjRxMSEgoKCkQikZGREZfLtbKy8vLy8vLymjFjhp6eXmFhYVhYmJIlsbe3v379elVVVVhYGP6nP3LkSFBQkJJ/roOgDUC9Tp48uXbtWvL2v2bNmp51++8+qVQqFApLS0ufPHly5syZqKiosLCw+Ph4bZerExITE72bRUdHa7s4nUAWOzQ0VNtl6cjOnTvJosbGxmq7OK/x5Zdfbt26NS0tjbz9a5f6PmJ//fUX9faPEOrav86OHTvw7b9fv36jRo3qfsGU8eeff06ZMuXXX39NT08XCARSqbSmpiYvL+/BgwdHjx795z//WV1d3bWceTzeu+++i9MbNmyQy+WqK7Wm6eJPsTfG4cOHv/vuO3LnhbVr1y5cuFCrJdI0Pz8/e3v7hoaG/Pz8/Px8fLC0tHTZsmVfffXV3LlztVu8Fng8Xnh4OE77+/trqxju7u4eHh4tDqqjPEFBQWZmZjjN4XBUnr+q6Mi/CyYUCn///Xfy4eDBg3EdWllZaaU8ynzEqBWIxcfHNzY24nRQUBCPxyOfor73Wt/vU1NTX7x44eXlpXwJs7KyTpw4gdPLly/HCXd3d2qRGhsbqSFLi9K6u7u3yNPMzGzw4MEtDhoYGJDpsrKyTz/9lHyNTk5Ozs7OTCazvLw8MzNTJBKRZ3I4nBaXu3//Phkc4OolnyIravHixQcPHpRIJBkZGWfOnJk1a1aHdaC7IAJQl3379v373//GaRqNtn79ejJs7D3mzp0bERGB0+np6f/85z+fPHmCECIIYsOGDZ6enq0/xlrk6em5Y8cObZcCTZw4UTMNRatWrdLAVbpPR/5dsOrqarJJr1+/fmSDubYo8xFrXYGhoaFFRUU4HRUVFRwc3DrnqqqqW7du4TSLxZJIJDgdFxf3+eefK1/CgwcP4hqzsLAICQnBBydNmjRp0iTynBZN8a/9537tW+LSpUtkC81nn322ePFi8imxWPzo0aPz58/jjhIej9ciK2onC7V6qXg8XkhIyJ9//okQ2r9/P0QA4G927dpFvqvodPq33347c+bM1qfx+fwTJ07cvn07Nze3oaHByMjIx8dn8uTJb731FovFIk9r0Q/66aef/vTTTzdu3ODz+f379z98+HCLE7788st9+/Zdvny5qKiIw+EEBwevXr26dRyt5NVVxcfH59ChQ7NmzXrx4gVCSC6Xb9my5dSpU9Rz8vPzjx8/npCQUFhYKBKJuFyun5/fjBkzwsPDaTQaeRq1R3DlypVz5szZvXv39evX+Xw+l8sdNWrUhx9+aG1tTc35f//734ULF9LT06uqqgiCMDU1tbKy8vHx8fPzmz17NoPBQG31N7fuQI2LiyM77GfMmDF8+PBPPvkEP1yxYsVHH31EPXnq1Kn4xbLZ7Pj4ePIHdzdJpdIzZ85cvnz55cuXNTU1dDrdzMzM2tq6b9++/fv3nz59Ovr7wBSEUFFREXkE92WidsYBUL+LBw8evGvXrp9++unKlSsVFRV2dnYRERGLFy9mMpk5OTk//vjj3bt3BQKBs7PzrFmz5s+fT/03unHjRnx8fEZGRllZWW1trUgk4nA4jo6OgwcPnjt3rqOjIz6tdX/w2rVryX/cTZs2RUREdDwO4OnTpydPnnz06FFZWZlEIjE1NfXx8ZkwYcLUqVPZbDZ5Wtc+I1StO4yTk5PJWn3+/DlOiMXi33///fLly2lpaTU1NSwWy8rKauDAgXPmzAkICKD+OXXwx6FDhwiC2LdvX0pKSm1t7caNG9u88XRMmY+Y8s6fP0/e9fFPXvyT+sKFC2vWrFFyKE9dXd2FCxdwevLkyfiDpgE5OTlkeujQodSn2Gz20KFDWxzsgmnTpuEIICsr6+7du8OGDetmhloBEYDq7dix49y5czjNYDA2b948bdq01qf98ccf0dHRAoGAPFJTU5OQkJCQkHDq1KmYmBgLC4vWf1VcXBwREVFaWtre1QsKCqZPn15YWIgfisXiK1euJCQkxMXFUYd6de3q3aSvr7969eoPPvgAP3zy5ElBQQF5Mzh69OimTZvILx2EUEVFxV9//fXXX3+NGjVqx44d1FY+UkpKypEjR3AvI/6T2NjYxMTEs2fPmpiY4IPffPPN0aNHqX9VXl5eXl6empr622+/TZs2zdDQsGuvaOLEidu2bSsuLkYInT59+oMPPiDvOhkZGfiLGCE0YcIEVd3+CYJYuXLljRs3qAdLS0txN/ClS5dwBKASVVVVs2bNys3NxQ9zc3O3bduWlpY2b968pUuXkr+xXr58uXHjxpKSEuogiRMnTvz111/U3Orq6lJTU1NTU48fP75z587u9wcTBLF58+YDBw5QD+J/2fj4+EOHDsXExNjZ2bX+QyU/I11QVFT0wQcfpKenk0ckEklubm5ubu6ZM2cWLlwYHR1NjZNIv/322/nz57tzaazjj1inULsAZs2alZ+ff/HiRYRQeXn5rVu3xowZo0wm8fHx5Ptk+PDhXShG11B/w3zxxRfLli0LDg42NzdX4SWGDRtGo9FwJ+/ly5chAgAK5O2fxWL9+9//njhxYutzHj9+/NFHH+G7HY1G8/X1tbS0zMrKwj15T58+Xbly5fHjx1t/WSQmJiKEzM3NfXx8GhsbW/9Yx6Nh3dzcrKyskpKSmpqaEEJ1dXW7d+/+9ttvu3n17hs+fDiDwSDbUR89eoS/ni5duvTNN9/ggwwGIyAggMvlpqenl5WVIYTi4+O/+OKL//znP60zvHnzJkKob9++HA4nKSkJ51xUVHTs2LEVK1YghMrKyo4dO4ZP5nA4AQEBBgYG5eXlJSUllZWVHZcWd6BWVVU9ePAAH7G3t/fz88Npf39/JpO5YMGCTZs2IYQqKyupN2DqF/qcOXOUr6JLly69fPmyxcGoqChPT0+EUHJyMnn753K5uAx8Pr+4uJgMg1BzT+qVK1fwQwMDA/KOS+307VhmZiZCyNvbm8vlPnjwgPyyu3nzpkgkCgwMlMlkz549wycfOnRo4cKFNjY25J+zWCxXV1dTU1NjY+Ompqbc3Fx80xWJRF988cW1a9f09PRwf3BmZmZWVhb+K2rPK7ULtrWYmBjq7b9v375cLvfp06cNDQ0IoYyMjKVLl8bFxVFbAjBlPiOt4Q5jao91i95osVi8bNkyXGkIIUNDQ39///r6+tTUVHzkwIEDpqam7733XuvM8bvF09PT3t4+Ly+vg1f9Wu19xDolNTWVbNXo37+/g4PD5MmTcQSAEIqLi1MyArh79y5O0Gi0wMDAzhajPS9fvmzdhzVhwgSyZ2HQoEFkB016ejpunLO2tvb39w8ODp4wYUL3x20YGxt7eHjgj2pCQkI3c9MWiADUaNWqVW3e/hFCW7ZswTdgJpN58ODBQYMGIYQIgvjnP/958uRJhFBSUtLVq1dbDFHBpk+fvmHDBvy9JhaLW59ATjiktnySH8VuXr2bDAwMzMzMKioq8EOckMvlP/zwAz7C5XKPHz+O22OlUukHH3yAf0pevHhx8eLF5N2XCrcVo7/3Dty9exdHAEVFReRgzL179+IXi2VlZd25c6eDLg/c3UitxsGDB7dohZ41a9auXbvq6uoQQkePHsURAEEQ//vf//AJXl5eAwcOVL6KsrKyyNshiRw1Sf5yRQidO3fO1tYWpwmCSE9PT0pKwg9xJxTZRt26s1NJ77///urVqxFCP/zwwy+//IIPNjY2bty48R//+Ac+4dq1awghmUx27969t956C5/z2Wef2dnZtWi2+f7773/99VeEUHl5eWJi4qhRo3B/MLUvoL2e1xZqa2t3795NPty6deuUKVMQQiUlJXPnzsWd3JmZmbGxsW2GX6/9jLSG65DaF9CiNzo2Npa8/Ts6Oh45cgTHQ+fOnfvss8/w8d27d7/77rtcLrdF5kwm87///S85n7DNz7WS2vyIdRZ1biqu2FGjRpmYmOD3+fXr12tqakxNTV+bDxkgWlhYKHO+kqqrq8noloRDZGzcuHHBwcH49xKprKysrKzszz///OGHHxYsWPDxxx93s1fCy8sLRwD5+fm1tbWt/1l1H8wGVKO9e/c+ffq09fGqqqrHjx/jNIfDOXTo0KpVq1atWrV69Wrqj78WLb0Yl8tdv349+bOm9e8ba2tr8kdGcHAw2b6Nf0x38+oqQZ08g5sZUlNTcUM6QkhfX/+///0vLtLHH3/M5/M7LlJgYCB5w6DOeSNfL/V3ZExMzOnTp+/fv4+fdXd3nz9/fus67BRDQ8N33nkHp588eYK/8hITE8memk41ALwWtVn7hx9+OHv27KNHjyorK2k0Wt++fVU7vYLD4ZCDtwcMGEAed3Jywrd/9PdOVrLOEUKOjo6///77smXLxowZExgYiGf64ds/lp2d3Z2y3b17lxzRHRgYiO9SCCFbW1vqsK823zOv/Yx0DR5dgS1evJhsDpk+fTo5haGxsbHN34tvvfUWdTmBbr4nW3/EOkUsFpOd9wwGY8KECbhI48ePxwclEgl1QkQHyPhDVb1gSmIwGHv37l22bJmRkVHrZyUSyb59+7Zv397Nq1BfVNciLa2DNgDV43A4uOurrq7u//7v//bt29e/f3/qCYWFheSv0rq6utbBLHla64N9+/Zt8z1NPYE6SMfY2Bg3ipL96925evc1NDTU1taSD3HPHPVaZWVlnSoSdXqYsbExmSZfr7W19Zw5c/B8pNu3b9++fRsfNzMzGzJkSGRkJLVVoGvmzZu3f/9+/LsNj2YguwA4HE5nO+Y7XjNq4MCBo0aNwg3RFy9eJBtmraysRowYsWDBgj59+nTxZbTi5OSkr6+P09ShEtQJY9Tj5C9XkUg0f/58PCi9PdQxKF1ADmVHCLWYnEatgfY+RB1/RtRRpJSUlA6KpMJJMW1+xDrlxo0bZI/SkCFDyCFBU6ZM+e2333A6NjZWmaWBcJsBQqjjb63Ooi5b1B49Pb01a9Z88MEHiYmJjx8/fvz4cXJyMrVx5ciRI6tWrerOqGfqi6LWeQ8CbQCqt337dktLS5wWCASLFy9usVKVktpcb+S13Vctmtq63MylptVObt++TfZQIoQ61TxOzu6lor7e9l7sv/71r507d44fP578d0EIVVdXX7p0KTIyEg/o7Q5LS0tysOf//ve/srKyq1ev4oeTJ09W7XcfQujnn3/etGlTSEgI9ScIn8+PjY2dNWtWm81OXUMOpUQI0emvvite29p59OhR8vZPo9H8/PzGjh0bHh5O7cQhw9Cuof55Z3/mquozosIiqXA5ge58xDBqF0BycvKoZmRfBmpeGOC1WZFBeTcDvi7T19cPCQn56KOPDh8+/ODBg48//ph8SigUlpSUdCfz+vp6Mt0TuwAQtAGog7u7+5EjRxYsWIDbgRsaGpYuXRoTEzNkyBB8gr29PTmI1M3N7dKlS8pnTv0i7pruXL2bhEIhtd80MDAQj1GiDsAeOXLkvn37VH7p8ePH4zZMoVBYVFSUkJCwefNmmUxGEMTBgwc7Xs9VmW/zRYsWnTlzhiCIpqam1atXk18Nqu0CwBgMRkREBO77qK+vLywsvHr1Kl4zWCwWHzt2rMWsM82jhrzbtm0jx2ft3r2b7Bim6kJLNfU90+JWRA5ha3Gaujk4OJADOF68eEHtN3ltkbr/ucba+4gpr6KiglwGACHU0NCAG0haU2ZhAAsLC7yqYJcX4Oua8vJyCwuLFu8rfX395cuX//LLL+Tv9W4uT059UeqYPKUB0AagFi4uLkeOHCF7oIVC4fLly+/cuYMfmpub9+vXD6ezs7P37NlDjdmlUum9e/e++OKLjhtRu0xbV09LS5s/fz45VIrBYHz66ac47evrS07fv3PnztmzZ6l/2NTUdPPmzdWrV3cwB7IDjY2NMTEx5E2Cw+F4enpOnz5dT08PHykvL+84B7IlHLXfVezu7j569GicJofj+fv7tzl0sTuKi4sPHDhQUFCAHxobG/v4+FA7Gqgvhyx5dXV1dwaXdZZUKiXT5GDAnJycQ4cOtXk++W+BlO6MHzp0KPnqkpOTyd6QsrIycsQiQoj8R9EA6rV+/fVX8oX8/vvvZMOMvr5+92eit6eDj5jyzp8/T/3n68CFCxdeeyb5/i8vL6fOVVG306dPT5o06eDBg9SBRAihO3fukLd/vJNCd65Cfqs4OTlBGwD4G0dHx8OHDy9YsAB/WYtEovfee2/nzp14Vaw1a9YsXLgQf362bt166NAhLy8vNptdUVGRmZmJm7tVOLG7BY1d/ejRo3/99VdjY2NeXh51jhOdTv/yyy/JHTXodPqnn36Kl9aRy+Wff/75jh073Nzc6HQ6n8/PysrCd68ufJ0hhCQSyfbt23HXjKurK56Z9uzZM7Kbo+N1YBBCzs7OdDodj666e/fu22+/jb84li1bRr3BL168uMW4s641ALQ5G5DH43399dcIodra2k2bNm3atMnOzs7JycnIyKihoYEarlFfjpubW1paGkJIKBROnTrVw8ODwWCEhoaSI/bVJDAwkJwyFxUVNWjQIJlMlpSU1N4Nw83NjUz/9NNPDx48wF0n//73v6nBAZWpqemSJUvIGQQfffTRvn37TExMUlJSyAZnNzc3csSiBsycOfPQoUN4LZq8vLxJkyb5+/vjVRDIc5YuXaraW4WSHzHlUbsAfv7559az/qZNm4abNJRZGCA4OJhcV+DJkyfkmoDd1OZsQITQ119/TU52zc7O3rhx48aNGx0dHZ2cnNhsdklJSUZGBnnyW2+91Z0OoLq6OrLJR31RnbpBBKBG9vb2uDsAr6nS1NT0wQcf7NixIzQ0NCgoaMuWLV9++SX+tsLLmLT4c/Wtn6Wxqz979qx1q6+tre13333XYnmQqVOn1tTUfP/993g0VlFREXVclUqK1ObLNDU1/fDDDzv+Qy6XO378+MuXL+OHycnJODFjxgzqaUFBQQEBAeSvPRMTk8mTJ3ehnG3OBmw9M764uJicQEE9bcmSJeTDmTNnkqss4HVp2sxK5ebNm3fu3Dm8vIREIsGj301NTWfPnr1nz57W548YMcLOzg6/HLFYTLaWbdq0qb0IACG0cuXKmpqaI0eO4IfUGy1CyMvLKyYmppuD6juFzWbv3bv3/fffxz8NBQJBi2H/8+bNI9fqURXlP2LKSElJIX/XcrncESNGtD5n0qRJZKfGaxcGGD16tL6+Pp61cfv2bVVFAG3OBkQIffbZZzgCoLb/FxQUkG1mpCFDhrRYwbOz7t69S478wNMleiKIANTLxsbm8OHDCxcuxN/pEolk1apV27ZtGz9+/MSJEwcNGnTq1Kk7d+5kZWUJBAIGg2FhYeHq6jpw4MCxY8d2avuNztLY1RkMBt661MrKytPTc/To0WFhYW12v82bN2/06NEnT568d+9efn6+QCBgs9mWlpYeHh5BQUHjxo0j5753iqGh4bZt25KSklJSUvh8fk1NjVgsNjIycnJyGjZsWGRkJHV4YHs2btxoZ2f3559/lpSUdDBifNGiRWQ8MX369DYXMewmZ2fnzZs3JyUlPXv2rKKioqamRiaTmZiYuLq6jh49+p133qFOiJg7dy6NRjt9+nROTk6b4yjVhMvlnjx5cvv27Tdu3KiurjYzMxsxYsTq1avbm3Cvp6d38ODB7du3379/v6qqitot1QEajfbVV19NnTr11KlTjx494vP5EomEy+X26dNnwoQJ06dP1+TtH3N0dDxz5sy5c+euXLmSkZFRU1PDZDKtra0HDBgwe/bsFnOCVEX5j9hrURsAxo0b1+Y4+UmTJpFrc712YQBTU9Np06bhlYkvXrwYHR2tmYWBlyxZ0q9fv8TExJSUlPz8/IqKCpFIxGazzc3N+/btO2nSpIkTJ3ZzxTNyvo+7u3sPXRAQIUTr5ohcAADp6NGj+Dc3jUb7/fffW2/xB0Bvk5WVNXXqVBzVxcTE6PhG1UqqrKwMCQnBPwY2bNgAOwMB0HvFx8e/ePGipKSEnC0dGhoKt38AEELu7u5vv/02Xpl79+7db0YE8Msvv+Dbf58+fbqwh5PugDYAALqLuskbQojH4505c6bNPWkA6IVqamrCw8PxXIC9e/d2f1Mo7aqqqgoLC8NDiQ8fPqxTW5x3FrQBAKAadDrd0tJyyJAhUVFRcPsHgGRqatpiif4ejcfjkTN+ezpoAwAAAAB6I1gRCAAAAOiNIAIAAAAAeiOIAAAAAIDeCCIAAAAAoDeCCAAAAADojSACAAAAAHojiAAAAACA3ggiAAAAAKA3gggAAAAA6I0gAgAAAAB6I4gAAAAAgN4IIgAAAACgN4IIAAAAAOiNIAIAAAAAeiOIAAAAAIDeCCIAAAAAoDeCCAAAAADojSACAAAAAHojiAAAAACA3ggiAAAAAKA3gggAAAAA6I3ehAggMzMzMzNT26UAAAAAepI3IQJoampqamoiHxIEUVdXRxCEFouk+6CWlAG1pCSoKGVALSkDakkZqqqlNyECaE0ul2u7CD0A1JIyoJaUBBWlDKglZUAtKUMltfRmRgAAAAAA6BhEAAAAAEBvBBEAAAAA0BtBBAAAAAD0RhABAAAAAL0RU9sFAACA3kgqlYrFYm2XQucQBNHU1CQUCmk0mrbLoltYLBaTyVRttUAEAAAAGkUQRH5+fkVFhbYLAnoYJpNpb29vbm6usgxVlREAAABl4Nu/vb29kZERnQ5dseD1CIKQSCTV1dV5eXkNDQ1OTk4qyRYiAAAA0BypVIpv/zY2NtouC+hhTE1N9fX1i4uLDQwM2Gx29zOE8BMAADQH9/0bGRlpuyCgRzIxMUEI/fHHH+Xl5d3PDSIAAADQNGj8B12DRwJWVVU9ffq0+7lp7V0YExPj7e09ZcqUDs4pKytbvXr1oEGDBgwY8N577xUUFGiseAAAAIBuMjIyKigokEgk3cxHO+MASktLd+/ezeFwOjinoaFh/vz59fX1y5cvZ7FYBw4ciIyMPHv2rJmZmcbKCQAAAOgaJpMpk8kkEkk3RwNoJwL4/vvvAwMD5XJ5dXV1e+ccO3YsNzf39OnTAQEBCKGRI0dOnTp1//79H3/8sQZLCgDo7YRiaZ1IbGGkz4Sme/Bm0cIb+sGDB1euXPniiy86Pu3KlSv+/v749o8Qcnd3Hzp06KVLl9RfQAAAQDXCpkP3X3x29t6Sozc/OpPwwcnbh+6/KKgWaLtc4JXY2Fhvb+/CwkJ1ZF5YWOjt7R0bG6uOzHWEptsAZDLZt99+O3PmTG9v7w5Ok8vlz58//8c//kE96O/vf/v2bYFA0OYwWoIgyASmwmK/eaCWlAG1pKQ3r6IySmv+ezOltvHVmn11IvGl1PxLqQWRQR6TfLsyG7tn1VJsbOzatWtxms1m29nZDR8+/P3337ewsFBJ/j///LOHh8fYsWNVkltvQ73fkQe7sFygpiOAEydOFBcXHzhwoOPTampqxGKxpaUl9SB+yOfzW0cAcrm8trYWpwmCEAqFqEvV0XtALSkDaklJb1hFXc8sPfkkv71b9cF7GYIGYbi3bWezxbXEYDC6XUDNWbVqlYODg1gsfvTo0fHjx2/evPn7778bGBh0P+fdu3eHh4d3MwKYPn365MmTVTIzvmeRSCRSqbS2tpY6GNDU1LSz+Wg0Aqiurt6xY8f777/P4/E6PrOpqQkh1OLfVU9Pj3yqBTqdzuVycRp/brlc7pvxZaQmUEvKgFpS0ptUUbeySk6nFJKz9ey4hkHOlib67IScssxyxc+Ms2lFHI7BFD/nTuWMa4nFYqm2wGo1atQof39/hNCsWbNMTU33799/7dq1FnO4hEJhx8O6u0aZbBkMRs+KqFQF7xHA5XK7WfMaHQewfft2LpcbGRn52jPxzb7Fthn43o+fao0GAADdk1cl+OXuc4Ro+L+R7rYbpw2eM9Bjkq/Tt1OC3hnoQT517GHWC35t166iim9TLRgyZAhCqLCwMDo6un///vn5+UuXLu3fv/8nn3yCEJLL5QcOHJg8ebK/v/+wYcPWr19Ptsu25u3tLRQK4+LivL29vb29o6OjEUI7d+709vbOzMxcs2ZNUFDQu+++ixDKyMiIjo4OCwvz9/cfPnz42rVrqePHW4wDCA0NXb58+cOHD2fOnOnv7x8WFnb27Fnqdevq6r777ruQkBA/P79x48bt2bNHLpdTn42Ojh44cOCgQYM+//zz+vp6VVafSpHvom6+rzTXBpCbm3vq1KkvvviCz+fjI01NTRKJpLCw0MjIqEXzhampKZvNbrHmEX5oZWWlsTIDAHoPQZPkPzeeimWKW8KMQJdZ/d2oX6zTAlxoNNqxh5n44b6EjE3TBqtkgoCcIPKq6puk8tef2g16TLozz5je1RAkPz8fNTc1S6XSxYsXDxw48PPPP9fX10cIrV+/Pi4uLhGNl1YAACAASURBVCIiYt68eYWFhUePHk1LSzt+/HibbR4//PDDl19+GRAQMHv2bIQQdZX71atXOzs7f/TRR7jJ5O7duwUFBREREZaWli9fvjx16lRmZuapU6fau+Hl5eWtXr165syZM2bMOHPmTHR0tK+vr6enJ0KosbExMjKyrKxszpw5tra2SUlJ27ZtKy8vX7duHUKIIIj333//0aNHc+bMcXd3/+OPPz7//POuVVQPorkIoKysTC6Xb9iwYcOGDdTjYWFh8+fPx/8GJDqd7uXl9ezZM+rBp0+fOjo6wmqaAAB1+DUhg18vwukBjuYz/377x6b6OxfWCOIzSxFChdUNl1ILpvp3ri+gNYlM/q+Lj7Iq6rqZjzLcLUz+OWkgi6Fs1CIQCKqqqsRi8ePHj3ft2qWvrz9mzJjk5GSxWDxhwoQ1a9bg0x4+fHj69OktW7ZMnToVHwkODl6yZMnly5fJI1TTp0//+uuvHR0dp0+f3uKpPn36bN26lXz47rvvLlq0iHzYr1+/jz/++NGjR4MGDWqzwDk5OUePHsXPTpw4MSQkJDY2Ft/L9+/fX1BQEBcX5+LighCaM2eOlZXVL7/8smjRIltb22vXrj148ODTTz9dsmQJQuidd96ZP3++krXUc2kuAvD09Ny1axf1yPbt2xsaGtatW+fo6IgQKi4ubmxsdHd3x8+Gh4dv3bo1JSUF90JlZ2ffu3eP+lYAAABVeVZclZCjaJ60NjZ4f6Rve7+V5w7yfFRQ0dAkRQj9lpw9xNXK0qhbI+PKBY2auf0jhLIq6soFjXZcQyXPX7hwIZm2t7ffsmWLtbU1fvjOO++QT12+fNnY2Hj48OFVVVX4iK+vL4fDSUxMbDMC6MCcOXOoD3EDA0KoqampoaEhMDAQIZSamtpeBODh4UE+xePxXF1dycVkL1++PHDgQBMTE7KQw4YN27Nnz4MHD6ZNmxYfH89kMskXxWAwIiMjHz582KnC9ziaiwB4PF6LYZ8HDx5ECJEHP//88/v37z9//hw/fPfdd0+fPr18+fJFixYxmcwDBw6Ym5tDBAAAUDmZnDiY+AKnaQhFjfYz1Gt3vJ6JAfvdQR5772QghMRS+clHWStD/LpzdUsjA3cLE421AXQqXlm/fr2rqyuDwbCwsHB1dSUHSDKZTOrehnl5efX19UOHDm3x55WVlQih+vp6kUjRuMJisToesu7g4EB9WFNT8+OPP168eBFnhXXQQ29r+7c5GlwulxyOkJeX9/z589aFxAFBUVGRpaWloeGr2MjV1bWDcr4ZdHd3YCMjo8OHD2/cuDEmJkYulwcHB69du/a1kwgAAKCzrmYUFtY04PQYLzt3C5OOzx/taffXy5KX/FqE0N2csjkDPSyM9Lt8dRaD/s2UQbo5DiAgIAC3wrbAZrOpmxvJ5XJzc/MtW7a0OA1/Y3/33XdxcXH4yODBgw8fPtxRIf8+1vvDDz9MSkpavHixj48Ph8ORy+VLlizpYE2FDqYGyOXy4cOH40Z+Ktwp0DtpMwJo8T5o/bawsbHZsWOHBksEAOh16kTi35KycJrDZr49wP21f0Kn0Wb1d9t4JQkhRBDoclpB5GDP7pSBTqO5mr8m7NBlTk5OCQkJAwYMIBvtqZYsWTJt2jScxpvbKqm2tjYhISEqKmrlypX4SG5ubncKKRQKhw0b1uaz9vb29+7da2hoIJsBcnJyunytngKWuQYA9Gr/e5YvFMtwelZ/NxMDpZaX8bM1c+YpRiVfe1EkFEvVVb6eYOLEiTKZ7KeffqIelEqldXV1CCEPD49hzfz8FD0mHA4HP9uB1j/ocd9xlwuZlJR069Yt6sG6ujqpVIoQGjVqlFQqPX78OD4uk8mOHDnS5Wv1FLrbCwAAAOomaJJczVDMJrflcsb1cej4fBKNRpvs6/TTrTSEkEgiu/6iqLMLBL1JBg8e/Pbbb+/evTs9PX348OEsFis3N/fy5cvr1q2bMGFCm3/i6+ubkJCwf/9+KysrBwcHPMSvBSMjo6CgoH379kkkEmtr6zt37nRnC4DFixdfv359xYoVM2bM8PX1bWxsfPHixZUrV65du8bj8UJDQwcMGLB169aioiIPD4+rV6/q8noAqgIRAACg97qYmi+SKBoAZgS4MOid6CMf4mp9/FFmtVCMELqcVjChr2Nv3jzwm2++8fPzO3HixH/+8x8Gg2Fvbz9t2rQBAwa0d350dPT69eu3b98uEolmzJjRZgSAENq6deu333577NgxgiCGDx++d+/ekSNHdq2EBgYGhw8f3r179+XLl8+ePWtkZOTi4hIVFWVsbIwQotPpMTExGzduPH/+PI1GCw0NjY6Ofuutt7p2rZ6C1lO2qehAamoqQsjX1xc/JAiitrb2zVigVH2glpQBtaSkHlpRDU2SqNN3GiUyhJC1scHWiKGdigAQQhdS8sgFgj4dGzDA0bKDk3EtsVisjIwMPK6tyyUHvZZQKExPT09LS+Pz+StWrKBOXuiC3huxAgB6uSvphY3NDQBvBXauAQAb42XHbP6r21mlqiwcAOoHEQAAoDeSyOSX0xVrxVgY6Y9wt+n4/DYZ6bEGOCp2y32YX97LxwOCHgciAABAb3Qnu7RepNhZdaqfc5e78Ic3hw4SGfEgj6+awgGgERABAAB6HYIgLqUqGgA4bOYoD9uOz+9AfwcLDlsxpBo6AkDPAhEAAKDXSSutzq8W4HSol50+q+t7zLMY9KGuig1LU0uqq4RNKigfABoBEQAAoNe52NwAQKOhcB/HbuY23E3REUAgdDcbmgFAjwERAACgdymrEyYVVOD0YGer7izpj3lbm5KZ3MuBoQCgx4AIAADQu/z5vIhcBWWSb3cbABBCdBptiIuiIyCroq4GOgJADwERAACgF5HI5H+9LMZpZ56RpyVXJdmScwIRQo8LK1SSJwDqBhEAAKAXuZ/LFzQpZu2P7eOgqkUMvaxMDfUUMwIe5UMEAHoGiAAAAL3In8+LcEKfxRjuZq2qbBl0Wn8HRTPAs+IqsVSmqpwBUB+IAAAAvUVhtSCjrAanR7jbGLBUuTXawOaOALFM/qykSoU5A10zb968efPmqSnznTt3ent7qynzFiACAAD0FmQDAEIozMtetZkH2JuTOwu8AR0BsbGx3t7e/v7+ZWVl1OPz5s2bMmWKtkrVTZmZmTt37uzOFsNvGIgAAAC9glgqu9W8Zp+nFdfF3Fi1+XPYzL42Zjj9uKBC3vO3XUUIicXiPXv2aLsUKpOZmfnjjz8WFRW9/tQO/fLLL7/88otKiqRdEAEAAHqF+3l8cueeUC87dVxioJOiI6CmUZxTWa+OS2iYj4/PqVOnWjQD6AK5XN7UpPpZlwRBiESi157GZrPZbLbKr655EAEAAHqF6y8UkwANWIwhLiobA0hFDgZECD0rfhOGAixfvlwul+/du7fNZ6VS6a5du8aOHevn5xcaGrpt2zaxWEw+Gxoaunz58ocPH86cOdPf3z8sLOzs2bMdXAv3f2dlZa1evXrAgAHBwcEbNmyg3ua9vb2/+eab8+fPT5482d/f/9atWwihsrKytWvXDhs2zM/Pb/Lkyb/99lt7+cfGxq5evRohNH/+fG9vb29v78TERLKct27dioiICAgIOHHiBELozJkz8+fPHzp0qJ+f36RJk44dO0bNijoOIDEx0dvb++LFizExMaNGjfL391+wYEFeXh71/CdPnixevHjgwIGBgYGRkZGPHj2iPvvw4cN//OMf/v7+Y8eOxVfXGFUOhAEAAN1UUitML1WMARzuZtOdjQA6YGVsYG1sUFbfiBB6Vlw1PcBFyT8k5PK6gnKZmjcXZrCZJo6WtM7sgujg4DB9+vRTp04tXbrU2rpl2PTll1/GxcWFh4f/3//939OnT3fv3p2VlbVr1y7yhLy8vNWrV8+cOXPGjBlnzpyJjo729fX19PTs4Ioffvihvb39mjVrkpOTDx8+XFdX98MPP5DP3rt379KlS3PnzjUzM7O3t6+oqJg9ezaNRps7dy6Px4uPj1+3bp1AIFi4cGHrnIOCgubNm3f48OEVK1a4ubkhhNzd3fFTOTk5a9asefvtt2fPnu3q6ooQOn78uKenZ2hoKJPJvHHjxr/+9S+CIObOndtesffu3Uuj0RYtWiQQCPbt2/fJJ5+cPn0aP5WQkLB06VI/P7+VK1fSaLTY2NgFCxYcO3YsICAAIfT8+fPFixfzeLyoqCipVLpz505zc/OO/klUCiIAAMCbj1wFCCE0Wj1dAJifnVnZ80aE0HN+jVgqYzNfH2rIpbKEzadqcjSxoYCpq83Q6Nl0JUpFeu+9986dO7d3794vv/ySejwjIyMuLm7WrFkbNmxACOF78K+//nrv3r0hQ4bgc3Jyco4ePTpo0CCE0MSJE0NCQmJjYz///PMOLufg4BATE4MzNDIyOnbs2KJFi/r06UNmeOHCBQ8PD/xw3bp1MpnswoULZmZmCKF33nnn448//vHHH+fMmaOv33KxZ0dHx0GDBh0+fHjYsGHBwcHUp/Ly8vbt2zdy5EjyyJEjR8gcIiMjFy9evH///g4igKamprNnz+KuARMTk+++++7FixdeXl4EQXz99dfBwcH79u3Di0/MmTNn8uTJ27dv//XXXxFCO3bsIAji6NGjdnZ2CKHw8PCpU6d2UD+qBb0AAIA3nFQuv5lZgtPOPCM3VY8BpPK34+GEREaQMw87Jqyo1cztHyFUk1MqrKjt1J84OjpOmzbt1KlTfP7ftjy4efMmQuj//u//yCOLFi0ij2MeHh749o8Q4vF4rq6uBQUFHV+OepeNjIxECMXHx5NHgoKCyNs/QRBXr14NDQ0lCKKq2YgRI+rr61NTUzv1Gh0cHKi3f4QQefuvr6+vqqoaPHhwQUFBfX27YzsiIiLIkQH4JeNXmp6enpubO3Xq1OrqalxCoVA4dOjQBw8eyOVymUx2+/btsWPH4ts/Qsjd3X3EiBGdKnx3QBsAAOANl1xYWduo6J8e42WnqnUA2+Rry6MhhKcBpBRXBdi/vkWXY8E1dbXRWBsAx6LTCyG///7758+f37NnD7UZoKioiE6nOzk5kUcsLS1NTEyoI+1tbW2p+XC53NraWoSQTCarqqqiHidvn87OzuRxJycnOp1Onbzn4OBApquqqurq6k6ePHny5MkWBcaZl5eXk0eMjY1btwq0mS326NGjnTt3JicnNzY2kgfr6+uNjdsOH8lbOELIxMQEIVRXV4cQys3NRQi12exRX18vFotFIhH1JSOEXF1dqVGUWkEEAAB4w914obgnsRg0cidfNTHSY7laGGdX1COEnpVUK/MndCZj2Bdv6+Y4AIxsBli2bFmLpzoOpxiMtrsbSkpKwsLCyIeHDh1q0SzfXubUu7hcLkcITZs2bcaMGS1OwyvqUH9Mb9q0KSIior1ytggO8vPzFy5c6ObmFh0dbWtry2Kxbt68eeDAAXzFNtFb1SpBEOT/P/vsMx8fnxYncDgc6sBJrYAIAADwJqtsECUVVuL0YGcrIz2Wuq/oZ8vDEUBeZX2dSGyi//ppYzQ6neuslukJqvLee++dP3+eOinA3t5eLpfn5eWR4+kqKirq6urs7V+/1JKlpeX+/fvJh2Q3P0IoLy/P0dGRTMvl8tY/0DEej2doaCiXy4cNG9bmCdRL4L4DJZt/rl+/LhaLY2JiyF/2eNZAF+DXYmRk1GYheTyevr5+i4kDOTk5XbtWF8A4AADAmyw+s4RcmydU1esAtsmveSgAgVCacs0Aus/JyWnatGknT54km9ZDQkIQQgcPHiTPwXdcfLxjenp6wyi43FcdE0ePHiXTR44cQQiNGjWqzUwYDEZ4ePiVK1devHhBPU72L1AvYWVlhRAyMDBACHXQnU/mjJp/vuPzz5w589oX1SY/Pz8nJ6dff/21oaGhdSEZDMaIESP+/PPP4mLFSNWsrKzbt2937VpdAG0AAIA3lpwgbjQvA2BtYuBjY6qBi/axNmUxaBIZgRBKKa4a4qrTP+6Vt2LFinPnzuXk5ODpfH369JkxY8bJkyfr6uqCgoJSUlLi4uLGjh1LTgTomsLCwhUrVowcOTI5Ofn8+fNTpkyhthC0sGbNmsTExNmzZ8+aNcvDw6O2tjY1NTUhIeH+/fttnu/j48NgMPbu3VtfX89ms4cMGdLm1Lvhw4ezWKwVK1bMmTOnoaHh9OnT5ubm1FEFyqPT6Rs2bFi6dOmUKVMiIiKsra3LysoSExONjIx+/vlnhFBUVNStW7fmzp37zjvvyGSyI0eOeHh4PH/+vAvX6krxNHMZAADQvLSS6nKBYom3MZ7qHQNIYjHo3laKUCOt9A1pA0AIOTs7T5s2jXpkw4YNUVFRKSkpmzZtunfv3vLly//zn/908yrbt29ns9lbt269efNmZGTkxo0bOzjZwsLi9OnTERERf/zxx7fffnvo0KHa2tpPPvmkvfMtLS3/9a9/VVZWrlu37uOPP87MzGzzNDc3tx07dtBotO+///7EiROzZ8+eP39+l19RcHDwyZMn/fz8jhw58u2338bFxVlYWCxYsAA/26dPn19++cXMzGzHjh1nzpyJiooaN25cl6/VWTSi5y9ejSd++Pr64ocEQdTW1nK5XM182nsoqCVlQC0pSWcrasdfKQk5fIQQjYZ2zR5hxtHTzHVjn+ScfpyN0zFvjzDl6KHmWmKxWBkZGT4+PhwORzOF6Sl27tz5448/JiQk8Hg8bZdFdwmFwvT09LS0ND6fv2LFCkNDw+7kBm0AAIA3U51I/CBP0XLb38FCY7d/hJCP9avuBiVXBQBA8zQ6DuDly5c7d+5MTU2tqKjQ19f38PBYvHhxaGhomyfHxsauXbu2xcHbt29bWlqqv6QAgB7vdlapVK5o41TTVkDt8bDkMuk0fPX0spo3ZigAeMNoNAIoLi5uaGiYMWOGlZVVY2Pj1atX33vvvW+++ebtt99u709WrVpFnQqCV1oAAICOEQRxvXkZAB5Hrx9lzx4NYDHoHpZc/Os/oxTaAICO0mgEEBISQp0oEhkZGRERsX///g4iALzVkkZKBwB4c7zg1xbVCHE6xNOWQdf0AIU+1qY4AiioFgiaJBpYh6Cni4qKioqK0nYpehdtjgNgMBi2travnZopEAhkMplmigQAeDOQDQA0hMZotgsA69M8FIBA6AUfmgGALtLCegBCoVAkEgkEguvXr8fHx0+cOLGDk+fPny8UClks1ogRI6Kjo11cXNo7k5zUQDRTbbHfMFBLyoBaUpKuVVRDkyQhh4+X5w+wN7cw1Nd82TytTGg0xfdSemlNfwcLai3pTl2BngW/c8j1ialvpC7MxNFCBLB582a8kQOdTh83btz69evbPE1fXz8iIiI4ONjIyOjZs2cHDhyYM2dOXFxci60mMLlcjjecQAgRBCEUClGXqqP3gFpSBtSSknStoq5nlomaV1wfbMclvxw0zN5YL6+6ASH0tIA/2dMS1xLeAkcikWilSKCnw1sJNDY2SqXS2tpa6hvJ1LTTC15pIQJYsGDBhAkT+Hz+pUuX5HJ5e5+ESZMmTZo0CafHjh07YsSIyMjImJiYb775pvXJdDqdXFcSx0Q6ODVZp0AtKQNqSUk6VVEEQSQWPccLu5ros0f6ODM7vxeOSvg7WBbWiRBChXUiPY6RHpOOEDIxMSkuLq6qqurC9zXo5QiCqKiowEEAk8nkcrndXFVCCxGAu7s73knirbfeWrRo0YoVK06fPv3aL45BgwYFBgYmJCS0dwI1B1ozVZX5jQS1pAyoJSXpTkVlV9bnVwkQoiGERnvasdrZnk4DfGzMLqUVIoTkBMqsqPOzNaPRaHQ63d7ePi8vr6SkxMTERBdqDOg+giDEYnFFRUVtbW1FRQVCCL+Xuvn+0fK+AOHh4evXr8/JyXFzc3vtyTY2NprcNAkA0BNdT8ljNzYhhOQMuoaXAWiBXBsYIfSyvNbP1gynzc3NGxoaiouLyf1gAFAGDgLq6+sbGhpMTU1xj1J3aDkCEIlECCGBQKDMyQUFBWZmZmouEQCgRyLk8vLUvMzLj8R30oIQgRDSZzGzKmtkY/vbDPCgM7XQEmBiwLY2MSira0QIveS/GotAo9GcnZ319PQuX74sFApNTEyYTNik7RWxWNz9e9sbhiAIqVQqlUrlcrlAIJBKpV5eXvRud29p9G1XWVlJ3YhJIpGcO3dOX18fdwrw+fz6+nonJycWi4UQqqqqoq4OffPmzdTU1Hnz5mmywACAHqEuvzx536X6osp6kYRAitHRJnqs6qyS6qwSA3OTwMXh5t5tbzOvVl6WXEUEUF4r//v4fxsbm5CQkISEhPLycqlUqvmy6SyIADpAp9ONjY2Dg4O9vLy6n5tGI4D169cLBIKgoCBra+vy8vILFy5kZ2dHR0fjvQ22bdsWFxd37do1vAjgnDlzfHx8/Pz8jI2N09LSzpw5Y2tru2LFCk0WGACg+8qSs5L3XJI2SRBCdU2KKQB0Go3TvAhPY2Xd/W2xgUvC7YK8NVw2LyvuraxShFBDk7SkVmj0905bV1dXZ2fnmpoamBpAIgiivr7e2NgYRki0iU6nm5qaMplMlcxw0WgEMGnSpN9+++348eM1NTWGhoa+vr6ffPJJWFhYmydPnDjx5s2bd+7cEYlElpaWs2bNWrlypYWFRpf2BADouJw/k9JP3MSTEZqkMpGMqHCwqrXkDnK2cmXRC++k4chALpUl/XxRVC1wGz9Qk8XztOKS6Zfltf2tWu7kRqfTYSs8KoIg9PX1dWReic5S1XoSsDtwLwW1pAyoJSVpq6KKEtKT910mH5byTOJdbcUGegihbRFDbbkciVD07PD14vvPyXP6LZlgP9RHYyWUE8TiozdFEhlCaIyn7Ww/O3g7dQw+dMpQVS3B7sAAgB6pJqc05eAf5EObUf43fV3w7T/AnmfL5SCEWBz9fksnuE8cRJ727PC1+uJKjRWSTqN5WCj2M3tRrp2FiQBoD0QAAICep6m24dGuCzKJYscQz6nBhf09JM0NmuP7vBr0R6PT+8wc6Tl1CH4obZIkxfwPdw1oBtkRUFTTIBTDiD+gQyACAAD0MIRcnrT7oqhaMYvYZqCH+9TgP58rtgKyNNLv79hywJDntGBLX2ecri+uTDt2Q2Ol9aIMBciuUmrmMwCaAREAAKCHKbidWvm8EKeN7c0DF4UnF1VVCET4yLg+DvRWnaM0Oj1wyQR9UyMyh6qXGlqNx8MSIgCgoyACAAD0JE21DRmnb+E0g80c+MFUpj77SroiIGAxaCGebWwehhDSM+H0W/ZqJ9K0E38RzRusqZWRHsveVLF4e1YFRABAh0AEAADoSVKP/yURNuG01/ShhtZmJbXClOIqfGSYq42JfruLyZh7O5ATAWpzywrvpqm7tBjZDJBb3fAGTL8CbwyIAAAAPQY/JafkwQucNnGydBk3ACF0NaOQPGGcz2sW/vP+x3Bm80pBz2PvSEVi9ZT0b8jpAI0SaWldowauCIAyIAIAAPQMhFyecUrR/k+j0wIWjKMz6I0SaXymokff3cLEvfle2x4DM2P3SUE43VQrzL78UH0FJrlRSpVdWaeBKwKgDIgAAAA9Q9G9DHIqv/PoAK6LNULoTnaZUKyYEzj+dQ0AmOv4gZzmW3Lun8mSxiY1FPZvHM2MWAzF4MTsCogAgK6ACAAA0APIJNIXZxNwmqnH8pg6BCFEEMTV9AJ80FifNdTVWpmsGGymx9RgnJY0NuX/laKG8v4Ni0F35hnjdGY5RABAV0AEAADoAfJvpjQ2t5+7jh+oZ8JBCGWU1RRUN+CDYzztWAxlv9Dsh/jomylmBub88UgmUftCPWRHQG6VQKqROQgAvBZEAAAAXScViTN/T8RptpG+a/gAnCbHANJoaGwfe+UzpDMZ5BZBTbXCIvVPCiAHA0pkssLmqAUA7YIIAACg6wrin4nrFUPoPSYHswz0EELVwqb7uXx8sL+DhaWRQafydBzlxzLUx+msSw/lMvX+LqcOBsyCoQBAN0AEAADQaXKpLPvqI5zW43KcxgTg9LXnRfLmqfXhyo0BpGLqs13C+uG0sLy2LDlLBWVtny2XY8BS7MYOgwGBjoAIAACg04oTn5NbALiOG8hgMRFCUrn8WvNGADYmBn52vC7k7BLWj8FW3JULbqp3PCCdRnOzUAwGhDYAoCMgAgAA6C5CLien7DMN2E4h/jj9IK+8plGxmM/4tjYCUAbbyMBusDdOl6fmNfBrul3ejriZKzoC8qsFTVKZWq8FgDIgAgAA6C7+05xXawCMCWRx9HD6j+YxgHpM+iiPtjcCUIZTSACZzldzMwC5WhFBoLyqerVeCwBlQAQAANBdZAMAg8VwHdsfp/OrBOmlit/rI9xtDJtX+e0Crqu1iZMlThfeSVXrtEB3y1eDAWFVAKALIAIAAOio2nw+uYev/bC+elxDnL6aUUCeM76PY3cuQaPRnEcrmgHE9Y1lSWocD8jj6JnoK4IVGAwIdAFEAAAAHZV3/QmZdglTNAAIxdLbWaU43cfa1Iln1M2r2AX3YTZvJ5h342k3c+sAjUZzaV6GKBMiAKADIAIAAOgisaCx+F46Tlv4OBnbm+P0zcySJqli7r6SGwF0jKnPth/SB6erXhQKK2q7n2d7XMwUzRhldY2CJon6LgSAMiACAADoooJbqTKJYsC8c2ggThAEQY4BNDVgBzlbquRaDiN8yXTRvQyV5NkmF54hmYaOAKB1EAEAAHQOIZfn/6XoAjAwN7YKdMPptNLqklohTod52zPpqvkG47pYG9mY4XTR3XSCIDo+v8vIXgAEqwIAHQARAABA5/Cf5gibb5DOYwLpzVv+/Nm8ChCNhsZ42anqcjQazX6oD043lFXX5pSpKucWjPSYVsaK1YshAgBaBxEAAEDnkFPzGSyG4wg/nK5tFJMbAQx0tDBvXtVfeY5rogAAIABJREFUJeyahwIghIoS1LhRELlBAPQCAK2DCAAAoFsaq+vLn+XitM0gL3bzj+YbL4vJjQDGeqtgDCAVx4LL81LsLlh8/4VcbWv2kesCVQvFlQ0iNV0FAGVABAAA0C2Ft1OJ5lu940hFA4CcIK43dwFYGun723dlI4CO2Q9RdASIBY1kCKJy7pRNAqEZAGgXRAAAAB1CyOUFt1Jx2tDajPxd/rSoslyg+MU81tu+axsBdMw2yJPBYuB0ceJzleePufCMybLDUACgXRABAAB0SEVafmOl4r7oONKP1ny3/CND0QDAoNNCPFU2BpCKxdG39HfFaf6TbJlYLSsE67MYDqaKOYFZsDYw0CqIAAAAOqQg/hlO0Oh0h+F9cbqyQZRUWIHTg50tuQZsNV3dNsgLJ6RNEvV1BJCDAXOq6tU38xCA19JoBPDy5ctVq1aFhYUFBgYGBwfPnTv3+vXrHZxfV1f31VdfDRkypF+/fvPmzUtNTdVYUQEAmtdUJyxLVqzMb93fTc+Eg9M3XhSTN8pxfVQ8BpDKKsCV7AgoefBCTVchtwluaJKSXRsAaJ5GI4Di4uKGhoYZM2asW7fu/fffRwi99957J0+ebPNkuVy+bNmy33//PTIy8tNPP62qqpo3b15ubq4mCwwA0KSSB8/lMsWKv+QYQJmcuP5C0QVgx+X0sTZVXwGY+mzLALV3BLiaG5PpnErYJhhoDVOTFwsJCQkJCSEfRkZGRkRE7N+//+2332598uXLl5OSkv773/9OmDABITRx4sTw8PCdO3du3bpVcyUGAGhQ0V3FRgD6XENLX2ecflxQXi0U4/RYb3uaGsYAUtkO8ip9lIkQkjZJ+Ck5tgM9VX4JZ54RjYZwq0ZuZX2wi5XKLwGAMrQ5DoDBYNja2tbXtx0CX7lyxcLCYvz48fghj8ebOHHitWvXxGKxBssIANCQ+uLKmlzFYnx2Q31o9JbrALIYtJEetuouBrUjoPThS3Vcgs18NRgwuxIGAwKt0WgbACYUCkUikUAguH79enx8/MSJE9s8LT09vW/fvnTKut/+/v4nT57Mycnx9vZufT45oIZopo7CvzGglpQBtaQklVRUUUI6mbYf0gfnViEQPS2qQohACA11tTFkM9X9z8HQY1n6u5Y+zkQIlT3JlorEDD2WSnKm1pILz7igWoAQyqmok8vl6m7Y6EHgQ6eMNmupC+8iLUQAmzdvxn3/dDp93Lhx69evb/O08vLyQYMGUY9YWVkhhPh8fusIQC6X19Yq9vQkCEIoFKIuVUfvAbWkDKglJXW/ogg5kRefIpPJEEJG9jy5MQt/oq+mF8lkis74IFsT8mOuVsY+dkUPniOEZEJZ7v00iwAXlWRLrSUbDgO/2BqhLLe0nMfRU8kl3gDwoVNGm7VkatrpITJaiAAWLFgwYcIEPp9/6dIluVwukbS9SbZIJGKz/zbnBz9sampqfTKdTudyuTiNwyIulwtvoA5ALSkDaklJ3a+oivR8qUDEYDAQQi4hgfjjTBDE/aJUfNDGhDPATe2DADDDoX5Zp+7IJTKEUENmmfvIQJVkS62lvg4EI0WxzXGFmOZqy1XJJd4A8KFThqpqSQsRgLu7u7u7O0LorbfeWrRo0YoVK06fPt36Zejr67fo8scP9fTaDpapOdCaqbjobxaoJWVALSmpmxVVnJChyIdOsw/ug/PJKKvh14sQoiGERnnY0lW0F/BrsQz0LPo48VNyEEL8J9mEnCA3J+wmspZczE1oiIbbcHOr6gfDYEAK+NApQyW1pOUVgcLDw1NSUnJyclo/ZWlpWV5eTj3C5/NRc18AAOCNIW2S4H53hJCFr7MeVzFK7mZmCU7QaGiU+scAUln3d8cJsUBUnVms8vz1WQw7U8VqBzAhEGiLliMAkUiEEBIIBK2f6tOnT1pamlwuJ488ffrUwMDA1dVVc+UDAKhf2eNMqUjR4OcwTLEOYKNEei9HMTXA346n2r2AX8u6nxv564pcpEi1XJvXBYIIAGiLRiOAyspK6kOJRHLu3Dl9fX3cKcDn87OysshhARMmTKioqLh69Sp+WFVVdfny5TFjxrQYHAAA6OnIWQBMfbZ1P8WP7wd55U1SxQ+AEM02ACCE9LiGpm42OF2WnKWOoenkukC1jeIqYRvDmwBQN42OA1i/fr1AIAgKCrK2ti4vL79w4UJ2dnZ0dLShoSFCaNu2bXFxcdeuXXNwcEAIhYeH9+vXb+3atZmZmWZmZsePH5fJZFFRUZosMABA3UTVgor0fJy2HeTJYCu+lG5nleIEh80IctZC3591f/fqrBKEkJBfKyiuNLa3UG3+1JUBcyvreBxL1eYPwGtpNAKYNGnSb7/9dvz48ZqaGkNDQ19f308++SQsLKzNkxkMxp49e3744YfDhw83NTX5+/tv2rTJzc1NkwUGAKhbcWIGIVf8wrZv7gKoETY9K6nC6cHOViwVDcTrFOt+7hm/3cbpsqQslUcALpQIILuifoAjRABA0zQaAUyePHny5MntPbt58+bNmzdTj3C53O++++67775Tf9EAANpR2NwFYGBuzGve9jchp4xsdx/hbqOVghnZ8gytzRrKqhFCZUlZHlOCVZu/AYtpY2JQWteIYCgA0BLYHRgAoDV1+eX1zdv+2g95tRLw7WxFFwCPo+djY6adwlFmBNTkljVWq/4mTW4TnAsRANAGiAAAAFpTdI+yEvAwH5woqRVmVyjuiMPcrOnamxdu0xwBIIT4ydkqz9+Fp+gIqBI21TbCjidA0yACAABoByGXlzx4gdOmLtZGNjycvtPcAIAQGu6mnS4AzNTNRs9EMWtfHXMC3Syo2wTDFkFA0yACAABoR3VWSWOV4re+bbBisw+CIMgIwN6U48wz0k7hEEII0eh0q0DF6OPK9AKJqufskW0ACKFs6AgAGgcRAABAO4oTn+MEjUazDfLC6bwqAR4chxAa5maj9aVhyaEAcpm8/FmuajM31GNZGxvgNAwFAJoHEQAAQAvkMnnJQ0UXgJmnvYGZ4tdwYi6fPGeoi7UWSvZ3Fj5O5BIFZUmq7whwbe4IyK6AXgCgaRABAAC0oDK9QFyv+K1vR+kCuJerWAnYmWdky+Vop3AUDDbT0s8Fp/kpOXKpTLX5uzZ3BFQ2NNWJYDAg0CiIAAAAWlB8n9wMkG470BOn86tfdQEE68x2eWRHgLRRXPm8ULWZuzZPCETQEQA0DiIAAICmySRSymaATuzmvnBqF8AQHegCwKwCXGl0xXAEvqpnBFDXBobBgEDDIAIAAGhaeUqutHn6u31wH5wgCOJecwTgZKYTXQAY28jAzMMep8ueZKt2lyAjPZalkWLbQ5gQCDQMIgAAgKYV31fMAmCwGFb9FNPtCqobSmqFOB3sqitdAJh1cyEbK+vJRQxVhWwGyKmANgCgURABAAA0SioS858o1tezDHBlGejh9P08aheAjkUAga/2JCMLryrkFkHlApGgSaLazAHoAEQAAACNKkvKkomlOG3X3AWAEHqYX44TDqaGdlxDLZSsfYY2ZkbN2xOUqXp5YDfzV4MBYYsgoEkQAQAANIrsAmDqs638XXGaX9+YVyXA6UFOurhPLrk4YE1OaVNtgwpzpg4GhOkAQJMgAgAAaI5Y0Fj+LA+nbQa4k4vtPGpuAEAIDXLW6QgAIcR/mqPCnE0M2OaGiq4QGAwINAkiAACA5pQ+yiTkcpy2HexNHn9YoBhex+PouVF+E+sOMw87lqFi0L7Kdwl6NRgQ2gCABkEEAADQHLILgG2kb+HjhNP1Ikl6aTVOD3Sy0PpeAG2iM+hWAYo+i4q0fHIog0q4Ng8FKK1rFKo0ZwA6ABEAAEBDRNWCquY19WwGedGZDJxOKqwg59jr5iAAzCpQEQHIxNLK9HwV5uxqAUMBgBZABAAA0JCSBy/I5XTsqF0AzYMADFgMn+Yh9zrI0teFzlB8Z5apdE6gK2WbYOgIABoDEQAAQEOKHyi6APTNjHiedjgtkcmfFFXidH9HCxZDd7+UWBw9npcDTvOf5JADGrrPlKNnxmHjNAwGBBqjux82AMCbRFheW5NditO2QV40uuLLJ62kWixV3EoHOlpop3BKI1cwFNUIailLGHUfDAYEmgcRAABAE4oTM8g0tQsgqXmRXRoNBdiba7pYnUQuD4wQ4j9R5ZxAcjBgSa2wUQKDAYEmQAQAANAEchaAoZUpt3nfP4IgHjfPA/S2MjXSY2mncErjWHCNm8OUsieqnBNItgEQMBgQaApEAAAAtasvqqhv7uy3HexNzvcrqhWWC0Q4PUDnuwAwco+AuvzyxiqV3apdYGVAoHEQAQAA1K448TmZ/lsXQMGrffb6O+h6FwBm1c+dTKtwlyAeR89EX9EEkg0RANAIiAAAAOpFEATZBWDiYGFM6ewnBwFYGOnbm+rWbkDtMXW11jPh4LQK5wTSaDQ3C8VQAGgDAJoBEQAAQL1qckqF5bU4bTfk1WaAQrH0eVkNTvd3MNfNpQBbo9FfLQ5YmV4gFYlVlTM5FKCotkEkkakqWwDaAxEAAEC9iu+9mgVgG/SqC+BpUaW8eSnA/j1kEABG7hIkl8oq0lS2OOCrwYAEyq+GZgCgdhABAADUiJDLSx6+wGkzd1tOc0M3Qii5eWwgi0Hz1eGlAFuz8HVmsBRLGqtwKIAbpXKyKyACAGoHEQAAQI0qMwqbaoU4bRf8qguAIIinzRFAXxseu3mPgB6Bqcfi9XHE6bIn2apaHJA6GBBWBgQawNTkxZ4+fXr27NnExMSioiJTU9PAwMAPP/zQ1dW1zZNjY2PXrl3b4uDt27ctLXV34xAAQAvkQkA0Os02yIs8XljTUC1U9KAH2vO0ULLuse7nXp6SixAS1zfWZJeaedh1P08ajeZibvy0qArByoBAIzQaAezbt+/x48cTJkzw9vYuLy8/evRoRETEyZMnvby82vuTVatWOTg4kA9NTEzaOxMAoGtkEmnpo0yctujrRA6hRwglF1aS6cAeMg+QyirQFR1WpPlPslUSASCE3MxNcARQWNMglsp6VtMI6HE6FwGUl5d35yf4woULt2zZwmYrNsCYNGnS1KlT9+zZs2XLlvb+ZNSoUf7+/l2+IgBAiyqe5Ukam3DabnAf6lNkF4CFkb4tJTLoKQzMjE2cLOvyyxFCZcnZ3v8YoZJsXSiDAfOqBJ5WXJVkC0CbOjcOYMyYMStWrPjjjz+k0q4sWz1gwADy9o8QcnFx8fT0zM5+zTgagUAgk8HEGAB6nqLmLgAGi2E94NVCOiKJLKN5HmCgPa+nzANswbp5aaD64kphRa1K8nSzeLUyYDYMBQBq1rk2AKlUevPmzZs3b5qamk6bNi0iIsLb2/v1f9YOgiAqKio8PT07OGf+/PlCoZDFYo0YMSI6OtrFxaWD3MgE1uWC9QZQS8qAWlJSmxUlFYn5yYr43tLflanPJk9IK62SNo+eC7Dj9dAatgpwfXn+3v+zd+fhbV11wvjP1b4vlmTL+77bsbNvTtI0aZbSjdBACknLUBoyTOjbDjNMywu/31AoTWGeQikMpTDApGlLoW3a0pKlTdykcfbEiffdsi3bWmzt+3Lv+8eVbhRvkWzpevt+Hh6eI+lK5/REy9dn+R6yrK/vztm6dOrro3k7KQRcIYfl9PkRQr0j9nnaMzMBH7poTNhL04ikY14HQFZpNpsPHz58+PDh0tLShx9++L777pvGDP2HH36o1+uffPLJCR/l8Xi7du1avXq1SCRqamr685//vGfPnqNHj6ampo6/GMdxq9VKtdDlcqFpdcfiAb0UDeilKE3YUfqrXT5PaApAWpFBfUIRQpe7h8iBPQzDMoTMyIfmEULGZYq4PqsLITRwpU2+Mu8O10f3dkoXc1sNHoRQh250nvbMTMCHLhoT9pJMJov1dWKLAH73u98dO3bs1KlTdnsoOG1tbf3xj3/84osvbtmyZdeuXevXr4/yn627u/u5555bunTpF7/4xQkvuPfee++9916yvHXr1pqamr179/72t7997rnnxl/MYDCk0tCEGdkwqVQKb6ApQC9FA3opShN2VEfTAJPJRAixeOycNRVMzq1vm/ZRJ/lQcYosVTn/lgFS0pcV9Z9tRAg5eg0CNo8t4E5xcZRvp5I0RceoAyGkd/oEIjGbubj2bMOHLhrx6qXYIoBNmzZt2rTJ7/fX1dUdO3bs9OnTdrsdIeT1eo8dO3bs2LGUlJSvfvWr+/bt4/P5U7yO0Wj81re+JRaLX375ZfKL4I5WrFhRVVV14cKFyS6I7AgsLOr/ssUIeika0EtRGtNRPod7pDmULE+9rJAVcezvqNOjs7kRwhBCVenzJhnwhFKq88gIgMCJkZa+tJV3mBWN5u2Up5SQnYMTqN/sKFAtusWA8KGLRlx6aTrRJZvNvuuuu1588cXz58//4Ac/4HK5GIaRcxJ6vf4Xv/jFQw89NDw8PNnT7Xb7E088Ybfb//CHP6SkpERfr1qtXoRjYgDMR7prnVSenLTVt/0uNg6ZqHJF2vzLBBBJUZpFjW1Qix5mKEdxa0YVsgKAhJrm+FIgEDh27NiBAwd++tOf+ny3DsYg44D+/v7JNvh5vd4DBw5oNJpXX321oKAgpkoHBgbk8vmUOhSARWvwYugwQI6YryjNinyoedhMFvhsZp5ifmf4YHJYyrJssmxo1ODBOCQHTBbxhNxQVAERAEiomCOA7u7uF198cePGjf/6r/96/vx5HMfJX/2KiooXX3zx7bffLi8vJwji4sWL458bDAafeuqpGzduvPzyy0uXjl03azAYuru7/X4/edNkMkU+eubMmebm5g0bNsTaYAAAzdwmu7lzkCynrSxiRMxkEwTRPBz6aJeq5UzGvB/pTakOLQD0Oz3mrqGZvyCGYblJoT2BvSOwIRAkUGzrAB555JEbN26giK13LBZrx44d+/btq6qqIu/553/+54MHD475/SYdOnTo9OnTmzdvtlgsH3zwAXX/gw8+iBB66aWXjh49eurUKTIJ4J49e0pLSysqKsRicUtLy7vvvpuamnrgwIFp/WcCAOgzfLmd+opIvT0R0JDVRSUDrkhdCEN61EnBCCHDzR5FccYUF0cpRyFuGjYjhAYsTn8QX2yLAQFtYosA6uvrySl/hJBSqdyzZ8+ePXuUytuO9ZxiW2BbWxtCqLa2tra2NvJ+MgIYY+fOnWfOnKmrq/N4PCqVavfu3QcPHhxTFwBgDhq6HJoC4CvE8nx15ENNw7f+NihPnd+LAEhcqVCWp7b06BBC+hs9pV/eOPPXpI4JDuJEv9mRr5zfcyVgzppOPoDq6uq9e/fu2LGDxZrg6dXV1adOnZrwua+//vqE95MOHTp06NAh6ubTTz/99NNPx9o8AMDscuhM1j4DWU5bVYwxbvv7tSW8CEDCY2fKhXQ3LjFSqvLICMCpN9sHR8XpM93fGHlMcO+oHSIAkCCxRQAPPfTQ3r17KyoqpriGw+Gkp6fPrFUAgPlq6FI7VR5zFgBOEM26UARQnipfMNu9UpYWtB89T5Z11ztnHgGkiPkCDtPlCyKENKM2hOAbFSREbNNLa9as6erq6u7uHnO/z+ezWCwWiyV+DQMAzD8EQVARgDhNIc68bdpOM2p3ekNHisz3fYCRxOkKUXhGQ3e1c+YviGEYtSewZwS2A4BEiS0CeOaZZ5599tmzZ8+Ouf/IkSNr165dt25d/BoGAJh/bH0Gpz70V37q6uIxf+VT+wDRQlkEQFEvD51vYtOOOHXmqS+OBrUdYMDs8MdjkyEA48VniSmc5QAAQAgNXmilymkri8Y8Si0DVIl4KeKp0obOO6nLb51wprseh2GA3PAhgQGcGLQ4Z/6CAIwXnwigq6srLq8DAJi/8ECQOg5Ynp8qTLlts58/iFMnApcviH2AkcSZSkFyKH3v8LU4fB9G5kqCY4JBgkS1EnDLli2RN1999dUjR45QNz0eD7n7f+qzAAAAC9tIS7/P7ibL6evKxjzaZbT6AqHR7IqFNQWAEMIwLHV5Yfexqwghq0bvGrEKlDPK558i4fPYTI8/iBDqHbGjseMpAMRBVBHA4OAglQaAIAir1TomPz95PkFpaWlC2ggAmA8Gz4emABgsZuq4KYDbFwEstDEAhJA6HAEghHRXO/N2rJjJqzEwLFchbtVZEIwBgISJdhZg6jl+giB4PN6TTz4ZjyYBAOafgMurvxnaJZRclcsR8sZcQC0CyJAJZVOeojtPSXNS+OGhe931OEwE5ChuLQYM4LAYEMRfVGMABw8eJAu//vWvMQxbt25dZFZ/FouVkpKyYcMGSNgHwKJlvNGL+4NkOWPcFIDbH+g0hAYOK9IW4AAAQgjDMPXygt6T1xFC5u5ht8nOD6/nn568cATgDxJas5MKCACIl5gjAIIgampq/umf/imRrQIAzDOG8D54joinqsgZ82i73oKHhxEX2D7ASKnLC8kIACGku9aZe8+ymbxa5DHBGpMdIgAQd7HlBDx8+DBCKCsr645XAgAWD5fRau3RM5lMhFDaqmIGiznmAmoRAIah0hQZ3e2jiyxPzZOLPGYHQkh3vWuGEUCaVMBlMbwBHCHUM2K7qzAtPq0EICy23YCrVq1atWqVWq2+86UAgEUjMg3A+F0ACKGmodAigDyFRMhl09Qs2mEMhnpZAVk2dw55LI6ZvBoDw6i/+3tHITMgiL87jwGQWwEPHDiwe/fuMdsCx8Aw7NNPP41b0wAA8wFBEFQEIEpNkuakjLnA7vH3mUK/hQtyF0Ak9fJCzanQEer6693Zd1fN5NVyFZJ2vRUh1GeyB3GCyVggJymAOeLOEQC5FdDhcKDbtwVGIu9cMOd8AACiZ+kedhlDq/zS15aO/x5o0Zmpr4yFdBzAhJIK07gSgdfmQggNX+uccQRwazHgoMWZlSSKQxMBCIs5J+CE2wIhHzAAi5Y2cgpgTcn4C6h9gCwGVpw8ozw5cx/GYKSEJwJMHVoyFJi2vIjVf5AVAMTdnccAyI0A5PY/alMAAAAghIL+wPDl0GGAipIMvmKCk+ypRQCFyVLOuEWCC0/q8sL+zxoQQgRO6K53Zd+1ZNovlSYTclgMMpdi76j9rsI7PgOAGEQbAYwvAwCAoaHX7/KS5fS1E2QFHXV6dLZQquAFPwVASirO4Ij5ZILkoUvtM4kAGBiWnSQmUynAYkAQd/E5GQgAsDhpP28mCww2U718gj9RI5MBVyz0ZYAkBpNBnYto6tC6TTP65aYmAvpG7UEc5ltBPMUWARgMhnPnzp07d85utyOEuru79+3bt3z58s2bN7/xxhuJaSEAYI5ym+3GZg1ZVlblsnic8ddQUwA8NjN/ZoflzCNpq2+th6BmSaYnTxmaWPEFce3MthcCMEZsEcCRI0eeeOKJAwcOIIRwHH/iiSeuXr3qdDqHh4d/8pOfnDlzJjGNBADMRdq6FiL8V6l6TfH4CwiCoMYASlNki2czmyw/lVoSQZ2YPD1UBIAQ6hmBiQAQT7FFADdv3iQIoqqqSiwWX716dWhoiHqIIIi33nor3s0DAMxRBI5rP28iy8IUmTR/gkRhOpvbFF4lsEgWAZAwDEtbHQqJbP1GR3g3xDSkSQU8dmj5ZPeIdeqLAYhJbBFAf38/hmGFhYUIoZs3byKEkpOTf/3rX6enpyOEWlpaEtFEAMAcNNqmdY2E9qdl1JRPmA6kKeKXb8HnAhojciJg6NL0JwLIY4LJMowBgPiKLQIwmUwIITIrcG9vL0Lo7rvv3rp163333Uc9CgBYDAbCAwAYAxt/GCCJWgQg5rEz5Ysrm40kQylOU5DlwUutM0makh+eCOg3O/xBOCYYxE1sEQCO4wght9uNEOrp6cEwLCcnByHE5/MRQmz2gk33DQCI5HO4dde7yHJKVR5XKhx/DU4QzbrQIoDyVDlj8eUMpSYCXAarpUc37dehlgIEcaJvZjsLAIgUWwSgUqkQQh9++OHvf//7xsZGhFBeXh5CyGg0IoQUCkUCWggAmHMGL7TigSBZztxQMeE1/SaH0xsgywv4ROAppK25lSBh8Pz0J0lhMSBIkNgigGXLlhEEodPpXnrppWAwyOFwyFyBGo0Gw7Ds7OzENBIAMIcQBEFNAfBkImVFzoSXNQ7dmhZcJJkAxhAoJYriDLI8dKUj6A9M73WSRTwRN5S9rWcEcgODuIktAti/fz+fzycIgpzT2rt3r0gkstvtly9fRuHMwQCAhc3Sq7MPjpLljPVlDObEXyPUPkCFkJsi5tPUuDkmfV1oGMDv9Bgbeqf3IhiGUcMA3RABgPi5c1bgSEVFRe+8887Ro0e9Xu+KFSu2b9+OELJard/5zncQQvfcc09C2ggAmEuoPIBo8ikAfxBv04cigIq0pEV7cKh6eWHzG7VBXwAhNHihtaAgeXqvk6eQNAyaEEKDVqfbH+CzY/vqBmBCMb+N8vPz/+3f/i3ynoyMjP3798evSQCAuSvg8Q2Fk9wpS7MEqonT/HWP2LyB0Kr1xTkFQGLzuSlLC4YutSGEDA292Y7VSDqdxIj5qtAYAEEgzai9VL14uxTEEZwLAACIwfDVjoDHR5YzN048AIAi9gEihMoW5TJASkZ4IoDACcP17um9SG7kMcGwGBDEScxjAD09PYcPH25sbLTZbOTmQAqGYZ9++ukUz21oaHj//fcvXbo0ODgok8mqqqqeeuqp3Nzcya632Ww///nPP/nkE4/HU1lZ+cwzz5SXl8faYABAHA2cDa0BZAt5KUvzJ7uMWgSQLhMkCbh0tGyuUpRm8aRCj9WJENJfai+9b+005kQUQp6Mz7G4fQihnlFYCgDiI7YI4Nq1a9/4xjd8Ph9CKDLBBYZhBEHc8W39hz/84fr16zt27CguLjYajW+88cauXbvefvvtoqKi8RfjOL5///729vbHH39cLpe/+eab+/bte++998gMBAAA+lk1enPrLXkJAAAgAElEQVT3MFlOX1PCnGQ22uMPdhpD+WsX5z7ASAwmI31dafexqwghx6DJqtHL81Kn8Tp5Ssn1gREEiwFB/MQ2C/DSSy95vV50+8//+JuT+frXv3769Okf/OAHu3fv/va3v/3GG28EAoHXXnttwouPHz9eX1//wgsvHDx48Gtf+9rrr7/OZDJfeeWVmBoMAIijvtqbVDl7c9Vkl7XrLdQ5tostGfCEMmtuTZdErqOMCZUZUG9zO7z+ODQLLHqxjQE0NzeTf+5v3bo1NzeXw+HENJy1bNmyyJs5OTmFhYU9PT0TXnzixAmlUrlt2zbyZlJS0s6dOz/88EOfz8fhTHAIKQAgoXwO91D4mDtlaZZo8j/uqeMAMAyVwZo1hIRquaI4Y7RdixAautxW+pWNE56kPLU85a2lAL2j9srFdNISSJDYIgA2m+31eu+///6f//znM6+bIIiRkRHynKHxWltby8rKGIxboxSVlZVvv/12b29vcfHE55BSBSpjAZgM9FI0oJciDXzeFPSH8gBm310V2S1jOqp52IwQgRDKTZIIOSzoQIRQ5sYKMgIIePxDVzoya2Je0pSrEJO9ihDqMloX6g4L+NBFY8Jemsb6ktgigGXLlp09ezY1dTqTWON9+OGHer3+ySefnPBRo9G4YsWKyHuSk5MRQgaDYXwEgOO41RqadyQIwuVyoWl1x+IBvRQN6CUKgRPdJ68Fg0GEEFcu4uYoqE8cur2jnL5Al8ESigBkvMjLFjN+fjLGZeIOP0Ko59R1SWXGNF5ExmWNurwIobahEWv2go0A4EN3RxP2kkwmi/V1YosAnnzyybq6ur///e+PPvqoUqmMtbJI3d3dzz333NKlS7/4xS9OeIHH4xkz2k/eJBcijMFgMKThXbZkWCSVSuENNAXopWhAL1H0N7r9NjeTyUQI5d+zTCa/7bsmsqPaNQZmOEvgyrw06bS2vy9IWesrej65zmQynQOjDGeAOjkwesWpSZc0BoSQ1u5dqB0LH7poxKuXYosAamtry8rKGhoatm3btmXLlvT0dBbrtlc4ePBgNK9jNBq/9a1vicXil19+mfxOGY/H45GbDijkTS534p1FkR2BhUXTmEULeika0EukvtOhNYBMNjNrQ+X4DqE6qllnRghDCLEYWIlaDl1HydpY2fPJdbKs/by5bM+mWF8hXym9pDEihExOr83jl/IX5ooo+NBFIy69FFsE8Otf/5qs0uVyffTRR+MviCYCsNvtTzzxhN1uf+ONN1JSUia7TKVSkUcOUgwGAwrPBQAAaOMYNo209JPl1FXFnCmT/FOZAAqTpVzWxPH94iTOUIqzVS6tCSGkPd9S/KX1k22nnEzkYsDuEduyzBkNxAIwzZyA5I6AMaJ5otfrPXDggEajefXVVwsKCqa4sqSkpKWlJTLpUENDA5/PnyKDEAAgESI3AebcXT3FlaNOz5DVRZZhH+B46jWhNUx+p0dfH3N+wFyFhPqLDw4JBDMXWwSalpY2k8qCweBTTz1148aN//7v/x5/kKDBYLDb7VlZWWw2GyG0Y8eOEydOnDx5cseOHQghk8l0/PjxzZs3w1ZAAOgU8Pi0daGz7eX5qdKcScftEEIt4QEAhFDFos8FNJ5qaX7/R1cDHj9CaOBsU9qqCbY1TUHAYaVKBWSMBXmBwMzFFgGcPn16JpUdOnTo9OnTmzdvtlgsH3zwAXX/gw8+iBB66aWXjh49eurUqYyMDITQ9u3bq6urn3322a6uLrlc/tZbbwWDQfIQQgAAbQbPt1IHAUyRBYhEZQLgshjUYTaAwuKxU1cWD3zehBAaae13GizC5NjWb+cpJVQEEE0mVgCmQOsRk21tbQih2tra2trayPvJCGAMJpP52muv/exnP3v99de9Xm9lZeULL7yQl5dHU1sBAAgRBKE5fYMscyUC9YqJs3dQFzcNhcYAytRyFgMOHptA5sYKMgJACGnPNRfvWh/T0/OVknPdOoSQ3eM3ODwpU67JAGBq04wAOjo66uvrTSbT2rVrq6unmheM9Prrr0/x6KFDhw4dOhR5j1Qqff75559//vnpNRIAMEMjzX2O8J/1mRsrp165NmR1mVyhzboVkLFuEtKcFHGG0q4dQQgNnGsqfGANI5b1kgURIytdRitEAGAmYo4ARkdHv/e9750/f568yePxNBrNs88+i2HY+++/P+EZPwCAearn+DWygDEYWXdVTn0xNQWAEIKctZPBMCxrY0Xzm58hhLxWl+56V0yrAbKTxCwGFsAJhFCX0bY+T52YZoJFIbZhOrfb/dhjj5E//9Ti/507d/J4PIIgTpw4Ef8GAgBmia3fONIa2gSYtrqYLxdPfX3jUCgCkPI5GTJhYhs3n6WvLWNx2WS5r7YhpueymYwcRegfossI+RbBjMQWARw+fLirqwvdfhggl8tdtWoVQRBXrlyJc+sAALOn5+Q1qpy3bfnUFwdxomXYQpYr05JghdoU2AJu2poSsmzq0Nq0IzE9nZoI6DPZ/UF86osBmEJsEcDx48cRQnK5/G9/+1vk/eTg/2Sn/AEA5h232T50qZ0sK8uyJFmqqa/XmB2eQIAsL9RDa+IoOyKtQmS6hWgUKEP5gP1Bot/siGezwCITWwSg0WgwDHvooYcqK2+bERSLxQghi8USz6YBAGaP5tMbRDgfV972OwwAIIRa9Le2p8MywDuSZCiTitLJ8tCFVr9rguNOJjNmMWCcWwYWk9giADJDn1A4doZvZGQEIURm8gEAzHc+p6f/s9D8tDhdoSzPvuNTWg2hn6J0mUAh5CWwcQsFlVwh4PUPXmiJ/onJYr6YF/qy7TJCXiAwfbFFAGRO/nPnzkXe6XQ6P/nkE4SQWg2rUgFYCPpqb1JZgPJ2rLjjpL7bH+gZDQ1HQyrAKKmXFXClArLcV9sQZWJ1hBCGYQXK0DAAjAGAmYgtAli5ciVBEDdu3HjsscfIe06dOrVr167h4WEMw1atWpWAFgIAaBXw+jWf1JNlvkISzV61Np0FD/+AwT7AKDFYzKyNS8iyY9g02joQ/XMLVKGlADqb2+H1x79xYHGILQJ49NFHyeOAL1++TP5ZcO3atf7+foQQk8nct29fIpoIAKDTwNlGn8NNlvN3rIgmXw2VCQDDUKkalgFGK3NTBcYIja/EtB4QlgKAuIgtAigpKfn+979PHgxI3Unmpv6///f/Tn3WHwBg7sMDwZ4ToU2AXIkgo6Y8mmc1hpMBF6ikAg6tucbnNb5crF4a+trU3+h2m+xRPjFfGRkBwFIAME0xJ+7+6le/euTIka1btyYlJTGZzKSkpK1btx45cuSRRx5JRPsAAHTSnm/xhDeY5W5bxozi59zs8motoafAFECssu8OrQckcIJafXlHQi47NbyGACIAMG3TidaXLl364x//GCEkl8NwHwALBx4Idn98mSyz+dysu5ZE86ymoVvJgCETQKySijPEaQr70ChCaODzpoL7V099+AKlQCkZDh0SaIVDAsH0xDYGcO7cuW9+85tLly5dt27dunXrqqur9+/ff+HChQQ1DgBAJ+35Flf41PncbcvYfG40z6IWAfBYrMJkaaIat0BhGEZtC/TaXLprXVE+kVoM6PAG9HZ3QhoHFrpoIwCCIH70ox898cQTdXV1Ho+HIAiCIDwez9mzZ7/xjW/85Cc/SWgrAQCJdtsAgICbszWqMz8jTwQuUcvgROBpSF9XyuJxyHJf+CzmO4LFgGDmov24/uY3v3nrrbfIBYDUcBOGYeSqwDfeeON3v/tdotoIAEi82wYA7lnGFkSV1Wcw8kRgmAKYFhaPk7G+jCybu4etGn00z8pKErGZoa9iWAoApieqCECn0/32t7+lfu+Li4t37ty5Y8eO4uJicv6JIIhXXnnFYDAkurkAgETAA8GujyIHAJZG+cTIRQBL0mEZ4DRREwEo6m2BLAYjR0HlBYIIAExHVEtO3nnnnWAwiGFYenr6L37xi8hDARobG7/73e/29/cHg8F33nnn29/+dsKaCgBIlP4zje7RiBUAgqhWACCEbg6OkgUJj50uhROBp0mUmqQsyxpp6UcIDV1qK9m9gSPi3/FZBSpJp8GKwocEspkwBQNiE9U75tq1awghJpP52muvjTkTqLKy8tVXXyXTBF29ejURTQQAJFTA4+v66BJZ5oh4OVuiHQDwB/GW4dAigIoUGSxHn4mcLaGFF0F/cODzpmieQuUGDuCEJupcAgBQoooABgYGMAyrqanJy8sb/2heXl5NTQ1BEAMDMWS1BADMEZpP6702F1nOv3dV9AMArTqzL3w+fbkadgHMSPKSXH54VL+v9iZ1MOMUqO0ACCYCwLREFQGQx/6WlZVNdgH5kNlsjlezAAD08Dnc3cdDo3c8uShyQvqOboSnADAMK0uBCGBGMAaD6nz3qN1ws/eOT1GJeJLwIYHdsB0AxC6qCMDj8SCExGLxZBeIRCLqMgDAPNL9jysBd+gYwMIH1kSTBJByUxuKAAqUEiEkA56xzA3lTHboFAbNqTtvC8QwjBoG6IQIAMQuqg9tIBDAMKypqen999+f8IKmpiaEUDAYjGfTAAAJ5hqxUr80whR5xvqoTgEgGezuIWto7qAqQxH/xi0+HBE/bXXJwLlmhNBIa799aFScdoeOLVBJrg+MIIQMdo/V7ZPyOXQ0FCwUMYTt//jHP/7xj38krikAAJq1v1uHB0KBe/GX1jNiWUxO7QJACFWlKxCK9nh7MIXsu6vICAAh1F97s/xrd099fXGyjCp3GCwrs5MT2Diw4MS2e4SYRIIaBwBIHHPP8NDldrKcVJimXhbb2Z43tLf2AeYqJp0iBDGRZqfI81PJsvZ8q9/tnfr6fJWE2oHRYYCJABCbGLICT/FLD0EAAPMLQRCtfzlD3Sz98qaY9vL5g3hz+DiAJekKBuwDjB9qW2DA4xs83zr1xVwWkwq/IAIAsYpqFuDw4cOJbgcAgE7DVzvM3cNkOW1VsSxPHdPT2/QWbyC0Xa06HRYBxJN6eSFXesZrdSGE+k7fyL67aurgrChZ2jNiRwj1jtogLxCISVQRwKpVqxLdDgAAbQJef9tfPyfLTDaz+EvrY30FahcAhlAlJAOOKwaLmbVpSeeHFxFCDp15tHVAWZY1xfWFKulxpEUI+YNE76itKGJlAABTg2gRgEWn+x9X3OEUcrnblguUMW/lp5YB5iklEh6sP4+zrI2VWPiUxTtuCyxOiVwMCBMBIAYQAQCwuLiM1t4Tt1IA5X8h5hG+UadHa3GS5WrYB5gAPLkodUUhWTY09LhGpvpdVwh5SeE0jp0QAYBYQAQAwOLS8pczQX9oB2DplzeyuOxYX6FeG7EPECKAxMi+O5QfkMCJ/s8apr64KJyQsd1ghXXZIHoQAQCwiOiud+lvdJPlpKKM1JVF03iRhvAUgIjLyg8fTgPiS16QJslUkeX+s01BX2CKi4vCmQGtbp/RAblZQbRojQCcTuevfvWrxx9/fNWqVcXFxe+9994UF7/33nvF4xiNRtpaC8AC43d7m9+sJcsYAyv/6l3TOM3PH8Qbh2AfYMJhGEYNA/idHt21zikuLrptKYAlsS0DCwitqbzNZvNvfvObtLS04uLiy5cvR/OUJ598MiMjg7opkcAfHABMU8fR8x6zgyznbltO/YkZk06D1ROeRIB9gAmVtrqk9a9nyVMb+j5rSF9bOtmV2UkiDpNBntPYYbDWhHMKATA1WiOA5OTkc+fOqVSqxsbGhx9+OJqnbNy4sbKyMtENA2DBs/To+k7fJMsCpaTogTXTe5167QhVXgIRQCKxuOyMtaWa0zcRQuauIfvgqHiSDmcxGPkqSavOgmA7AIgFrbMAHA5HpYr5zw6HwwFnDgEwE3gg2Hj4U2qNWMW+LczYFwCSyHNoEEK5CjGcQ5NoWXctocr9Z6ZaD1gYXgrQb3a4/VMtGgCAMtcP9Hz00UddLhebza6pqXnmmWdycnImu5L6doPTCqIBvRSNBdNLvZ/U2wZCa2jSVhUry7On9x81bHUNWUP7AJdnKeFDF5Np9JIoTSHPTyWzN2rPtxTvWj9Z6FaokpCHMxEE6jRYK9Pma5omeC9FY8JemsaynrkbAfB4vF27dq1evVokEjU1Nf35z3/es2fP0aNHU1MnmOLCcdxqDY19EQThcrnQtLpj8YBeisbC6CXPqL316Dk8GEQIsfic9HuXUh+WWH3ePkwNyBXJuPChi8n0ekmxMn+kQ4sQCjrcXWfq1auLJ7wshYdR/zQ3+3RZQuaM2zs74L0UjQl7SSaLOR3k3I0A7r333nvvvZcsb926taamZu/evb/97W+fe+658RczGAypNDQIRoZFUqkU3kBTgF6KxgLoJYIgOv5UiwUJJpOJECrfc5cqI7YjACK1jnaRr6MU8sqzUqluWQAdRYPp9ZJoY3Xf36/4nV6E0OiVnuJtE2dwkiKUIRcP21wIIa3dR30fzjvwXopGvHpp7kYAY6xYsaKqqurChQuTXRDZEVgYLU2br6CXojHfe2nwQquxSUOWkwrTsjZUTPu/xebxdRisCGEIoeVZKgbjtlVE872j6DGNXmJx2Rlry3o/rUcIWXp19oERSdbEq6mKUmTDNjdCqNNoJRCavxs14b0Ujbj00nzKCKRWq6c9egnAIuQ22Vve/IwsM5iMin1bMcb0P/L1AyPUtOPySX6EQCJkbrq1H6pv8vWARcmhv/vd/uBgOG0zAFOYTxHAwMCAXC6f7VYAMD8QBNHwp5N+t5e8Wfjg2sn2kkXpWngXgIDDLFXDAXT0EacpkopCaVGGLrYFPL4JL6MyAyKE2mFPIIjCHIoADAZDd3e33+8nb5pMpshHz5w509zcvGHDhtloGgDzT/+ZxpGWfrIsy1Pn7Vgxk1fzB3HqPMDqDCVrBmMJYBqywsMAAY9v6FL7hNekyYQCTmhitxMyA4Io0L0O4MiRIzabzWAwIIRqa2t1Oh1CaN++fWKx+KWXXjp69OipU6fIJIB79uwpLS2tqKgQi8UtLS3vvvtuamrqgQMHaG4wAPOR02Bp++tZssxkM6se385gzug3u3HI5AvgZHl5pnKm7QMxUi8v4LzF8zk8CKH+s41ZmybIk8bAsEKVlAzUYAwARIPuCOCPf/zj4OAgWT558uTJkycRQg888IBYLB5z5c6dO8+cOVNXV+fxeFQq1e7duw8ePKhUwlcPAHdA4HjDn04GvKHhtOIv1YjUM90dfj2cToCBoeoM+BjSjclmZawv7zlxDSFk1egtvTpZ7gR7OopTQhGA3uY2u7zy8KnBAEyI7gjg9OnTkz106NChQ4cOUTeffvrpp59+mpZGAbCg9H5ab+oIxdlJRRk5W6pn+II4QVzrDy0CKFPLqaFmQKesjZVkBIAQ0p5rnjACKIk4IqhVZ16XN/2dn2AxgMk8ABYU+9Box3t1ZJnF41Q9vm0m6/9JPSM2izu0+mxFNuwCmB1CtfzWesBL7ROeF1ygkrKZoe1hbXpYCgDuACIAABYOPIg3/M+JYPjsvtIvbxQo45AZhhoAQAgtg0UAsydzQzlZ8Lu9uutd4y9gMxkF4R0BrRABgDuBCACAhaP72BWLRk+WVZU5mRsr4vKyV8OLALKTRCoRPy6vCaZBvbyQxQudxqQ91zzhNdREgNbstHv8NLUMzE8QAQCwQNj6jV0fXiTLbAG38rGtccmqpre7tWbqNCCYAphNLC47bVXoXICR1n7XyAQL/iOXArTDnkAwJYgAAFgIgv7Azf85jgdDG/bKv7qZLx+7v2Z6rvUbqTLsA5x1GTXlVFlb1zL+gsJkKRX4terM9LQKzFMQAQCwEHT9/ZJNG5qtVy8vSFtTEq9XvtxnIAtJAm6uIj5RBZg2WZ5alBra26mtayZwfMwFfDYrXykhy7AYEEwNIgAA5j1zz3D3sStkmSPmV+zdEq9TVUwub4c+NNS8MlsFh7XMOgzDMsPDAO5R+2ibdvw11ERA76jd7Z9gywAAJIgAAJjfgl7/zT+cIPDQoT0V+7ZwJYJ4vfhljSF8GBBanZMcr5cFM5G+thRjhEKxgc+bxl9AndpAEIgK4AAYDyIAAOa39qPnnfrQdG/62tLU5YVxfPFLmtAUgIzPKU6B04DmBK5UmLwklyzr67t8Ts+YC4qSZdRYDUwEgClABADAPDbaNtD7yXWyzJOJyh65K44vbnZ528O/H6tykufvefMLT2ZNaJ9n0B8cvjz2oCARl52VJCLLLbAYEEwOIgAA5quAx9fwp5PUzcqvb+UIeXF8/ct9t6YA1sAUwFyiqsyh5nomTAxALQXoHrH5AkH6WgbmFYgAAJivWv961jViI8tZmyqTK3Pj+/rUFIAUpgDmGAaLmb62lCxbNHrbgHHMBdRSgCBOdBlttDYOzB8QAQAwLxmbNP1nGsmyQCkp/fLG+L6+2eVt04WmAFbDFMDck7F+qsQAJSlyqtyqh4kAMDGIAACYfwIeX+PhT6mbS76xnUoWGy9X+owwBTCXidMVsvDRf4MXW/Hbh/qlfE6qNDRNQEVyAIwBEQAA80/bO+fco3aynLOlWlGcEfcqLobPF5Dw2DAFMDdRwwA+u9vYpBnzaGn4X63DYPUHxyYOAgBBBADAvDParu2rvUmWBUpJ8Zdq4l6F1e2jdpHBFMCclbqyiMlmkmXt+bETAdRSAF8Q14TjRQAiQQQAwHwS9Pob/hyx/v+xe1hcdtxrudxnIMJzAGtyUuL++iAuOEJeclUeWTbc6PE53JGPlqpvLQWArABgQhABADCfdHxwwWUIZXnL2lipLMtKRC0Xw7sAJDx2iRqmAOaujHVlZAEP4kOXbksMoBDyVKLQ7lA4IghMCCIAAOYNc8/wrfw/clHJ7g2JqMXq9lE/GJAIaI5TVtxKDDA4biKAygrQprcEcQIBcDuIAACYH4L+QOOfPqHy/1fu28IWcBNR0ZXbpgBgF8CcxmAyqHMgLRq9fWg08tGy1NBEgNsf7B2FrABgLIgAAJgfuj++TH2/p68tpSaA4+58761dAJFzyWBuoiYCEEKDF1ojHypPvfXP1zwMEwFgLIgAAJgHHDpT97GrZJkrEZTt2ZSgiowOd2t4+/ia3BSYApj7JJkqSaaKLA9eaCXwWxv/VCJ+sji0FAAiADAeRAAAzHUEQTQfqaVSvpQ9chdHxE9QXXU9eqpck69OUC0gvqhhAI/ZMdI6EPlQeWoSWWjXWyArABgDIgAA5rrhKx0jrf1kWVmWlbqyKEEVEQRxrnuYLKdI+AVKSYIqAvGVtqYEY4S+zMesB6QmAnxBvMtopbtlYG6DCACAOc3v8rb85TOyzGAxK752N5awkXmNyT5ocZHlmjx14ioC8cWVCJKX5JBl3fUuv9tLPVSuhqUAYFIQAQAwp3W8f95rDf0q5+9cKUzk0rzPu3VUGaYA5pf08ERA0BfQXeuk7pcJuBkyIVmGCACMAREAAHOXtd9wKwFwsjT/3pWJqyuIE+fDiwAKVBJ1eJc5mBeSl+SyhaFFf9q623YEUHsCO41Wjz849plgEYMIAIA5isDxptdPUQkAyr+6mclhJa665mGT1e0jyzAAMO8w2ay0VcVk2dShdY3cmvKnlgIEcaId0gODCBABADBHDXzeZOkJDcunLi9MrsxNaHXUFAADQ2tz4SyA+ScyMYC27tZ6wDK1nFrQ0TRsordRYE6DCACAucjn9LS9W0eWWVx26SOJSgBA8viDV/pCZwFUZyglPE5CqwOJIM1NEYX3/g1eaCXCmR1FXHauUkyWG4cgAgC30BoBOJ3OX/3qV48//viqVauKi4vfe++9qa+32Ww//OEP16xZU11dvW/fvubmZnraCcCs6/zggt/pIcuFD67ly8UJre5av9EbCG0WhymAeQrDsIx1pWTZZbSaOweph5akKchCn8lBzfUAQGsEYDabf/Ob3/T09BQXF9/xYhzH9+/f/9FHH+3du/ff//3fTSbTvn37NBpN4psJwCyzD41SCwBFannOlupE10hNAfDYzOWZykRXBxIkbW0ptYdTe/7WesDKtCSq3ATDACCM1gggOTn53LlztbW13/ve9+548fHjx+vr61944YWDBw9+7Wtfe/3115lM5iuvvEJDOwGYXW1//ZxaAFj6lU0MFjOh1VndvobwiQOrc5I5Ca4OJA5fLlaUZpLl4SsdQa+fLBcmSzms0Ld9w+2nB4HFjNYIgMPhqFSqKC8+ceKEUqnctm0beTMpKWnnzp2nTp3y+WAICyxkxiaNobGXLKsqslWVOYmu8XyPjjoMsCYPpgDmN2o9YMDj09V3k2U2k1EWziTROGSilgiARS6Bm4tmqLW1taysjMG4FaNUVla+/fbbvb29E04iUO9pIoymhs5P0EvRoL+X8CDe8vYZsowxsJIvb0QR7+1EIAiitnMIIQIhJBdwS9WyaVQHb6do0NNLKUvzWTx2wONHCGnPN6etDn1bVqTKb2hHEEJml1drcWTIRAltxrTBeykaE/bSNJJ4zt0IwGg0rlixIvKe5ORkhJDBYBgfAeA4brWG9r8SBOFyudC0umPxgF6KBv29NHSuxTpgJMtpa8twIYt6YyeIxuTQhPeOr0yX2W3TOUUe3k7RoK2X5BVZuksdCCFDo8bQN8SVCRFCuRJ2MBhKB3Sxc/Ceojk62APvpWhM2EsymSzW15m7EYDH4+FwbtuSRN70er3jL2YwGFKplCyTYZFUKoU30BSgl6JBcy/5nJ7BkzeZTCZCiMXnVH75Lo44UWcAUi43D5M1IoR2VuZJp5UKEN5O0aCtl/I2LzVeDY3/21sGk3euRAhJJBKluNvs8iKEui3uh8NfmHMNvJeiEa9emrsRAI/HGzPlT97kcrkTXh/ZEVhYQls430EvRYPOXur+6LIvvAOw6IG13MTn5XX7Axd69QhhCKHyVLlaKpz2S8HbKRr09JKiKF2glLhGbAihwZfk+yoAACAASURBVPOt+TtXkpVWpiWd7dIhhFr1lgBOsJlzNB8MvJeiEZdemqPvAISQSqUyGo2R9xgMBhSeCwBggXHqzJpTN8iyMEWefXcVDZVe0hioRPGbi9JoqBHQAGMwqIOCHMMmqyZ03MOS9FBWAF8Ab9XBKUFgDkcAJSUlLS0tOI5T9zQ0NPD5/NzcxOZGBWBWtL9/ngi/20u/vCHROwBJp9pDSWOEXNaqbIitF47IDMGD50MZgpekKai/GG8Mwp5AMJciAIPB0N3d7feHNrDu2LFjZGTk5MmT5E2TyXT8+PHNmzePWRwAwAJg1eiHr3SQZUVxRnJVHg2VDpgdXcbQur8N+alzdkwYTINAJU0qSifLg5fag/4AQkjMY+crJeSdN7UQAQDa1wEcOXLEZrOR4/m1tbU6nQ4htG/fPrFY/NJLLx09evTUqVMZGRkIoe3bt1dXVz/77LNdXV1yufytt94KBoPf+c53aG4wADRoe+ccVS5+uIaeGdDaziGqfDdMASw4GevKTB2DCCG/02No6E1dXogQqs5QkGHfkNVlsLuTE7/UFMxldEcAf/zjHwcHQwOPJ0+eJP/Ef+CBB8TisWnPmUzma6+99rOf/ez111/3er2VlZUvvPBCXh4dfxsBQKeRlv6R1n6yrF5eIM9LpaFSfxA/2zVMlgtUkkz5HN0dDqZNvaKw+c3aoC+AEBo83xKOAJTv1IfyTd0cHL2nJGM2mwhmG90RwOnTpyd76NChQ4cOHYq8RyqVPv/8888//3zi2wXA7CBwvO3d0AAAxsCKv7iennqv9Bmc3gBZvjs8XAwWEjafm7K0YOhSG0LI0KDx2lxciSBXIZbw2DaPHyF0QwsRwGIHM38AzKbha53UUu2M9eXU6a6JVtsRmgLgsZlrcmEN4MJErQckcJwMBRgYRu0IaBo2+YP4pE8GiwBEAADMGjwQ7HjvPFlmspmFD66hp169zdU0HNoMti43hc+eu3lBwEwoyzJ54fkdbXhHQHUG7AkEIRABADBrtHXNToOFLGdvWcqXj10NkyCRawAhDcAChjEY6WtKyLKt32jTjqDb9wTWw46AxQ0iAABmR9Dr7/zgIllmC7j5966kp15/ED8dngLIlAup7WFgQUoflxhAzGMXJYdSAl/rN8IZPIsZRAAAzI7eT+s9VidZzr93JUfIo6fei716uyeUdWNbSQbkXl3YxGkKWU4KWR680IoHcYTQ8szQKe1Gh0drcc5a48BsgwgAgFngc3p6jl0lyzyZKOfuatqqPtmmJQt8NnN9/hw9IA7EETUM4LW5Rpr7EELLMpXUo1f7jRM/DSwCEAEAMAu6P77sd4dOuSx8YA2Ty6ap3hEblQdwU2EarAFcDNJWFzPCCR/J9YBpUoFaEsoFdH1gZNZaBmYbRAAA0M1tsvedDh0CJFLLM2rKaav6ZOsAVd4Ge8EXB46In1wdyqVmuNHtc3owDKMmArqMNotrgiPXwWIAEQAAdOv84EIwfCJf0a71DLoS8lvdvgu91DFxSanShJ8+DOYIKjFA0B/UXe1ACC3PujURADsCFi2IAACglX1wlNqZLctJUS8roK3qT9q0/mBo4TcMACwqqoocTvgIAG1dC0KoKFkm5IbmgGApwKIFEQAAtOo4WkfgoZ9h2g4BQgj5g/gn4TWAKRL+0oi1YGDBY7CY6atDiQHM3cNOnZnJwJZmhN4DjUOjbn9g9loHZg1EAADQx9w1pKvvJsuq8mxlaRZtVdf16GzhTYA7yzIZsAlwkUlffysxgLauGSG0Iiu0FMAfJOCw4MUJIgAAaEIQRNu7ddTN4odr6Kz646bQ8YNCLmtTAeQBXHQkmSpJ+I/+gXPNeCBYnaHgsEI/AZf6DLPXNDBrIAIAgCbGRo2pIzQOn7aqWJpF33k8jUMmKvHLlqJ0HptJW9VgjsAwLHNjJVn22lz6+m4ui0mdEVA/MOILBGevdWB2QAQAAB0IHG+/dQowo+ihtXTW/vfGPrLAwNC2UlgDuEilry1lckKr//rPNCKEVmeHwlBvAL85CBMBiw5EAADQYehSO3kuC0Ioa1OlMEVOW9XdI7ZbJwHmqRV0pR8Gcw1bwE0Lrwccae136sxLM5VsZmhFyOU+2BGw6EAEAEDCBf2B9qOhU4BZXHbh/avprP2DBg1VfqAym86qwVyTtamSKvefbeSzWZVpoYmA6wNGfxCfpXaB2QERAAAJ11/b4B4N5eLN3bacKxXSVrXW4rwS/ttuWaYyM3xaPFicpDkp0vDIv7auOegPrMkJ3XT5go1DptlrGpgFEAEAkFh+l7fr40tkmSPi525fRmftf2/UUOUHl8AAwGKHYRg1DOBzeIavdCzLVDIZoYkAKmUkWCQgAgAgsXqOX/U5PGS54P7VbD6XtqoNdve5bh1ZLlXLipJltFUN5qy01SXUm1Bz6oaAw6pKD00EXOkzeGFHwGICEQAACeSxOHo/uU6WBUpJ5CwsDY7e7A2nH0QPVubQWTWYs1g8DnUYlVWjt3QPr89LIW96A/g1yBC8mEAEAEACdX54MegL5Vst+uJ6Jo2n8eptrjNdw2S5QCVZkp5EW9Vgjsu+u4pKR605dWN5lopKEVHXAxMBiwhEAAAkikNnGvi8iSxLMlVpq4rorP3oTQ0RHgB4uDqPtgMIwNwnTJapluSS5eGrnYTdTWUIvqEdsYezR4MFDyIAABKl/b1bhwCVPFyDMej7uOlsrrPdoQGAwmQpDACAMXLuriYLBI73n2mgJgJwAjIELyIQAQCQEOauId21LrKsLM1UltO6Dv+d+h5qAGD3UhgAAGMpy7NEqaG4sK+2oUwhkfDY5M268OpRsOBBBABA/BE43vLWZ9TN4i/RdwowQkgzaqdmc4tTpBWp9OUfBPMFhmE5W0LDAD6He/hC65rc0DBAm96it7lmr2mAPhABABB/gxfbLJrQb3D62lJZrprO2t+82kWV9ywvgAEAMKGM9eUcMZ8s95y8tiHv1rv0s87hWWoUoBVEAADEWcDjaw+fAszksIq/tJ7O2hsGR6nMbssylSUpkAMATIzJYVGrAVxGq6BPlykPZas80zWEU9NIYOGCCACAOOs+dtVjcZDl/J0r+XIxbVXjBPFWeAAAw9Ajy/NpqxrMR9l3V1GnBfYev7apIJUsm10+OCpwMYAIAIB4co3Yek9cJcv8JHHe9uV01n62a1hjCgUfdxWmZcApAGBKHBE/c0MFWbZo9BWBAJUh+LOOodlrF6AJ3RGAz+f7+c9/XlNTs2TJkt27d9fV1U125SuvvFJ8u8pKWvOpATAN7e+eC/pDeVVLHq5hctm0Ve3yBagBAA6L8aXqXNqqBvNX7rZlWPhXf/jkdSoxwNV+o9Xtm712ATrQl6GM9Mwzz5w4ceLRRx/Nyck5evTo/v37//d//3fFihWTXf+f//mfAoGALDOZTLqaCcB0mDqHhi63k2V5fmrqqmI6a3/3Ro8tnMvli1W5CiGPztrBPCVQStNWlwxeaEUIjbZrV68pIY+xwgl0tmv4fjhOekGjNQJoaGj4+OOPv/e97z3++OMIoYceeui+++77r//6r7/85S+TPWX79u1JSZDMBMwDBI63/uUz6mbZnrvoXISvtTiPtwyQ5RQx/wvlWbRVDea7gvtWDV1qC2WvutimyEkddXoRQp+0ab9QkcWAvSQLF62zAMePH2cymV/5ylfIm1wu9+GHH66vrx8enmrnicPhIGBVKpjztOdbbtsBmEffDkCCIP50sZ06BGjfqkI2E5b4gGiJ1Elpq0vIsqldu1nAIctGh+f6wMjstQskHK1jAK2trTk5OSLRrdVJS5YsIe9PTU2d8ClbtmxxuVwCgWDLli3PPPOMUqmc7MWpKIEIi2vbFxropWhE30s+h7vtr5+TZSaHVbxrHZ19+1nnUMtwaAdgVbpiaYaC5n9ZeDtFYy73Uv4XVlLDAKqGHlZGciCII4SOtwwsz5z0WzcR5nIvzR0T9tI0Bh1pjQCMRqNKpYq8h7xpMEyQhloikezdu7e6uprD4Vy9evXNN99sbGx89913IwMICo7jVquVLBME4XK50LS6Y/GAXopG9L3U8ZfP3TYnWc68e6mXgXvDb8hEs3p8/3uhLRgMIoTYTMauslSbzUZP1RR4O0VjTvcSn5lUlWO42oUQsnRoV6fKzwYRQqhBa2wdGE6TCGhryJzupTljwl6SyWJO/kFrBODxeDgcTuQ9XC6XvH/8xY899hhV3r59+5IlS/7t3/7tzTff3L9///iLGQyGVColy2RYJJVK4Q00BeilaETZS+auIeOVLnKlqigtqfyhGgaLvlWr/1vf5MUJsvavLC8oTE+hrWoKvJ2iMcd7qeLhjWdvashhgPz2wbqiTIRhCKELWts31k48RpsIc7yX5oh49RKtEQCPx/P5btte4vV6yfvv+Nz777//xRdfPH/+/IQRALo9FMLCZtbeBQ56KRp37CU8EGw6cpq6WbF3C5NN38fqkkZ/UWNACEMIZSeJvlCRPVv/oPB2isZc7iWROilrY2XfZw0IIdxorVYrbkhFCKGz3cO7l+VJeJw7vUDczOVemjvi0ku0LhdSqVRGozHyHvJmcnJyNE9Xq9VWukZWAYhS97Erdm1otVTGulJFcQZtVZtd3t+fbyPLGIaeWF9KpXMBYBoKH1zLCv/SF3RoGYEgQsgXwKltJmCBoTUCKCkp0Wg0DoeDuufmzZsIodLS0js+lyCIwcFB2BkI5hT74GjX38nt04gj4pXs3khb1QRB/O5cq9MbIG8+WJmTr5TQVjtYkLgSQd6OUBZLntdXMhQKbU+0at3+wOy1CyQKrRHAjh07gsHg22+/Td70+XzvvfdeVVUVuRFgaGiou7ubuthkMkU+98033zSZTBs2bKCzwQBMgcDxhj+fxIM4ebNsz11cGhdMfdo+SGVuz0kS7YIMgCAecrct50lD5wMV9Q5znR6EkMsX+LRtcFbbBRKC1nUAVVVVO3bseOmll0ZHR7Ozs48ePTo4OPj888+Tj/7Hf/zH5cuX29tDKdU2b9587733FhUVcTic69evf/zxx6WlpVQuAQBmXe8n9ZYeHVlOXpKbtqaEvqpHbYcvdZBlNhP7l43lkAAAxAWLyy7atb7hTycRQkImo6ytr355MULo4+b+HWWZ8DZbYOjOCvyzn/3sl7/85Ycffmi1WouLi1999dWVK1dOeOX9999fX19/4sQJn8+Xlpb2zW9+88CBA3w+n+YGAzAhm3ak/b3QqRYsPqfi0S20LVxy+QK/rG0MhBMAPbKiEE4AAnGUsa5Ue67J1DmEIZRhsvcNj5pSFVa373TH4PbSzNluHYgnbAEkXmhubkYIlZeXkzcJgrBarbCZZGrQS9GYrJeC/kDdT96iFgBWPrY1ayNNx1YRBPHL2sbLfaEVtSuzVU9vrpz1f0R4O0VjHvWSTTty7kdHCJwgCKLLG7hyVzXOYkp47F8+vI6f4K0u86iXZlG8egmGdACIWcfR89TPf0p1HnW+Kg3eu9lL/fwni3nfWl8KX5Qg7iQZytx7liGEMAxLJoicZg1CyObxH2uGTQELCkQAAMTG2NTXe/I6WeZKBJWP3UPbb/DFXv079b1kmcXAntpcKaTx9GGwqBQ+sIafJEYISficjH69TG9GCP29qc8GRwYvIBABABADt9l+4/fHqLmzyq/fQ9v6/54R228/b6Fu7l9fmquA7X8gUVg8zpJ/2oYQwhCSC7gFN7pYPr/HH3y/UTPbTQNxAxEAANHCg/iN3/3D53CTN7M3V6VU5dFTtc7mevGTG77wzsP7K7M3FNCXqBUsTsqyrJwt1QghMZct8gfyGnoQQZxs1WotztluGogPiAAAiFb7e3WmziGyLM1JKf0KTfl/zC7vT0/U2zx+8uayTOWe5fn0VA0WuZIv1YjUcoRQkoCrGjSqe3VBnPjTxfYFsIQcIIgAAIjS4MW2nuNXyTKbz1124Av05P+3e/yHTt4wOkKnZ+UrJQc3lTNg9R+gBZPLrnp8B8ZgCDgsPpuV19QjNtlahs3ne/Sz3TQQBxABAHBnll5d459PUjeXfGObQCWloV67x//8iev95lAi7VSp4Hv3VCV6OxYAkWR56rI9GxFCCiGPQaCSy21sj+/w5Q6XD/IEz3sQAQBwBx6z49qv/x70B8mbhfevVi8roKFe8ue/zxT6+U8ScL+/bSmdR7QBQMq+uzptdQmbyZDyORyvr/RSq8PhobJSgvkLIgAAphJwea+8/L7HEvoZVi8rKHxgDQ31jjo9Pzp2lfr5lws4P9ixTCm68znaAMQdhmGVj20VpytkAi6LwRBb7CVX2s52DF7SGGa7aWBGIAIAYFJBf6D5fz6hkv9IMpRVj2/HGAn/1Ggtzv/vo6uDFhd5Uy7g/HDH8lQpfccOATAGi8te8Z0HeRKBSsxHCMkN5vwb3X+oazG7vLPdNDB9EAEAMDE8iN947Zi1O3T2D08uWvF/HmIlfhC+edj0n/+4agp/sSpFPPj5B3OBQCVd+X8eEon4Mj4XIZQyoE+51P7bs8047AuYtyACAGACeBC/+Yfj+vrQcdVsIW/V07vIFGkJ9Wmb9qcn6p3e0BqrTLnwR19YAT//YI6Q5qQs++f75CIeh8lECKn7dZ6PL711pWu22wWmCSIAAMYif/6HLocOqmayWSuffFCcrkhopf4g/vu61v+50B4+8w+VpMj+/53LkwTchNYLQExUFdnL9t+bLBFgCEMIJQ8YOv908lybdrbbBaYDIgAAbhP0B+p/9zH1889gMZf9y33ygrSEVqq3uX740ZXTHUPUPZsKU7+/fSmk/QdzUOrKojXfeSA5PDSlHB45/+JfW7uHZ7dVYBogAgDgFr/Le/mlo7proVFNBptZ9vg9qoqcxNVIEMRnnUPPfHiZWvaPYehrKwu+tb6UzYSPJ5ij1MsKNv3rLpmIT94UmO0nfni49UbP7LYKxAq+YgAIcZvtF3/2N1NHaDyTyWYu/5f7k0ozElejze37RW3j7861esLJBiQ89ve3Lb2vIhvO/AVzXHJV3s7/3MuTCsmbLJen9rk3rh89T+D47DYMRA8iAAAQQsjUOVT33Ju2ASN5ky3grvruw4n7658giM+7hr979MKVPiN1Z6la9sKDqyvSkhJUKQDxpShI2/3iN5gqGXkTx/FLh0+devFvrhHb7DYMRAnSi4LFjiCIgbONzW/U4uGT93hy0aqnd4nTFQk6/kRrdhy+3Nk4ZKLuYTKw3Uvz7q/MhoT/YH6RqpO+9l9P/M+P32R3DSKEggTefrnd1j287JFN2ZuraEieAWYCIgCwqPld3qbXT1Hr/hBC0uzk5QcfSNDGP4fX/059z8k2bWRokSEX/suG8hxFwrcaApAIEqng8R8/+uvffCQ838LEgwRBDI3YvH88OXCuuWzPXYriBM6jgRmCCAAsXqbOwZt/OB45Ypm2qnjJ1+9hJmAFfhAnPm3X/q2+h9rrjxBiMbAvVufeX5ENi/7AvCbhc5568oFfZSjxE9ckZhtCxKjT42nut77419QVhUUPrkv0ZlowPRABgMUo4PG1v3uur7aBGufHGIySh2tyty2L+xI8nCAu9Ojfvdk7bHVF3l+Vrti3qjBdJoxvdQDMCgGH9d3dNb9LkXefvpnTomEGg06f32MJui+06a93p64sKrhvNcQBcw1EAGBxIQhCd72r9e0z7lE7dacgWbp0/72yXHV868IJ4mKv/r2bvVSGf1KqVPDoqsLqDGV8qwNgdrGZjH+5q+J4svSv55QZzZrkfkMQx/V2l8DL9l1oHbrcrqrIzr1nmbIctrrMFRABgEXE1m9s+ctno+235S/LrCkv3bOJzY9n6r0Ajl/qNbzfoNFanJH3Czish6tz7ynNYMEKKbAQYRi2szyrMFn6qyTxsHYku6VPbjS7fH6Xzy/mcgINvcamPnGaImfr0vS1pUwO/ADNMvgHAIuCfWi084MLw1c7I+/kKySVj25VVWTHsSKXL3CqffBE68Co87Yz07gsxrbSzPsqsiSJP1sIgNlVoJK++NDqv9X3HJeLRCO2rLZ+2YjF7vXZvT4Bm+XyB+yHP21791zaquKM9WXSnBQYEpgtEAEAROA4gRMEQRA4QeA4IggGi8VgMxfGx9LcPdxz4qr+enfk1j4Gi5l7z9KC+1bH8aw/g919vHWgtmOISu9D4rAY20oy7q/IlvDhtx8sFnw269FVRTV56iNXOpsVEqHFkdY9pBo0uvwBlz/AwDChw2M5ca339A1phjKjpjx9TSlXAidg0Q0igIUv4PV7THa3yU79v8/h9jk8bpsD+fGAyxvw+sc/C2NgTA6byWExuWy2kMcVC7hSAUci4IoFXLlQoJAKVFK2iDdno4SgL6C71tlXe9M8Ll15SnV+6Zc3CFPkcakogOPXB0ZOtQ82DprGZA/gsZlbi9Pvq8iWwm8/WJTylJIf7ljWOGR6+3p3p0zUV5at7tWpNTq2308OCSCEOFZXT/sg9/ApaVF65uqS3NXFs93qRQRLUM4TOjU3NyOEysvLyZsEQVitVqlUOmd/nBLKa3XatCNOnckxbHbqzA6dyWN2THhlMBhkMpkzqYvF4wiUEoFKKlTLRWkKUWqSKDUpjn9VTwOB46bOoaFLbcNXO/1Oz5hHlWVZRV9cJ89LjfbVpnwvGezu2o6hzzqHLG7fmIeSBNwdZZl3F6UtkqN9FvmHLkqLuZcIgug0Wk+0ai/26pE/qBwaSe43SEetE1yJMFuyzJOrxvNSBVIhj81kMDAmhjEZDCYDY2IYeZPFYDAZGIvJYDEwFoPB57CE5P+4bCGHlSTgclgz+nKb4+L1XoIxgPmNIAj3iM3ab7D1Gaz9Blu/wXv7lrP414hQEMcDQSKA4wG3Fx+14W1aPBxIYghhEgFTKeUkS3kpcklaUmpeanqKXMRlJfRbL+DxjbYNGG72Gm72eKzO8RekVOfl7ViRVJg+87psbt8Fjb6uR99pmOD7KydJ9IWKrDW5KbDWDwAKhmFFybKiZNnXVxdf7Tde6NW35qhZdldyvyG538D13Fo0gyFCojdLDWbiUptdLtap5SZ1kkssQDF+gUh4bKWIpxTyVCJ+ukyYIRdmyIR8Nvzk3QbGAOYZPIg7hk22foOt32jtM9gHjH63985PC8MYGFcq5EmFLCEXZ2IiuYQt5LF4nFBcjWFkFk88EAz6/EGvP+D1Oxye0RGbddTutDj8NhceCNyxljH8HLZfImAqJMJkmTJLlZmTkl+YppAKZ/IPFAp9NHqLRm9q11r79AQ+wTuZxeekrynN2VItSp1Osv3I95LN7buuHbnYa2gYGh3/oWEzsbW5KVuK0wtVC/ONN7WF/aGLF+ilSN5AsF1vaR42947YjK39Qo1eMTTK9vsRQgQx9ufew+dZkmUWlcyqlAZmMK6mEvEy5aIchThPIc5VSpIE8dwBRKd4vZcgApjrAl6/fXDE1m+09Rls/Qb74Ejw9oVmk2HzucJUuUidJFTLBSopP0nMSxJzpUIGk4Em7yWCIAx2d++oXWOy947aNaN2m8cf+TAzEOS4fTyXh+fy8JwersvLd7p5Dg+DiO1AsKCQz0kSSxTipGRZaqpcoZJxpQImm8XgsJhsFpPNwlhM3B8Iev1Bnz/g9Qe9fq/V5bE43CM2p8Hi1JkDnrFj7xQMwxQlGWlrSlJXFrNm8H2B43ibVtdh9l7XjnYZrBN+VDJkwi3F6TX5atHiGPCf0AL70CUI9NJkCIKwuH06i3Ogocdyo8fd0kd4AzhB4DiBIwIRiAhfhhByy0Q2lcymktrkYg+LGcSn/xsm5XPyleJchSRPKc5VSOTzJyCACOCWhRQBEDjuNFjs2hHyf7bBEbfRFs2/EcbAROokSXayJEslyVSJ05UcMX+KHqB6iUBoyOLsHbX3muyaUXufye7yRRVhkIRcFp/N4jEwntPDsbmYZjtmtrPMDo7NxQzG8DoMDOOymOT/OCzG9IbQGSymojgjuSpPvbyAJxNN4xUQQgRBDFldrXpLm87cojOP2F1MJhOhsT0p5XPW5aWsz1PnKcTz8Z0WX/P6Q0cb6KVoEARhNplxg4Oc1HMaLFNcLEyWyfJTxTkpvAwVUko8CDm9frvXP+rwGJ2eEYdnxOExONy+QFR/n8j4nDylJFchzlNK8hRi2RwOCOZrBODz+V5++eUPPvjAZrMVFxc/9dRT69evn+xivV7/05/+tK6uDsfx1atXf//738/MzBx/2TyNAAiC8Lu8Tr3Zpbc49Wan3uLUmx1Do1H+ic9kM8XpSkl2siQrWZqVLM5QRpNegyAIq9s3YHH2m+ydulGDK6C1OPzBqN4Dagk/VyHOlIuUQp5CyFMIuUlC3mQJ7YPBoMVg1fXq9H0Gs3bEabB4jdagzRWI7uxwMiDgMJlsFoPDZLCZjMkOzcMYDGmWKqk4I6no/7V353FNXHkAwF8mB0e4Q4AVuXQFLKcUxQMrGqpARYV6rBdWwLZa/dhSrdq6dlltvS0rHljwU9TWezmkgrCtbVW2UhUEVEQ8KiKHIFdCQq6Z/ePVbJoAJhwBw+/74cNnZvIy8/IjzPzmzbw39hx3h27ch0hSVG2rsLJR8LhRUNnEv1/fqtTsQb24X/KPrRuz6KMdbSYMt/P4iyU8x0/hVfmn618QJU0oR4miqLa6pmc3H9bf+r3pfnXX+0YaQWPbWprac0yHWpvaW7NtLY255nQWg6Soer7oSXPbkybBkybB40ZBTYtQk12epTFL0TzgzDG1NGINnD/cq5oBxMXF5ebmRkVFOTs7p6enl5aWHjlyxN/fX71kW1tbZGQkn89funQpk8lMTU2lKCojI8PSUrUT14DNACiSlIokUr5IzBdJBSKJQNTeLGhvFIgaW9sbBaJGfhft2OqYRgZmjlwzRxtzJxszRy7bzoro/HEyJEXx26VNQnGTSNzYO1kH0AAAG0xJREFUJq4XiGpbRXWtwlq+6EVvddVjmwoaDTlYmLhwTJ04pi4cUycrk57fRCMTS+uf1Fc+rKn+/Vnj0wZ+A1/S2sZsl+KLf12j0wgGnWAw6QxztpGNhamdpbk9x8rFzsbZ1szU6KUHYxlJCsUygUQqEEubRZIGQXu9QFQvaG8QtNe0Cjs/RfgjSramxn6O1n5Drd3tLOAWP3UD559uIIMoaaKzKMklsqb71c/LKhvKnnR23486QwsTYxtzfBnUwJxtYM42sGAjtmG1RP64VfiwofXhc36tZgmBAYOwMzO2NTWyMzO2MTWyYhtYGhlYGhuYGjJ1fzLwSmYAJSUlc+bM+eSTT2JiYhBCYrF4+vTpHA7n5MmT6oWTk5N37dp15swZb29vhNCDBw/Cw8NjY2Pj4uJUSvZ6BiAVtguqG0k5SclJiiT/mFBMkyQlJ0kZSZEkKSPlYqlMLJGLpfhH1i6VS6QykUQiEEkEIg2/pupoBM2Ya8G254gtTOhcc4adJc2cLacomZySkqQMV0FOSeRyoUQmksqEEplQIhdKZUKJVCiRtYgkL9uyagbApNMcLE1cOKbOHDMXjqmjpYkOHlgnlskfN/If1DY/flJfVdtc3yygyUkC/5AkSSfkdDpJJ+QMOkknpAZMGZPR4S3Bhkw6k04wCYJBpzEIgqDRZC/+bjKSlMjJds1aVpSxDRjuNhZOZqxxIxzsLXp036Leg2ObJiBKmtAkSlKRuOVRXfPDmqYHNc0PayQC1X6/mqAz6QwjA6axATJgigiCT6EmknwulrZI5SRBkHRC8ZsiaBRBI2kEIhCFaBRBo2h//LSZs2kMwtyIZcxiGDEZbBbTmEXH08YsBotOZ9BpL3ZNBPNF30U6QWMQhDPHtNv72FeyN+CFCxfodPq8efPwrIGBwezZs/fs2VNTU/OXv6h20c7NzfXy8sKHf4TQ8OHDx40bl5OTo54B9K7n5VW/7UkjZVofMHqCRtCMOGZsWwuTv3BMh3LMhnJNhnCEJLXhXMHzNjF62oSeNvX6Rk0MmMO4Fk5WJo6WJi4csyEWxro/uzVg0HEfIeTtjBBql8ofN/IfPuc/bGh90iSobmnT8ApFu1TejWO8ChoNDTE3drIydbUxH2lrOdSSTUOopaXFvGfdFgAAvYtpZGD9mqP1a44IIYqihHXNLU+e8aue86sa+FX1ys/77oJcKpdLheLWP7pPGyNkjJA9QiRFSWSkWCbHP11fuJQymcWTfJoo1CTUokEXszRmbZ0R0L/Dhek0AygrK3N2djYx+f8tWvgAX1ZWppIBkCRZXl7+9ttvKy/08vK6cuWKQCBQXgNCSCKRUBSFWwKwnox1I25ps5zt2733aoIgiBdjWxA0Op1gEASDTtAJfGpLIdSKUGtbA6poEEll4fYshHrh+0FDCGedfwygQSeYBIEokk6nIyRFkiZ+TVO56tB5/cYRIUcOQhwThExkJCmVvxh+gKTkJNmTW3+VETREJwgGQaMTBJNOMOkEk6D9caQnW/k1rWU1CPXGuEmDBARKExAlTXQnSsYIuZobuZoboeEURZFSOSWXkzKSlMtJGUnJ5ZS8u+2xCFEUReH+CBRFIaSyHm8DpozVzX5A98rLjLt7dVU9SgYGBn/961+1WolOM4D6+noul6u8BM8+e/ZMpWRzc7NEIumssEoGQBAE+ec0rSf/Y/haUbff3ouMmIyhFn36B3oF9kQMgmAQBOq/fnawv9YQBEoTECVN9DBKNBqNzmLo/Xh3vfJd0mmM2tvbWaw/ndEaGBjg5SolxWIxQqjDwvglZT4+Pr1eVQAAAEC/6fS6r6GhoUTyp4sl+HBuaGioUhIf7DssjF8CAAAAQE/oNAPgcrn19fXKS/CsjY2NSkkLCwsWi6VhYQAAAABoS6cZgLu7+++//y4Q/P9RdcXFxQihkSNHqlaLIFxdXW/duqW8sKSkxMHBQeUmAAAAAAB0g04zgJCQELlcfurUKTwrkUjS0tJ8fHxwR4Dq6uoHDx4oCk+bNq20tLS0tBTPPnz48OrVqyEhIbqsMAAAAKCvdJoB+Pj4hISE7NmzZ8eOHadOnYqKinr69OnatWvxq+vWrQsLC1MUXrBggaOj43vvvZeSkpKamhodHc3hcKKjoztbeWtr69///vexY8f6+vouXrxYuXNgh7Kzs+fOnevv7x8QELBo0aKff/65Nz7iQKdtlEiSPH78+MyZM729vQMCAqKiou7evaubqvYjbaOESaXSsLAwNze3w4cP93UNBwLNo0SSZFpa2vvvvz9p0iRfX9/p06cfOHBA/ZZePSCRSHbu3BkYGOjt7T1nzpz8/PwuCtfV1a1evdrf39/Pz2/58uVPnjzRWT37l+ZRysvL+/DDD3k8no+Pz7Rp07Zt29baqlFffz2g1XdJYenSpW5ubv/85z813IquRwUWi8UJCQlZWVktLS1ubm6rV6+eOHEifmnx4sW//fZbeXm5onBtba3ycwE2bNjg5OTU4WpJklywYEF5eXlMTIylpeXx48dramrS0tKcnZ07LH/s2LEtW7YEBQUFBQWJxeL09PS7d+8mJiZOnTq1tz/xAKJtlBBC69evz8rKmjlz5qhRo4RCYVlZWXh4eBePctAD3YgS9s033+zdu1coFCpGvdRjWkWpra3Nz8/P19c3KCiIw+EUFRVlZGT4+/sfPXpUz4Za6otRz/WP5lEKCAiwsbEJDg4eMmRIeXn5yZMnHRwc0tPT1W8e1z+aR0khLy9v3bp1QqFw4cKFmzZt0mgzlF44f/68q6trTk4Onn3+/Lm/v39cXFxn5adOnfr222+TJIln+Xy+r6/v+++/r4u69h9to4TL5+Xl6aqCA4K2UcIaGhpef/31ffv2ubq6pqSk9H01+5lWURKLxTdu3FBekpiY6Orqmp+f3+cV1aHi4mLlv357e3twcPC8efM6LPz111+7uroWFxfj2fv3748cOXL37t06qmv/0SpKV69eVZ5NT093dXU9ffp0n9eyv2kVJUWZyZMn411QfHy8hhvSk2ec5ObmWltbK87graysQkNDf/zxR5X+hAoCgYDD4SjOP0xMTNhstt7nldpGKTU11dvb+8033yRJUigU6rCm/UnbKGG7du1ycXGZMWOGTurY/7SKEovF8vPzU17y5ptvIoSU7/vRAx2Oel5UVFRT08Fwm52Neq676vYTraIUEBCgPBscHIz07mvTIa2ihCUnJ1MUpW3ro55kAGVlZa+99hqhNKy9l5eXSCR69OhRh+XHjBlz+fLlY8eOVVVVPXjwID4+ns/nR0VF6aq+/UOrKAkEgpKSEi8vrz179rz++uujRo3i8XjZ2dk6rG//0Pa7hBAqKSnJyMj49NNP9axNuwvdiJKyhoYGhJCetXh3Meq5Skk86rmnp6fyQi8vr8rKSuWuUnpJ8yip08uvTYe0jVJ1dXVycvKaNWu0PY/VkwxAfbxhPGyA+njD2MaNG8eMGbNlyxYejxcWFpaTk5Oamjpq1Chd1LX/aBWlyspKiqLOnz//73//e+3atbt27bKysoqLi7t06ZKOqttPtP0uURS1efPmsLAwvf/+KNM2SipSUlJMTEzeeOONPqlcP+mtUc/7uJr9TPMoqUtOTqbT6dOmTeuryg0Y2kZp27ZtI0eOfOutt7Td0EAfOZkkSWmXD49nsVg0Gk19vGE829n9xoaGhi4uLnZ2dkFBQW1tbampqatWrfruu+86u9NwgOuLKOFm/+bm5tOnT+Nxl6dMmcLj8Q4ePPiK7rj76LuUlpZ27969vXv39mJV+1EfRUlZUlLSf//7388//9zMzKyHtR1Q+mjUcz2jeZRUZGVlnT17NjY29qX35OoBraJ09erVvLy806dPd2NDAz0DuHbtWteN89nZ2cOHD1cfbxjPdjaE8OrVqxkMRlJSEp7l8XjTpk376quvEhISeqniOtUXUcILhw4dqnjsApvNnjx5clZWlkwmYzAG+jdHXV9ESSAQ7NmzJyYmRv3x1q+oPvqPU357QkLC7NmzFyxY0PPaDigw6rkmNI+SsuvXr3/22WeBgYEfffRR39ZvYNA8SjKZ7IsvvsAdtruxoYG+Hx82bNjWrVu7KIDbHtXHG8atJR0OIfzkyZPLly9v3rxZscTCwsLPz6+wsLB3Kq1zfRElvNDa2lp5IYfDkUqlIpHI1NS059XWsb6I0uHDh/EwAFVVVQih2tpahFBra2tVVZWNjY1KFv9K6IsoKeTn53/yySdBQUHx8fG9UdmBhcvl1tXVKS+BUc/VaR4lhbt37y5fvnzEiBF79+59Fc89ukHzKGVkZDx69Cg+Ph7vgrC2traqqioOh2NkZNT1hgZ6NLlcbmRk5EuLubu737hxgyRJxa1JJSUlRkZGLi4u6oXx7SRyuVx5oUwmU1nyCumLKNna2qp/C589e2ZgYMBmD4inJ2urL6JUU1PT0tKicvktKSkpKSkpIyNDfbjrga8vooQVFxevXLnS09MzISFBL/fj7u7uBQUFAoFAcQMXjHquTvMoYZWVlbGxsVZWVsnJya/onqcbNI9STU2NVCqdP3++8sKMjIyMjIz9+/fj3hNd0JM7AUNCQhoaGvLy8vBsY2PjhQsXJk+erDgJq6ysrKysxNNOTk4EQWRnZ1MvRkOqra29fv36q7i/1opWUUIIhYaG1tTUKMaiamxs/PHHH8eOHat8B7j+0SpKixcv3q8ED8UVGRm5f//+oUOH9kv9dUPb79KDBw/effdde3v7Q4cO6Wu3Wxj1XBNaRam+vj46OppGox0+fNjKyqp/atwfNI9SWFjY/j9DCE2aNGn//v2aXBfQ9ZiAfUQuly9YsODevXt4hLITJ05UV1efPXt22LBhuMCUKVMQQhcvXsSzGzduPHPmTEBAwNSpU9va2o4fP15fX3/kyJHRo0f322foe9pGqaGhYdasWUKhcOnSpaampidOnKitrT116pS7u3u/fYa+p22UlFVVVfF4vMEwJqBWURIIBNOnT6+rq/voo49sbW0VK3F0dNSzDhSrV6/+4YcflixZ4uTkhMdxS01NxXsVlTFPBQJBREREW1tbdHQ0g8FITU2Vy+WZmZmD4TineZRmzpx59+7d2NhYV1dXxdutra31e1hSTPMoqXBzc9N8TEA9aYuj0+lff/31jh07jh07JhaLvby8tm7dqtgZqfvHP/7h7u5+9uzZ3bt3I4S8vLy2b9+u34d/pH2UrK2tT5w4sX379tTUVJlM5uvru3PnTv0+/CPtozQ4aRWl5uZmPJIJ/ndTiIiI0LMMYMeOHQkJCefOncOjniclJXW2VzExMTl27NiXX3558OBBxajng+Hwj7SJEn4KSUpKivLCMWPGDIYMQPMo9YSetAEAAAAAQCv6fEEXAAAAAJ2BDAAAAAAYjCADAAAAAAYjyAAAAACAwQgyAAAAAGAwggwAAAAAGIwgAwAAAAAGI8gAAAAAgMEIMgAAAABgMIIMAAC9kpiY6Obm5ubmhkfm78L69etxycWLF/ddfdxeSEtL67utqNM8DgAMWnryXAAABpqCgoKoqCjlJQRBsNlsBweH8ePHv/POO1wut7/qNqCIxeLAwMDW1laE0BtvvJGcnKxSoKqqKjg4GI9fvmTJkk8//bQfagmAPoIMAAAdIUmSz+ffuXPnzp07mZmZZ86cwc/67F0TJkwwNjZGCJmamvb6yvuCgYFBaGgofhBqfn5+Q0ODtbW1coFz584pHl8SGRnZD1UEQE9BBgBAnwsLC/P09BQIBD/88MO9e/cQQvX19ampqRs2bOj1bfn5+fn5+fX6avtUZGQkzgDkcvn333//zjvvKL+amZmJJ0aOHKn3j6YEQJcgAwCgz02cOBGfvEZHR48bN04qlSKE7t+/r1Ls+vXr3333XVFRUUNDA4vFGjFixIwZM+bOnctkMhVlysvLk5OTCwsLnz17RhCElZWVo6Ojj4/PokWLbG1tEUKJiYn79u1DCNnb21+8eFHxxmvXru3du7e0tJTFYo0dO3bNmjXq9ayqquLxeHj66NGjAQEBeBo/jxwhFBERsW3bNrwwJSWlsLDwwYMHTU1NbW1tRkZGzs7OPB5vyZIluBFCc76+vsOGDXv48CFCKDMzUzkDKC4u/v333/E0jmFZWdmpU6du375dW1vb0tJCUZS1tTWOgL+/f9cbcnNzwxNbt25VNCesX78+PT0dITRmzJhjx44pCjc0NBw9evSXX36prKyUyWR2dnaBgYHLli0bMmSIVp8OgAELMgAAdMfU1JTNZjc3NyOELC0tlV/66quvkpKSFLNSqfTmzZs3b97Mzs5OTk7Gx9T79+/PmzdPJBIpitXU1NTU1BQUFIwePRpnAB366aefVq5cKZPJEEIikSg3N7egoMDFxaUnnyU5ORl/EIzP55eWlpaWlmZnZ588eZLNZmu1toiIiN27dyOE7ty5U1FRMWLECLxc0QDAZDKnT5+OELpx48aJEyeU31tdXV1dXX3hwoUvv/yyty4TFBUVLV++vKmpSbGksrLy+PHjWVlZSUlJL001AHglQAYAgI4IBIK0tDTFUTM0NFTx0vnz5xWH/8DAQD8/v+fPn6enpwuFwuvXr2/dunXz5s0IofT0dHz4t7OzmzFjhpGRUW1tbUVFRXFxcRfbFYlEn332GT78M5nMyMhIc3Pzc+fOFRUV9eTj2NnZBQQE2Nvbm5mZURRVVVWVk5MjFArv3bt3/PjxZcuWabW2mTNnJiQkyOVyhFBGRsbatWsRQlKp9Pz587hAUFCQlZUVQojFYvn6+rq7u1tYWLDZbD6f/+uvv5aWllIUtX379rCwMENDw558LoSQQCD44IMP8OHf3t4+NDTU0NAwNze3oqKCz+evWrUqLy/vVbnNAoAuQAYAQJ/bsGGD8iV/IyOjVatWKdrbEUIpKSl4YtasWdu3b8fTo0eP/vDDDxFCaWlpH3/8sYWFhVgsxi8tXLjw3XffVby9paWli61fvHjx+fPnePrzzz+fM2cOQmjevHkhISH4ekT3ZGZm8vn8wsLCmpoakUg0fPhwDw+Pa9euIYSuXLmibQZga2s7YcKES5cuIYSysrI+/vhjgiB++eUXRcIUERGBJ+bOnTt37ty7d+/eu3evubmZTqfzeLzS0lKEUHNz861bt3p+gp6WloYjZm5unpaWZmFhgRCKiYnh8XiNjY2NjY3p6ekqHT0AeBVBBgCArgUHB//tb39TzIpEorKyMjydkZGRkZGhUl4mk5WUlLzxxhv+/v74QnVCQsLFixddXFxcXFx8fHz8/f3pdHpnm7t165ZiOjw8HE8MHTrUz8+voKCgex+BJMldu3YdPXq0wxyitra2G+uMiIjAGUBdXV1BQcG4cePOnTuHX7K2tp40aRKevn379rp16yoqKjpcSfc2raKwsBBPtLS0KG6GUFZUVAQZANADkAEA0OfCwsLc3d2Liop++uknhFBWVhbuC0Cj0RBCra2tit5unWlsbEQIhYSEREdHf/vttxKJpKioSNGMb29vf+jQIcW1cxW4qz1CiM1mK7eQq3S6U6FcJYlEovLq0aNHDx8+3Nl7u9e0EBwcbG5ujtszMjIyXnvtNRwuhFB4eDiDwUAItbe3v/fee/X19Z2tRL2qHer603XdpoJe/DkAeNVBBgBAn1P0Bdi0aRPu9nb16tXMzMxZs2ahP3fcnzJlSoeN2B4eHnhi3bp1K1asKCwsfPTo0aNHjy5evPjs2bOnT5/Gx8d/++23HW7dzMwMT7S1tbW3tyuSgIaGBpWSBPH/QUIVVxxIkqysrFQpmZOTgydsbGz279/v7u7OYrF27NjRRVrwUiwWKywsDN/ll5eX5+7urjg2Ky4BXLt2TXH4j46OXrZsmZWVlUgk8vX11WQTNBoNH/vb29sVCxV9DRTMzc3xBJfLXbp0qfp6+mIgBwB0DzIAAHRnzZo12dnZfD4fIXTgwIHw8HA6nW5sbDxy5Eh8IaC5uTkqKkq5+x+fz7906RI+v3/y5Im5ubmZmdmkSZNwq3hgYODKlSsRQrdv3+5so56enorprKwsfB9AVVWVoq1bQZErIIRu3ryJN3H69Gn1U17F5XlPT09vb2+EkFgsVpyyd1tkZCTOAIRC4b/+9S+80MPDQ9GLT7n3QXh4OL43UJGOvJSZmRk+vy8uLl64cCFC6PLly+qhGzVqFF5nU1PThAkTlAchoCjq119/dXBw6NbnA2BggQwAAN0xMzNbuHAhvu3/8ePH2dnZ+MJ8TEwM7qBfWFg4Y8aMyZMnm5ubNzc337lz58aNGzY2Nm+99RZCKCcnZ+/evQEBAU5OTlwuVyQSff/994o1d7bRKVOmWFlZ4aN4fHx8aWkp7gug3lZvYmLi7OyMz4mTkpLKysra29uvXr2qvk4XFxdc7Oeff960aZO1tXVubi7u0N8T3t7eI0aMwNf4FZ0elTv4KfdgXLt2bWho6NOnTxW3C7yUl5fXlStXEEKZmZl1dXWGhob5+fnqxSIjIw8ePNjU1CSTyebPnx8SEuLk5CSRSB49evTbb7/hcQIgCQB6ADIAAHRqyZIlR44cwYe3Q4cOTZ8+nUajhYeHV1RUHDp0CCH08OHDLg6lUqn0ypUr+DCmLDY2trO3GBkZbdmyZdWqVXK5XCqV4ssQbDbbw8ND/fQ3NjZ248aNCCGSJPE5vYODA5PJVKlSbGzs5cuXZTIZSZJ4hcbGxlOnTs3Ly9MmGB2YNWvWzp07FbOKYQAwT0/PiRMnXr58GSF0//79xMREhFBERAQe0uelYmJi8vPz8YUAnNlYWFg4OjqWlJQoFzM1NT1w4MCKFSuampqEQqGOn2kEgM7AswEB0CkrK6vZs2fj6YqKiv/85z94Oi4u7sSJEzNmzBg6dCiLxWIymba2toGBgXFxcampqbgMj8f74IMPxo8fb29vb2RkxGAwuFxuUFDQwYMHu36+H4/H++abb0aPHm1oaGhmZsbj8c6cOePq6qpecs6cOVu2bBk+fDiTyeRyufPnzz9z5oz6PYP+/v4pKSmjRo1isVimpqaTJk06efJkhyvU1syZM5X7NUyZMgV3xlNITExcsmQJl8tlMplOTk5xcXFffPGFhisfP378vn37PDw8mEymhYVFeHh4Wlra8OHD1Uv6+fmdP39+xYoVHh4eJiYmdDrdzMzMw8Nj0aJFOJI9+YwADBC0l96EDAAAAAD9A20AAAAAwGAEGQAAAAAwGEEGAAAAAAxGkAEAAAAAgxFkAAAAAMBgBBkAAAAAMBhBBgAAAAAMRpABAAAAAIMRZAAAAADAYAQZAAAAADAYQQYAAAAADEaQAQAAAACD0f8AcMOS5Y7FWiAAAAAASUVORK5CYII=;" parent="1" vertex="1">
          <mxGeometry x="2171" y="1150" width="683" height="483" as="geometry" />
        </mxCell>
        <mxCell id="AYxyau2qZqsbDyEicwqY-5" value="" style="shape=image;verticalLabelPosition=bottom;labelBackgroundColor=default;verticalAlign=top;aspect=fixed;imageAspect=0;image=data:image/png,iVBORw0KGgoAAAANSUhEUgAAAqwAAAHjCAIAAABpRtpDAAAgAElEQVR4nOzdd1gUd/oA8He2sfQOUgQpCorYO1bE2AtEDZ4QY4kxnqaZi3pJvMSYy+WXmHiWqLEldo0REU8ltqhYQKyIooJ0kLqwy/bdmd8fI+NkwZWFhQX2/Tw+PtN25t3ZZeedbxuCoihACCGEkPnhmDoAhBBCCJkGJgEIIYSQmcIkACGEEDJTmAQghBBCZgqTAIQQQshMYRKAEEIImSlMAhBCCCEzhUkAQgghZKYwCUAIIYTMFM/UASDDBAUF6SzhcDhWVlaenp69evWaOXNmaGhoC4QRGxubkpJCT587d87b21v/9uHh4YWFhfT0o0ePmjc4AAA4evToypUr6eklS5YsXbpU//bsCAGAz+cLBAJ7e/sOHToEBQVFRESEhYURBKHzqhUrVsTFxdHTu3fvHjhwoPHewasVFBSMHj2anh4wYMCePXvo6Q0bNmzcuJGe/uabb6KiolpDVKZCUdTBgwfj4+MzMzNramroMVJXrlz51ltvtUwA7C8JAPB4PD6fb2Nj4+bm5u/vP3To0PHjx1tYWDAbsE/gK3l5eS1ZsoT5qr9SZGTkf/7zn1dutnLlyqNHjwLAhAkTfvzxR5VKNWzYsKqqKnrt3r17+/fvX/dVa9eu/fnnn+npsWPHrl+/nln19ddf7969m5kNCQmh968jOTn5zTffZN7a+fPnXxZhZmbm5MmTSZLk8/n/+9//fH19X/mmUL2wJKDNI0mypqbm8ePHhw8fnjFjxi+//GLqiNoDtVotlUqLiopu3bp14MCB+fPnT5gwIS0tzbhHOXr0aFCtDRs2GHfnzadthb1+/fovvvji9u3bEomkNYySrtFo5HJ5WVlZenp6QkLC8uXLhw8ffuzYMVPH9cK9e/forIXD4fz9738HAIFAMHHiRGaD+Pj4uq+iKCohIYGZjYyMZKbVajV7FQCkp6c/fvy4KUEGBgaOHTuW3vk333zTlF2ZOSwJaMOGDx9uaWlZVVWVlpYmk8kAgKKo77//fsyYMV5eXs166P79+zs6OtLTVlZWzXqslte/f38nJyepVJqZmfns2TN64dOnT2fNmrVu3bqIiAhmy9DQUPrMA4CTk1MLx2llZUX/DgJAYGBgCx/9ZVpbVIcPH2amQ0NDPT09AaBTp04mCSYgICAwMFChUBQWFmZlZdFJSVVV1fLlyx8/fvzJJ5/AX08gLSUlRSQS0dPdu3dn/3U7OTl5eXnpbJ+YmMhM078SzGxDSgq/+eYbOrCIiAjmE4yMjNy3bx89ffr06c8//5xdegEAycnJxcXF9LSrq+uwYcOYVX/++ScTPyMuLm758uWvDEaPRYsWnTp1CgAuXLhw9erVIUOGNGVvZguTgDbsX//6F10OX1xcPGXKFLFYDABqtfrq1aszZsxo1kO/9957zbp/01q6dClTsJ+SkvL555/n5OQAgFqt/vjjj+Pi4vz8/Oi1s2fPnj17tqnidHJyYpe4thKtLary8nJ6wtXV9ciRI6YNZvz48UzNVG5u7tdff33x4kV6dseOHUFBQVOnTq17Atm1b7Nnz65bv6NTD8WuNGR+JRrozp07t27doqfZBwoNDe3SpQt9+y6RSM6fPz9+/Hj2C9nFA5MnT+bxXlxc2CX/fD5frVYDQEJCwrJly9ibGSo4OLhr164PHz4EgJ07d2IS0DiYBLQHHh4e/fr1Y+rP6ibdCoUiLi7u7NmzGRkZ1dXVFhYWvr6+4eHhs2fPZm7oacXFxbt377527VpBQYFMJrO2tnZwcPD19Q0NDR0zZky3bt3ozfS0Cbh169bmzZvv3LmjVqv9/f3feOONmTNn1hu2nmp75leMXS8oEon279+fkZHx9OnTqqqq6upqLpfr6OgYHBw8YcKESZMmcTjGr94aMGDA/v37p06dWlZWBgByuXz9+vU//vgjvfZlbQJeeRrZ7522ceNGpiKfPhs6letbtmz5+eefT58+XVRU5Orqev78+QbWvufn52/cuPHKlStVVVUeHh4TJkxYuHChtbU1s8HLPs26H1AjwtaJKisr68CBAykpKYWFhUql0tbWtnPnzqNHj54+fTo7JJ2d7NixY8+ePfHx8Tk5OXw+v1evXkuXLu3Vq1e975eh04CmrKyMWcK8TZIkz549m5CQkJaWVllZSRCEi4tLr169Xn/9dZ2Lik5Li65du27evDk1NVUkEi1evPiVjU7q8vX13bJly4IFC65cuUIv+fHHH8ePHy8QCAzdlRExn5eTkxP7bh4AIiMjv/32W3o6Pj6enQQoFIo//viDvSUzXVFRcenSJXraz8+vZ8+edN1HWVnZ5cuXR40a1ZRop0yZQicBSUlJ2dnZTHaOGg6TgHaCXdnp5ubGXpWVlbV48WL6XpamVqvT09PT09MPHjy4YcOG3r1708uzs7Ojo6OZ5j8AIBaLxWJxXl7e5cuXFQoFkwS8THx8/MqVK7VaLT2bnp6+atWq69evM0uaoqCgQOcOSa1WFxcXFxcXX7hwIT4+fsuWLXw+v+kH0uHs7LxgwQKm3vHs2bNyuZxdxKqj6aexLrFYHB0d3Yhq1Lt373799dc1NTX0bF5e3pYtWy5evPjrr7/a29sburcm2rlz59q1azUaDbOksrIyOTk5OTn5119//emnn4KDg+u+qqqqKjo6Oj09nZ5VKpVJSUkpKSl79+7t2bNnU+Kprq5eunRpcnIye2FBQUFBQcGJEycmTJjw7bff1ntJvnz58qpVq+g72qbgcDj/+Mc/mCSguLj45s2bgwcPbuJuG02tVjM594ABA3Ru06dMmcJ8fElJSZWVlUwV2Llz55jvWEhISJcuXZhXHT9+nPnEJ02a1KNHD6YBRFxcXBOTACZRoyjqzJkzCxcubMrezBM2DGwPCgsLb9y4QU8LhUJ2/l5dXT1v3jwmA/D19R05cmT37t3p2bKyskWLFpWUlNCzu3btYi5d/v7+o0aNGjRokJ+fXwOvrLm5uZ9//jlzvXd2dh46dKi3t/fJkyeZmvWmc3V17dmz57Bhw8LDw3v37i0UCunlSUlJTJ2l0Y0YMYKZVqlU9+/f17NxQ04jXY/LfBAAEBAQMLZWQECAzj4zMjIeP35sZ2c3aNCggQMH6klBdBw8eFCpVPbt27dnz55cLpde+PDhw6+++qqBe2AzNGy2+Pj4b7/9lrkeBAQEhIWFOTg40LOFhYULFiyoW4gFAI8fP05PT/fy8goLC7OxsaEXqlSq//73v/qjpaNiZi0tLZlQ6YYs77//PpMBWFhY9O/fv1evXsyV7+TJk6tXr653zydPnlSr1b6+viNGjAgODq7bbaThunbt6urqyszevHmz0btqurt37zJtXJh7A4aLiwvz26JWq0+ePMmsYtcF6NRWsHtGTJw4cciQIUzqcP78eXau3AhdunRhvhJXr15tyq7MFpYEtGFffvmlpaVldXX13bt35XI5AHC53C+++MLZ2ZnZZteuXcwFeNmyZUymfOLEiWXLlgFAVVXVzz///PnnnwNAQUEBvXbw4MHsXgYymSwlJeWVtXe7d+9WKpX0dO/evbdv325jY6PValesWHH8+PGmv99OnTolJibqNOkqLy8fM2YM/ct18uTJZur3RbcmYx9Uz8YNOY0DBw4cOHAgu3SdXVtcr7CwsHXr1tnZ2QGASqVqYORCoXDv3r10c7BLly4tXLiQLjT63//+98EHHxhUW9y4sGkkSX7//ffM7EcfffTOO+9AbZJKJ1VlZWU7d+6kv5Y6Xn/99a+++orL5T59+nTKlCn0LXhKSopardaTodLlRkwVgE5d++XLl69du0ZP29vb79+/n24El5ycPHfuXDqXPXLkyNy5c+tNblatWsU0B2n4x1EvT09PurIJACoqKpqyqyZiZ7f1NuqMioq6cOECPR0fHx8TEwMAFRUVTGEGn8+fNGkSs316ejrTJTgkJIQurh83btz+/fsBQK1Wnzhxgt5J43A4nMDAwDt37gCA0TvvmAksCWjDLl26lJiYeP36dToD8PX1PXLkCLs2DgDOnj3LTN+5c+e9WnSrWhrzV81c6tLS0jZu3HjmzJlHjx4pFAorK6uRI0cOHTpUfzzMDwEA/P3vf6czdC6X+/HHHzfpfdaytbVVq9Vr1qyZNm1a//79Q0JCgoKCwsLCmHuXp0+fGuVAdZEkyZ7Vf+fXxNNYLy6Xu3r1ajoDAICGVxtPmjSJaRA+fPhwpqiZJEnmEtgC7t+/X1paSk+7u7svWLCAnra3t2c3MmW+imwWFhbLly+nizH8/f2Zel+1Wl1vyUEDsfugz5w5k7nmDRw4cMyYMfQ0RVF//vln3dcOHjyY3SC0ibX47G9XUwoVmo7JRQBAp7UQbeTIkUzhzb179+i/uISEBKaAJzw8nNkA/loMwCQH7N6G9Y4WYBAmzpqaGuYmBDUclgS0H7m5uf/617+2b9/Orutl7koB4Ny5c/W+sLi4WKvVcrncuXPnJiYmisXimpoapv83l8sNCgoaO3ZsbGwsu+lWXUVFRcw0u1LQ3d3dzs6O7rzQFCdPnvzHP/7BrlHWIZFImniIl2G/NQBwcXHRs3ETT2O9vLy8DL1rp+k0juvcuTNTaqrzppoVeyCmgIAApmICANjtANhfV4avry/7K21ra8tMN+UWnB0S++tKh3T69Gk9IQ0YMKDRx62L6VkHAOxivJbH/iNlitnZBALB5MmTmcaD8fHxH374Ibucj30TolKpmOEBOBzOhAkT6Om+fft6enrSXz96wACd828Q9l9TVVWVu7t7o3dlnrAkoA07d+5cWlravn37mH7D9+7dW7FihaH7IUlSoVAAQEBAwIkTJxYtWhQSEsJ0AtZqtQ8ePPjxxx/nzJljlPZ99WJf2ustbFepVF9++SWzmZOT09ChQ+n63YZXkDca048LAAQCQUhIiJ6Nm+M06jT2bD7s2PTXehiE3XDV0Jtd9p0lALATCFOFZMSP4/79++zz3KdPH2PtuRHYCRbT0E8H+zKfkJDw5MkTps2mzvAAFy5cYFf5z5w5c/jw4cOHDx8xYgS71oNdWtAI7Dhbvq1rO4AlAW2bQCDo16/fxo0bX3/9dbpQ8fz580lJSUyZs7e395MnTwCAIIhLly698sfL3d39ww8//PDDD0mSLCsry8rK2rRpU2pqKgCkpaWlpqbqGRnXw8ODaYH45MkTJiUvKSmptxiAXZvL/rGgD6cjMzOT2aZr166HDx+my2A1Gk2/fv30v6kmKisr27FjBzMbERHxyrSjgaex4deeRvd+1OlQkJmZyUwz1RY6HwQzAuvLGqk1osiaXYyRmZlJlzzRsxkZGfVu1tzYx9I5S+yRresNyVidUbVa7XfffcfMenh49O3b1yh7bhx2E8WXVbXQ1XD0KSosLPziiy+YVTrDA7Cv7iRJMg2QdTRxwAAmThsbG6aZMGo4LAloD7p16zZ16lRmlt1qOjw8nJ6gKGr16tU62X1GRsa6desOHDhAz545cyYxMVEqlQIAh8Nxd3cfMmQI+xKr/9aQ3a/6p59+ovej1Wp/+OGHerdnZyR//vkn3YAxJydn7dq1dTdmFxXw+Xz6J4MkybVr19JNIppJcnLy7NmzmTduaWn5yoGSGn4a2WOuvewnsokSEhKYG7WkpCSmLoDD4QwaNIieZn8QBw8epG+Rjxw5Um91ODQq7JCQEOYCU1JSsnPnTnpaLBYzne8BYOTIkQ3Zm1Gwj3X48OGsrCx6OjU19cyZM/Q0QRDNF1Jubu4777xz/fp1ZslHH31k2kEC2EVc9M1Dvdjt/9kpO7uQoLy8/PLlyw05KD1ggGGB1iJJkslrW+axKe0PlgS0E4sXL2aa59y7d+/ChQt0B9y5c+cePXqUbu9z5syZK1euhISE2NraSiSSzMxMOolesmQJvZOUlJTdu3fz+Xx/f393d3c+n//s2TPmEgIA+vuAzZkz58iRI3Q17c2bN1977bXg4ODc3Nz8/Px6t+/Ro4eNjQ2dlzx79iwiIsLV1bW4uLjeAd47d+5sZWVFtwG8d+/e2LFj/f39MzMzCwoKCIIw7pjwGzZs2Ldvn86wwQAgEAjWrl37ygFJGn4a/f39mYVHjx7Nzc2lWzmtXLnSw8PDKO9FoVBER0f36NFDq9Xeu3ePOVETJkzo2LEjPT1kyBDmpu3o0aN0izk9fbcaETaXy/3oo4+YPgXff//9sWPHOnTokJ6eztzJOTs7z5s3rylv1iAjRowYMGAAPUpSVVVVVFRUaGioRqNJS0tjMs7IyEj933lDnTp16smTJ0qlsrCwMDMzk/29Xbhw4ZQpU4x4rEbo1auXUCikKwfpJvf1mjx58nfffafTOkdneID4+HhmA52HCdF++eUXZuyNegcMqKysrDfhXrp0aefOnenpx48f09k2/PUmBDUclgS0Ez4+PuxfEKY9mqOj486dO5ludTKZ7MaNG+fPn79x4wbz46tTyapWqx89enTp0qVz586xL11vvPFGvWO5MDp16rR69WqmpLS8vDwpKSk/P3/YsGHsYkaGpaUlu3eZWq0uKiqiKCo2NrbejT/66CNmNi8v788//ywoKIiJidHpv9d0N27cSExMTEpKYmcAgYGBBw8ebPjj3RpyGoODg3v06EFPa7XalJSUxMTExMREI7ZwpAdSTE1NvX37NlPf36VLF7pTKG38+PHsu6iqqqqqqipra+uXPX6wcWFHRUUtW7aM+bJlZmYmJSUxX0JPT89t27a18PMXNmzYwDwNT6FQ3Lhx4/bt2+xL15dffmncI2ZlZSUmJv75559PnjxhMgAHB4fvvvuu3r6RLUwgEDBlh8nJyS9rhOvs7Dx8+HCdhTrfFvYjkZgmgWzjxo1j6pXqHTBALpcn1qeyspLZhumRRBAE06cDGQRLAtqPxYsXM4Nzpaennz17ln7UTZcuXeLj4xMSEs6cOfPw4cOqqiqKouzt7X18fHr16jV8+HCmmj86Otrd3f3OnTtZWVkikUgikfB4PBcXl5CQkClTprAfnPMykZGRHTt23LJlCz1scKdOnSIjI2NiYl577bV6t3/rrbccHR1//fXXzMxMHo8XEhIyZ86ciIiIekfAjY2NdXNz27lzZ0ZGBt0/eNasWeyOy0bE5XItLCzoRwl36dLltddeq/dRwvUy6DRu2bJl3bp1ly9fLisr09PxodHCwsIWL168adOm69evi8XiDh060MMGs9t+8/n8Xbt2/fe//z179mx5ebmDg8OwYcOWLFmSnJz8sh5cjQt74cKF4eHhLxs2uN7m6M3KwcFh9+7diYmJJ06cuH//PjNscM+ePaOionQGzTUWDocjEAhsbW1dXV3pRwlPmDBB52E8JhQbG0uPAiQSifQM6/v666+z+1jqDA+QlpbGNLOwtraut0qlQ4cOffr0odudNHrAAKZjwtChQ3HM4MYxcjkqQgihNi06Ovr27dsA8Nprr7XmR0U/fPhw2rRp9PSuXbuwOqBxsDoAIYTQC//85z/pQq+zZ8+yu5O0Nlu2bKEnRo0ahRlAo2ESgBBC6IUePXrQ7fxJkty0aZOpw6lfZmZmYmIiAPD5/EYMjoIYWB2AEEIImSksCUAIIYTMFCYBCCGEkJnCJAAhhBAyU5gEIIQQQmYKkwCEEELITGESgBBCCJkpTAIQQgghM4VJAEIIIWSmMAlACCGEzBQmAQghhJCZwiQAIYQQMlOYBCCEEEJmCpMAhBBCyExhEoAQQgiZKUwCEEIIITOFSQBCCCFkpjAJQAghhMwUJgEIIYSQmcIkACGEEDJTmAQghBBCZgqTAIQQQshMYRKAEEIImanWmARkZmZmZmaaOgqEEEKonWuNSYBSqVQqlaY6OkVRYrGYoihTBWDm8PybHH4EpoXn37TM7fy3xiTA5EiSNHUIZg3Pv8nhR2BaeP5Ny6zOPyYBCCGEkJnCJAAhhBAyU5gEIIQQQmYKkwCEEELITGESgBBCCJkpnqkDQAgh9IJGo1EqlTKZjCAIU8dijiiKalvnn8/n83i8RkeLSQBCCLUKFEXl5eWVl5ebOhDUxvB4PC8vL2dn50akApgEIIRQq0BnAF5eXjY2NhwO1tWiV6MoSq1Wi0Si3NxcqVTq6+tr6B4wCUAIIdPTaDR0BtChQwdTx4LaGAcHB6FQWFRUZGlp6ebmZtBrMdlECCHTU6lUAGBjY2PqQFCbZGdnBwB//PFHUVGRQS/EJAAhhFoLrAVAjUO3BhCJRKmpqQa9EL9wCCGEUHtga2tbUFCgUCga/hJMAhBCCKH2gMvlajQatVrd8JdgEoAQQgiZKUwCEEIItStHjx4NCgoqKChojp0XFBQEBQUdPXq0OXbe8rCLIEIItV5VMqVUpWnWQ1gLeA5WFg3c+OjRoytXrqSnBQKBp6dnWFjY4sWLXVxcjBLMli1bAgMDIyIijLI39EqYBCCEzIih11SDLpDNQarS7LiW0ayHmD842ND3+N5773l7e6tUqps3bx44cODixYsnTpywtLRsejBbt24dO3ZsE5OAqVOnTpw4USAQND2edg+TAISQGTH0mtqIC6Q5GD58eGhoKADMmDHDwcFh165d586dmzRpEnsbmUxmZWVl9EM3ZLdcLpfL5Rr90O0StglACCHUeIMGDQKAgoKCFStW9O7dOy8v7+233+7du/fHH38MACRJ/vLLLxMnTgwNDR0yZMiqVauqq6tftqugoCCZTBYXFxcUFBQUFLRixQoA2LBhQ1BQUGZm5rJly/r37/+3v/0NADIyMlasWDF69OjQ0NCwsLCVK1eKRCJmPzptAsLDw995553U1NTp06eHhoaOHj362LFj7OOKxeKvv/56xIgR3bt3HzNmzM8//0ySJHvtihUr+vbt269fv+XLl0skEmOePlPDkgCEEEKNl5eXBwAODg4AoNFo5s+f37dv3+XLlwuFQgBYtWpVXFxcVFRUbGxsQUHBvn37Hjx4cODAAT6fX3dX//d///fZZ5/16NFj5syZAODj48Osev/99319fT/88EOKogDg6tWr+fn5UVFRrq6uT548OXz4cGZm5uHDh1/2BJ3c3Nz3339/+vTpkZGRv//++4oVK0JCQjp37gwAcrk8JiampKQkOjraw8Pj9u3bP/zwQ1lZ2aeffgoAFEUtXrz45s2b0dHRAQEBZ86cWb58udHPoQlhEoAQQsgwNTU1lZWVKpXq1q1bmzZtEgqFo0aNunPnjkqlGjdu3LJly+jNUlNTf/vtt++//37y5Mn0koEDBy5YsOD06dPMErapU6d+8cUXHTt2nDp1qs6q4ODgtWvXMrN/+9vf5s2bx8z26tXro48+unnzZr9+/eoNODs7e9++ffTa8ePHjxgx4ujRo/TlfNeuXfn5+XFxcZ06dQKA6OhoNze3HTt2zJs3z8PD49y5czdu3PjHP/6xYMECAJg1a9abb77ZyLPWKmF1AEIIIcO89dZbgwcPHjFixIcffmhtbb1x40Z3d3d61axZs5jNTp8+bWtrGxYWVlkrJCTEysoqOTnZ0CNGR0ezZ+liBgBQKpWVlZU9e/YEgPT09Je9PDAwkMkPnJyc/Pz88vPzmSD79u1rZ2fHBDlkyBCtVnvjxg0AuHTpEo/HY94Ul8uNiYkxNPjWrEVLApKTk+vmUIcOHerVq1dLhoEQQqgpVq1a5efnx+VyXVxc/Pz8mEce8Hg89lMQc3NzJRLJ4MGDdV5eUVEBABKJhBngls/n0xUKL+Pt7c2eraqq2rhx48mTJ+ld0fTU1nt4eLBn7e3tmaYJubm5jx49qhtkZWUlABQWFrq6ulpbWzPL/fz89MTZ5pigOiA2NpZuVkpj1/oghBBq/Xr06MH+GWcIBAL2M5BIknR2dv7+++91NnNycgKAr7/+Oi4ujl4yYMCAPXv26DmihcVf+mh88MEHt2/fnj9/fteuXa2srEiSXLBgAd1coF56OguQJBkWFkaX9rPRtQPtngmSgH79+o0bN67lj4sQQqgl+fj4XLt2rU+fPkzpPduCBQumTJlCT9NPwm2g6urqa9euLV26dMmSJfSSnJycpgQpk8mGDBlS71ovL6/r169LpVKmMCA7O7vRx2qFTNMmoKamRqNp3jGwEEIImdb48eO1Wu1PP/3EXqjRaMRiMQAEBgYOqdW9e3d6rZWVFb1Wj7q39b/++mtTgrx9+/bly5fZC8ViMX2RGj58uEajOXDgAL1cq9Xu3bu30cdqhUxQErBy5UqZTMblcvv27fvJJ5/UW6YEAHoKdpoVVcskR0d4/k2uvX8Ehr6vFjoV7fKEDxgw4I033ti6devDhw/DwsL4fH5OTs7p06c//fTTl5UHh4SEXLt2bdeuXW5ubt7e3nSLPx02Njb9+/ffvn27Wq12d3e/cuVKUx4TMH/+/PPnzy9atCgyMjIkJEQulz9+/DgxMfHcuXNOTk7h4eF9+vRZu3ZtYWFhYGDgH3/80frHCdD5+31Zt0laiyYBfD5/7Nixw4cPd3R0zMrK2rFjx+zZsw8ePNitWzedLUmS1DOgRLOiKEomk8GrThxqJnj+Ta59fwRqNahUKkO217TMb5FSqax3ubWAN39wcLMe2lrQjBeC1atXd+/e/eDBgz/++COXy/Xy8poyZUqfPn1etv2KFStWrVq1bt06hUIRGRlZbxIAAGvXrv3qq6/2799PUVRYWNi2bduGDRvWuAgtLS337NmzdevW06dPHzt2zMbGplOnTkuXLrW1tQUADoezefPmf//738ePHycIIjw8fMWKFdOmTWvcsZqbWq1WqVRisZg92JH+FpeECdPP3NzcKVOm9OvXb8eOHezldDePuplBy6Aoqrq62t7evl3+ArZ+eP5Nrn1/BEXV0h3XHjV8+/mDgzztrV+9XZPJZLKMjAy6mVsLHA61MzKZ7OHDhw8ePBCJRG+99RadwdBaUUmADl9f39GjR//xxx9arbZuHY8Jf4CIWqYKwMzh+Te5djMMOBUAACAASURBVP0RGPqmWug8tNOzjUzAoD9eEw8W1KFDB7VaLZfLTRsGQgghZIZMnAQUFBRYWFhg8RdCCCHU8lo0CaAHYGJkZGScP38+LCyMPbgEQgghhFpGi7YJ+OCDD4RCYe/evZ2dneknPgmFQvpxkwghhBBqYS2aBERERCQkJPzyyy81NTWOjo5jxoxZsmSJr69vS8aAEEIIIVqLJgFvvvlmO3sII0IIIdR2YWU8QgghZKYwCUAIIYTMFCYBCCGEkJnCJAAhhBAyU5gEIIQQQkYQGxsbGxvbTDvfsGFDUFCQ0XdrymcHIIQQ0k9ZLVVJ63/AoLEIrC0sGvyQpKNHj65cuVIgEJw9e9bd3Z1ZHhsbKxKJTpw40TwxNq/MzMxTp05FRkZ6e3ubOpaWhkkAQgi1XiqpMn3vuWY9REjM6IYnATSVSvXzzz9//vnnzRRSC8vMzNy4ceOAAQOamAToPBG3TcDqAIQQQobp2rXr4cOHS0pKTB2ILpIklUrjF5xQFKVQKF65mUAgEAgERj96s8IkACGEkGHeeecdkiS3bdtW71qNRrNp06aIiIju3buHh4f/8MMPKpWKWRseHv7OO++kpqZOnz49NDR09OjRx44d03Msui48Kyvr/fff79Onz8CBA9esWcO+0gcFBa1evfr48eMTJ04MDQ29fPkyAJSUlKxcuXLIkCHdu3efOHHikSNHXrb/o0ePvv/++wDw5ptvBgUFBQUFJScnM3Fevnw5KiqqR48eBw8eBIDff//9zTffHDx4cPfu3SdMmLB//372rthtApKTk4OCgk6ePLl58+bhw4eHhobOmTMnNzeXvf3du3fnz5/ft2/fnj17xsTE3Lx5k702NTX19ddfDw0NjYiIoI/eHLA6ACGEkGG8vb2nTp16+PDht99+m90ygPbZZ5/FxcWNHTt27ty59+7d27p1a1ZW1qZNm5gNcnNz33///enTp0dGRv7+++8rVqwICQnp3LmzniN+8MEHXl5ey5Ytu3Pnzp49e8Ri8f/93/8xa69fv37q1KnZs2c7Ojp6eXmVl5fPnDmTIIjZs2c7OTldunTp008/rampeeutt+ruuX///rGxsXv27Fm0aJG/vz8ABAQE0Kuys7OXLVv2xhtvzJw508/PDwAOHDjQuXPn8PBwHo934cKFL7/8kqKo2bNnvyzsbdu2EQQxb968mpqa7du3f/zxx7/99hu96tq1a2+//Xb37t2XLFlCEMTRo0fnzJmzf//+Hj16AMCjR4/mz5/v5OS0dOlSjUazYcMGZ2dnfR9JY2ESgBBCyGDvvvtufHz8tm3bPvvsM/byjIyMuLi4GTNmrFmzBgDoy/DOnTuvX78+aNAgepvs7Ox9+/b169cPAMaPHz9ixIijR48uX75cz+G8vb03b95M79DGxmb//v3z5s0LDg5mdpiQkBAYGEjPfvrpp1qtNiEhwdHREQBmzZr10Ucfbdy4MTo6WigU6uy5Y8eO/fr127Nnz5AhQwYOHMhelZubu3379mHDhjFL9u7dy+whJiZm/vz5u3bt0pMEKJXKY8eO0XUEdnZ2X3/99ePHj7t06UJR1BdffDFw4MDt27cTBAEA0dHREydOXLdu3c6dOwFg/fr1FEXt27fP09MTAMaOHTt58mQ956fRsDoAIYSQwTp27DhlypTDhw+Xlpayl1+8eBEA5s6dyyyZN28es5wWGBhIZwAA4OTk5Ofnl5+fr/9w7AttTEwMAFy6dIlZ0r9/fyYDoCjqjz/+CA8PpyiqstbQoUMlEkl6erpB79Hb25udAQAAkwFIJJLKysoBAwbk5+dLJJKX7SEqKoppJUC/ZfqdPnz4MCcnZ/LkySKRiI5QJpMNHjz4xo0bJElqtdqkpKSIiAg6AwCAgICAoUOHGhR8A2FJAEIIocZYvHjx8ePHf/75Z3ZhQGFhIYfD8fHxYZa4urra2dkVFhYySzw8PNj7sbe3r66uBgCtVltZWclezlxB2c+b9fHx4XA4BQUFzBJ2q/7KykqxWHzo0KFDhw7pBEzvvKysjFlia2tbt2yg3t3Sbt68uWHDhjt37sjlcmahRCKxtbWtdw/MVRwA7OzsAEAsFgNATk4OANRb+CGRSFQqlUKh0HnErp+fHzuRMhZMAhBCCDUGUxiwcOFCnVV0EffLcLncepcXFxePHj2amd29e7dO+fzLds6+kJMkCQBTpkyJjIzU2YwebId9S/3NN99ERUW9LE6d/CAvL++tt97y9/dfsWKFh4cHn8+/ePHiL7/8Qh+xXhyObnE7RVHM/5988knXrl11NrCysmK3o2xumAQghBBqpHfffff48ePsbgJeXl4kSebm5jLN68rLy8VisZeX1yv35urqumvXLmaWqfIHgNzc3I4dOzLTJEm+rE+/k5OTtbU1SZJDhgypdwP2IehKBP0pC+P8+fMqlWrz5s3M/T3dj6AR6PdiY2NTb5BOTk5CoVCnK0F2dnbjjqUftglACCHUSD4+PlOmTDl06BBTxj5ixAgA+PXXX5lt6IsuvVw/CwuLISz29vbMqn379jHTe/fuBYDhw4fXuxMulzt27NjExMTHjx+zlzMVDexDuLm5AYClpSUA6KnaZ/YMtTfx9Pa///77K99Uvbp37+7j47Nz506pVFo3SC6XO3To0LNnzxYVFdHLs7KykpKSGncs/bAkACGEUOMtWrQoPj4+Ozub7uMXHBwcGRl56NAhsVjcv3//tLS0uLi4iIgIpmtA4xQUFCxatGjYsGF37tw5fvz4pEmT2OUEOpYtW5acnDxz5swZM2YEBgZWV1enp6dfu3YtJSWl3u27du3K5XK3bdsmkUgEAsGgQYPq7Y8XFhbG5/MXLVoUHR0tlUp/++03Z2dndguDhuNwOGvWrHn77bcnTZoUFRXl7u5eUlKSnJxsY2OzZcsWAFi6dOnly5dnz549a9YsrVa7d+/ewMDAR48eNeJY+mESgBBCrZfA2iIkZvSrt2vaIZrycl9f3ylTpsTFxTFL1qxZ4+3tHRcXd/bsWRcXl3feeWfJkiVNDHLdunX//e9/165dy+PxYmJiPvnkEz0bu7i4/Pbbb5s2bTpz5syBAwccHBwCAwM//vjjl23v6ur65Zdfbt26le5buHv37nqTAH9///Xr169bt+7bb791cXGZNWuWk5PTP//5z8a9o4EDBx46dOinn37au3evTCZzdXXt0aPHG2+8Qa8NDg7esWPHN998s379+g4dOixdurSsrKw5kgCCKdloPeheHCEhISY5OkVR1dXV9vb2DawlQsaF59/k2vdHUFgl3XEto+Hbzx8c7OVg2Lj6jSOTyR4+fNi1a1crK6sWOFwbsmHDho0bN167ds3JycnUsbRe9PfnwYMHIpFo7ty5L+utUBe2CUAIIYTMFCYBCCGEkJnCJAAhhBAyU5gEIIQQar2WLl366NEjbBDQTDAJQAghhMwUJgEIIdRatMLuWqhNaPQ3B5MAhBAyPT6fDwBqtdrUgaA2iX7cgEajMfSFmAQghJDp8Xg8Ho8nEolMHQhqeyiKKi8vV6lUjUgiccRAhBAyPYIgvLy8cnNzhUKhnZ1duxypCRkdRVEqlaq8vLy6urq8vJyiKIIgDPryYBKAEEKtgrOzs1QqLSoqYh4bg1BD0HmARCKRyWROTk7085AaCJMAhBBqFQiC8PX1FQqFCQkJSqXSzs6ObiiAWphKpRIIBKaOokEoitJoNBqNhqKompoapVLZrVs3+mmHDYRJAEIItSJubm6DBg1KS0srLS1tRDsv1HRtKAlgcDgcGxubfv369enTx6AXYhKAEEKti7e3d7du3aqrq+km36glURQlkUhsbW3bVrMMDodjb2/fiNwFkwCEEGp1CIJwdHQ0dRTmiKIooVDYXp+iWRd2EUQIIYTMFCYBCCGEkJnCJAAhhBAyU5gEIIQQQmYKkwCEEELITGESgBBCCJkpTAIQQgghM4VJAEIIIWSmMAlACCGEzBQmAQghhJCZwiQAIYQQMlOYBCCEEEJmCpMAhBBCyExhEoAQQgiZKUwCEEIIITOFSQBCCCFkpjAJQAghhMwUJgEIIYSQmcIkACGEEDJTmAQghBBCZgqTAIQQQshMYRKAEEIImSmTJQGbN28OCgqaNGmSqQJACCGEzJxpkoBnz55t3brVysrKJEdHCCGEEADwTHLUb7/9tmfPniRJikQikwSAEEIIIRMkATdu3EhMTIyLi1uzZk3LHx0hhNquKplSqtI0fHtrAc/ByqL54kFtXUsnAVqt9quvvpo+fXpQUJD+LSmKapmQ6h6XZpKjIzz/JtfePwJD31dLnwr951+qUu+49qjhe5s/OMjeUmCk0MxC+/v+EwShZ21LJwEHDx4sKir65Zdf9G9GkmR1dXWLRKSLoiiZTAavOnGomeD5N7n2/RGo1aBSqQzZXtPCv0X6z3/rj7+ta3/ffwcHBz1rWzQJEIlE69evX7x4sZOTk/4tORyOvb19y0Slg04A7e3t2803oG3B829y7fsjkFZLBQID7oz5fJ69vXXzxVOX/vPf+uNv69r397+uFk0C1q1bZ29vHxMT05CNTfgBELVMFYCZw/Nvcu36IzD0TZngPOg9/20g/rauXX//dbVcEpCTk3P48OF//vOfpaWl9BKlUqlWqwsKCmxsbPSXVyCEEELI6FouCSgpKSFJcs2aNTqdAkaPHv3mm29++umnLRYJQgghhKAlk4DOnTtv2rSJvWTdunVSqfTTTz/t2LFji4WBEEIIIVrLJQFOTk4RERHsJb/++isA6CxECCGEUMvABwghhBBCZso0wwbT9uzZY8KjI4QQQmYOSwIQQgghM4VJAEIIIWSmMAlACCGEzBQmAQghhJCZwiQAIYQQMlOYBCCEEEJmCpMAhBBCyExhEoAQQgiZKUwCEEIIITOFSQBCCCFkpjAJQAghhMwUJgEIIYSQmcIkACGEEDJTmAQghBBCZgqTAIQQQshMYRKAEEIImSlMAhBCCCEzhUkAQgghZKYwCUAIIYTMFCYBCCGEkJnCJAAhhBAyU5gEIIQQQmYKkwCEEELITGESgBBCCJkpTAIQQgghM4VJAEIIIWSmMAlACCGEzBQmAQghhJCZwiQAIYQQMlOYBCCEEEJmCpMAhBBCyEzxTB0AQgi1IuHeztYkxcxaiKUSmdKgPQisLSzsrY0dF0LNApMAhJCZUmm0YoWaIMCCx7XgcXkcgiAIa5K6uv00s02wu4O1wLDfyZCY0ZgEoLYCkwCEkBlRa8kSiVwkU1bJVVKlmr2KxyFshAJfPpfEilJkNjAJQAiZi3uFFZsvP3jwTFTvWg1JVcmURx8VaZzs/RRKP4VSyKoXQKhdwiQAIdT+VUgVe288uZ5dqtJqX7mxgkM8tBI+thJ2lcq7tEBwCJkOJgEIoXbucmbxzuuPFOoXl38OQdhbChwsBQ5WFjyCUGi0So1WqtKUiGXMNlqA+9aWMoIbSYETYYq4EWp+mAQghNqzUw/ydyc/ZmYJILwdrP1d7PjcF/X+drUTgS52nlzOqRJRTe3aIgK2kzCSgH4EcDAVQO0OJgEIIVBWS1VSpiMcRWk0NbJKAMMueq2wa1zc3ezDt54ys/4utpNCfM48KnzZ9jwuZ6Cnk0YkzhUK7llbaggCANQAZyjIB5gMIMA8ALUvmAQghEAlVabvPUdPUwAqlUogMPh616q6xlEUdehWVvy9XGbJ1B6+M/sEFFfL9LyKRgB0UqjcVOpbttZiPpdemEFBFcAMADvMA1A7gh1hEELt0P7UTHYGEN03ILpvIIcw4AJuRVJh1TWjSZK5VXpGwS4SCrHHAGpHDEsCysrKmikOhBAylkuZxSfu5zGzbw3qMrVHp0bshwDoCVQMB2xql9QA7CXhIeYBqL0wLAkYNWrUokWLzpw5o9FomikghBBqiqfl4u1XH9LTBMA7Q7uO7dqxKTv0ImAuB9xrCxE0AHEk3CCbGCZCrYJhbQI0Gs3FixcvXrzo4OAwZcqUqKiooKCgZooMIYQMJZarfjh/T619fqs+vY//yM6eTd+tHQFvAiQAZFAAABTAHxRISBiJXQZQG2dwmwCKoiiKEolEu3fvnjZtWlRU1P79+8VicXMEhxBCDaclqfUX71fUdnPo5+MyrVG1APUSEBBJwEDWJf8aBccp0GDVAGrLDCsJ2Lp166lTp86dOyeRSCiKAoCHDx9+9dVX33777ejRo6OiosLCwghDmt4ghBDjrz0VDXb4QX5aQTmHywUAT3urd4eFGNQS8JU4BEQQYEfCmdoLfzoFEoDpAJb4s4faJsOSgBEjRowYMUKtVl+5cuXUqVPnz5+XSCQAoFQqT506derUKXd397/97W+xsbGWlpbNEzBCqN1i91Q0VB4Fx0iwdLYDLgj53GWje1gZ+PS/BhrAARsKjpOgrT3uLxS8wcFRBVGb1Jgugnw+f+TIkd9+++3Vq1c/++wzCwsLgiDoaoKSkpIff/xx2rRpxcXFRo8VIYTqpaLgBKul3t+Hh3g254gF3QiYxQFh7WwlwC8k5GG9AGqDGjlOgEajOXXq1KJFi/7973+rVCpmOZ0K5OXlff/990aKECGEXuEiBcyTAcO7ePbzcW3uI/oSMIcDjrWzcoD9JKSSQGEqgNoUg4vLsrKyjhw5Eh8fLxKJAICq/cp37949Nja2U6dOq1evTk9Pv379upEjRQih+uRRcKP20usoFMzu37lljutCwFscOEJBPgUAoAVIpCAHwE+lsW2ZCBBqMsOSgFmzZt25cwdY134ejzdu3LjY2NiePXvSS959990lS5ZUVlYaN1CEEKpLTcH/SGBuv+f06NRMTQHqZUXA3wBOAqTVRvCIgi8upb8v5Hft4Kj3pQi1Cob9tdy+fZuu/gcAFxeX6Ojo6OhoFxcX9jZ2dnYveTVCCBnZRQoqAfhqjUCtCdFoO5SK8i5KVBI5qSWFDtYWDjZCRxuhg43ARkhwmmWUdB4BkwE8Ac5Sz5sKVipUX52+FRHk9Xovf3tLQXMcFCFjMThlpiiqV69eMTEx48aN4/HqeXmvXr3OnWtk+16EEGoIiqLUUkVptUxWLRsqlgqVai6AC0B6YRmHX8/vEofLsevo6t47ALp4Gz0YgoB+BHSkII6EiufhwZmMwstZz6aE+k4I8bHgcY1+UISMwrAkYNq0aTExMd27d9ezjUAg8PLyalpUCCFUD1KjlVeIZWXVymopqSErANxrV9nrbedMasmqnJKqnBK1lnTl8xS+7vJO7honWzDeQALuBMzjQCIFT2qXKNTaw7eenskoGBHoOcTfvaOjjb7X142ZoiQKtUimrJIrq+QqmUrD53IkClWJWMbjcmwt+ALMLVCTGZYEDBo0KDMz09LSMiAggL1cpVLJZDIAcHBw0PPyJ0+ebNiwIT09vby8XCgUBgYGzp8/Pzw8vBFxI4TMB0WS8kqJrLRaXiGmyOfV73IApmOSEMDiry8hOASzpQ6+qIYvqrG9k6Vyd6weGKx2tTdWnAICJhNADugSl1NSIJLSC0Uy1bF7Ocfu5Xg7Wg/0devoaONhZ9XBzpJ9CVdryfIaRblUUSFVPBPLckpFIqX2mViu0uo+okCl1ZbXKOhpSz7P3lLgYClwtRFiQoAax7AkYMWKFQRBfPLJJzpJwN69e7/77juCIB48eKDn5UVFRVKpNDIy0s3NTS6X//HHH+++++7q1avfeOONxsSOEGrv1DKlpLBcVlpNarTs5RSAhN6AxxXbWfW2t7a3FHD4vOAZwxwDPPjWQoIAlUSuENUoqmoUVVJpiaj0zlNpaRV7J4ISkevxa7JAT3HfzqSN0cY3C3WzH9Sz08UnxYdvZVXJX/SgLhBJC0TZzKyNBY+kgKQoLUkyDzug35xWq+VyuQCvKKWQqzVyteaZWPakjPC0t/ZxtBHyMRVAhjFOM1p6eIBXbkYPOMjMxsTEREVF7dq1C5MAhBAbRVHKapmkoExeKYE6Py0cHqfUyS7N3rrK1lpmKQjjEB61NQHW7o4Wdlb0tIW9tYW9tX1tjUHXmcMlhRUZSenF5+/wK2uYvVllFlnmPKvp7lfTw4+qrz1BI3AIYlQXz8F+7mcfFSRlPctlHY5RozTas1i1JJUvqimsknaws+zkbGtppHeBzIFxviuZmZmNeBWXy/Xw8EhLSzNKDAihdoAiKVlZlaSgQlUj11lFcAhLZ1srNwelo+0Z4NCXUDuAIQ2r1icIws7bxWtcv9P2NryqGtvbmZZPnz1fpSFt72RZPS4QDQ8FTydjvRchnzupu++k7r4Fopqr2SXXc0qLq2WvfBWHIFxshD4u9h521h3sLB2tLBysLBwsBVYCnpak8iolu1OeKDXaarmqWq6qVqjUtVUGJEUVVctKJYrgDg7utjhwO2qQBiUBo0ePZs9u2bJl7969zKxCoaBHBWjg8wJkMplCoaipqTl//vylS5fGjx9f72YNKVpoDlQtkxwd4fk3EdYZpyj6H2Vwo7l6PrhquUqqUjfoxSQpufWk8MYjUqG7vcDOysbDydLFjsPjAsBJ8sWz+0ZxgE+wCwte+eWhAEDjYCMa1UvaTWSXnCEoq6ZXcGVKl8TUKgKAolgNBqkGxk/jcTh1Y/BysJ7R239Gb3+5WlMilheJZc/EMqlSzeVwVBqtmiT5XI6jpYWTtYWTlYWtUEBptTw+j332FWqNQq0BACsB30rAsxLwHK0s6HdbWqPIrZBIlM+D1JDk/aLKKgfrzq72HA7RgBOC/qL9/QTpf6pfg5KAwsJCZngAiqKqq6urq6t1jkEQRNeuXRuyt//85z+HDh0CAA6HM2bMmFWrVtXdhiRJnUO0GIqi6EaO+DhEk8DzbxKURvNi/G+K0mg0AGBoy3mNRlP3z7ZKDduvPnzV4SnLwgqHO1luNQqNXPWikT8BQidbK09Hga0VAGhILai0BUBkcJ7/cHlRVKBWo2Ltqd4Y2NRqYN6pytG6Zmwfq5wSx1uZPPrphRSUn73NV6mVrg7AIQBAo6Uel4j07FBHcAdH/TE48sDRSRji9PzJA/WcH4rSaDQ8Hq/e8//W4K7skdoBwNGC6+BhL5KrckVSSW0VQ76oRiRTdHWzV6tfcUKQjvb3E6S/wX5DqwP0p0UURVlaWr733nsN2dWcOXPGjRtXWlp66tQpkiTV6nqybA6HY29vtCa7BqHfqb29fbv5BrQteP5NokZWKRDUDmtDUQAgEAgMTQJ4PJ5NnT9babX0xZ7rI3hWaZf6WFBSBQAg4BL0TQWXY+3hZOvlzBP+5bUUBUkUEBQAAAEwjktYEH/ZoN4Y9MejCfIpC/ByuPbA6nEhvV+BWM5VaxVeLsDjEgTQzyZuIA6HeGUM+uPRf/4Jgqj3fHawsHC3t3laIcmtkNA/1lKV9m5xVblc5evS7E9SaE/M7SeoQUnAkiVL6ImNGzcSBDFkyJDevXu/2AWP5+7uPmzYMJ2hA18mICCA7lwwbdq0efPmLVq06Lfffqt7uk34ARC1TBWAmcPzbwqs4m+CAIJo1F9gvZ/aS3fDkSrsUzKYivnapYSdt6ttRxdufa3bngAU1N6PhBDgUf9VUn/g9a3lcauGdlc729lff35TzpWrLHNLlF4N+k2rs3+Dvr11tqw9/wYfmCACXOwcLAUPikV030K1ltx06cG/Jw/wsLcydG/mzKx+ggxOAiiKGjp06Ny5c41y+LFjx65atSo7O9vf398oO0QItQEkaZOea3s7k1C/6PhHcQj73oEgkdm9pLceScGftRkAF2CEcX+iCULazVdtb+10NZ1ewFFrhXmlaoc2dvl0thYO6OR2r7BSrFABgFihWnP61r8m9HXDpoKoPoYNpr179+7du3e/rClfIygUCgCoqamn/wxCqF0SFFW4xV2xS3n0IgMgQBboWfr6MNfX+nIF/Je98D5AWW0S0JsAh2a4T1N5uXjPGUNaPI+BIClJRgFHodL/qtbGgsft7e1sJ3z+LiplyjWnb1VIFaaNCrVOhnURHDBgQFMOVlFR4ezszMyq1er4+HihUKgz9BBCqF0ilGr76w+tMovYC1WudtWDQ145bJ+Ggku1o+cJAIY2W0kt38FG7utmUVTBq1EAAKUlhQVlch836uXZSSvE43J6ebvcyi+nZ8tqFF8n3l4zqX9LPmIRtQmv/kLQ/QMXLVo0Y8YMnb6COgiCOHv2rJ4NVq1aVVNT079/f3d397KysoSEhKdPn65YscLa2trQuBFCbYtFQZnD5ftcmZJZQlrwxf26yIK8G1L/fYsCpo37QAKsm7W6lsNReroQBWV0tISGFOaXKXzcjDWUUMvgczm9vZ1FMlWlTAkAxdWyrVcefDAy1EyqulEDvfo7TfcPpEvs2X0F2eiFr/xuTZgw4ciRIwcOHKiqqrK2tg4JCfn444/1JxYIobaOUGvsUh5ZZ+SzFoE0qKO4b2dK2KAn7aooSKr91bEGGNQCVzEOofB2EeaVgVYLdPuA/DK5jxu0qSH6BTzu34d325z0kH7cQEpO2emHBeO7dTR1XKgVacyjhBu4sK6JEydOnDjR0CMihNouSVaxa9wVnuTF8H8aeyvR8B5qN319l3XcoIB5fRgBgpa5leVwFB1dbEtEoJYDAEelsSwok3d0A65hTalMy97S4oNRoV/8L1VDUgCwN+VxoItdZzfTdMBGrdCrkwC6awDdJ5DpJoAQQvpRJPkkITnj2FWe5EWTtJoQX0m/LpQh99NKCpJr7zLsAHq3ZGE2l2vXtWPNrSyOWgsAHIVaWFSu8HY14gOIW0CAi13sgC67rj8CAJKC//6Z9s2UgbbCttTEATWfhiYBdacRQuhlVFLF3e2nS+9lMyP6am2EomGhKk9nva+rRyq7GIADvJa9/nIEfEVHN8u8UkKjBQCuVMkvFxvx6cMtY0yw16PSqqtPSwCgQqrcdCn9kzE9OW0qlUHNpC2VayGE2gRxftmVaQmoiAAAIABJREFUNftL7714bK6si1dp5NBGZAA6xQA9jBWiISgBT97RleI8v2QKKsTcOg83auUIglgwJNizdsigu4UVfz4p0v8SZCYMSwJKS0uTkpKSkpIkEgkAZGVlxcbG9u3bd9SoUfv27WueCBFCbUnh9Yyr/z4oK33elp/D54pG9KgaFko1qnOaaYsBGJQFX9nhxdMFLYorCbXRHgTcMiz5vA9HhQpqGzTsu/FExOqpgcyWYUnA3r1733777UWLFgEASZJvv/12amqqVCotLi5es2bNxYsXmydIhFAbQJHUg4MX72w7pVU9v0Baudp3/SBKHujZuB3qFAP0NEqUjaW1s1I72tDThJa0KKwAso09aM7b0WZ67+djs8pU2l+SH5k2HtQaGJYE3L17l6Konj172trapqamFhW9KFCiKOrAgQPGDg8h1DZQJPlg/4XsM7eYJW6hfmGf/83Ky+AqAIZOMQDX1FXYKjcHreXzPo1chUpQasDTBVuJCSE+nZxt6emUnLIbuaWmjQeZnGEFdHl5eQRBdO7cGQDu3r0LAG5ubp9//vk333xTWFj44MGDZokRIdS6kRpt+YM8gkNw+DwAIAgicPLAzpMHEhwOVEkbt092MYC9AcUAlKSoUs9qC41msqeTng2cLV/ebJ4glJ7OlrklhIYEAH6VlLS00Ni3pbHOuBzinbCu/0xIobt177r+KMTDCYcRNGeGffaVlZUA0KFDBwDIzs4GgPDw8IiIiLS0tK1bt9JrEUJmRavSlN3PUUnkls62AMDlc3stnNChT2ATd3uLVQwwpMHFAFqlOuO3y3o2kKo0GfRji19i2pLJetZSfJ7Cw9myoIzu9SAoEWmFAsqiLXW36+RsOzHE58T9PAAQyVQHUjPnDwk2dVDIZAyrDiBJEgDkcjkAPH36lCCITp06AYClpSUA8Plt6S8BIdR0GoWq5O5TVe1YQDxLQf8Po5qeAWhaU2sAHaS1UOXyvIsgQVIWxRXQsNHSWo/pvf3dax8qePZRYWZZtf7tUTtmWBLg6uoKAMePH9+2bVtaWhoA0I8ALisrAwD2w4EQQu2eWqooufNUU9vInG9jOfiTmc5B3k3f810AphZhIGH61gA61E62GhshPc1VqPkVYtPGYygLHncB6+5/T8qTBo76itofw5KAPn36UBT17NmzH374QavVCgQCeiTBnJwcgiB8fX2bJ0iEUKujkatK72VrlWp6lmcp6PPuJDsf16bvWUvB9doHBloB9NKbASg1WqlKw/wjKYo9W/cfaZSrHUGoOjhRtd3tBBXiNve44e6eToP93Ojpx6XVKdhC0FwZ1iZg4cKF586do6sDACAmJsbGxkYikaSkpEDt0MIIoXZPq1SXpmUzXQH5NkK37p0sne2MsvMHAEylff9XPSlAQ1LsOv5gtVZ/lX9nV+MESfG4SncHId0IkQKLZ5VyX/e2NZxwdN/A1LwytZYCgH03Mvt0dOW3qcciIKMwLAno0qXLkSNH4uLilEplv379xo4dCwDV1dVLly4FgDFjxjRLjAih1kSr1pSmZWvkz+99BTaWbj39OEZ6vB4JcLW2GEAA0LcVX1W1tlYaWzn9bCSOQs2vEKtd2tJwwm62luO6+SSk5QJAWY3i9IP8yaFYmmt2DO4ZEhAQ8PHHH7OXeHt7L1y40HghIYRaL1JLlt/PVUuftwPgWVm4hnaqzQDq6Z73yi55bM6W/GQgymtn+xJg2YqTACAIpbsjV6YktCQACCrEWhtLU8dkmGk9Ol18UiRWqAEg7m72iEAPO8sGPdwZtRvYPRQh1FAUSZY/yFWKZfQs14LvFtqJW9vLvN7uea/sksc29e+TbhDPS6R5AANacwZA43GV7o7CogoAAAosiiupji6mjskAVgLejN7+O649AgC5Wvv73ey5g4JMHRRqUQYnAU+fPt29e3daWppYLKZ7DDIIgjh79qzxYkMItSIURVU8KlBU1tCzHD7XrUcnntCYN45PRNJnxPPmyj0JsGn9SQCA1s5KI5E9rxRQqmX55a98SasyqotX4sOCgiopAJzJKBjb1duzTQ1/hJrIsCTg5s2b8+bNU6lUAMDuUkIQBEVRRJtqFIMQMkh1TgnzWCCCy3EL9eNbCY17iPO1V1AOwKC283OidHfkypX0MIKyovKa4krbBteAmByXQ8T07/yfM3cAgKLgyO2n740MNXVQqOUY1hb0hx9+UCqV8NcMoO4sQqidkZVXi/PK6GmCQ7h29xXYGrn+W8zlPKiQ0NPBBDi0nSSArhR4Pk3B47gr1F9LSVu5nt7OIR7P47+WXZpbKTFtPKglGVYSkJ6eTt/0R0RE+Pn5CQQCvPtHqN1TyxQVGQXMrFOQt9DBxuhHeWL5olxhYFv7XdHaWmlsZLwaOQCI80rzk9J9hrel++mZffz/9b+b9PSR20+XjW5VgzSiZmRYEsDn85VK5eTJk7/77rtmCggh1KqQGm15eh6lfX5ra9fRxdrNwehHUXCIfKGA7sLvS4BnW0sCAEDl7sCVKejpjCNJHXoHGr2wpPl0cXPo6eV8t7ACAFLzyp+Wi/1djDOgAmrlDB4xEAA8PDyaJxiEUOtCNwZU1w4MLHS0sffr0BwHyhRaMAXobag1ABvF56lrh0tSSxUZR/Q9x6glFVZJG/JvRGcPlVarJUkAOHzrqamjRi3EsJKA995778qVKwkJCW+++aaLS1vqCYMQagRJfpm8/PnA+Fwh3zm4Y3PUAGoIyLa0oKedKfA3+gFaitrJlqt6Po5yflK699AQp85epg1JodbsS81s4MYEEFqK4gLcLax4XFrVpRmKfFBrY1gScOHChW7dut27d++1114bPXq0l5cXj/eXPSxZssSo4SGETEZeKanKKaGnCQ7h0s2H2zwPns8RWqhrc4u+FMkhjDP4oAkQhK2/h/rZ8xGT7u8+N/Rfs401lmIL8HexfVr+vFXg4VtPPxvXx7TxoBZg2J/0xo0bCYIgCEImk504caLuBpgEINQ+aFXqiox8qO3349jZ08LWqjkORAJk1hYD2Al4wdC2uxrx7aycvZxL72UDgKSoIvvM7YDx/UwdVEPZWPB7ezvfLxYBQHqx6EGxqFttrwHUXjXycRF0HwEdxo0MIWQqFEVVPi4k1Vp61sbTyaZDc3V8LxLwZZznP0TDvZ3bwSCm/uP7862f93R4cvyarLwtPWh4fIgPU+ETdzfbpLGglmDYX5ynp2czxYEQaj3kZdWK2i77fBuhY0AztgXOqi0G4FIw1Msp70bzHaqFCGwsg6cPTfv1LABoVZqHhy/2XTzZ1EE1lLut5RA/9ytPSwDgfrHoSWl1Z7e29FQkZCjDkoDz5883UxwIoVZCo1BJsp8/XZ7gEM7BHQlOcz1hVsTjVvCf/wr5KpVW/HZQEAAA0HFoSEFSuiirGACe3cwsf5jn0tXH1EE11LQenegkAACO3cv+R0Qv08aDmhU+PRoh9AJFUZWPCphRAew7uQusjTw2MBtTDAAAAXJl8x2ohREcTkhMONOT4sH+P0ltmxlD0NvRZoCvKz19K78ipwIHEGzPGpkEPH78+NChQ5s3b75z545xA0IImVBNUYWySkpPW9hZ2Xo3Y09gBYcosHj+/CF3ldq27VwmG8Lex63j8O70tKSoIu/Pu6aNxyDTenZipuPuYcuA9szgwreKiopPPvnk6tWr9KxQKMzJyVm5ciVBEMeOHevSpYuxI0QItRC1TFn19Bk9TXA5TsHezTou+FPWAEHtqRiA0WXakOKUx2q5EgAeH7vmOSC4rYwh6Ods18vb+U5BBQDcyCkrqJJ6O+CjBdsnw0oC5HL5nDlz6AyA6Q4wfvx4oVBIUVRiYqLxA0QItQiKoioe5VPk879rB/8OfFZZvdFp4cUAQbZa0l2tab5jmYqFnVXnqYPoabVM+SjuimnjaSB6AMEwf3eVVqvSapVa7d6Uxy8bZ7BK1g6zN7NiWEnA7t27MzMz6f6BzEILC4sBAwZcvHjxxo22364XIXMlKShXieX0tMDBytqjeR+Gm28hUNYWMwTIFW1zpOBX8x3VM//SfUlRBQDkX7rvO7KnnY+rqYPShz3CoJakRDIlAJx+mF8lV1nVN1TU/MHBDlbNmCyi5mZYScDp06cBwNHR8bfffmMvp2sBnj7F4aYRapMUVTXVubU9Angc+wCPZq0IoFhNAvkU5aNQNd+xTIvD43abNZKepigq/cCFNjSkSidnW3qCoiBPVGPaYFAzMSwJyMnJIYj/Z+/Ow5u4zsXxvzPad1m2bGMbb3hjMWCHNYGEBpJAEhKgSfNtWrKnt+ltb9Ml/aXt/X77tL1Pk25pluaGJuSWm30rEAgkkEA2SNgXG/CKDd4X2ZK1LzNzfn+MJAvbGMm2NFreT/P0GY1Go9eDPfPOmXPeQ61bt66y8pJZMjUaDQBYLJapDA0hFCvNHxwOjgjQF08TySRR/boBiXgoUEy3yO1NknGBl5ExKz+7aga/PNjY2X20Udh4wpemkOrk/p6b3UNOL8MKGw+KhsiSAI7jAEClGtlDxGQyAYBEEt0TB0IoGvpqW01nLvDLMq1SlR31SrHn5f5mAAqgOBm7BI4w867rRBJ/0lP3zheMxydsPGGiKKrAoOaXOULazQ5h40HREFkSkJmZCQAHDhwIXelwOD7++GMAyM6OyhyjCKHoYX3MuTc+87+gIK00J6oPAgDARVNdgZaGaV6fkkuqkYFjUhp1RTdexS+7zfaWD48JG0/4MtRyVaArQIfFwSTXME4EkSYBCxcuJIScOnXq3nvv5dfs27dvw4YN3d3dFEUtWrQoChEihKKoZc9xR5//QZ4mJ12qjvoYtla5LPhUPBWaAXgzblkkT/PfVbd8dNQ1kBgTClAUlR9oDGA4rnMIGwOSTWRJwD333MPPHXzkyBH+duH48eNtbW0AIBKJNm7cGI0QEUJR4jQNnf/gML8skop1hVnR/kYO4IJ8eGSgMRlHBo5JLJNUfHMZv8z62Pr3Doy/ffzI1iplgQ4c7WYHxyVMx0YUjsiSgIqKil/96lcjhggSQiiK+vWvf11SUjLV4SGEoujcm5+xgakC9cXZdOBcHz1dMomb9j9uKHZ5knVk4JhyFpfri/3PTLuONJibu4SNJ0w0ReUH2jA8DNttdQobD5paEZcNvvvuu1977bVVq1YZDAaRSGQwGFatWvXaa699+9vfjkZ8CKEo6T3d0nvKP6xXV5ilzNTH4EuDXQLFBPI9qfIsgEfRdHC4IACce/MzkiD9IXL0SonIf7FoM9sTaJQjuqKJjM2pqqr6/e9/DwBpaVHvRYwQigbWx5x741N+maKp0nVXX/zkZLS/1CIanjMw3+ORXOZS4vBG8IyAS6gLUlrxtNylMzu/rgMAy4Xezq/rqdkFQgd1ZWKaztOrWgdsAOD0Mv12d2aC1D9GVxRZEnDgwIEtW7YcO3bM4/FAoFbg/fffv3Tp0uiEhxCKigufnHKa/H3TCldWqbOjWx+Q1xJSh/hyXQJZjmvqj6DTXKlRO9mwYqv8m9f0HG9ivQwANPzrQOmMaUJHFJY8varNbGc5AgAXB+1GtTzao0hQbIT7OIAQ8tvf/vbhhx8+ePCg2+0mhBBC3G73F1988cADD/zXf/1XVKNECE0hr911ftcRfjm0vn10v5Si2gNzBmb4GG2qDjZTpGlm3LyQX3YPObr3JcZErFKxaJpWyS9b3V6LK2mLPKaacJOA559//s033+QfBQUTQIqi+E6Cr7/++j/+8Y9oxYgQmlLNHxzxBW7Ey9YtjepEQUFtMikbuHVMnZGBYyq+8SqFwV+Rt+fT0yJbYnS1m56mDt78tw1iFeEkEVYS0NPT88ILLwQv+eXl5WvWrFm9enV5eTk/NIAQ8txzz/X19UU7XITQJDn7hy7u9999qqcZ8pbNicGXkpA5A+UcyfEmRsm8KBHJJBV3LueXCcNqE6SQsFIqzgyUkTA53PYEqXuIxhdWn4D33nuPZVmKonJzc//2t7+FThxQW1v7s5/9rK2tjWXZ99577wc/+EHUQkUITYGGrQe5QFN8xR3LaFHEQ4QmYEAitgW+qNDticVXxrdpC8su7DvFjxJUtPY4uge9UZ62cUrkG9S9Nv9Uk21m+6zoV5hG0RbWH+Px48cBQCQSvfjiiyOmDqqsrNy0aRNfQejYsYSphYlQarK09nQdaeCXDWW5mfOKY/O9LYF5aCiAQndKPwvgURQ1+9srgo9WdYfrIBGGOWjl0rTAxMG9Vpfbh1MKJbywkoD29naKopYtW1ZcPMYpo7i4eNmyZYSQ9vb2qQ4PITRlCCF173wZfFlx5/LYdPB2U1RXoEtgttenxJJzAACgK8zKu2YWvywZsCkbOoSNJ0yXTClkwZ4BCS+sJICfI3jWrFmX24B/y2w2T1VYCKEp11fTOtjov9JMW1iWVhyjwWltcmlwJEBRancJHKF8wzV0YC4l7fFGKhGeshuUMnUg5i6Lw5UyhZ+TVVhJgNvtBgCNRnO5DdRqdXAzhFAc4liuIVCvnhbR5RuuidH3ArQGqgQqOS4LrxkhZDpVTmB2Qdrt05xqFjaecFw6pRD5qqVX2HjQJIXVMZBhGIqizpw5s3379jE3OHPmDACwLD4fQihOdRw4a+sa4JfzV8xVxaRIMAC0AeUIdAksSo3JAjwMY7WEO9ue4ZpZzK4jYqsTAFTn2pzl0xm9OprRTYEsjaLFZOU7BHzW1PXtBSWSmHQvRdEQQcXA3bt37969O3qhIISihPUyTTsO8ctihbR0bSyqA/FqKAqAAAAFUOBO/gozLMe1mx07z4bbQeo7C0qsiysMH58AAIoj2sP1g4G2gbhFU9R0vbqpfwgAhtzegy09K0pzhA4KTVBk6Ru5jCgFhxCaEm2f1bgDfbhmrFkojVXhdyuB84G+h7kenxzPFWNxTze68zL4ZXmHSdbRL2w84cjRK8W0//Kx60xbYs3ggEJFUDZ4nIs95gEIxS3G7T3/4VF+WaZVFq6qitlX1xAInhqKcGTg5VCUdXEFBJ6U6A7XQ9zXVBbTdK5exS93WBynOkzCxoMmLKzHAa+88kq040AIRcnF/ac8gTngZ6xZKA507Y42jsCpQAqgZrkM7BJ4eYxebZ9VoD57EQDEQ05tXbu7ulTooK5gepqq3exvXvrgTFv1dKOw8aCJCSsJWLRo0ZR8WU1Nzfbt2w8fPtzZ2anX6+fNm/foo48WFRVNyc4RSlmeIYfXMfZ9NuP2Nr5/iPMxACDTqQwV021dg6M3I8zUX6FbAYYCy4XulOgSOBm2qhLl+S7a7QMAXU2Lt3w6p5ILHdR4ZGJRtlbhZTkAqOuxNPUPlRp1QgeFIhbZVMKTtHnz5hMnTvCTDvT397/++usbNmx4++23y8rKYhkGQknG6/CcfW3fmG8NXei1BZpq5QZN3VufjblZsJT9FDoZaAagU6NL4CQRmcR6VZn+4FkAoBlOd6Te/I35Qgd1Bflp6ubAhNQf1F78yfVzhY0HTUBMx3Xcd999+/fv/8///M8777zzBz/4weuvv84wzIsvvhjLGBBKHayPsXX6MwCxXKKOYaV3O4GmQBKQ4/HJsNtQGJzleV6jll9WtPRIA0M645ZKJpkTmPLg6MX+7qHEmA4RhYppElBdXS2VSoMvCwsLS0tLW1paYhkDQqnD1mHiGH8XM21BJkXH7u/9NIFg3zacLCBcFDW0dPZwD8FDdcDFew/BVeW5/AIB2HX2orDBoAmI6eOAEQghJpOptHTs/i9CjTjAcY/CwuM/IWMcL9bL2Dr9t5JihVSZlTb+MR1+lxD+PxL5zAL8TkK7BOoBjNglMGw+o85RlqesbwOgJGa76uxFR2Vc95oqztCUGrV8zYDPm7u/Ob9IH5gzOkEl3ylo/ClChEwCduzY0dvb+x//8R+j3+I4bmhoaPT6GCCEOJ1OuNKBQ1GCx38CCMN4vSMfulsv9HKMv4inMtfg841Xl54QMrwHQhi+n2CE/wTBnbQCZab955bZLEtYNvwTKiHARVJ7dPT24388nP2HbjCReAg3+p/j8tuTERsPVBZIz3eJfQwApT7RZJ2ewSpl42wf6f6ndnufj7m+OKO+ZxAAWJbdfqJp/Zzp4X88DiXfKUivH688qGBJwPnz53/3u99VVVWtX79+9Ls0Tet0wnQ05RNAnU6XNL8BiQWP/wTYnYOhD9oAgPX43L1D/DGUqGTanIzxjydFUcN7IAQApFJppElAcCdnOKAIAAANMIci7SJRJDsBenLbj//xcPYfusFE4qHoEf8c425PjdxYIhmqLsk40ggAIobLONli/sa88baPdP9Tur1EIl5eUbCzvqdryAEABy4O3rWoQiER8vZyklLtFCTMP1V/f/+//du/aTSaZ555RnSZPzAB/wGoAKECSHF4/CM38mDZ2vtJYMZeXUEWHcbBDG5BKAooamJ/gdSlXQLLKFAB/jtGiKLsZbm6lh6JyQoAipZuR8V0b6D/XfyhRDS9trLgHwfqAMDpZfY3dt06p0DoqCYlpU5BAiQBNpvt4Ycfttlsr7/+elZWVuwDQCi5MR6fvdtfDECilisytLH89pqQLoHVKXEWHcmolq/NCfearXa6R29sI9zBpbOMO/3TPei+Ptd/+9UQx5P0XFOc/c6J82anFwA+PNt+08zpOKVQooh1EuDxeL7//e9fuHDhn//8Z0lJSYy/HaFUcGkzQGYsb2hGdAksAHDF7LvjBsWwX23+KMyNS43apn7riJVLHrzRl6l3luUqGzsBQGK2q8+02ufNmOJAp45ERK+Zlf/GsWYAGHR6cEqhBBLTZI1l2UcfffTUqVPPPPNMVVXsCpgjlDrYEc0A6TFtBmgDMAeW51NAp2RLwFSxLizn5P4az5qT50XWuB6Fv7I8VyHxP9vFKYUSSEyTgCeffHL//v3Lly+3WCzvh4hlDAglN2uHabgZID+mzQBwaZXAuZgBTA4nlw4tLOeXKZbTHzw71lDQeKGUildV5PHLHRbHyXacUigxxPRxQH19PQB8+umnn376aej622+/PZZhIJSsWK/PHigzJ1HFujeAzcs0BC5SMyjQYBIwaa7SXGVzl6x7EABkXQOK812wMH4nFloza/qHZ9sYjgDA+7UXq6dfYUwKigcxTQJeffXVWH4dQqnG2m4SqjcAABzqGgwOqK/Ck/+UoCjLNbMztx2kWA4AdIfrmbWLhY7pstKUsmtLpu1v7AKApr6h+l7LzBhWqkYTgx04EUoSrJcJaQaQxbgZgBD4MlCgUAsQv33YEg2rU9nmFfPLtNvX/cFhYeMZrdPiCP63sMDIcJyXZb0s+8ax5tC3+P8sTqwhHV8SuKQDQiiU9dLaADFuBugE6LH7z+9zsUvg5GRqlGup4Ts0knVVe/eAd8AKAEOH61cVZCnyM8ffg4Om9nfEYv4ht495/Vhz6BoKwGR3A8AXzd1uH6sJ9G3kPbi0Qq9M7LrCSQaTAISSgbDNABDSJZACmI8ZwOTQowYZ0k6vot8KAIxEVL9pl6swe/w86+qHVkc3xMsrMKh7bf6RoRfNtjnxW+YIAeDjAISSg61juBlAG/NBAW4CdYEkoIgCHSYBU41Tynx6Fb9MexnJwMjSAvFDI5emq+T8cp/N5fTi9FFxDZMAhBKe1+6ydQVqA6hkSmOs5904CxCcngi7BEaJ16gnYv8ZWzpopd0RTPMTYwUGNb9ACLSZ7cIGg8aHSQBCCa/9izOE9dfqjX0zACHDzwJUAPE7gi3RiWhPZqCzPQFZ9yBwcVo2QK+Q6hT+WYi6h5weJoJpGFGMYRKAUGLzWJ2dX5/jlyVKAZoBugF6AxejuRSIsCUgalitUmrQ8Mu0xxe3DwUoigo2BnCEtGNjQBzDJAChxNa69zjn8z921ca8NgDA8GQBgF0Co09VlHXJQwFXnD4UyFDJVTL/uIBOi8PHcuNvj4SCSQBCCcxjdV7cf5pfFqQZwEvgbCAJKE9XGzAJiDJaIvZkhTwU6InThwKhjQEMRzos2BgQpzAJQCiBte49znj8ffIEaQY4CxC8Fb02Nz3G356aWI2S0Sr5ZdrjkwwMCRvP5WRrFAqJfxR6u9nBcNgYEI8wCUAoUXltrmAzgFiIZgAIeRagAJifKUAAqcmTGTpSwBafDwVCGwN8LNdlietZEFMWJgEIJaqWkGYAXb4x9s0APQS6QroESkR4PokVsejShwID8flQYJpWKRP75xe+aLZzcRlkisM/WoQSUmgzgCJDp8zUxz6G0C6BWB4gxi59KMBI+y3CxjMmmqby0/yNAV6G7bZiY0DcwSQAoYTUuvc4EygXU3D9/Ng3A3gJ1AaSgHwK0jEJiDlP1vBDAYnZLrK7hI1nTDl6ZbCJ6OKgncWeAXEGkwCEEo/X7roQaAZQZaVlzS+OfQx1IV0CsRlAGCKRZ9pwZ0xZ9yDli7uyPGKanh5oDHD5mOPtJmHjQSNgEoBQ4mndM9wMULp2MUUL8Id8IqRLYEXsvx4BAACrkvsC5YMolpP1DACJu+fueXqVODDd0d66Di7+IkxlmAQglGA8VueFfaf4ZVVW2rRF5bGPIbRLYCUFYmwJEI7XqGMD0/WKHB7JoE3YeEaTiOhcvb8xoM/uOtTaK2w8KBQmAQglmPMfHg0OCihdu5gWok/+iZB7uWrMAIRFUZ6cdBK41ZaahuJwxGB+mkoUiHBbzQVsDIgfmAQglEhcZlvbp/7eAJqc9JzFAjQDeEKqBBZil8A4QKQSb+iIwe4Bzusb9xOxJhWLcnT+qZA7zI5jbf3CxoOCMAlAKJGc33WUDXT+Kl23VJDeAGewS2D8YbQhIwa9TP/eE/HWOaDAoKYDY1i2nWolcRZeyhILHQBCKFxO01D7F7X8sjbfmF01I/YxuBn2CKE5CgBACZDnYx2BtzhCHF5mxPbY8BsjFOXJSqNdHtrHAoDt7AWlQuZV9qYjAAAgAElEQVScmS90WMNkYlGOTulmWAC4MGg/2TFQPT1D6KAQJgEIJY7mnYe5wGxs5euuFqQZoJ0jHay/KSLf6W5yuoNvVfjY+t6RJWtKjdrYBZfiRLQnJ13R1gcEAEB3qC44cCBOFBg0zf3+mQ62nW6tykuPfX0LNAI+DkAoMTh6zB1fneOX02ZMM84tEiSMGsp/0qAAitxx1wEtxXEKmSdQO5LiiGH/KZ8tjioIySWixYWZ/HJzv7W2a1DYeBBgEoBQomjccYgESq+XrbtakFsoF4HGwPdmen0qrP4Wfxi9Otg5QOT0tL22D+Lpn2lVeV7wN3fraewZIDxMAhBKALbOge4jDfxyenle+szpgoRRSyD4zB+bAeIURXmy06QZ/hkd7ee7tccahY0oVIZavnxGNr/c0Dt0ttssbDwIkwCEEkDj+18F75nK1gvTDMAROBasEshx2XE2CA0No+ns9ddwUn+XL3XtBXlrj7ARhVo3twgbA+IHJgEIxTtLa0/P8WZ+2VhZaCjNFSSMVoDgXVuR24vnjngmNWgs11YGX6Z9WSs2x0slwWk65bJif2NAXY/lXA82BggJ/5ARimuEkLp3vgy+LLt9qVCRBJsBaIBCl0eoMFCY3AVZtnn+maUoH5u+9zjtjJd/tfXzhhsD/nWqVdBYUh0mAQjFtb7TLYONHfzytKtK9UXZgoRhJnA+kATkerxybMJNBLarSjVlefyyyO42fHKcYuJimsFpOuU1IY0BddgYIBxMAhCKXxzL1b93gF+mRXT5N68RKpLjBIKX/WJsBkgUFFWw8XpfYCZfab9V/3lNnFQS3BDSGPAeNgYIB5MAhOJXx4Ez9m7/WOr8FXNVwfrwseUjcDpw4cgkYIiPu0kUDpFCNnhDNaeQ8i8VF3rjZLDANJ3y6qIsfvlctxkbA4SCSQBCcYpxexu3f80vSxSy0rVLhIrkLECwLuB8wmGNt8TCapQDq6pJYLZJdU2rsr5d2JB4oT0D3j3ZImgsqQuTAITiVMtHxz1WJ78845ZFUo1CkDBI6MhAgAqIi8ZkFBFfpt583dzgS/1XZ2WdJgHj4eXqVcHGgLoey9luLCAoAEwCEIpHbrO9Zc8xflmRrilcNV+oSDoAegPX/fkUTjeSqNxF2dYFpf4XBAz7TkoCZfwF9M35xaGNAVgzIPYwCUAoHjW+/zUbmJGvfP01IolgF98jgdMyBVCNTwISmX1usbPMX2SC8rHpe46JzXZhQ5qmU4YWEMTZBGIPkwCE4o6tc6Dj4Fl+WVeQmbO4XKhILAQaA0lACQV6TAISGkVZrp7tzvNP4Et7fOkfHRUFHjkJZcOlPQOwMSDGMAlAKL4QQure/SI4V1DFncsFmTKYd5RAcPKZJZgBJAERbV5Z5Q0MMxE5PekfHaUd7vE/FFVZWuWK0hx+ubnferJjQMBgUhAmAQjFl96T5/trL/DLmZVFGTPzhYrEQ+BU4K4smwJh5ixCU42IRQM3VvvSNfxLsc2VvucYJeh0UOvmFopof46JjQExhkkAQnGE8fjOvfkZv0zRdMW3lgsYzGkCwSvDIgqEmLQIRQWRSgZuWsDoVPxLidmevvcY5WXG/1T0ZGoU3wg0BlwYsB1r6xcqkhSESQBCcaR55yHXoH+il+KbqjU56UJFwhE4GrgfUwPMEioOFB2cQmZavYBVy/mX0n5r+p5jlEewmSHXzSsUBxoD3jnZwmFjQKxgEoBQvLB1DrTsOcEvKwyaEuGqAwFAI4AlsLyAAhE2AyQdTq0wrV4YLCYo7bNkfHSUEWiSoXSVfFWFf+RCh9nxdUuvIGGkIEwCEIoLhJCzr+8nnL8f3qxvrxDLJALGExwZKMGRgcmL1alC8wCJydrywge0S5j+AevmFknF/kvSuydbGI4bf3s0JTAJQCgudB2qH2jwzxZorCzMqpohYDDdQHUEkoBKChSYBCQvxqAxrVnEKv15gKt7MP3DI4JMOqxTSG+e5e8G22tzfdbUHfsYUhCW/0JIYJ4hh3PAVvvqPs7HAAAtFhWurLJ3RzCfCmGmuEvXEWr49mARZgDJjklTm25enPHhEZHDAwASsz1j92HTmkWcSh7jSG6Zk7+3vsPpZQBg26nWa2dkS8WiGMeQajAJQEhgXofn0JNv2zr9w6N1BZktHx6NaA8Vd07lIAITgaZAElBKQTomASmA1an4PICfaFg85MzYdXjgpgVsYARBbKhlkrWVBW8fPw8Ag07Px/Wdt8wRbIhsisDHAQgJzNZpsnX5MwCxQqrNNwobz2EyPEfQUswAUgarVZpuWSxL1/IvxTaX8YNDkn7L+J+acqtnTtfK/b1htte0OoUbuJgiMAlASEisj6l7+4vgVTetJEfA+oAAYCVwJhBMPgXTMQlIJaxaUfzIrcH6AbTbl7H7qKy9L5YxyCWi9fOK+GW7h9l9ti2W356CMAlASEiN275y9vkf/yuNOoVBI2w8hwmwgeWrMQNIPVK9ynTrYm+mnn9JMWz6xyeUgS6rsbGyPDddJeOXPzhzcUig0QopApMAhAQz0NDRutdfGEAkFaeV5Agbj5PAyUAzQBYFxYIGg4TCyaUDaxa6g4+lCOgPnNGcbIZYFfCRiOg7q/y/fR6G+9eplth8b2rCJAAhYTBub83/7AmWSTeU5YqkAnfUPUYgWDFuKdYJTmFELBpcWeWoGJ4vQnOiWX/gDLAxGru/vGTa9DT/U4l9DZ3dQwJPdZjEcHQAQsKoe/sLp8nKL6uy0xSBDlkx5mFYhiMcIWYvc5gW8ed4HSH5PsYBY2QBWM81IRjV8rU5BgBQO938QphCt7d/a/nRD45oTzTzL5WNnWKrc/D6qmBxoYnptDjC2eyGirxNB85RAARg81d1DyytCOdTKqlYr5RNJrxUg0kAQgLoO93S9kUtvyzTq9XZaUJFwnCkvtdS4WP3WF0WlYJfWW61N16mV3apUZhkBUWEYtivNn8EAKVGbVO/NfwPhm5/9UOr7VUlnEquP3CG77sq7TFn7Px68IZqJm2CnVfcPub1Y83hbEkIYTlCUzDg8HzS0GlxeXVhJB8PLq3AJCAi+DgAoVjz2lw1Wz7mlymKmvmta2mhK6J4WK5R6a8MI+dIvkuYAvIoDjnL8kw3LeACRazFNpdx5yFZW9SHDFAUVRKScTabrDjFcDRgEoBQTBFCal/9xGP1P+MsXFWlL54mbEgAcKBjwBPoAlDmdGORNhTKm5vRv3ZJcOgg5WPTPzmhrmmJdldBrVw6L9c/kabF6TE53FH9utSESQBCMdX68Yme4/7mUPU0Q/mGa4SNBwAYCj4JzOCu4EiRG5sB0EisTtW/dokncEkGAtqjjWmf1bBRnn149azpdCA9Pd9vxS4pUy6mSYDD4Xj22WcffPDBRYsWlZeXb926NZbfjpDgBurb69/9kl+mRfS8B28SfEQAADTL5Q6fvzoANgOgyyEyycCNV9lnFwTXKFq6z/99h8gaxa77GSp5rt7fAuHwMmF2KkThi2kSYDabn3/++ZaWlvLy8lh+L0LxwDVgPfHCLsL5b2Vm3f0NfVG2sCEBgAegOdCRSsFxhdgMgMZB09YlMy3XzCa0/+7c1T1o3PG1rKM/et9ZlK6RiPyXqtYBmy9WwxRTREzvQjIzMw8cOGA0Gmtra++4445YfjVCwmJ9zIn//sBrd/Evpy+bnX9dpbAh8U5QlJcCJQAAVGAzAAoRHGc4Uo7BXZ7bs+0rxuEScVwa4QyfnjYsn6NfOpO6tLhEmkZhtrlC10Q6ZFHDchIRXZSuaewbAgAfy7WYrOVZ+on8PGgsMU0CpFKp0Sjw5CgIxR4h5Oxr+y0XevmX+sKs2d+9noqDWjwuAicoGoAFACXHFbixPisaFhxnOPa7YpHM7lYyrMfHAoB968GWj094sg0gGm5gXvfDtSP2EOmQxTt+vgEAcvWqTovD4WUAoHPIkatXqQOjFdAkCf888nKEGg1CAgT5dpSUx//ip6fbD5zll6UaRdUPbqXFopCfcQp+2ont4RCBYOt/hdNNh4ZDCJYMFAYhACT+jz8Ri9z5mQaHy9MRmAPT5qI9ve7cDDLVV2iaokozdac6BgCAEGjqH5qfm36ZNHqyZ4/kOwWNf78Rp0kAx3FDQ0OCfDUhxOl0wpUOHIqS5Dv+lubu2tf3E5YDAIqiSr97nVfEeUN+vQnDeL2TugUnhExgDzaAw7SETx8yFNI8hyv4rJXjLvvYlRDgWPZy745+a/ztI91/ONuP//Fw9h+6wQTiuWIMV4yHkMv+E4QfD7/ZJI/nFT+rLMzu8bHyPgv/k1Nen+JCjztLz2iUY+4h0niAAP+7rZHQaQrJoNMLAAN2d4/FHpxkKJTPx0zy2pF8pyC9frynJ3GaBNA0rdPpBPlqPgHU6XRJ8xuQWJLs+Fvb+hv+uZ8GCkQiAJh517UFV42sfmp3Dkqlk6rDSlHUBPZwiAOWAN+IcEtxVvvxRv8bhAAATdNj3olSFNCiy/YcGP3W+NtHuv9wth//4+HsP3SDCcRzxRiuEA8hFDXB4x+K32ySx/OKn6Uo4NI0boVM1mmi+TEmBBQ9Fp+H4aciHLGHSOMBCoK/2+VZaYcv9vOniFazM1OnFtEjD5FEItYF6hlMTJKdgq4oTpMAEDQLowKECiDFJc3xd/SYjz69jQk8aM9ZXFF0Q/VYP9cU/KiR7qGXQE2gvTONYasyde0jwkn845+oKAogwaZv4uRSV2G2rHtAbPfX85GY7bTb67VN5ehBlUySp1e1m+0A4PIxFwdtxRmji1hPwakjaU5B4cBiQQhFhctsO/zU1mBlwIyZ+XPvvyF+Tiv7yXA3gjkOFx03gaFEJaI9uRneDG0wIRW5vGdf/JB2TmWZv+J0jTRQY/vioN15mRkuUPgwCUBo6nltriN/3eoa8PeC1hdlX/XDtSJJvDS8tRJoCaQAxYQYfXgmRVOBonwZOnduBgkMEGAcbkV7v3jQNlUFhsUiuiwwoQBHSEOvJZl68AkiXs5KCAnCM+TwOiZVHkeqkskufQbJuL1Hn95m7x7kX2py0hc+uk4sn9RT/ynEEdgXOG3SAMsJF8U6Lyj1sGqFqzBL3mmi3T4AAAKyPovI7fVkpwE9BbedmRqFYcg56PQAwKDT02tzZWuVk99tyop1EvDaa69Zrda+vj4A+PTTT3t6egBg48aNGs0EJ6ZEaDK8Ds/Z1/ZNZg+zv7syNAlg3N5jz+0IlgRQZmgX/nS9VK2YVJRT6gxAbyAJmEdBOgAmAWhqEYnYlZ8l7TUH14itTtrjcwenHpgEiqLKs/SHL/Tx8wg09VvTVXKJCFu1JyjWScD//M//dHZ28st79+7du3cvANx2222YBKAk4LW7jj693dLaw7+UaZWLfrpBMdGZ16PBTWB/YOiZFOBa7AmAooSmvNlpBUtnmv/3Y4oAANAen+Jir1c5xri+SCml4gKDunXABgBehsUagpMR6yRg//79Mf5GhGLDNWg78tTW4FMAiUK26CcbVFlpwkY1wpcEghOwLKVATQHOx4KihaIyF5S6Pz0t6xrgRw9SLLE1dEj0ap9BM8nhD4UGTY/V5fIxANBhcRg1CsNUpBcpCJtQEJoC9u7Br594O5gBSDWKxY99U5sfX0WyewkcCw4LBFiCzQAo+jiFzFWQxYZcoaX9Q7KuAbh8Qapw0DRVEXL3X9djZia3w5SFSQBCk2Vp7fn6yXdcgzb+pTJDe/Xjd+kKsoSNagRCYA+B4GnyRhrEmASg2BCL3NONvjT18AqbS3Gxj5rcAD+DShacZdjtY5sjmZIABeHoAIQmZbCxo/7dL4MVgTS56Yt+skEecr6LE2cA2gPNAKUUlGAGgGKJorxZaZxcKg+Mm+W7CHhy0lmVfMJ7LTFqBxxut48FgE6LI1M98V2lLGwJQGiCCCHWtv6af+4NZgBpM6Yt+f++FYcZgJvAvkAjgBjgRswAkBAYnUo7O5+T+Kv9UCwn7+gXmydeRUBM0zOzh7vd1PVa3Fj0IkKYBCA0ERzDDtS1W1p7gucvY2Xh4p99UzqJ25ro+TykP+A1FOgxCUACEasVl3QRICDrtUh7zRPOAwxKWV7IQ4F/nWqdkjhTByYBCEXM5/L0njrv7B+erKxgxdwFP7xNFJdznLdhf0AUV/guAvrh6hoSi0Pe3g8RzS4YYoZRqwiU4zx8se+L5u4pCDJlYBKAUGRcg7beE+d9gTqDlEg0974b5mxcSYsjmRstVnwEdoV0ml6D/QFRPKAob1aaJ0s/PNGA06O42Ed5fBPYmZimZ2Xrg0MOX/66vsOCQ1/DhUkAQuEiHGdp6e4/c4Fj/LcsIpmk6vu3TF8+R9jAxvE5gcHA8nwKijADQHGCopg0jTvPSET+X0rayygu9oocrgnsTK+UFaf75xTwMtwzn9Z6mAm2K6QaTAIQCovP6e492WJtNwVn35PpVNnVJdrp8VUMIFQngaOBaDUAKzEDQHGGVcldBVmc1N+YT3FE3mESm+0T2FWBQW1Q+bsadFgc/zzUMGVRJjVMAhC6AkKIvWuw53iz1z58j6LJTc+cWySSxu8gW4bAB9xwYYA1NMgxCUDxh0glroIsVhXaVdA8ga6CFEXNzk7TBWbq+ryp+7OmrqkNNSlhEoDQeFgfYzrbNtjUSTj/KYmWiDJmF6SV5FB0XF9UvyBgCixXUlAa18Gi1Cai3XmXdhU022WdpkirCkrFonsXlw13Dviqvr7XMoVhJiVMAhC6LGf/UM+xJtfAcCUyeZp62lWlygytgFGFo5XAocB9lArgBswAUJzjuwpmDncVFNvdiot9nqHIuviVGHV3VhXzywxH/rrvdPeQc2ojTTKYBCA0BtbLmOraTOfa2EBlU4qm9DOmGSsL43McYCgHgR1csOsCrKFBgUkAin8UxRg07twMEmhjoz2+M5t2S0xD439uhHVzC5cWZfLLdg/zp09O2dwTGXSQIjAJQGgkZ/9Q97EmZ9/wqUeikmVVzdDmZVCTm/osBgiBXQSCHauqKSiP95ARGsaqFe78TBIYcOuzOTN2HZFf7A1/DxRFPbJ8dmmmjn/ZY3U9tb/Gx+L0QmPDJAChYayXMZ1rM51r44LFRynQ5huzq0ukaoWgoYXrOIGmQCOAkYJVmAGgRMPJpa6CTE7ub3KjGNaw76TqzIXwuwpKRPTPr5+bpfH/zdb3Wp7/4izLTbAoYXLDJAAhAH4IQM9g97HG0DqAfAOAviibohPjL6WXwL7AiU4MsI4CCSYBKAERidiVn8kEJwQioDtcrztUF35XQa1C+osb5qlkgUqCF/r+/sUZzANGS4xTG0JR5XN5+mtaBxs6OV+gwEigAUCmUQoaWgTcBLZyEJw+ZSUFmZgBoMRF057cjOylM4MrVOfaDB+foMKeIihHp/rZ9XMlgWJEh1r7nvv8DBPhiIOkh0kASmmE46zt/T3HmtwhdUYlanl2VUkCNQAAAEfg/ZDigKUUXIUZAEp0FFV4y6KhpTODQwbkHaaMDw6J7OFWFZyZnfbzlfOCecDhC5gHjJQw5ziEppyltef433dYWnqCNQAomtIXZWdXlUg1idEDIOgAgeaQWYLWUhD3XRgRCotjVsHAqmoSmIBYMmg37vha0hduAYC5uemhecCRC/1P7atx4YzDAZgEoFTEuL3n3vr8qz+8Ze8aCK6U6VXZC0q1+cY4rwI02qm+oS8DGYAE4Js4JhAlF09+Zv8ti4NVBWmXN2P3EXlLuLMFzs1Nf2zV/GAecLJj4De7jvWH3ZyQ3DAJQCmnr6b1i//3auvHJ4aLAIpFhvLczLlFEoVs/M/GIROBl2svBl/eSDi1j3F4w/2Pm+g87gjFEpOu7V+71Beo00WxnOHT0+qTzWEOGajMMTy2ar5U7L/ktZsd/7nzaGPYzQlJLH4rnyM05TxW57k3P+s6csnMIspMXdqMaSJpvJcAGpODwDsceBj/M86lFJSyXESlUkuN8V79ECEep5Kbblms/7xGccFfNkB7olk85LAsmwNhTORdmWP47c0L/vzJ6UGnBwCsbt/vPzxx/9Lyb5TmxH/9j+jBlgCUEggh7V+e+fzXW0IzAEW6pvK+GzNm5idoBuAl8A4Bc+BlEQUrUvdUhlICEYvM18+3zSsOrlGe787YfZh2uMP5eGG65r/WLizO0PAvGY68dLD+qf01Vpc3KuEmAkwCUPJz9JgP//m9mi0f+5wefg1FU0U3VF/7u3vSK6YLG9uEcQS2E+gKNIWmA6ynINE6MyAUOYqyLSgzX1sZrC4s7bdmvv+VtNc8/ud4aUrZb9ZctSRQVxgAjrWZHtt+6GSHaZxPJTF8HICSGcewLR8da/7gMBssAACgnW6svHeVvihbwMAmiRDYG1IZUCMV34mdAVEykopEa3MMY7yRY3AVZ/ds/4p1ugEAWNbwyQnjjVfJrA5bINf370Elk+lUl6wRi/7jujnF6W1vnzjPlw+yun1/+vj0dSXTvr2gRCtPyHbBCcMkACUt8/nu2v/92NY53P9fJBGV3n510Q1VdBhPEOPZQQLHQ4YD/Ki62L33uKARIRQVnNf31eaPLvcuJRbJbC5RYH4g+6v7zJ+dzirLCx3gM/u7K0ckAQBAUdTayoLKHMPzX57tMPtrhHze3H3kYt+G+UVLpmmm+ueIX5gEoCTEuL0N/zpw8dMaEtJzOGNm/px7Vqoy9QIGNiUOcfB54MeiATbQUKhT1gsaEkKCIBKxOz9T1mMWW/3zBbt7zH0ub/qsfHEYs30Wpmv+sHbRW8ebd59t59e4fOzrR5v2KqUbl1QsyDemQodBTAJQsuk93XLm1X1uc3AiPZCq5bP+z4qcJRVJ8Cd9jBueHQAAbqKhJOF/JoQmgaY90wycTCI1DfHzZ3uszp7jTekV0xWGK9/QS0T0xkVlCwsytxxquDjoP2n02FxP7a8pTNfeMb+oenoCzB06GZgEoOThGXKcffOz7qONoStzl86c+a1rZdqEmQJgHCcJ7AnJAFZSUJ3MZyeEwkNRvnQtJ5PIuv2Fszkf2197QZtv1BVmhbODiiz9H25btL+h860T5x0e/8OFCwO2v+yrKc7Q3D63cEG+kU7SVACTAJQMCMe1f3mm/r0DvpA+QcoM7ZyNK41zCoWLayqdJvBhSMnzFRQswcE9CAWwaoWrMEszaOMCwwWtbf0eq9NjdWrG7Fp4KZqiVlXkLSnKevfk+b3n2oPrW0y2v+2vzdIq1syafl1JjlyS2N2JRsMkACU8W9fAmVc+GWzqCq7hRwCW3r40nOeCcc7DsAxHjlPU59TwNX8xIfMJF5zyiCPE4WWCyzGPEaG4QCRi/ZwCX4cp2B3YY3Ece2Z71ffWZFXNGPMjFqcn+LfDu7EiryrH8Nn5nq9b+4JTDbWb7S8erHvtSNPyGdlLi7MNynBLi6qkYn3YGwsCkwCUwJymoeZdR9s+O03Y4Xtk9bT08m8u0+RluAZsV9wDYSY/jwixdQ1eeauJxuDjyDabu14pB/CPcix1eQwOV2hPwAofG6wSiBUAUSqjaDqtJEemUw00dPCnBZ/DdezvO/KunjXr2ysko67HDi/z8tcju9V6vV6pVDojQ3tx0NY15AxNrD+qa3/jeHOGSpGXpkpTSK/YXeDBpRWYBCAUFaa6tlMvfTTY0BFcQ4loXUGm3KBu++x0mDupuHP5JMNgPb76d7+czB7GiYEj8ClF1yvlwTXlTvcspzs5H04iNEWURp1ELTeda/PZ/Y8GOr46N1DfPveBGzNm5oe5E7lEVJ6lL0rXdA45OswOb+BOgxDot7v67S6VTJKnV2VrFeLEmXN8NEwCUOLxWJ11b3/eeaieC5kPVG7QGEpzxHKpgIFNLR+BDwicCbnVqHS4Sl2ecT6CEOJJFLLsqhlDF3p9gZLArkHb4b/8q3Dl/IpvLhOF/aBQKhYVpWvz0zQ9VmeHxRH6lsPja+i1nO8fytYq8/QqVWI+fMQkACUSwnFtn9U2bD3oC7kWiqRi/YxpSqMumUby2Am8G1IVmAKosjkLPalb4RyhSFE0rS+elrdsTtPOr519Q/zKC/tO9Z5qmf3tFZnzi8M/Y4hoKlevytEplxZlvfRVfb/dFXxEwHCkw+LosDgMKlmeXpWhkifWiQiTAJQwhi70nnl1nyUwgRgAAEWppxl0RVkiSVL9JvcSeIcDa+AlDbDQ6sj1+oSMCaHEpCvMWv6b79a/++XFz2r4Na4B67G/78isLJp19wqIZPIwiqJmZGgrcwxuH9s55OgacniZ4d5Igw7PoMOjkIjz0lQ5OmWiPCNIqlMnSlYeq7Nh68GOA2dDKwBqpxuLVi/o+KJWwMCioYHADg6Ct/wKgMUWWzrDjvcZhNDlieXSORtXZlWV1GzZGywj1lfbOvD/2gwr5oFKEc5MxKHkEtGMDG2RQdNnd3VYHEMhkxC6fExT31CryZarV+bp1VP5Y0QHJgEornEMe3H/6aYdh0Lb/8Vyadm6pQXXz3f0WjrG+XCiYQl8SuBwyBA/IwW3smw3ZgAITZpxTsF1/3Vv045DrR+fJBwHAKyP7froWCZF2apLXDNyIMJmfJqmsrXKbK3S6vZ2mB29NldwHAHDcRcH7W1mh0Yu+c6C0nxD/GYDmAQgYXiGHF7HmH3cCGEYu3MQgBps6mzeecjZZwl92zi3uOSWRTKdytFrmYoBfvHCSmA7gfaQDGAGBesoYAG6hYsKoWQilktnfuvavGtmn319/0BgYJHY5kr7vFZd02qrLnEXZEWaCgCAVi6dNU1aYtR2Djk7LA5vIGsnhBxr66/pHJyfl35bZUFFlj4OuwtgEoCE4XV4zr62b/R6AuD1esHLDrX2ugcvGegvUcnTSqYBxzXvPMSvmfwAvzhxnsBODkJ7Hi+lYAUFNHXJSoTQ5Gly0xc/dkf3kYa6t7/wBU4yErPdsO+UL11jvarMmzmRYhtSsagoXVOQpu61uY+NX7EAACAASURBVNrMdrtnuBPPqY6BUx0DpZm6DfMK5+Wmx1UqgEkAii+M22s53+UZsEHIPTEtEekKs9TTDHH1xzMxfAXA4EsvwCtn2/aww2tkAKs5bgYQFwBgBUCEIjSiAqCHYayWsXLp8umlv7iz45OT/buOUD7/vbtkwJa+97jKoHZVFruKskEUcec+mqam6ZTZWoXZ6blotgOAl/Xv/Gz34Nnuwel69Q0VeXNzDWNORhD7CoOYBKB4wfoYa1u/rWuAsNzwxZ4C9TSDrjB5+v8zHAlW9zOJRcc1Kkn7gDtwDtIz7GKrw8dxwRpmWAEQofCxHNfUbw1dYzA7dp5tv9z237npqv1KhbqmRVXXRgXKAckGbPLPa7RHGxwz8x0V00nk1UcoijKo5AaV/LoZ2c9/ea4vZEihye4+2WFSySSFBnWWRjHixib2FQaT5MSKEhrrZWydJlvnQGj1XwBQpGt0RdlSlfxyH0xcPgrqlIrzChkB0AdWlrg8sx2uZJufBKH4ximk1sUV9jmFmlPnlY0dVKChTuT0aI83aU6fd87IcZbn+TJ0E+gukJemnpNjcHqZi4O2Hutwz0GHx3e229w6YCtM12SPSgViCZMAJCTW47N2mOzdgyMu/1KtUl+ULderhAoseghAh0xSq1K66OE/eyXHVducmb7k6eeIUGLhVPKha2bb5xapzl5UNLSLAgUAKIZTNXSoGjoYvcpZkustmTaBnSul4pnZaUXp2otmW5dleDICp5c5121uNdkK09XZWqUgsxVjEoCE4Rq0DjZ1OnrMhLvkmbdYIVVNz9Bkj/3ALNENENhF0Q2aS5KbJdPSJHUXJPjoHyGhsRqldcnMgTkF+gt9qnMXxTZX8C2xxaE91lhX35auVTlnTHPnZ0b6mEAuEZVn6osMmjazvcPiYAOnPpePqeuxtA7YCgwa36W3QzGASQCKKcJxpnNtF/ad6jnR7DJd8uhOrJTp8o2KTL3P50uCDoAj2Al8QeA0AYa6pAFgvt1598y87ftOChgbQknMqJavzTFc7l210z36XY7o6bI8sqrK0dQ5dLzR1zkQnFNYxLKZJguYLNSRevl0o7osT1WaK9Yqx9+/g6b2d/hnN5aKRSVGXX6aut3s6LDYg92E3T62odfy1P6aJ29frJTG7tKMSQCKEZ/L03Hw3MX9px29ZgCAkE7vEpVMm5/JF/9PvvthN4FDBI4QCK36SwOUOt3lTjf+BSIUVRTDfrX5o8u9W2rUjuhICAAcy9Ki4c45a3542yfPbBdbnbSXYSQiT6Abr71vyHS8GQBYuZRVy1mlnFNIR/Qb4Pd/9UOrR3yFVCyaYdTmG9TtZnu72RFMMjqHHA19lqq8jIn+uBHDUxCKLo5hTefaOg/V955sZr0jn3lLNQptvlGRrk2+W38AsBE4QuAEgRHT/mT6mHl2pybm7X4IoQmQpal9GTpfupZ2ebUs4+4xU+wldysit1fk9gJYiYhilXJWKWdVMiIRX7EjoUREF2do89PUHRZHm9nuYzmlRDwjI6YDgjAJQFFBCLG09nR9Xdd1tNEb8lyNR9F05rxi96BNqlUm5eW/n8ARArUERtT7zaZgKcu5huzChIUQmjCK4pQytdHYrVaKnB6RzSW2u6hLS3pTLBHbXHxPAiIWsUqZm2MphiPjVvsQi+jCdE1emsru9j2yfJY2tvOhYxKAphLj8Q3UtfXVtPbVtAYn6ggl0ynzr5ubf12lz+kds2JgQvMSOAdwikDnqD95PcB1NMwCcAGpH+uzCKHEQFGsSs6q5F6ip91esc0lcrhpz8hJPimGFVudDpdH6WMvPr9DObvQWT59nL2KaVqvlCkjmdVwSmASgCaLcJytY2CgsaP/zIXB+nbWN8ZsN7SIzpxblLN0Zta8YlosAgCfczA24Y2o0DcCR8iI+mJimpJFOKWYj0ALQAOBhlEt/wBgpGApBbMAREnY5IFQCqMoTiHzKmQAQPlYkdMtcrhFTjfFjHzSxzjcuq/OuQqyJlB3KNowCUATwXh8Qxd6zU2dg81d5uYuxjX62udnKMvNXVKRvaBMqJo/oRX6RqvwsSPercjSh1OvixCwAFwE+OxU6xEORt4FAABAPgVLKZgBEygxghBKJEQiYnQqRqcCQmiPj3Z6RC6PyDk8RxoRi0hclj2Nx5ii5PLT1o0wPIvd6PekKplMl/AVbMI+FH6EEK/Nae8227sG7N2D9q4Bt9lG0Zetqk2LaENZXubcoqzqEmVsO7lElZdAL0AvgS6AiwT4LsWK3qERGYACoJKC+RQY8dqPUKqhKE4u5eRSBjRASJZK1t45kLe4oilNM4GZCGIghZKAy01bNwI/i51UKh3zBD77uyuTIAkY51AQQjgfw7h9jNvLOD0+l4dxeX1Oz+iCvqOTAJlOmVlZZJxbZJxdII6/Vq/wsQQcAA4AO4CFgBnAAjBAwAwwTvceMUARBbMpKAcQ4+UfIURRYpWcSdOkX1vJdMXoAWikUigJQEGEI6zHx3oZ1utjPQzr9TEeH+vxMW4v6/GRyz9BH02VlWYozUkrzTGU5Crjb7ZsH4GLQHVLJSwFHFAsBSxQHAUsRbEALEW56jvOaJQMRfkoiv///bTIG8nYPYWYLqKgnIISgLEzR4QQilexTgK8Xu8zzzzz/vvvW63W8vLyRx999JprronB91rb+9u+ODN0sReACv4PKIqiKYqiKJryL9M00DTLMZSMo0U0RdOUiOa3iUGQU4L1MYzT47W7vXaX1+7y2V1em8trd3usTq/V6bE6PFan22wfUa0vfGK5RKJSFK6ab5xTmDZjWjy3i9gJbObARtNu7WWDHOgyW2SXNFrIAa7YZqcAyKWgAKCQgmuvr2x878BUxIsQQrEW6yTg8ccf37Nnzz333FNYWLht27bvfe97//u//7tgwYKofqlrwPrVH97yOdyuAVs42xNCLrnqU0DRNC2iKRHtGrDJ9CqxXCKWSUVyiVgmEQX+E8skIqlEJJPQEpFIKhFJxLRULJKIaLGIFosoEe3/f/6xEDUysSAcRwgQjgOOsAxLGJb1sYRhOZZlvQzL36nzN+4eH+P2Mm4v4/IyLg/j9vqcHp/Dzf//6II8Y/6EYR04CsRyqVghkyikYqVMopRJVHJ+St/CVdWay1fijBNtAGPNIh4xOYCeAj2AESCbgiwAbUhfv6Sc4wAhlCJimgTU1NTs2rXrF7/4xYMPPggA69atu/XWW//yl7+89dZbUf1e16AtrEvj5RAgLMeyHADYuwecpqEpiYqiKKAAgAIgEbXATz0KRFKJWCYRySViuVQkk4jlUrFMIlZIx+n9F/8KALQAYw4MoABEBESEpMulHMuKCEgIERMi4UiuWK6nKTUFKgAVgB5Ajt37EUJJKqZJwEcffSQSie666y7+pUwmu+OOO5566qnu7u5p0yYyP2OY0mZMm758TsfBs/7+/vFRnp4QAgRiE41EJZdplVKNUqZVyLRKjiO9J5pFUolIJhZJJbRElEDPO8KnouAHNLT52AtmK01ABIQmICKEDmnwX3f3tdtPNIZ+qkIlVSVy6oMQQuGjxi9nOLXuv//+3t7e3bt3B9d8/fXX99133wsvvHD99dcHV548eZIQIpOFM1o7AhzDui0jmodJ8P8A+MsyAADhCH9NJPxFmgy/K5ZKgPJfvwlHgPhNbajhoPgHCoE+DRTFd2gILPNdGWi+QwM9YrTjWIciMnK9io6wos4I48Qw8nHM5cl0Ss+Qc/xtCCEeZoz6RTxtusZ66UMimTiylCicGMaPZ3QMoaRikffy8Y/eQzjbj97/+DGEGc+YO4koHm26xj3knED848cQUTwj9jCB4ynXKcM8mJfb/zg/RZjxBPcwsd+HK4YRZjyj9xBpPLp07dBABB2YRu8/Hv6+lGkaW3ifSlNIxVM9klAmk5WUlFzu3Zi2BPT39xuNxtA1/Mu+vr7QlTRNc9zUz61Ci0XJNGZ9MuLhUExVDOHsZPy+i4Zpk+3cEOkPMjqeyccQD3uYkp2ojTrBY8A9xFUYybEHOcS6HnCYYpoEuN1uqfSSntj87b7b7Q5dOW/evFhGhRBCCKWmmD77lMvlXu8l9WU9Hg+/PpZhIIQQQghinAQYjcb+/v7QNfzLzMzMWIaBEEIIIYhxElBRUXHhwgW7fXiG2dOnTwPAzJkzYxkGQgghhCDGScDq1atZln377bf5l16vd+vWrfPmzYvq+ECEEEIIjSmmScC8efNWr1791FNP/elPf3r77bfvueeezs7Oxx57LJYxXI7Vav2///f/LlmyZP78+Rs3bjx79uz423Mc98Ybb9x+++1z585dvHjxPffcU19fH5tQk1Kkx5/n8/luvvnm8vLyl19+OdoRJrfwjz/HcVu3bv3+979/3XXXzZ8//9Zbb/3v//5vvnMPCpPX6/3zn/+8bNmyuXPn3nnnnQcPHhxn497e3h//+McLFiyorq5+5JFH2tvbYxZnsgr/+O/du/fRRx9duXLlvHnzbrrppieffNJqnWDB9bgV0zoBAODxeJ5++umdO3cODQ2Vl5f/+Mc/Xr58eSwDGBPHcXfffXdDQ8ODDz6Ylpb2xhtvdHd3b926tbCw8HIfefzxx3fu3Hn77bdXVVU5nc66urq1a9fGZh6E5DOB48/75z//+eyzzzqdzmAZSjQBER1/h8NRXV09f/78FStWpKennzx5cvv27QsWLHjllVeSsuRUNPz0pz8NrZ5eW1t7uerpDodjw4YNNpvt/vvvl0gkW7ZsIYRs3749LS0t9mEnjfCP/+LFizMzM1etWpWTk9PQ0PDWW29Nnz5927ZtSdWZnSBCdu3aVVZW9uGHH/IvBwYGFixY8NOf/nT87ffu3RurAJNcpMefZzKZrrrqqr///e9lZWWbN2+OfphJK6Lj7/F4jh8/HrrmueeeKysrO3jwYNQDTQqnT58O/Y11u92rVq266667xtz4xRdfLCsrO336NP+yubl55syZf/3rX2MUazKK6PgfOnQo9OW2bdvKysreeeedqEcZQ1geFQBgz549GRkZN954I//SYDCsWbNm3759IwY0Bm3ZsmXu3Lk33HADx3FOZwTV4tCYIj3+vL/85S9FRUW33XZbTGJMZhEdf6lUWl1dHbrmhhtuAIDz58/HINQkMGb19JMnT3Z3d4/eeM+ePZWVlXPnzuVfzpgxY+nSpR9++GHswk06ER3/xYsXh75ctWoVJN2vOiYBAAB1dXWzZs2iQyrGV1ZWulyu1tbW0Rvb7faamprKysqnnnrqqquuqqqqWrlyZWgtZBSpiI4/r6amZvv27b/61a+wCXryJnD8Q5lMJgDABuow1dXVFRYWqtXq4Br+Gl9XVzdiS47jGhoa5syZE7qysrKyra0tdIwVikj4x3+0pPxVxyQAYKx6xnzpghH1jHltbW2EkF27dv3rX/967LHH/vKXvxgMhp/+9KdffPFFjMJNOhEdfwAghPz+97+/+eabq6qqYhFfsov0+I+wefNmtVp97bXXRiW4pBNm9XQAsFgsXq83zI1RmMI//qO99NJLIpHopptuilZwQohp2eDY4zjO5/ONs4FUKqUoanQ9Y/7lmH2e+fZ/i8Xyzjvv8BWOr7/++pUrV77wwgt4HhwhGscfALZu3drY2Pjss89OYahJKUrHP9SmTZu++uqr3/zmN1otTswRljCrp0Pg+I+5MQ7HmLDwj/8IO3fufO+99x566KErdlhOLEmeBBw9evSee+4ZZ4Pdu3fPmDFjdD1j/uWYMxnyK/Py8oJzHKhUqm984xs7d+5kGEYsTvJDGpFoHH+73f7UU089+OCDWF7iiqJx/Ed8/Omnn77jjjvuvvvuyUebIsKvns4f/zE3nvJJVlPHxKrXHzt27Ne//vWyZct+8pOfRDe+mEvyK1ZxcfETTzwxzgZ8s+foesZ809CY9Yz5lRkZGaEr09PTfT6fy+XSaDSTDztpROP4v/zyy3x5gI6ODgDo6ekBAKvV2tHRkZmZOSLHT3HROP5BBw8e/MUvfrFixYrf/va3UxFsqjAajb29vaFrLlc9Xa/XS6VSLLU+tcI//kH19fWPPPJIaWnps88+m3y3ecn284xgNBo3bNhwxc0qKiqOHz/OcVywb1RNTY1CoSgqKhq9cVZW1uhfo76+PplMplKNP2ltyonG8e/u7h4aGrrllltCV27atGnTpk3bt2/HEtShonH8eadPn/7hD384Z86cp59+OvlOi1FVUVFx+PBhu90e7Jt2uerpNE2XlZWdOXMmdGVNTc306dND+7WhiIR//HltbW0PPfSQwWB46aWXkvIMjx0DAQBWr15tMpn27t3LvxwcHPzoo4++8Y1vBG8r29ra2tragtuvWbOmu7s7WGdqcHBw3759S5YsCe1fjcIX0fHfuHHj8yF+97vfAcCGDRuef/75vLw8QeJPdJH+/p8/f/573/tebm7uP/7xj6SqmhIT41dP7+rqCh2BdtNNN9XW1tbW1vIvW1paDh06tHr16tiHnTQiOv79/f0PPPAARVEvv/yywWAQJuIoi3XFwPjEsuzdd9/d2NjIV0x78803u7q63nvvveLiYn6D66+/HgD279/PvzSZTOvWrXM6nffff79Go3nzzTd7enrefvvtiooKwX6GRBbp8Q/V0dGxcuVKrBg4GREdf7vdfuutt/b29v7kJz/JysoK7iQ/Px8Ha4Tpxz/+8SeffHLvvfcWFBTwFeu2bNmycOFCANi4ceORI0caGhr4Le12+/r16x0OxwMPPCAWi7ds2cKy7Pvvv5+sF6TYCP/433777fX19Q899FBZWVnw4xkZGclUHBbb8QAARCLRiy+++Kc//enVV1/1eDyVlZVPPPFE8Aw4WkZGxptvvvnHP/5xy5YtDMPMnz//z3/+M2YAExbp8UdTK6Ljb7FY+LIqf/3rX0PXr1+/HpOAMP3pT396+umnd+zYwVdP37RpE38FGk2tVr/66qt/+MMfXnjhBY7jFi9e/Mtf/hIzgEkK//jzM8Js3rw5dOWiRYuSKQnAlgCEEEIoReEzbIQQQihFYRKAEEIIpShMAhBCCKEUhUkAQgghlKIwCUAIIYRSFCYBCCGEUIrCJAAhhBBKUZgEIIQQQikKkwCEEEIoRWESgFDCe+6558rLy8vLy/ki/+N4/PHH+S03btwYvXjKA7Zu3Rq9bxkt/OOAEOLh3AEITZnDhw/fc889oWtomlapVNOnT7/66qvvu+8+o9EoVGxxxePxLFu2zGq1AsC111770ksvjdigo6Nj1apVfFHze++991e/+pUAUSKUAjAJQCiKOI6z2Wznzp07d+7c+++//+677/Izlk6ta665RqlUAoBGo5nynUeDTCZbs2YNP53rwYMHTSZTRkZG6AY7duwITmuyYcMGAUJEKDVgEoBQVNx8881z5syx2+2ffPJJY2MjAPT392/ZsuWXv/zllH9XdXV1dXX1lO82qjZs2MAnASzLfvDBB/fdd1/ou++//z6/MHPmTJyfE6HowSQAoahYvnw5fwv7wAMPLF261OfzAUBzc/OIzY4dO/b666+fPHnSZDJJpdLS0tLbbrvtW9/6lkQiCW7T0NDw0ksvnThxoq+vj6Zpg8GQn58/b9687373u1lZWQDw3HPP/f3vfweA3Nzc/fv3Bz949OjRZ599tra2ViqVLlmy5Oc///noODs6OlauXMkvv/LKK4sXL+aX+YnVAWD9+vVPPvkkv3Lz5s0nTpw4f/682Wx2OBwKhaKwsHDlypX33nsv3xQRvvnz5xcXF7e0tADA+++/H5oEnD59+sKFC/wyfwzr6urefvvts2fP9vT0DA0NEUIyMjL4I7BgwYLxv6i8vJxfeOKJJ4KNCo8//vi2bdsAYNGiRa+++mpwY5PJ9Morr3z++edtbW0Mw2RnZy9btuzhhx/OycmJ6KdDKFFgEoBQdGk0GpVKZbFYACAtLS30rb/97W+bNm0KvvT5fKdOnTp16tTu3btfeukl/rLa3Nx81113uVyu4Gbd3d3d3d2HDx9euHAhnwSM6dNPP/3hD3/IMAwAuFyuPXv2HD58uKioaDI/y0svvcT/IDybzVZbW1tbW7t79+633npLpVJFtLf169f/9a9/BYBz5841NTWVlpby64PNABKJ5NZbbwWA48ePv/nmm6Gf7erq6urq+uijj/7whz9M1fOCkydPPvLII2azObimra3tjTfe2Llz56ZNm66YbSCUiDAJQCiK7Hb71q1bgxfONWvWBN/atWtXMANYtmxZdXX1wMDAtm3bnE7nsWPHnnjiid///vcAsG3bNj4DyM7Ovu222xQKRU9PT1NT0+nTp8f5XpfL9etf/5rPACQSyYYNG3Q63Y4dO06ePDmZHyc7O3vx4sW5ublarZYQ0tHR8eGHHzqdzsbGxjfeeOPhhx+OaG+33377008/zbIsAGzfvv2xxx4DAJ/Pt2vXLn6DFStWGAwGAJBKpfPnz6+oqNDr9SqVymazff3117W1tYSQP/7xjzfffLNcLp/MzwUAdrv93//93/kMIDc3d82aNXK5fM+ePU1NTTab7Uc/+tHevXsTpcsFQuHDJAChqPjlL38Z+vhfoVD86Ec/Cja8A8DmzZv5hXXr1v3xj3/klxcuXPjoo48CwNatW3/2s5/p9XqPx8O/9Z3vfOd73/te8ONDQ0PjfPv+/fsHBgb45d/85jf/f3v3F5NUG8cB/EGE+ffAmOiFGjFWow5ZOlpLLQpcI+uYuLScLZfQ2qhuqOZNc3Ozm+qisjS2WuXcarkRROmyzUpwaS4o/2SLFuuPK6sBxRJCovfi2XteXvBP2awmv8/VAzw+h3O8ON/zPOd3KC8vRwht27ZNqVTihYnZMZlMXq/XZrO9ffvW5/OJRCKSJPv7+xFCVqv1Z0NARkZGQUFBd3c3QshsNh84cCAuLu7evXt0ZlKpVLhRUVFRUVHx9OnTZ8+eeTweJpOpUCgGBwcRQh6PZ2ho6Ncv0w0GAz5iHA7HYDBwuVyEkFqtVigULpfL5XJdu3YtovQDgHkAQgAAv0NRUdH27dvplz6fb2RkBLeNRqPRaIzoHwwGBwYG1q5dK5VK8aL1iRMnurq6hEKhUChcvny5VCplMplTbW5oaIhuUxSFG1lZWXl5eX19fbPbhVAodPz48ZaWlkljxLt372YxpkqlwiFgbGysr69v9erV169fxx+lpaXJZDLcHh4erq2tdTgckw4yu01HsNlsuPHp0yf6xohwdrsdQgCYfyAEADAniouLxWKx3W6/c+cOQshsNuPqAAaDgRD6/PkzXQI3FZfLhRBSKpU1NTWtra2BQMBut9Pz+ZmZmXq9nl5Hj4BL8BFCycnJ4VPlEZV4EcK/UiAQiPi0paXl/PnzU/3t7CYYioqKOBwOntUwGo1Lly7FhwshRFFUfHw8Qsjv9+/Zs+fDhw9TDRL9VSc1/d5NP7OC/v13ADDPQAgAYE7Q1QF1dXW4Fq63t9dkMpWWlqL/F/TL5fJJZ7NJksSN2tparVZrs9mcTqfT6ezq6nr//v3o6Gh9fX1ra+ukWycIAje+fPni9/vpHPDx48eInnFx/z02lF56CIVCr169iujZ0dGBG+np6WfOnBGLxWw2++jRo9Mkgxmx2ezi4mJ8019nZ6dYLKZPz/RaQH9/P50Aampqdu/ezePxfD7fihUrfmQTDAYDn/79fj/9Jl19QONwOLjB5/N37doVPc5cPOABgD8OQgAAc+vgwYPt7e1erxch1NTURFEUk8lMSkpasmQJXhHweDw7d+4Mrwn0er3d3d34Kv/169ccDocgCJlMhqfHCwsL9+3bhxAaHh6eaqMSiYRum81mfE/Amzdv6ElvGh0XEEKPHj3Cm7h69Wr0hS+9VC+RSHJychBCX79+pS/cZ62srAyHgPHx8ZMnT+I3SZKkS/vC6xEoisK3CtKJZEYEQeCr/MePH1dVVSGELBZL9KHLzc3FY7rd7oKCgvCHE3z//v3+/fvZ2dmz2j8A/moQAgCYWwRBVFVV4UKAly9ftre340V6tVqNC/dtNltJScn69es5HI7H43ny5MnDhw/T09M3bdqEEOro6Dh16tSqVasEAgGfz/f5fDdu3KBHnmqjcrmcx+PhE3l9ff3g4CCuDoietE9JSVm4cCG+Mj579uzIyIjf7+/t7Y0eUygU4m53796tq6tLS0u7desWLvT/FTk5OYsWLcLr/XQlZHjVX3hZ46FDhzZu3Dg6OkrfOjCjZcuWWa1WhJDJZBobG0tISOjp6YnuVlZW1tzc7Ha7g8FgZWWlUqkUCASBQMDpdD548AA/PwByAJh/IAQAMOeqq6svXbqEz3B6vX7z5s0MBoOiKIfDodfrEUIvXryY5mw6MTFhtVrxmSycRqOZ6k8SExMbGhr279//7du3iYkJvB6RnJxMkmT0RbBGozl8+DBCKBQK4Sv77OxsFosV8ZU0Go3FYgkGg6FQCA+YlJS0YcOGzs7OnzkYkygtLT127Bj9kn48ACaRSNasWWOxWBBCz58/b2xsRAipVCr8tJ8ZqdXqnp4evCKAww2Xy12wYMHAwEB4t9TU1KamJq1W63a7x8fHf/NPHwHwp8CvCAIw53g83tatW3Hb4XDcvn0bt3U63eXLl0tKSrKysthsNovFysjIKCws1Ol0Fy9exH0UCsXevXvz8/MzMzMTExPj4+P5fP66deuam5un/yVAhUJx4cKFlStXJiQkEAShUCja2toWL14c3bO8vLyhoUEkErFYLD6fX1lZ2dbWFn0LoVQqPXfuXG5uLpvNTk1NlclkV65cmXTAn7Vly5bwSge5XI4r9GiNjY3V1dV8Pp/FYgkEAp1Od+TIkR8cPD8///Tp0yRJslgsLpdLUZTBYBCJRNE98/Lybt68qdVqSZJMSUlhMpkEQZAkuWPHDnwkf2UfAfg7MWa8RRkAAAAA8xLMjUkEVgAAAF9JREFUBAAAAAAxCkIAAAAAEKMgBAAAAAAxCkIAAAAAEKMgBAAAAAAxCkIAAAAAEKMgBAAAAAAxCkIAAAAAEKMgBAAAAAAxCkIAAAAAEKMgBAAAAAAxCkIAAAAAEKP+AdykVGY3YVaDAAAAAElFTkSuQmCC;" parent="1" vertex="1">
          <mxGeometry x="1470" y="1650" width="684" height="483" as="geometry" />
        </mxCell>
        <mxCell id="AYxyau2qZqsbDyEicwqY-6" value="" style="shape=image;verticalLabelPosition=bottom;labelBackgroundColor=default;verticalAlign=top;aspect=fixed;imageAspect=0;image=data:image/png,iVBORw0KGgoAAAANSUhEUgAAAqwAAAHjCAIAAABpRtpDAAAgAElEQVR4nOzdd1xT19sA8JMJhBH2HiJLBBwoblHRqoiTqrUVR6WOto62dmi1/vparXbZ1lHraLXuUcFV96g4cCGILBFk7xAgQICs+/5xwvU2hJWEJMLz/cPPyc3NvScXkzz3nOecQyMIAgEAAACg66HrugIAAAAA0A0IAgAAAIAuCoIAAAAAoIuCIAAAAADooiAIAAAAALooCAIAAACALgqCAAAAAKCLgiAAAAAA6KIgCAAAAAC6KKauK9BV+Pj4kOXr1687OzuTD6Ojo9esWSOVSvHDpUuXLlu2TNv1U8ODBw/mzp2Ly9OmTdu8eXPL+8+ZM+fhw4fkQyaTyWazzczM7OzsPD09R44cGRISwmTq4//M9r5TDVq1alV0dHQLO4wePfq3337T7EmpfymF/7R6RYd/F6VEItH+/fsvXryYnZ0tFArxxh07dowZM0Y7FWjvR4x6AVs1YMCAgwcP4jKfzz98+HBMTAx+pxwOh8vlWltbe3t7e3t7T5w40dzcvI2H3b59+7Zt2xBCffr0OX78OEJo0qRJ6enp+Nnvvvtu6tSpTV917Nix//3vf7js5+cXFRVFPrV///5NmzaRD21sbP7999+mXyz5+fmjR48mHz5//ry5GvL5/NGjR+M/6KFDh4KCgtr41vQctATo2PHjx1evXk1GACtXrny9IgD1SSQSoVBYXFz89OnTU6dOLVu2bPTo0TExMbquVzs8ePDAp9GqVat0XZ12IKsdEhKi67q0ZNu2bWRVqV/0+mnt2rU//fRTSkoKGQHoVgd9xBISEkJDQ7dv356YmCgQCCQSiUAgyMvLi4+PP378+DfffJORkdHGQxUWFu7ZsweXP/zwQ1yg/uqfOXNG6Qup28PDw6lPKQTNZWVlt2/fbmN9lLK0tHznnXdwecOGDTKZTJ2j6Q99vN/qOg4ePLhx40Zy+YbVq1fPnz9fpzXSNn9/fycnp9ra2tzc3NzcXLyxuLh40aJFX3311ezZs3VbPQWWlpbjxo3D5YCAAF1Vw8PDw9PTU2FjR9QnKCjIwsIClzkcjsaPryl68nfBhELh+fPnyYcDBgzA19DW1lYn9WnLR4x6AbGYmJi6ujpcDgoKsrS0JJ/C//fq6uqWL19eWVmJN9rb23t6erLZbD6f/+LFi9ra2nZVcsuWLfX19QghPz+/4OBgvHHy5MlbtmyRSCQIofv375eUlNjZ2VFflZeX9+TJE1xmsVgTJ04kn0pJSUlLS1M4S3R09KhRo9pVMQWRkZF//fWXWCxOS0s7derUjBkz1DmanoAgQGf27t37ww8/4DKNRlu3bh0ZZnYds2fPJuP31NTU//3vf0+fPkUIEQSxYcMGLy+vAQMG6LSC/+Hl5bV161Zd1wKFhoZqp7lo+fLlWjiL+vTk74JVVFSQDXt9+vQhW851pS0fsaYXMCQkpKCgAJeXLVs2cOBAhcPeuXOnpKQElyMiItauXUuj0fBDmUz29OnT8+fPGxsbt6WGxcXFFy9exGXq3byNjc3w4cNv3ryJj3nu3Ln33nuP+kJqM0BISAi164HaXMRiscRiMULoxo0blZWVbe+haMrS0nLEiBHXrl1DCO3btw+CAKC6HTt2kJ86Op3+zTffTJ8+velupaWlx44du3PnTnZ2dm1trYmJia+vb1hY2NSpU1ksFrmbQp/oZ5999ttvv928ebO0tLRv374HDx5U2GHt2rV79+69dOlSQUEBh8MZOHDgihUrPDw8VDu7pvj6+h44cGDGjBm4I1Amk/34448nTpyg7pObm3v06NHY2Nj8/Pz6+noul+vv7z9t2rRx48aR30EIoaioqNWrV+Py0qVLZ82atWvXrhs3bpSWlnK53ODg4I8++kjhruKff/45d+5camoqn88nCMLc3NzW1tbX19ff33/mzJkMBgMp63tu2pkaHR1NtkNOmzZt6NChn376KX64ZMmSjz/+mLoz2evJZrNjYmLI2241SSSSU6dOXbp06cWLF5WVlXQ63cLCws7OrmfPnn379p0yZQr6b5IKQqigoIDc4uTkdOPGDdRMTgC1D3XAgAE7duz47bffLl++zOPxHB0dw8PDIyMjmUxmVlbW9u3b7927V1NT4+bmNmPGjLlz51L/Rjdv3oyJiUlLSyspKamqqqqvr+dwOC4uLgMGDJg9e7aLiwvebdu2bdu3b6dWdfXq1eQfd9OmTeHh4S3nBCQmJh4/fjwuLq6kpEQsFpubm/v6+o4fP37SpElsNpvcTbXPCJVC7zJCKCEhgbyqZGezSCQ6f/78pUuXUlJSKisrWSyWra1tv379Zs2a1atXL+rLqYkgBw4cIAhi7969z549q6qq+vbbbxVav9uiLR+xNsrKyiLLgwYNov5l6XR63759+/bt28ZDHT16FN/uM5nMCRMmUJ+aNm0aDgIQQmfOnFEIAs6dO0fdkyyLxWKyMcbU1PStt97au3cvuT0iIqKNFVNq8uTJOAjIzMy8d+/ekCFD1DmaPoAgQAe2bt1KxrAMBmPz5s2TJ09uutvVq1dXrVpVU1NDbqmsrIyNjY2NjT1x4sTOnTutra2bvqqwsDA8PLy4uLi5s+fl5U2ZMiU/Px8/FIlEly9fjo2NjY6OpmZ+qXZ2NRkaGq5YsYLsFHz69GleXh75e3D48OFNmzbhoB7j8Xj//vvvv//+GxwcvHXrViMjo6bHfPbs2aFDh8h2Sx6PFxUV9eDBg9OnT5uZmeGN69evP3z4MPVVZWVlZWVlycnJf//99+TJk9t4T9NUaGjoli1bCgsLEUInT5788MMPyR+etLQ0Mu9p/PjxmooACIJYunQp+dWJFRcX4y7hixcv4iBAI/h8/owZM7Kzs/HD7OzsLVu2pKSkzJkzZ+HChWSP+IsXL7799tuioiJqwsSxY8f+/fdf6tEEAkFycnJycvLRo0e3bdtGNgurjCCIzZs379+/n7oR/2VjYmIOHDiwc+dOR0fHpi9s42dEBQUFBR9++GFqaiq5RSwWZ2dnZ2dnnzp1av78+atWraL+oJL+/vvvs2fPqnNqrOWPWNtR46fvvvtOIBAMGTLEwcFBhSpdunQJF3x9fan9DgihUaNGmZub4w9venp6Wlpajx498FMJCQnkfzzcZkC+6ubNmxUVFbj8xhtvhIeH4yAAIRQVFaVmEDBkyBAajYb7cC9dugRBAFAFGQGwWKwffvghNDS06T5Pnjz5+OOP8Q8ejUbz8/OzsbHJzMzEvXqJiYlLly49evRo0++LBw8eIISsrKx8fX3r6uqa3rI/fvwYIdS9e3dbW9v4+PiGhgaEkEAg2LVr1zfffKPm2dU3dOhQBoNBNqjGxcXhb6iLFy+uX78eb2QwGL169eJyuampqbhNMiYm5ssvv/z555+bHvDWrVsIoZ49e3I4nPj4eHzkgoKCI0eOLFmyBCFUUlJy5MgRvDOHw+nVq5eRkVFZWVlRUVF5eXnLtcWdqXw+/9GjR3iLk5OTv78/LgcEBDCZzHnz5uEs5fLycupvMPU7fdasWW2/RBcvXnzx4oXCxmXLlnl5eSGEEhISyAiAy+XiOpSWlhYWFpKREEII9wFfvnwZPzQyMiJ/dBW+iFuAM798fHy4XO6jR4/Ib8Zbt27V19f37t1bKpUmJSXhnQ8cODB//nx7e3vy5SwWy93d3dzc3NTUtKGhITs7G//u1tfXf/nll9evXzcwMPDw8Bg3blxGRkZmZiZ+Fe7kxmWyoNTOnTupEUDPnj25XG5iYiLusU5LS1u4cGF0dDT19wxry2ekKQ6HM27cuLq6OjLnzsLCgtqfJRKJFi1aRKbLGRsbBwQEVFdXJycn4y379+83Nzd///33mx4c/2/x8vJycnLKyclp4V23qrmPWLv069ePLOfl5X355ZcIIUtLS39//6CgoNDQ0DYes6ioiPwt79Onj8KzbDZ74sSJhw4dwg/PnDlDBgHUvoBJkyZR0/6pfQFhYWEeHh6+vr448EpOTk5PT/f29m7j22zK1NTU09MTfwBjY2NVPo7+gCBAl5YvX640AkAI/fjjj/g3mMlk/vXXX/3790cIEQTxv//9D4+fiY+Pv3LlikI6DzZlypQNGzbgrzaRSNR0B3IUIrUJ9N69exo5u5qMjIwsLCx4PB5+iAsymez777/HW7hc7tGjR3HDrEQi+fDDD/EN5YULFyIjI8kfYCrcaIz+201w7949HAQUFBSQuZl79uzBbxbLzMy8e/duC30fuDOVehkHDBig0Bw9Y8aMHTt2CAQChNDhw4dxEEAQxD///IN38Pb2pn6ltiozM5P8RSSRSZTk/StC6MyZM+TNGUEQqamp8fHx+CHujSIbqy0tLVXrVv/ggw9WrFiBEPr+++//+OMPvLGuru7bb79988038Q7Xr19HCEml0vv375Mp359//rmjo6NC48133333559/IoTKysoePHgQHBw8YcKECRMmUDsFqJ3cLaiqqtq1axf58KeffsKJY0VFRbNnz8Yd3hkZGVFRUUojsFY/I03ha0jtFFDoa4+KiiIjABcXl0OHDuGQ6MyZM59//jnevmvXrnfeeYfL5SocnMlk/vrrr+QgQ6Wf6zZS+hFrr4CAgKlTp54+fZq6kc/nx8TExMTE/Pzzz1OnTv3qq69azSclY0SEEI5iFYSHh5NBwLlz5z799FMGgyEWiy9cuEDuQ+0LKC8vJ0cBWFlZDR48GCE0ceJEsvUlOjr6iy++aPs7bcrb2xsHAbm5uVVVVU3/WK8XGCKoS3v27ElMTGy6nc/nk1mvHA7nwIEDy5cvX758+YoVK6i3gApNvhiXy123bh15c9P0LsfOzo681Rg4cCDZ0E2m+ahzdo2gjr3BjQ3Jycm4RR0hZGho+Ouvv+IqffLJJ6WlpS1XqXfv3uRvBnUgHPl+qXeTO3fuPHny5MOHD/GzHh4ec+fObXoN28XY2Pjtt9/G5adPn+JvvQcPHpBdNu1qBmgVtX37+++/P336dFxcXHl5OY1G69mzp2YHXHA4nMWLF+NyYGAgud3V1RVHAAgh/C2MkdccIeTi4nL+/PlFixaNGjWqd+/eePgfjgCwly9fqlO3e/fu4YRzhFDv3r3J1HEHB4fIyEhyN6X/Z1r9jKgGZ1pgkZGRZKPIlClTyEENdXV1Su8vp06dSp1mQM3/k00/YirYtGnT559/bmVlpfT4UVFRa9eubfUgZWVlZFlpj5ifnx95415WVobjsFu3bpHNWtQdEEJnz57FGQYIodDQUJzNExYWRr7Nc+fOkTuohlpP1UIovQItATrA4XBwd6lAIHj33Xf37t2rkESTn59P3psKBAKyzVYB9Z6P1LNnTxMTkxbO3rNnT2rTmampKW4dJfva1Tm7+mpra6uqqsiH+CuGeq6SkpJ2VYk6ZszU1JQsk+/Xzs5u1qxZx44dQwjduXPnzp07eLuFhcWgQYMiIiKobQOqmTNnzr59+/DdG85sIPsCOBxOezvpW55Oql+/fsHBwbhF+sKFC+QNk62t7bBhw+bNm0c2qKrP1dXV0NAQl6lpE9QRjNTt5P1rfX393LlzcZp6c6j5KCogk9sRQgrNv9Qr0NyHqOXPSEdU6dmzZy1USYPDZJR+xFRAp9MjIyPnzp375MmTR48eJSQkxMXFUadG+Oeff7744guFDFwFuIUMa+6LKzw8nGxdO3PmzPDhw1uYHkChLwAXHBwcAgMD4+LiUOOEAeqMFaTWk3olX1PQEqADv/zyi42NDS7X1NRERkbiPsj2UjoVSavDkRVGyOBIWVNnV9+dO3fI3kr0367HVpEjm6mo77e5N/t///d/27ZtGzt2LPl3QQhVVFRcvHgxIiICJwOrw8bGhsz9/Oeff0pKSq5cuYIfhoWFtRy0qeD333/ftGnTiBEjqLcspaWlUVFRM2bMUNr4pBoysxIhRKe/+jJptYH08OHDZARAo9H8/f3HjBkzbtw4am8OGYmqhvry9t7sauozosEqaXCaAXU+Yk2xWKyBAwcuXbp07969Dx8+/Pbbb6mXq9XmHGpc3lzYN3nyZDImu3btWlFREZlSqjA9QFJSEplsixD66KOPghtRkzFbnnyzVdXV1WT5de8LQNASoBMeHh6HDh2aN28ebhCura1duHDhzp07Bw0ahHdwcnIiE1C7d+9ODqJtC+p3sWrUObuahEIhtQ+1d+/eOL2ImpI9fPhwMtdXg8aOHTt27Fhch4KCgtjY2M2bN0ulUoIg/vrrr5YnfG3LF/qCBQtOnTpFEERDQ8OKFSvI7xHN9gVgDAYjPDwc3yFVV1fn5+dfuXIFTyosEomOHDmiMBRN+6hR75YtW8iBYbt27aJ2EpNUaLKm/p+h/jCg/04Nq825kJ2dnclkjvT0dGoHSqtVUv9zjTX3EWsvPp9vamqqkC7DYrHefPPNQ4cOpaSk4C2tzv+tEHYr3cfKyio4OBh3ptTV1X366adkk5LC9AAKv+7Ndd+oOWEAtZ4dMUhKy6AlQDe6det26NAhsjdaKBQuXrz47t27+KGVlRWZKPvy5cvdu3dTI3eJRHL//v0vv/yy5dZUlenq7CkpKXPnziUzpxgMxmeffYbLfn5+ZKPi3bt3FdKRGhoabt26tWLFihYGRragrq5u586d5O8Eh8Px8vKaMmWKgYEB3kLttlSKbBJHzX/veHh4jBw5EpfJ7LyAgAClmYzqKCws3L9/f15eHn5oamrq6+tL7XGgvh2y5hUVFerkmrUXtVOWzA3Myso6cOCA0v3JvwVqc8f84MGDyXeXkJBAdouUlJSQCYwIIfKPogXUc/3555/kGzl//jzZPGNoaEjNotCsFj5i7XX79u033njj999/J/+nYWlpaeQUAjQareWZFRBCfn5+ZLnpmBcStc2fGkFSUwLxBAxtqTx1IgEVkN8Vrq6u0BIAVOfi4nLw4MF58+bhT1F9ff3777+/bdu2ESNGIIRWrlw5f/58/F35008/HThwwNvbm81m83i8jIwM3O6twQHfCrR29sOHD//77791dXU5OTnUgU90On3t2rXkEh10Ov2zzz7Ds+7IZLIvvvhi69at3bt3p9PppaWlmZmZ+AdMtW80sVj8yy+/4D4ad3d3PFwtKSmJ7O9o9YvMzc2NTqfjZKt79+699dZbOGRZtGgR9Tc+MjJSIQ1NtWYApUMELS0tv/76a4RQVVXVpk2bNm3a5Ojo6OrqamJiUltbS43YqG+ne/fu+KZNKBROmjTJ09OTwWCEhIQoXaxFg3r37k2Oo1u2bFn//v2lUml8fHxzGVvdu3cny7/99tujR49wH8oPP/xAjQ+ozM3N33vvPXJMwccff7x3714zM7Nnz56Rzc7du3cnExi1YPr06QcOHMC/kTk5ORMmTAgICMCzI5D7LFy4ULO/K238iKmgqKjo559//vnnn+3s7Nzd3TkcDo/HS0pKIrMOQ0JCWh1u6uTk5OLigr8DExISmttt5MiRFhYWCk0FCtMD4Pt7XFZYTAi7evXq0qVLcbm5CQOUzpI5e/Zscs5EgUBANud0XLimTRAE6JKTkxPuF8AjZRsaGj788MOtW7eGhIQEBQX9+OOPa9euxV9YeIYThZdrqquyKa2dPSkpqWnzr4ODw8aNG4cOHUrdOGnSpMrKyu+++w4nZxUUFFDTrDRSJaVv09zc/KOPPmr5hVwud+zYseScJ+R3GfU2BSEUFBTUq1cv8p7PzMyMTFxqF6VDBJuOmC8sLCSHVFB3o067Nn36dHL2BTxljdJDadycOXPOnDmDp50Qi8U4H97c3HzmzJm7d+9uuv+wYcMcHR3x2xGJRGSb2aZNm5oLAhBCS5curaysJAeYUX9rEULe3t47d+5UM82+Xdhs9p49ez744AN8K1lTU6MwEGDOnDnkND6a0vaPWLtQO2hKSkqaNs/4+Pi0MKcC1fjx4/HqQXi+TqVxA+77V5iDWWF6AGpfgNJPVnBwsLGxMc7xbG7CAKVJx9QmnHv37pG5HePHj2/lvb0OIAjQMXt7+4MHD86fPx9/rYvF4uXLl2/ZsmXs2LGhoaH9+/c/ceLE3bt3MzMza2pqGAyGtbW1u7t7v379xowZo86UF63S2tkZDAZe59TW1tbLy2vkyJGjR49W2pU4Z86ckSNHHj9+/P79+7m5uTU1NWw228bGxtPTMygo6I033lBtwjJjY+MtW7bEx8c/e/astLS0srJSJBKZmJi4uroOGTIkIiKC2m3ZnG+//dbR0RFnLbWQQ75gwQIypJgyZYrSKQ7V5Obmtnnz5vj4+KSkJB6PV1lZKZVKzczM3N3dR44c+fbbb1NTsWbPnk2j0U6ePJmVlaU0rbKDcLnc48eP//LLL3hyNwsLi2HDhq1YsaK5gfgGBgZ//fXXL7/88vDhQz6fT+2fagGNRvvqq68mTZp04sSJuLi40tJSsVjM5XJ79Ogxfvz4KVOmaDMCwFxcXE6dOnXmzJnLly+npaVVVlYymUw7O7vAwMCZM2e2farddmn7R6ztJk6c6OLiEhsbm5iYmJ2dXVZWVldXx2Qyzc3NfXx8xo4d2/bJxd95550///xTKpVKJJILFy40N6Pfm2++qRAEUIPssrIyclwPjUZTmH4YMzAwGD16NDkwR7UJA8iXe3h4dILpAhFCNDVTcAEAbXf48GF8502j0c6fP990MUAAuqCVK1fiTnqlzfj6o7y8fMSIETjK37BhAywgBABok5iYmPT09KKior///htvCQkJgQgAAGzlypXXrl2rr69PTk6OiYlRf9mIDvLHH3/gCKBHjx4qLOCkn2B0AAAd7sKFCz/88MOhQ4fwHHaWlpZtmUwNgC7C0dFx4cKFuLxjxw7dVqY5fD7/6NGjuLxmzZqOS8nSMugOAKDD4TVh6XS6jY3NoEGDli1bptrgbAAA0CwIAgAAAIAuCroDAAAAgC4KggAAAACgi4IgAAAAAOiiIAgAAAAAuigIAgAAAIAuCoIAAAAAoIuCIAAAAADooiAIAAAAALooCAIAAACALgqCAAAAAKCLgiAAAAAA6KIgCAAAAAC6KAgCAAAAgC4KggAAAACgi4IgAAAAAOiiIAgAAAAAuigIAgAAAIAuCoIAAAAAoIuCIAAAAADooiAIAAAAALooCAIAAACALqozBAEZGRkZGRm6rgUAAADwmukMQUBDQ0NDQ4MOK0AQhEAgIAhCh3XQH3A1FMAFUQAXRAFcEAVwQRR06AXpDEGAPpDJZLqugh6Bq6EALogCuCAK4IIogAuioOMuCAQBAAAAQBcFQQAAAADQRUEQAAAAAHRREAQAAAAAXRQEAQAAAEAXxdR1BQAAALwikUhEIpGua6FLBEE0NDQIhUIajabruuiFli8Ii8ViMpkqXysIAgAAQC8QBJGbm8vj8XRdEfCaYTKZTk5OVlZWKoQCEAQAAIBewBGAk5OTiYkJnQ59taB1BEGIxeKKioqcnJza2lo3N7f2HgGCAAAA0D2JRIIjAHt7e13XBbxmzM3NDQ0NCwsLjYyMbG1t2/VaCDYBAED3cB6AiYmJrisCXktmZmYIoStXrhQWFrbrhRAEAACAvoBeAKAanA1QUVHx+PHjdr0Q/sMBAAAAnYGpqWl+fn59fX3bXwJBAAAAANAZMBgMiUQiFovb/hIIAgAAQF01DeKymjoZrH4LXjcQBAAAgIoEdaLop1nr/nm86GjM8pP3lp+8e/jRi1x+ja7r1dVFRUX5+Pjk5+d3xMHz8/N9fHyioqI64uDaB0MEAQBAFVnlgs1XEgT1r5pey2sbzifl/pOUOzvIK8zfVYd16zhRUVGrV6/GZTab7ejoOHTo0A8++MDa2lojx//99989PT3HjBmjkaOBVkEQAAAA7ZZYUP7zzWf1YmnTpwiEDj16IZbJpvbqpvV6acny5cudnZ1FIlFcXNzRo0dv3bp1/vx5IyMj9Y+8a9eucePGqRkETJkyJSwsjM1mq1+fTg+CAAAAaJ/HuWU/30iUNSYA2JgY9nezsTAyuJ9d8pJXjTcej8uUymRv9umus1p2pODg4ICAAITQjBkzzM3N9+3bd/369YkTJ1L3EQqFHA5H46duy2EZDAaDwdD4qTslyAkAAIB2KK+t33k7hYwA+jhbfT910NwB3pMC3DZOGvBOf09yz7/js57klemmllo0aNAghFB+fv6qVav69u2bm5u7cOHCvn37fvrppwghmUy2f//+sLCwgICAIUOGrFu3rqqqqrlD+fj4CIXC6OhoHx8fHx+fVatWIYS2bdvm4+OTkZGxcuXKoKCgd955ByGUlpa2atWq0aNHBwQEDB06dPXq1RUVFeRxFHICQkJCFi9e/Pjx4+nTpwcEBIwePfr06dPU8woEgo0bN44YMcLf3/+NN97YvXu3TCajPrtq1ap+/fr179//iy++qK6u1uTl0zVoCQAAgLYiCGLXnVShSIIfBnvaLxzqy6TM8DMpwI1Jpx14+AI//DP2ua+9hRFLxW9aGUHk8KsbJLLWd1WDAZPuZmlKV3UZutzcXISQubk5QkgikURGRvbr1++LL74wNDRECK1bty46Ojo8PHzOnDn5+fmHDx9OSUk5evQoi8Vqeqjvv/9+7dq1vXr1mjlzJkLI1fVVXsWKFSvc3Nw+/vhjgiAQQvfu3cvLywsPD7exsXnx4sWJEycyMjJOnDjR3Ao6OTk5K1asmD59+rRp006dOrVq1So/Pz8vLy+EUF1dXURERElJyaxZsxwcHOLj47ds2VJWVrZmzRqEEEEQH3zwQVxc3KxZszw8PK5evfrFF1+odqH0EwQBAADQVlfTCp4V8nG5u7WpQgSAhfq5ltXWX0zOQwiV1zb8Hf9yzgBvFc4llsr+70JcJk+gZp3bwsPa7H8T+rEYbW0brqmp4fP5IpHoyZMnO3bsMDQ0HDVqVEJCgkgkGj9+/MqVK/Fujx8/Pnny5I8//jhp0iS8ZeDAge+9996lS5fILVRTpkz5+iHbnY4AACAASURBVOuvXVxcpkyZovBUjx49fvrpJ/LhO++8s2DBAvJhnz59Pvnkk7i4uP79+yutcFZW1uHDh/GzoaGhI0aMiIqKwj/n+/bty8vLi46O7tatG0Jo1qxZtra2f/zxx4IFCxwcHK5fv/7o0aPPPvvsvffeQwi9/fbbc+fObeNVei1AdwAAALRJSXXd4UfyW3wWg/ZhsF/TCACb0be7lbEBLl9MycsqV+WHvKymTjsRAEIokycoq6lr+/7z588fPHjwiBEjPv74Y2Nj4+3bt9vZ2eGn3n77bXK3S5cumZqaDh06lN/Iz8+Pw+E8ePCgvTWcNWsW9SFuZkAINTQ08Pn83r17I4SSk5Obe7mnpycZH1haWrq7u+fl5ZGV7Nevn5mZGVnJIUOGSKXSR48eIYRiYmKYTCb5phgMRkRERHsrr8+gJQAAANrk5JNMkVTeMv9Ofy9HrnFzexqxmAsG+/xwLREhRBDoz9jn68P6t3etdxsTIw9rM621BNiYtCO3f926de7u7gwGw9ra2t3dnVzygMlkUldBzMnJqa6uHjx4sMLLy8vLEULV1dXkBLcsFgt3KDTH2dmZ+rCysnL79u0XLlzAh8Ja6K13cHCgPuRyuWRqQk5OzvPnz5tWks/nI4QKCgpsbGyMjV/9rd3d3Vuo52sHggAAAGhdfkXNvZcluOxtyx3r69zy/oEuNgO62TzMLkMIZZQJkosq/B0t23VGFoO+fmJ//cwJ6NWrFx4doIDNZlPXQJLJZFZWVj/++KPCbpaWlgihjRs3RkdH4y0DBgw4ePBgS5U0MKA+/Oijj+Lj4yMjI319fTkcjkwme++994jmZ2xsYbCATCYbOnQobu2nwr0DnR4EAQAA0LqT8S/JX5hZ/Tza8pMZEeT1KKcM/zCdS8ppbxCAEKLTaO5WZu19lf5wdXWNjY0NDAwkW++p3nvvvcmTJ+MyXgm3jaqqqmJjY5ctW7Z06VK8JTs7W51KCoXCIUOGKH3Wycnp/v37tbW1ZGNAVlaWyufSQ5ATAAAArcgur36YIx/sF+Bo6Wtv0ZZX2ZgYDXGX95QnFvCzyzvV0LK2CA0NlUqlv/32G3WjRCIRCAQIIU9PzyGN/P398bMcDgc/24Kmt/V//fWXOpWMj4+/ffs2daNAIJBIJAih4OBgiURy9OhRvF0qlR46dEjlc+khaAkAAIBWnIzPJMszA9sx/89Ef7e7jZ0I55Nylo7w13DN9NuAAQPeeuutXbt2paamDh06lMViZWdnX7p0ac2aNePHj1f6Ej8/v9jY2H379tna2jo7O+OMPwUmJiZBQUF79+4Vi8V2dnZ3795VZ5mAyMjIGzduLFmyZNq0aX5+fnV1denp6ZcvX75+/bqlpWVISEhgYOBPP/1UUFDg6el55coVmCcAAAC6kLyKmid58uyzQBdrTxtu21/bzcq0l5NlYgEfIXQvq+Stfh7tyr/rBNavX+/v73/s2LGff/6ZwWA4OTlNnjw5MDCwuf1XrVq1bt26X375pb6+ftq0aUqDAITQTz/99M033xw5coQgiKFDh+7Zs2f48OGq1dDIyOjgwYO7du26dOnS6dOnTUxMunXrtmzZMlNTU4QQnU7fuXPnt99+e/bsWRqNFhISsmrVqqlTp6p2Lj1EayGTQuNevHixbdu25ORkHo9naGjo6ekZGRkZEhLS3P4CgeCHH364evVqfX19QEAAnt6h6W54WIjSp7SDIIiqqioul9ve7N9OCa6GArggCl67C7L3Xur154W4/O3koPZ20icV8jdejsflMD/XiAFeCjvgC8JisdLS0nCam/p1Bl2NUChMTU1NSUmpqKh49913cQTTFlrNCSgsLKytrZ02bdqaNWs++OADhND7779//PhxpTvLZLJFixadP38+IiLis88+4/P5c+bMUSf7AwAA2qu2QXw7sxiXfey4KqTp+TlYdLOSfyPfziySyDo21R+AdtFqd8CIESNGjBhBPoyIiAgPD9+3b99bb73VdOdLly7Fx8f/+uuvuOsoNDR03Lhx27Zto04aBQAAHepWRpGocYTeOF8XFY5Ao9FGezv+EfscISSoFz/NL+/naqPJKgKgBl2ODmAwGA4ODs0lWVy+fNna2nrs2LH4oaWlZWho6PXr10UikRbrCADoumQEcSVVnnFmyTEIclPxx3uQux2LIe/7iMko0kzlANAEHSQGCoXC+vr6mpqaGzduxMTEhIaGKt0tNTW1Z8+e1HknAgICjh8/npWV5ePj03R/bSY3ND01pqsK6BW4Ggrggih4jS5IQj6vpFqIy6N9HBk0FZOojNnMQBfrB9mlCKEneTxBncjU8NXyOa/RBQGvBYX/Ti0n3+ggCNi8eTPOA6DT6W+88ca6deuU7lZWVqawFIStrS1CqLS0tGkQIJPJWliesqMRBCEUClFr17qLgKuhAC6Igtfogvzz9KVUKkUIMej0/vam6nzJ9LM3u5dZhBCSSqXXkrNCPO3Ip/AFaWFKOwDaSCwWi0QigUBAXQq55fmYdRAEzJs3b/z48aWlpRcvXpTJZGKxWOlu9fX1bDabugU/bGhoaLoznU7nctsxbkezcMz1GmU7dyi4Ggrggih4XS5IhbAhlVeDf5uHdrd3sbNW52iDTc0OP82tqhMhhOIKq6b1e7WuIL4gSpfWBaBdWCwWm802MzNr++gAHQQBHh4eHh4eCKGpU6cuWLBgyZIlJ0+ebPp1YGhoqND9jx8qzCBN0u0XCq2RDuugP+BqKIALouC1uCB3X5YQBEKIhhAa5e2oZm2ZDNqw7g7/JOcihF6WVxdU1jpbmJDP6v/VAK+Rdv130vG0wePGjXv27JnSqZhtbGzKysqoW0pLS1FjpwAAAHQcgiDIDD5rE8M2zhPcsmDPVwvZkZMQA6BbOg4C8DqSNTU1TZ/q0aNHSkoKtWMjMTHRyMioky3jCADQQy/Lq/Mra3E52NOhXSvsNcfV0sSRK58I6GFOqfoHBEB9Wg0CqAs/I4TEYvGZM2cMDQ1x70BpaWlmZiaZIjB+/Hgej3flyhX8kM/nX7p0adSoUQqJAgAAoHHUgXzBHvaaOuwAN3lDZg6/prS6TlOHBUBlWs0JWLduXU1NTVBQkJ2dXVlZ2blz516+fLlq1Sq8ROOWLVuio6OvX7/u7OyMEBo3blyfPn1Wr16dkZFhYWFx9OhRqVS6bNkybVYYANAFiaWyuy/lswT62pvbmWlsHt8gN5vTidm4/CinLMzfVVNHBkA1Wm0JmDBhAp1OP3r06Ndff71//357e/vffvvt3XffVbozg8HYvXv3hAkTDh48+MMPP1hYWPz111/du7dj/S4AAFDBkzxebYMEl6kd+epztzK1MpanNkOPQOczZ86cOXPmdNDBt23bpnSOHDVptSUgLCwsLCysuWc3b968efNm6hYul7tx48aNGzd2fNUAAEDuXmMzAJtBH9hNk5nINBotyM32UkoeQuhFaVWlsMGco3y4k96KiopavXo1m82+du2and2r2Q7mzJlTUVFx/vx5HdZNZRkZGRcvXpw2bRpuh+5SdJwYCAAAekUoksTn83C5n6u1EUvDd0oDGuceJhB6nMfT7MG1RiQS7d69W9e10JiMjIzt27cXFBSoeZw//vjjjz/+0EiVtAaCAAAAeCUut0wslU+5OtjdruWdVeBjZ27WOGfww+zXtUfA19f3xIkTJSUluq6IIplMpnRCOTURBIHHsrWMzWa/dqnrEAQAAMAr97LkP2wcNqOPs1qzBCpFp9H6N64imFzErxNLNH4KLVi8eLFMJtuzZ4/SZyUSyY4dO8aMGePv7x8SErJlyxbqzG8hISGLFy9+/Pjx9OnTAwICRo8effr06RbOhfvCMzMzV6xYERgYOHDgwA0bNlB/6X18fNavX3/27NmwsLCAgIDbt28jhEpKSlavXj1kyBB/f/+wsLC///67ueNHRUWtWLECITR37lwfHx8fH58HDx6Q9bx9+3Z4eHivXr2OHTuGEDp16tTcuXMHDx7s7+8/YcKEI0eOUA9FzQl48OCBj4/PhQsXdu7cGRwcHBAQMG/evJycHOr+T58+jYyM7NevX+/evSMiIuLi4qjPPn78+M033wwICBgzZgw+e0fQwYyBAACgn6rrxYkF8pHMQa62LEaH3CYFuljfSC9ECMkIlFTI79/8ysKETCbIK5OKOjZQYLCZZi42NHo73qyzs/OUKVNOnDixcOFCamYAtnbt2ujo6HHjxr377ruJiYm7du3KzMzcsWMHuUNOTs6KFSumT58+bdq0U6dOrVq1ys/Pz8vLq4UzfvTRR05OTitXrkxISDh48KBAIPj+++/JZ+/fv3/x4sXZs2dbWFg4OTnxeLyZM2fSaLTZs2dbWlrGxMSsWbOmpqZm/vz5TY8cFBQ0Z86cgwcPLlmyBOee41HrCKGsrKyVK1e+9dZbM2fOxFPUHD161MvLKyQkhMlk3rx58//+7/8Igpg9e3Zz1d6zZw+NRluwYEFNTc3evXs//fTTkydP4qdiY2MXLlzo7++/dOlSGo0WFRU1b968I0eO9OrVCyH0/PnzyMhIS0vLZcuWSSSSbdu2WVlZtfQnURUEAQAAIPcgp1TWuPrakO6a7wvA/BwsmXSaREYghJ4WlDcXBMgk0tjNJyqzijuoGlTm7vaDV82kM9uxiNH7779/5syZPXv2rF27lro9LS0tOjp6xowZGzZsQAjhn+E///zz/v37gwYNwvtkZWUdPnwYLxEXGho6YsSIqKioL774ooXTOTs779y5Ex/QxMTkyJEjCxYs6NGjB3nAc+fOeXp64odr1qyRSqXnzp2zsLBACL399tuffPLJ9u3bZ82aZWhoqHBkFxeX/v37Hzx4cMiQIQMHDqQ+lZOTs3fv3uHDh5NbDh06RB4hIiIiMjJy3759LQQBDQ0Np0+fxn0EZmZmGzduTE9P9/b2Jgji66+/Hjhw4N69e/EUv7NmzQoLC/vll1/+/PNPhNDWrVsJgjh8+LCjoyNCaNy4cZMmTWrh+qgMugMAAECOHBdgZsjyc7DsoLMYshg97OQLuyXklze3iLCQV6WdCAAhVJlVLOS1b41EFxeXyZMnnzhxAk/oTrp16xZCiDr2e8GCBeR2zNPTk1wk1tLS0t3dPS8vr+XTUX9oIyIiEEIxMTHklqCgIDICIAjiypUrISEhBEHwGw0bNqy6ujo5Obld79HZ2ZkaASCEyAigurqaz+cPGDAgLy+vurq6uSOEh4eTWQL4LeN3mpqamp2dPWnSpIqKClxDoVA4ePDgR48eyWQyqVR6586dMWPG4AgAIeTh4TFs2LB2Vb6NoCUAAAAQQqhC2JBWXInLA7vZMugduKJPH2frpKIKhFB5bUNBVa2pslNxrLnm7vZaawngWLd7IdYPPvjg7Nmzu3fvpjYGFBQU0Ol0V9dX8yDZ2NiYmZlRc+8dHP4z+wKXy8XLNEulUj6fT91O/oK6ubmR211dXel0en5+PrmFOrSPz+cLBILjx4/jNeup8MGpq9KYmpo2bRtQelgsLi5u27ZtCQkJdXWvJnysrq5ubtU+8lccIWRmZoYQEggECKHs7GyEkNLGj+rqapFIVF9fT33LCCF3d3dqIKUpEAQAAABCCD3KKSNvyTtiXABVb2erQ49e4HJCfvlwFyUrvtOZjCFfvqWfOQEY2RiwaNEihadaXsUOL9DcVFFR0ejRo8mHBw4cUGifb+7g1B9yvOLM5MmTp02bprAbnmyHeku9adOm8PDw5uqpEB/k5ubOnz+/e/fuq1atcnBwYLFYt27d2r9/P3WNGwX0JlcVN/zgfz///HNfX1+FHTgcjsIKuh0KggAAAEAIoQeNU/iZGbJ87JT8KmuQE5djbWLIq6lHCD0t4CsNAhBCNDqd69ax4Yia3n///bNnz1KHCTg5OclkspycHDK9jsfjCQQCJyenVo9mY2Ozb98+8iHZ5Y8QysnJcXFxIcsymay5iX0sLS2NjY1lMtmQIUOU7kA9Be5EaOPCuzdu3BCJRDt37iTv7/E4AhXg92JiYqK0kpaWloaGhgpDCZQut6s+yAkAAABUVSdKLa7A5QHdbDWybGALaDRabyd5zsHzksp6sbRDT9dxXF1dJ0+efPz4cbKNfcSIEQihv/76i9wH/+ji7S0zMDAYQsHlvuqhOHz4MFk+dOgQQig4OFjpQRgMxrhx4y5fvpyenk7dTnY0UE+B16Y3MjJCCLXQtU8eGTXexOP9T5061eqbUsrf39/V1fXPP/+sra1tWkkGgzFs2LBr164VFhbi7ZmZmXfu3FHtXC2DlgAAAECPcsvI/LyBbpqcKrg5fZytrz8vRAhJZLLnZYL+bs32TOu5JUuWnDlzJisrC4/x69Gjx7Rp044fPy4QCIKCgp49exYdHT1mzBhyaIBq8vPzlyxZMnz48ISEhLNnz06cOJHaTqBg5cqVDx48mDlz5owZMzw9PauqqpKTk2NjYx8+fKh0f19fXwaDsWfPnurqajabPWjQIKXj8YYOHcpisZYsWTJr1qza2tqTJ09aWVlRMwzajk6nb9iwYeHChRMnTgwPD7ezsyspKXnw4IGJicnvv/+OEFq2bNnt27dnz5799ttvS6XSQ4cOeXp6Pn/+XIVztVITjR8RAABeO+TkfaaGLF97Cy2c0c/Bgsw9TCpuX2a+XnFzc5s8eTJ1y4YNG5YtW/bs2bNNmzbdv39/8eLFP//8s5pn+eWXX9hs9k8//XTr1q2IiIhvv/22hZ2tra1PnjwZHh5+9erVb7755sCBA1VVVZ9++mlz+9vY2Pzf//1feXn5mjVrPvnkk4yMDKW7de/efevWrTQa7bvvvjt27NjMmTPnzp2r8jsaOHDg8ePH/f39Dx069M0330RHR1tbW8+bNw8/26NHjz/++MPCwmLr1q2nTp1atmzZG2+8ofK5WkBrbnTKawSP+vDz89NVBQiCqKqq4nK5bexY6tzgaiiAC4KJhQ2VWcWIQHQWo4Emtfd0aZozpSvV9eLFx2Lwd2GIt+PCoYq5Wh3km0tPUooqECKsjFjfTeqflpbm6+vL4Whs5eLOYdu2bdu3b4+NjbW07KhBm52AUChMTU1NSUmpqKh49913mxut0BR0BwAAOpYgtyz7RkLhgzQyy10qlVp6OHYfG2jfz6tdE9R0kLg8Sl+ARpcNbJm/g0VKUQVCqLSmvlKo+RnvAWgVBAEAgI5CyGTPo+5mXnzc9Kmq7JL43Rc5Nvf6Lp5g7m6v/bpRPWjsCzA2YPZ00EZfAObvaHniyUtczuAJTLR2YgAa6UtzHACgk5GKJQl7LimNAEjCsqr7353Iu5OktVo1VdsgflYozxvv72rD1GInRXcrMyOWvCHkJU+gtfMCQIKWAACA5klFksdbT/NSX80Fa9XDxXVkgLGNubhelHMvqexxprRBjBCSiqWJ+64Kcst6vj1SJ2kTT/J40sYFA7TZF4AQYtBpPR0s4nLLEEIZPEEvVyNtnv11sWzZsmXLlum6Fp0WBAEAAM1LOX6LjADoTEbvyHGOA3zwQ4IgmPam/jNHJh+4XhQnnzUv+3oCncX0nTFc+eE60v3GvgAOm+HfYesFNMffwRIHATUNYoQgCADaBt0BAAANK3qcnvtvIi6zOAYDPgknIwAS29iw7/thPaYPI+/+X1563HLfQUcQiiTPCuVrBwe62HTQ2sEt8G9MQcCZiZ1guBbQCZX/50AQAADQJCGv6tn+a7hMo9ECP5ho5aN8elcajeYRGtQ7chy5Je3v2/l3U7RRy0bx+TyxVP7tOUi7fQGYk7mxuZEBQqhWIkMIicVi7dcBdAJ4uQGJpN3LTEAQAADQGIIgnv5xWVwnH+3mMSHI2te15Zc4Dfb1e2ck+TDp4LWq3NLmd9cwco4gQxajl5OSSeI6Go1Gw40BQgnRICWoa+gB0EYEQfB4PJFIpEIQCTkBAACNKY57wU+Xrxhr4eHgNWVwW17VbXRfUU39i7P3EUJSsfTJjnND181mG3f4NLp1Ykl8Pg+XA12std8XgPk5WNx6UYAQ+reobhyjoqioyMzMrItPLQXaiCAIkUjE4/Gqqqp4PB5BEDQarV3/eSAIAABohkwifR51D5cZLEafRaH0Nv+sek0eVJ1XVhyfiRAS8gRP917qv2yyCovbtsvT/HKyL2CAVtYLUMrfUZ6NmMQXDXOxKCwsJJeNAaAtcBxQXV0tFAotLS3xekhtBEEAAEAz8mKSakvkC/G5hfThWHNb3p+KRqP1WjCu+psjtaWVCKHSxKzsG0/dx/TtkIo2ItcOZjPpfZx10BeAWRkbWnEMKhskBEL3eJIFfVwuXrxYW1tramrKYrF0VSvdEolEbDZb17XQI81dEIIgJBKJRCIhCKKmpqahoaFnz554tcM2giAAAKABknpR+tlYXGYZG3qEDWjvEVgcg8APJt779hieXfj537dt/NxMOmzMXoNEGp8n7wvo42xloNPZi71tTB/mVyCEnpdWWtv0HjVq1N27d0tLS1XI8+ocIAhQ0OoFodPpJiYm/fv3DwwMbNeRIQgAAGhA1tUnouo6XPacEKRaj76Zi43vzOCkQzcQQlKx9OneS4O/nNX2PoV2eVpQ3iCR4bJ21g5ugbe1GQ4C6sXS7PLq7q6uLi4ulZWVOOW7qyEIorq62tTUFBIjsLZcEDqdzuVyVYicIAgAAKhLKpbk3HiKy0ZWpm6j+6h8KNeRvUoSMsuSchBCldklmRceek1Sax365pDjAlgMWl8X6444Rdt52bxa8y2tpLK7tRmNRrOw0N4qBnqFIAhDQ0NYeJPUoRcEhggCANRV+OB5g0CIy93H9WewVL+7oNFoAfPfYHEM8MMXZx9U5ZRooIr/JZbK4hr7Ano7WRmpUWGNsDE2sGh8yynFFbqtDOhSIAgAAKiFIIjsa/G4zOIYOA/tqeYBjSxM/WaHyA8ukz3de1kq1nDXeGJBeb1YistaXi9AKRqN1sPOHJfTSiplMG8g0BYIAgAAauE/zxfkleGyS3AA01AD+VyOA30c+nvhcnVheXr0PfWPSUWuHcyk0wJdbDR7cNX0tJc3/tc2SPIranVbGdB1QBAAAFBL1tUnuECj07qF9NbIMWk0mn/EaAMzjvwUV56UP8/XyJGRvC9AHrX0crLksPUiNYpsCUAIpZZAjwDQEggCAACqE5ZVlT7NwmX7fl5GVmaaOjLb1Chg/hu4TBBE4p+XJfWaSZVPLCgXiuR9ATqcI0iBI5djZiifFSC1uFK3lQFdBwQBAADV5d9NIZcv0/jcPna9u7sM98dlIU+QcuyWRg4bmyXPNGTSaUF6EwRQ0wJSiytgOUGgHRAEAABURMhk+ffki/6ZOlqZezho/BQ9Z43gWMtbF/JuJ5UkZKp5wAaJ9HGuvC+gj7OVnvQFYL6NaQGCenFR42gLADoUBAEAABXx0wvqygW47DSkZ0cMYmYasnstGEce+dlf1xrU+3WMz+ORcwQNdrdTt34a9Z+0AOgRAFoBQQAAQEX5d+XNADQ6zWlwjw46i5WPs/tY+UyoDQJh0qHr6jSVk30BbCZdT8YFkFwtTciWiVSYLQBoBQQBAABVSOpFxXEvcNnaz83Q3KTjzuU9bYipk3yBn+K4jML7aaodRyh6tXZwPxdrQ5Yu1wtoiv6ftIBKSAsAWgBBAABAFcVxGZIGMS6rP0FQyxgsZp/3Xi1MnHT4Rh2/WoXjPM4tI9cOHtLdXmP10xxfe3kQwBc2lNXU67YyoCuAIAAAoAoyJZDFMbDr49HRpzNztfGaLF9EQFInSthzSSaVtfcg917K+wI4bEZvJ52tHdwCMjcQwfzBQCsgCAAAtFtDVS2/cfYehyBvdRYLaLvuoUEWjQMQ+On56afbN42goF70rLAcl4NcbVkdszihmrpZmpKdFGklkBsIOpw+fgwAAHquOC6D7LF2HOCjnZPSGfTe741nGsmnJc688Kjk6cu2v/xhTpmssZNd38YFkBh0mo/tq9kCdFsZ0BVAEAAAaLeixpRAAzOOpbeT1s5rbGve692x5MOnf1wWllW18bXkuABTQ5a/o6XmK6chPRrTAkqr68trIS0AdCytBgGJiYnr168PCwvr06fPyJEjV6xYkZWV1dzOUVFRPk2UlZVps8IAgKYaBEJ+urwvwC7Qk0bX6teIQz8v9zfkIwbFtfWPfj0tFrb+S1khbEgtkt9YD+xmy6Dr70L1Pe1fzRaQBrMFgA6m1dmy9u7d++TJk/Hjx+Of88OHD4eHhx8/ftzb27u5lyxfvtzZ2Zl8aGamsZnJAQCqKX6SQTQ2rJNr/WlTj+nDKl8WVWQWIYRqivhPfvsn6KOpdGZL4/3uZ5eS4+2G6GtfAOZuZcZm0EVSGUIotaRiqIc+jmIAnYZWg4D58+f/+OOPbLa8S2/ChAmTJk3avXv3jz/+2NxLgoODAwICtFVBAEDrih+n4wLb1MjS27nlnTsCncnot3Ty3Q1H8XyFvNTcpIPXA+aNaaFNguwLsOCwfSgT8+khFoPuactNKapACD0vaWtnBwCq0Wo7XmBgIBkBIIS6devm5eX18mUrqT01NTVSqbSDqwYAaJMGgZBc1dc+0JOuoxx7AzNO0IqpZJJg3p3k5CP/Nje7Tml13YtS+a/pIHc7egdMb6xZPrZcXMivrK1pnIwBgI6gy8UzCILg8XheXi01J86dO1coFLJYrGHDhq1atapbt24tHE3zVWwbopGuKqBX4Goo6GQXpDj+VV+AfT8vFd6Xpi6IiaNl3yVhj389jeuTc/MpjUHzfWtE0yUM7mYWIyQ/3eBudvr2t2h6QXrYmZMVTiuu6OeqX9Mbd7RO9pFRn5oXpOVFPXQZBJw9e7akpGT58uVKnzU0NAwPDx84cKCJiUlSUtL+/ftnzZoVHR3t4KBkpTKZTFZVpbN2M4IghEIhau1adxFwNRR0sguS9yAVt8yx+7+3YgAAIABJREFUOAZMe1MVPncavCBsZ3PPt4c/PyhvA8i8HFcrqPGaPpRGaZ8gCOJ6Wi6us42JoTVLl98VSjW9ILZsJJPJ8JtKyCn25LJben2n08k+MupT84KYm7fU/6WzICAzM3P9+vV9+/adNm2a0h0mTJgwYcIEXB4zZsywYcMiIiJ27ty5fv36pjvT6XQul9uB1W0R/qxyuVz4L4vgajTRmS6IpEFc/bKEwWAghBz6eZlbWrT6kqY0e0G4owI5RkZP/7iM75zLHmagWnHfJROYRgZ4h/TSqvI6Ma7z6B4uLX8h6kTTC8JFqLsNN7u8GiGUK2jQ4ZebTnSmj4xGdOgF0U0QUFZWtnjxYlNT019//RV/OFvVv3//3r17x8bGNreDbv+70BrpsA76A66Ggk5zQfipeTKxPEHHro+Hyu9IsxfEeXBPGqI9/fMy7hcoS86J3Xyi75IwU0crhNDtzCKE5Cca7umgn3+Fphekh515dnkNQuhlebVYKmO3OPah8+k0HxlN6bgLooOknurq6oULF1ZXV+/du9fOrh1jdezt7fWtHQ+ALqUkIRMX6EyGjZ+bbitD5TTYt//yKUxDebN5dUH53W+O5N1OEkmksVmleGNPBwsbEyPd1bF9yOUEpTIikyfQbWVAJ6btIKChoWHJkiXZ2dm///67p6dnu16bl5dnYaFK8yMAQH2ETFaaKJ/dy8rXhfzF1RO2Ae6Dv5hpaCFf0VgqkiTuv3pp8wlJZS3eEvxaDbj3tqVMGQSLCIAOo9UgQCqVfvTRRwkJCb/++mvfvn0Vni0tLc3MzBSL5eNh+Hw+9dlbt24lJycPHz5cS3UFAPxXZVZJg0CIy3a9uuu2MkqZudoM++od656u5Jaypy8DbzxxfFFgSEMDutnqsG7tZcExsDOVt1vAbAGg42g1J2Dz5s03btwYNWpUZWXlmTNnyO1TpkxBCG3ZsiU6Ovr69et4isBZs2b5+vr6+/ubmpqmpKScOnXKwcFhyZIl2qwwAIBU2tgXgBCy7aOPQQBCyIBrPODjaS8vP3kedVcskdSJJQyE3FOy/HgVlQGuhoGer1E3cw8785LqOoTQi7JKGUHo//QG4HWk1SAgLS0NIXTz5s2bN29St+MgQEFoaOitW7fu3r1bX19vY2MzY8aMpUuXWltba6muAID/IpfsM3O1MbI01W1lWkCj0z1C+9sEdPvnl9OoogZv5NaLnvx23tLbyXdmsLn769Ev4GNnfiujCCEkFElz+TXdrPT3moPXF60TTMiQnJyMEPLz89NVBQiCqKqqggEtGFwNBZ3jggh5gptf/IHLXpMHeU8ZrPKhtHNBZATx0cm79OQct5QcI6nUpTFXACHkNKiHT/hQIyt9WYikuQtSWFW7Muo+Ls8f5D3O10UXtdOBzvGR0aAOvSCwlDAAoHW85ByybBvgrsOatFFSIb+stqGkm33cmH5WwQHU5YUK7qfdWrP/+ak74roGHdawVQ5mHDNDFi4/h9xA0DEgCAAAtI4MAljGhtzXIcPuenoBLhAGzLGLJ4zYOM8h6NVqpVKxNOPCo5g1f5U+bWXtEh2i0WjkWkfPS6o6Qast0EMQBAAAWiGTynipubhs3dO1hcX69ERVnSgul4fL/V1tuEZsjjU3cEnYkNVvWXi8mne8vqr20dYzifuv6m2TgE/jQEG+sKGspl63lQGdkr5/mAEAOleVXSIWyn8mbfz1aI6g5sRkFEkbVzka5e1IbrfwdBy8+q2+iydwrF8lBOTdTrq38VhtqT62t/vYvZowGHoEQEeAIAAA0IqypGyybK1PEwUqJSOIa42LHVsZG/RysqI+S6PRHAf4BH8zz31sIJlmVVPEv7vhKLlEsv7oZmXKZsq/pZ/rZZgCXncQBAAAWkEmBJg6WhlZ6PtAtacF5aXV8pbzEB8npcPrGWxmz7dGDPxsulHjuDtxbf3Dn04VP8nQXkXbgEmne9nIGwNgyiDQESAIAAC0RCysr8wqxmX9bwZACF1Okd/QM+m00d5OLexp5eM8dO07ZJaATCqL33WhLCmnhZdoH5kbmF9ZW10v1m1lQOcDQQAAoCW81DyisX/d2s+15Z11rkQgTCwox+WB3Wy5Rq0scGBgxhn42XSnQT3wQ5lEGrfjLD9dj/oFyJWEEELp0CMANA2CAABAS8i+ADqTYeXtrNvKtOpqWgE5kK6Ns+swWMzekeOcBvvih1KR5NHWM7UlFR1TwXbztDEjOzRgJSGgcRAEAACaRRAEGQRYejkxDFi6rU/LGiTSmy8KcdndytTTpq1zAtLo9F7vjrXv64EfSupET3b+IxVLOqSW7WTEYnZrnKT5eSmkBQANgyAAANAsYUmlsHExe/1PCLidWSwUyX+5x/o6t2uOVTqD3mfxBMvGpg5BXlnK0X81XkPV9LCX9wi85AlEEqluKwM6GQgCAADNKqPMFmyj30GAjCAuJMtnNDIxYA5xt2vvERgsZt/FoQZmHPww99azgthUTVZRVeSUQVIZkdkYkwGgERAEAACaxUuRBwEGZhxTZ6uWd9athHxeUZUQl9/o4cymLBbQdobmJn0WhdLo8iaE5KP/NgiEGquiqnxsX00ZBGkBQLMgCAAAKCeTSMvT5Hny1n5uej5b8PkkeTMAk05TZ8E9a19Xr0mDcFlcW5928rYGKqcec46BnZkRLsNsAUCz9PpTDQDQoYrMIkm9CJf1vC8gq1yQWiy/RR7qYd/qyMCWeUwIMnW2xuX8eynlaXnq1k9t5EDB9NJKGawkBDQHggAAgHLU5YP1PCvwn8ZmAITQRLUnM6AzGQFzRpMPkw7dkOk6HY8MAurE0lx+jW4rAzoTCAIAAMqRWYFmLjZkupweKqupi80qweVeTpbOFibqH9PC09E1OACXa4r4OTeeqn9MdZC5gQgWEQAaBUEAAECJBoFQkFOKy3reDHA+KbdxSkM0UXOLHPpMH8Y2kffEZ158JGnQ5ZS99mZGZobySRpgOUGgQRAEAACUKE/LIxr7nvV5+eCqOtHN9AJcdrcy9Xew0NSR2caGnmEDcLlBIMy5kaCpI6uARqORPQJpJZUEpAUADYEgAACgBLl8MIPNtPB01GldWnIxJVcslf8iTunVrV0TBLXKdWQvQ3N550LmxcfiugYNHry9yJWEKoSispp6HdYEdCYQBAAAFBEEwWuceMfKx4XBYuq2Ps0RiiRXUuWDGB25nCA3G80en8FmekwIwmVxbX32tXjNHr9dfCgrCUGPANAUCAIAAIpqCsvrK+Up6Pq8cuDVtPw6sTxvf1KAG12jzQCYS7C/UePU/VmXn5BjJrWvm6WpAVP+jQ25gUBTIAgAACgqex0GB9aJJeeT5PW0MjYY2t2+I87CYDE9Jw7EZXFdQ/7dlI44S5tqQqd52cinDoQpg4CmQBAAAFBEzhBgZGlq4mCp28o051paQU2DfLmgSQFuLEZHfZs5DfElR0hmX08gZLIOOlGryB6B/Mra6npdjlYAnQYEAQCA/5CKJPznlNmCO6CNXX31YinZDGDBYYd4O3XcuRgspuvIXrhcW1JRlpTT8v4dh5oWkA49AkATIAgAAPwH/0WBtLGjXW9nC76ali9ovBWeHNCt45oBMLeRveiNp9BheqCnjRkZksFKQkAjIAgAAPwH2RdAo9GseupjVmCD5FUzANeIHeLd4SMYDbjGDgN8cLksOae6sLyjz6iUEYvpbiXPUnxeCmkBQAMgCAAA/AeZFcjtZsc2NtRtZZS6kkptBnBTbdXg9nIf05cs63AWYbJH4CVPINL1igagE4AgAADwSn1FTXU+D5f1c6JAoUhy5lk2LnON2GN8OjAbgIrbzY6cNKnwQZpULNHOeRWQiwhIZUQmT6CTOoDOBIIAAMArvJRXy/Hp5+DA80k5tY2DAsJ7u2unGQAjlxQSCxtK4jO1dl6qHpTcQEgLAOqDIAAA8ArZF8A0Ypu7d8jIe3UI6kQXU/Jw2cbEcFTHZwNQ2ffzZBrIV/HJv6ebCQO4Rmx7M/myRjBbAFAfBAEAADlCJiOzAq17uNC1eJPdRmeeZdc3jlyY3rd7Rw8KUMA0ZDsEeeMyLzmnrqJam2cnkWkB6aWVMlhJCKgHggAAgJwgr0xUU4fLetgXUF5bfzVNPoGBkzlnmIcOGiqchvTEBUJGFMamar8CiNIjUCeW5vJrdFIH0GlAEAAAkKNOg2Pj3013FVEu+mkWuWDgjL4eHbFSQKssvRw5jXP35t9N0cmSvmRuIIJFBIDaIAgAAMiRfQEcWy75U6cnigXCG+mFuOxuZTpA0wsGthGNTndubAyoKa6ofFms/TrYmxmZGcpTE2A5QaAmCAIAAAghJKkXVWTIf2Vt/LrptC5K/B3/krzrntXPQ4eTGZM9Agihokfp2q8AjUYjewTSSip10hoBOg0IAgAACCFU/jxfJpUvjaNvswXn8KvvvSzBZV978wBHXa5pxLE2s/BwwOXiuBc6WU+IzA2sEIrKauq1XwHQaUAQAABAiDpbMJ1u2cNZt5VRcOLJS/Ju961AXTYDYPb9vXChjl9dmVWi/QpQZwuAHgGgDggCAAAIUbICLTwdWEYGuq0M1YvSqid58kkM+zpbUVfS0xWHfl5kueixDnoE3CxNDZjyb2+YMgioA4IAAAAS8qpqSypwWd8GBx5/8mpuvpmBHjqsCcnI6r89AlrvlWfQaV6NmZswQACoA4IAAADiJb+aLVivEgKeFfKTi+TRySB3226Na+jp3KsegfLqyiwdjBEgW0QKKoWCepH2KwA6BwgCAACoLDkbF1jGhlw3W53W5RWCII7HyZsBaDQ0o2933daHitojUPz4hfYrQE0LeAHLCgNVaTUISExMXL9+fVhYWJ8+fUaOHLlixYqsrKwW9hcIBF999dWgQYP69OkzZ86c5ORkrVUVgK5DJpWVp8on5Lfu6Uqj68u9QVwej1woL9jTwZFrrNv6UBlZmZl3l09ZWPRYBz0CnjZcMj8S0gKAyrT6ad+7d++VK1cGDx68Zs2amTNnPn78ODw8PD1deVqNTCZbtGjR+fPnIyIiPvvsMz6fP2fOnOzsbG1WGICuoCqrWCxswGX9WT5YRhBkNgCTTnuzj7tu69MU2RhQVy4g11/WGkMWw72xcwSCAKAyrQYB8+fPv3Hjxtq1a2fMmPHBBx8cPnxYIpHs3r1b6c6XLl2Kj4/ftGnT0qVLZ8+effDgQQaDsW3bNm1WGICugFw5EOlTVuDdzOL8ilpcHtPDycbESLf1acquz6ssxdKnL7VfAbJH4CVPQK6rBEC7aDUICAwMZLPZ5MNu3bp5eXm9fKn8w3P58mVra+uxY8fih5aWlqGhodevXxeJIAUGAE0iZwgwdbQystCLzDuxVPZ3gvybwYBJn9pL75oBEELG9hbGdha4XJrYUs9mB+lpLz+7jEDpMEYAqISpw3MTBMHj8by8vJQ+m5qa2rNnTzqlezIgIOD48eNZWVk+Pj5Kj9ZRFW0N0UhXFdArcDUU6PkFEQvryeR2q56uWqhnWy7Iv+mFpdXy9QzH93QxM2Tp5wW07e2edaUCIVTxsqi+qtbAjKPCQVT+H+Jti0cJEgihlOIK3U6kqEF6/pHRPjUvSMuTa+kyCDh79mxJyf+zd5/hbVxXwoDvoIMNJAiABey9FxVShWpWV2xZbontSPYmjh3vru3dlM3a2WefL7HjtVLW2ST2xnGyKbbcYlvVVi+WRFFd7L2BJEiCqARIgKgz348BhhAlsWNmQJ7318UQ1BxfA+DBLecOvfTSS3f9qU6nW7Zsmf8VhUKBENJqtXcmATiOm82MrY8lCMJms6Gp+nqRgN6YgOUdoqvpcrvcZFucEk3D+2jKDnG4PX+/2e7xeBBCIXze2sRIBt/dkwtJV5BxIoRUVxpiy+/y/WRKc3mFxIUJ1GYbQqimd2hbumwWd2chlr9l6DfHDomMnKy+1sySAJ1OJ5fPz+FdnZ2dr776amlp6UMPPXTXJ9jtdv+5A4QQ+dDhcNz5ZA6HI5EwdugZmaBJJBJ4ySLojTuwvEN6unRcLhchxOFzk5bkcAUB/2IwZYccqe8ZdXnIqB4qTY+TRwc6pFkLLw5rCw8hl1WOtg9JtpTN4h+ZyyukJEkx2NSHEOoz24UhYSI+dxYBsA3L3zL0C2iHzOwNv2HDhoqKikceeWTDhg083uw/LHQ63Xe/+93w8PDf/OY35Fv9TiKRaML0P/lQKLx7QVNmXy6YD4MxsAf0xgSs7RACx3X1KrIty0niCfn03HeSDrE53YcbehDCEEISsWBrbiIL+43C5fPkBSkD11oRQoamXtzt4fJn88E461dIXpz0WJMaIYQTqENvWTAzAqx9yzAlcB0ys4WBbrf7/PnzL7300po1a954443W1tZZ3HJkZOTZZ58dGRn505/+FBMTc6+nyeVynU7nf0Wr1SLfpAAAYO7MPVqHxUa25YUpjMbi9UVDj9XhnZ54qDiF/V9tY0q8JYzcDpehpY/mu+fERFJ/Fpp8pRUBmL4Z7w4glyeYTKb33ntv165dDz/88IcffmixWKb56w6H4/nnn1epVO+8805GRsYkz8zJyWlqasL9jumsq6sTi8WpqWxcJwxAMKKGARBCimLm31nmMedRXwFjeZjoviwls/FMh6wgBeN4/xDraN8jECbkJ0nDyHaTBpIAMGMzSwL+8Ic/7Nq1Kzw8HPmygebm5tdee23NmjXf//73KysrJ1++6PF4/vVf/7WmpuY3v/lNaWnphJ9qtdrOzk6Xy0U+3LZtm16vP3nyJPnQaDQeP358w4YNExYKAABmTVvv/aMVFicNkTG2qoZyqF7lcHvz/kdL0/hcttQunIQgVBSVEU+2dX5HMNAm17dRsFNvcbihWgCYmZlNX61bt27dunUul+vSpUvHjh07e/bsyMgIQsjhcBw7duzYsWMxMTFPPvnknj17xOK7VPbYu3fv2bNnN2zYMDw8fOjQIer6gw8+iBB68803Dxw4cObMmYSEBITQ1q1bS0pKXnnllY6OjqioqI8++sjj8bz44otz+s8FAPg4LDZz9xDZVrBgI75+1H6qWU22EyJDK9JjmY1n+uT5yca2foSQdchk05tpTqfyYiOPN/UhhDw40aY1L5hlAYAes1nDwufz169fv379epfL9cknn/zyl790Op3kGMDQ0NCvf/3rzz///K9//WtcXNyEX2xpaUEInTt37ty5c/7XySRgAi6X++677/7iF794//33HQ5HYWHhG2+8kZbGohNEAAhq+sYeauiODQsC9td2u3FvPI8tSeMEz6IwWX5y64Eqsq1v7ElaV0Tn3XN8BYsQQs0LqFoAoMcsV/i73e5Tp0599tlnly9f9p8CINu9vb2/+tWv/vu//3vCb73//vuT/Jt79+7du3ev/xWJRPL666+//vrrswsSADAJqsgdTySQZjI8+z5otn3VPkC202Thy5PmZysyPSTJCkGYyDlqRwjpaE8CwkX8pKiwXtMogmUBYOZmnAR0dnZ+9tlnhw4dMplMyK9OX0FBwZ49e1JSUl599dXGxsYrV67Mc6QAgPmDe3DqyABZfhKHx/Ai/E+rO6lvE48vzQiuvWEYhyPLS/ZtFOzDPTiH3tUMeXGRZBLQobM43B4h0/83QRCZWRLwxBNP1NTUIL+//Tweb9u2bXv27CkuLiav/OM//uMLL7xgNBrnN1AAwDwa7tK4rHayrShkeEGAyjByuVtLtvPiogrioiZ/PgvJ8pPIJMA15jB3a6ilgvTIiYk63qRGCHlwol1rLoAZATBtM0sCqqurMQwjMwCZTPb4448//vjjMtlttSojIiLmM0AAQADo6sc3s8kLUpgLBCGE9teOB/ONJWnBNQxA8j99UdfQQ3MSkBs7Xhe2SWOCJABM34ynAwiCKCkp2b1797Zt2+5aNLCkpOTMmTPzERsAIFCoBQERSXJRVBiDkagMI9d7vGXBShKisxST1TlnLXFUeLgyeqTfgBDSN/Vk7VpJ590jRILEqNA+kxUh1KyB4wTBDMwsCdi1a9fu3bsLCgomeY5AIFAqg6DEBwCL1phpxNLn/bvL+FzA5zXjh4k/WhrE239k+clkEjDcrXFa7YJQEZ13z4uNIpOADp3Z6fYIYFkAmJ6ZrV5ZsWJFR0dHZ2fnhOtOp3N4eHh4GDJQAILAbYUCGa0QoDKM3OjVk+3ShOh0WRBPJsrzU8gGgRPGVjXNd6dKBrlxol3H0kMXAQvNLAl4+eWXX3nllQsXLky4vm/fvpUrV65atWr+AgMABAqVBPBDRZFpTNbk+cxvGOCRYB4GQAhJM+OpTQGGZrpLB+bG+C8LgO9jYLrmZx8L4TMv/xoAIHBwt0ff5KvPn5+McRgrzdttsNz0DQMsSQzuYQCEEFfIj0z3rgc0tNA9EhAhFiREhZLtZqgWAKZtft7/HR0d8/LvAAACzdjW77Z7D+lmdi7gs+rxTQEPlwT3MAApOieBbIwMGBxmK813z/PNCLRrzU44RABMz7QWBm7cuNH/4TvvvLNv3z7qod1uJ6sC3PW8AAAAqwzVeNf0YBjG4ObALr3lVh81DCAL9mEAkiw3sf2wt06avrlPuSKHzrvnxUaebFYjhNw40QqHCIDpmVYS0N/fT5UHIAjCbDabzbctPMEwDMOw3NzcgMQIAJgnBEEM+abhozLiBOGMJe7+tQEeKWH++KJ5EZkWxxXwPE43QsjQQncSQK0NRAg1DhohCQDTMd3pgMnn+wmCEIlEL7300nyEBAAIlJE+/ZjBQrZjSjOYCkNlHPUfBkhbEMMACCEOj0udwkD/2sAIkSBF6i350DAAywLAtExrJOCFF14gG2+99RaGYatWrSotLR3/J3i8mJiYNWvWTCgdCABgG031+PKdGOam4b9o7qfaj5YukGEAUnRuInkog01vof9Y4YJ4qco4ihDqMlhGHa4wIZ/Ou4NgNOMkgCCIioqKb33rW4GMCgAQEEPV3gUB4cro0BhmSvR36i11g8NcLhchtDRJlhq9QIYBSNE5iVTb0NIXUkFvEhAn/aKhFyFEEKhJYypLVtB5dxCMZlYx8L333kMIJSUlBSYYAEAA2fRmqlAgg3MBn9eMrwZ4dEFsCvAnSVbwxULXmAMhpG/qS6yYrL7qvMuOieRxMDdOIIQaBoyQBIApzSwJKCsrC1AcAIBAG7o1XusztjSdkRg6dOYatXc1wLIkWUp0OCNhBA7G4UizE8gtGMY2NUEQdJ6HJOJzMxUS8viA+gE4yhVMbeokgNwf+Pzzzz/22GMT9gpOgGHY6dOn5y00AMC80vjmAkRRYREMfUf0HwZ4ZMENA5Ck2UoyCbCbRsf0lhA53csCyCRAYxkzWO3R9B5hAILO1EkAuT9wdHQU3b5X0B95MRgPAAVgkXBYbKYO73K82NJ0Rt6tnXpLjdpAtpclyRfeMACJ2iCAEDK0qmlOAgrjpJ8i7y7Q+gHj+kxaDzUGQWfGFQPvulcQCgYDwHJD1R0E7n2fMrUgYH/NAqwNcKeIJAVPJCDbpvb+yZ8879JkEWK+9wjBBpgRAFOZeiSA3BpA7gmktgkAAILL4PV2siEIE0uzE+gPQGUYoWoDFMdHJUsX5jAAQojD5URlxOkaehBCxja6kwAuB8uLiyIPZWgYNMEYLZjcdJOAO9sAgGDhsNgMrX1kO3ZpBnXYHZ0O+Z1f/LWcBT5GLc1UkkmAVTtsN42KosLovHtBnJRMAsxjzv5hawK9dwfBhbEDxAAAtPGfC4hblkV/AP3D1qvdWrJdFB9NFbZbqPzHWoy0zwgU+BUMhj0CYHIzSwK0Wm1lZWVlZeXIyAhCqLOzc8+ePUuXLt2wYcMHH3wQmAgBAHM1eIPhuYBDdSpq3dCu4hT6A6CZJCWG65uYp39GQCkJiQrxLkpoGIQkAExmZknAvn37nn322eeffx4hhOP4s88+e+PGDavVOjg4+LOf/ez8+fOBCRIAMHvOkTFDi28uYAkDcwFDI2OVXRqynRsbmRMTSXMA9OPyeZLUOLJtbFPTfHcMwwrivIMBTZphN47THAAIIjP7OKitrSUIori4ODw8/MaNGwMDA9SPCIL46KOP5js8AMBcafzmAmKXZdIfwJF6FbV/6KHiBbspYAJplnej4Ei/wWm103x3akbA7vJ06iw03x0EkZklAb29vRiGZWZmIoRqa2sRQgqF4q233lIqlQihpqamQIQIAJiLwWttZEMQJvKvbE8Pg9X+Vfsg2c6QRxTEMXNgAf2oJAAxsVEw36+fYUYATGJmSYDRaEQIxcbGIoS6u7sRQvfdd9+mTZvuv/9+6qcAAPawm0bH5wKWZtI/F/BFQ4/HNw7xUHHq4tmuFpUeh3G8/7H0LwuIDhUpI0PINhwrDCYxs08EHMcRQmNjYwihrq4uDMNSUlIQQmKxGCHE58OxlQCwy+D1NqqWV3x5Ds13N485z7R6//4lS8NKE6JpDoBBPJFAkhxDto2tdC8LQAjl+5YFtGmHx1xu+gMAQWFmSYBcLkcIHT58+I9//GN9fT1CKC0tDSGk0+kQQtHRi+gdDkBQ6L/aQjbE0nAp7RVkv2jocXkW4zAAiZoRMPdq3XYnzXcv9C0LwAnUMjRM891BsJhZErBkyRKCIDQazZtvvunxeAQCAVlJUKVSYRiWnJwcmCABALMxqjGaVUNkO64sG+PQOhcwYned9g0DKCNDlifL6bw7G1BJAIETpo5Bmu+eFxtFJV11/TBXC+5uZh8Kzz33nFgsJgiCHGDcvXt3WFjYyMjItWvXkK+0MACAJQautFJt5Qq65wKONfXaXR6yvasohbPIhgEQQlF+JwnRXzIoRMDL8J1dVNtvoPnuIFhMXTbYX1ZW1meffXbgwAGHw7Fs2bKtW7cihMxm84svvogQ2rx5c0BiBADMHEEQ/VebyXZ4fHR4gozOu9uc7hPN3gWJMRHilamxdN6dJQRRE7AfAAAgAElEQVShovAE2Yhaj5hYG4gQKlFGt2vNCKFBs007MqYIF9MfA2C5mSUBCKH09PQf/vCH/lcSEhKee+65+QsJADAPhrs0Nq2ZbMevyKF5Pv5Ec5/NOT4MwOUsumEAUnSWkkwCzN2DHpeby5/xR+5cFCdEf1rtPVa4tt+wOYeBYpGA5eDsAAAWJvWlRqodX55N563tLs+xJu8wQHSocHXaYhwGIEX5lgV4XB5zt4bmu6dGh0eIvJu2atQwIwDuYsZpaVdX13vvvVdfX2+xWPDbq1FiGHb69On5iw0AMEseh2vgmndBQHROYohMQufdz7b1j9hdZHtnYQqfiUMLWULqvyygrV+aRet3cQ6GFSmjKzs1CKHGQaPLgy/m/xfgrmaWBNy8efPb3/620+lECFGbjxFCGIbBqdUAsIemutM95t2TlliRT+etXR78y4Zesi0RCzZkLfBTgycnigwLjYmyDpkQc8sCyCTA4cZbhoYL/Q4YBADNdDrgzTffdDgc6PYM4M6HAABmqSu9cwE8kSB2SQadt77YOWi0Ocj21/KT4KsnVZ7B1DmIe+g+y6dQKaW+nNXCjAC4w8xGAhobG8kv/Zs2bUpNTRUIBPDtHwC2GTNYqFLBccuzuEL6Snl6cOJwXQ/ZDhXyNuUoJ3/+YiDNSuirbEQIue3OEbWOKiNIjwiRIF0e0aGzIIRq+w27EQMnSAE2m1kSwOfzHQ7HAw888Mtf/jJAAQEA5khd1UQNziWspnUu4KpqaGhkjGxvy00U07sYnp2i/Ao1GtsHaE4CEELFymgyCVAPW/WjdlmYiOYAAJvNuGIgQiguLi4wwQAA5orAcWouIDQmKiqDvncrQRAH61RkW8jjbM2l+8RCdgqRS4QS71k+9B8niBAq8TuyoQaqBoHbzSwJeOmll7hc7pEjR/R6fYACAgDMhb6p16b3nh+fWJFH54RdtVrfZ7KS7U3ZCeEiOFEMIYQwDJNmeKdFTO0D9K+gSpNFhAm9QzK1avjoBreZ2WDduXPn8vLy6urqtmzZsnHjRqVSyePd9i+88MIL8xoeAGBmer+qIxsYh5NQUUDbfQmCOFCrIts8DrajIIm2W7NfVGb84M12hJDdbB3TW0LktO7Y5GBYsTL6UtcQQqhh0AQbBYG/mSUBb731FoZhGIbZbLYvvvjizidAEgAAg8ZMI0O13gpxsUszhBEhtN26WTNMTjwjhNZlxklDhLTdmv2ktx8iQHMSgBCikgC7y9OuNefFRdEcAGCtWeaD5B6BCab8LavV+tvf/vaZZ54pKyvLzs7ev3//JE/ev39/9h3IM4sBAHelvthI4N53YtK6QjpvTa0GwDD0QGEKnbdmv/BEOc+3R8PUPkB/AMXKaGpaqBpmBICfmY0ExMfPqe6HyWR6++234+Pjs7OzyYMHp/TSSy8lJIzX2IqIiJhLAAAsYLgH771QT7ZDY6Kic+hbl9ept9QPeA+rXZUaEwMH1dyOw+VEpsXpm3sRE8cJIoQixIJUWXiXfgQhVNtv+OZy2CgIvGaWBJw9e3YuN1MoFJWVlXK5vL6+/tFHH53Or6xdu7awkNYvNAAEKV19t900SraT1hfSuSTwkG8YACH0YFEKbfcNIlGZ8WQSMDpodI6MCWjPk4qV0WQS0GeyGqz26FDYKAgQovkAIYFAIJfLZ/pbo6OjHo8nEPEAsJCoztSQDS6fm7Aqj7b7qk2j13u883RLk2SJUWG03TqI+C8LMHUyMCPgv1Gwrt9IfwCAnWZZyqOtra26utpoNK5cubKkpGR+Y/L31FNP2Ww2Pp9fUVHx8ssvp6Sk3OuZDJYunv6qiMUAemMCejpkZMCgb/JW7I8ry+aHimj7X3CoToWQ914PFiZPed/F+QqRpMZgHIxcsWFs71cUp1E/oqdD0mURoQKe1elCCFWr9esz2VvuZXG+QiYxxw6ZfFBwxkmAwWD40Y9+VFVVRT4UiUQqleqVV17BMOzgwYNZWVmzi/JOIpHo4YcfLi8vDwsLa2ho+Otf//r4448fOHDgrqWKcBw3m83zdeuZIgjCZrOhqfp6kYDemICeDmk/epUaMJMuT6ft7aC3Oi50ePe+5ygkcgGa8taL9hUijo0c6dMjhIYaVXGbi6jrtHVIVnToDbUBIVTdq9UbTazdKLhoXyH3MscOiYyMnOSnM0sCxsbGnn766c7OTjIsMqDt27f/9Kc/tdvtJ06cmMckYMeOHTt27CDbmzZtqqio2L179+9///tXX331zidzOByJhO5dNxTyE1AikcBLFkFv3IGGDnHZ7IZbXVwuFyEUlRGfUJAeoBvd6fOmVg7H+7fksWWZ03kbLtpXiCIvxTZgQgiNDZjCxKFcgffjl7YOWZmhrB4cRgi5CdQ/hhcrWbpRcNG+Qu4loB0ysyTgvffe6+joIPcHUheFQmFZWdn58+evX78+3+GNW7ZsWXFx8eXLl+/1BGZfLpgPgzGwB/TGBIHuEHVlk8fpJtupm0pp63mTzXG+YwAhDCGUIY8oiJNO89aL8xUizVKqTlcjhHAPblYNRWeP73uip0NKE2UYhpEf3rf69CUJsoDebi4W5ytkEoHrkJkNBx0/fhwhFBUV9emnn/pfJwcAurq65jGyO8XGxjI45g8AOxE43nPWuyRQFBUWU0rfMMDRxl6Xx7caoCgFPrInJ80Y32LNyCECYUJ+bqz32//NXj1MugM00yRApVJhGLZr164J2/bCw8MRQsPDw/MZ2h36+vqiolg6fgUAUzS3OqjDApI3FHN4XHruO+pwnWpRk+2EyNAliez9WskSQkloqMI7O2vsYGCDAEJoqe9/k9HmUBlHGIkBsMrMkgAcxxFCoaGhE66T5wnx+XM6L0Sr1XZ2drpcLvKh0XjbJpbz5883NjauWbNmLrcAYIEhCKLr+E2yzRXwktbSV1TjeFOfw42T7QeLkjkwDDAN1LHCwx2DBI7TH8DSpPFN2jd7oXQgmOGaAIVCoVarKysr//mf/5m6aLVaT506hRCKjY2d8l/Yt2+fxWLRarUIoXPnzmk0GoTQnj17wsPD33zzzQMHDpw5c4YsEfj444/n5uYWFBSEh4c3NTV9/vnncXFxzz///IwCBmBhM7X3D3dryHZiRT5tJWjGXO7jzX1kWx4mWpk69XsfIISkmUr1pSaEkGvMMdJviEiccd2UOYoJFydEhapNVoTQjV7do6VpU/4KWNhmlgQsX768r6+vpqbm6aefJq+cOXPm448/HhwcxDCsrKxsyn/hz3/+c3+/dzLs5MmTJ0+eRAjt3LmTnFDwt3379vPnz1+6dMlut8vl8scee+yFF16QyWDIEYBxXSe8wwAYB0vZvIS2+55p7bc6vEsRdxalcDkwDDAt1EgAQsjUPkB/EoAQWpYoJ5OAHuOoftQuC4PSgYvazJKAp5566vDhwx6P59q1a+QioJs3fUORXO6ePXum/BcmKTy8d+/evXv3Ug+/973vfe9735tReAAsKqMa41CN78zA0gxqvjnQXB78aKO3MFGkWLAug71lZ9gmNCZKECZ2jo4hhIwdA8n3FdMfw9IkGXXa080+3dZc+s6YACw0szUBOTk5P/7xjydsESQLBvzHf/xHRkbGfIcHALgnajUAQih121La7nupS2OyOcn2jvwk1tacYSEMw6S+wQBTBwMbBBBCabKISLGAbMOyADDjd++TTz65b9++TZs2SaVSLpcrlUo3bdq0b9++J554IhDxAQDuasxg6a9qItvSzPioNJq+juMEcaS+h2yHCLibcpSTPx9MEOU7RGDMMDJmsNAfAAfDliZ551WbNCabr8IEWJxmc3ZAaWnpa6+9hhCCDXsAMKXr+A3c411env61qZfjzJfqPv2A2Ua2N+ckiPmzPH9k0bptWUDHgDiagePRlyTKz7QOIIQ8OFGj1q9Kg3Wdi9fM3sCVlZV//etfb9y44XA4kK9W4Le+9a2VK1cGJjwAwF04zNa+iw1kW5KskBek0Hbrw75hAD4X2wbTyTMnSVJwBTyywqOxfSC+PIf+GArjpQIex+nGEUK3+iAJWNSmOx1AEMRPf/rTZ599llyuT55oZLfbL1y48O1vf/tnP/tZQKMEAPjrOnHT4/IeF5Rxfzltpfpah4bbtN6qnWsz4iJDhPTcdyHh8LiRvh2VjNQNRAjxuZxipfdk4Wq1wc1ExQLAEtNNAt5+++2PPvqIXA9IfeKQpYwJgvjggw/+8Ic/BCpGAIAf58hY71d1ZDtcGR1TQt9Wb2oYAEPoa/nJtN13gaGWBYz0G1w2OyMxUBUebU53iyawxV4Bm00rCdBoNL///e+pP/nZ2dnbt2/ftm1bdnY2uTWAIIjf/e53ZAkgAEBAdZ+65XZ4C2tm3F+OcWhanK8ett7q8y4mX54sj5OE0HPfhYfaIEAQhKlzkJEYliTIqPGjm306RmIAbDCtNQGfffaZx+PBMEypVP7617/2Pzigvr7+Bz/4QW9vr8fj+eyzz/7pn/4pYKECAJDLZlf5jgsKjYmKW5ZJ262/aOih2vcXwjDA7EWmx2EcjMAJhJCpfYDOJR2UCLEgSyFpHTIjhG726p8qy4LznxanaX2HICsCcbncd999d8LRQYWFhe+88w6Px0MI3bhxIxAhAgAoqrO17jHvHv30HctpGwYwWO2Vnd76xLmxkZlyCT33XZD4YmG40neQTzszJwkhhJb66hXqRu09xlGmwgDMmtYnSF9fH4ZhFRUVaWl3mX1MS0urqKggCKKvr2++wwMAjHPbnd0nb5HtEFmEcgV9C8uPN/V5cG+JsAdgGGDOqBkBc/egx8XMTv3lyeNFi6/1wGTuIjWtJIA8IzgvL+9eTyB/ZDKZ5issAMCdes7VuazedWTpO5bTdmqwzek+3epdx54QFVriW1gOZo1aG+hxeSwM/QGOjQhJloaR7SsqrX8dWLB4TCsJsNvtCKE7z/ihhIWFUU8DAASC2+7sPumtEyyKDFOuumdSPu9Ot6jtvh2JOwuSYfJ47iaUDGIqjLIUBdkYNNvUw1amwgAMmtbCQLfbjWFYQ0PDwYMH7/qEhoYGhJDH45nP0AAAflRnahwWb6m+tG1LuXSV6nN58KNN3pm+6FDhyrQYeu67sImjwsXREWTZYGP7QPRK+hZ4+itPVnx6y3sG1VWVNjEqjJEwAINm8Dly9OjRo0ePBi4UAMC9uGz2ruPehbeiqLCk9UW03bqyU2MeGz8uiEfXUsQFT5oZ32+wIISGOwYInJmheGVkaEJkKDkGcFWlfbSUvpoTgCVm9n4m7iFAwQEASN0nb7lsDrKdcX85bcMAOEEc8e0MDBXyNmTFT/58MH3UsgCn1T6mZaxcT7lvRkA9bIUZgUVoBmWDJ/ljD3kAAIHjHBnrPlVNtkNkEYkV+bTd+mavbpA6LigbjguaT1K/ZQHmriGmwqCSAAR7BBalab2l33vvvUDHAQC4l85j191274B85s6VtG0KQAgdaeglG3wuti0PjguaT2FxUn6IkBzgsXRrmAojITI0ThJCpnrXVNqHi1OZigQwYlpJQFkZfQeVAgD82YdHe3wlAsPipMqV9NUGaNeZ2/2OC5KIBbTdejHAOJyojHhtXTdidCQAw7AVKYoDtSqEUI9xdNBsg4LQiwqs8QGA1Tq/vEYdGJj54AraSgQihI419lLtHflJtN138aBmBOyGEbuJsZp9ZckwI7B4QRIAAHvZ9Jbe8/VkOyJRHreUvo1kutGxKyrv34MlidHxklDabr14UGsDEUKmTsaqBSRLw2IixGT7qgqSgMUFkgAA2KvjyBXc4z3rPWvXSjqHAU40qan1vjAMECCSlBhqhYeJuUMEMAwr9w0GdBtGhkbGmIoE0A+SAABYyqoxqauayHZkWqyimL493GMu99k2b53gZGlYXmwUbbdeVLh8niTFW3yJwZOE0IQ9AjAYsJhAEgAAS7UdukzVkMl+aDWdxXq/ahsY8y1E2JGfBHWCA4daFjCi1lF7QOiXGh0uDxORbZgRWFQgCQCAjSxq/eD1NrIdnZ0QnUvf9jycII756gRHigUrU6FOcABRywIInBjuYmyjIIZh1GBAp96iG4UZgcUCkgAA2Kj9YBVVgyuL3mGA6z063aj3MLAtuQl8LnxKBFBUxnjJIEOrmsFIyvxmBGAwYPGAtzcArDPcrdFUd5JteWGKf2k5Ghz17QwUcDkbs5WTPxnMkSBUFK6UkW1jax+DkWTIIqJDhWT7cjdjdQsAzSAJAIB12g5dptrZu1bReesOnbnNVyBoTUZshAgKBAVcdE4C2Rju0ngcLqbCwDCMmvrp0o9Q5aLBwgZJAADsYmzv19WryHbs0gxq9Tg9jvoVCNqeBzsD6SDN9iYBuAc3dQ4yGMnqtFiqXcVcJWNAJ0gCAGARgiBa91eRbQzDsh6kdRjAYLVTBYJKE6KVkVAgiA7SLCXyLfkwtDA5I5AsDYv31Qyu6hqCk+EWA0gCAGARfVOvsc27Oiy+PDtcGU3n3U+39FMf+9uhQBBdBGHisHgp2WZ2bSCGYavSvCNPA2Zbj5GxSsaANpAEAMAWBEG0HfANA3CwzJ0r6Ly7y4Of8RUISogMLYiDAkH0kaTHkQ1zt8bN3LIAhNCq1PEZgUvMbVkEtIEkAAC20NZ2DfsmYhNW54fG0Ppn+FKXZsTu/fOzNS8RCgTRSeLbAIJ7cFMHk6UD4yQhqdHhZPty9xAOMwILHSQBALACgePUMACHx818oJzWuxPECV+BoBABr8JvgRiggSQ9lloWYGR0WQBCiJoRMFgd1FnSYKGCJAAAVhi80W5R68l20rpCcXQEnXdv05pVvgng9ZlxIj6XzrsDfogwIkFOtpldFoAQWpkaQ40CVUHBgIUOkgAAmId78HZfbQCugJfxtTKaAzjR7P32iSG0hcYSxYBCbRQc7h5i8BABhFB0qCgnNpJsX+ke8uAwI7CQQRIAAPP6LzePakxkO/m+EqGE1r15BqudKhNbmiiLCRfTeXdAokoGETjDywIQQqt880EWu6thwMhsMCCgIAkAgGG429Nx5ArZ5okE6duX0RzAmdZ+6sve1twEmu8OSNIsJbUYk/EZgfJkBcc3JQBVgxY2SAIAYFjfhQab3kK2UzcvEYTR+kXc5cHPtHp3BsZLQgp9G9YBzfghoogk37IAptcGhov4Rb4aFdd7dC4Pzmw8IHAgCQCASW6Hq/0L7zAAP1SUumUJzQFc6R6yUDsDc2FnIJOoZQFmFcPLAhBCq3znCIy5PLf69MwGAwIHkgAAmNRztsbhO6klfftyfoiQzrsTBHHctyRQzOeuyYCdgUyKzvEuySRwwtjez2wwy5LlfK43I6yCqkELFyQBADDGZbN3HrtBtkWS0JT7imkOoENn6dKPkO11mfFiPo/mAIA/aaYS803FG1oYXhYg5vOW+qYnqtV6K6N1DEHgQBIAAGO6TtxyWe1kO+OBcq6QT3MA/jsDYUkg4/ghQkmSgmwbmV4biBCiaka5PAR1shRYYGhNAqxW629/+9tnnnmmrKwsOzt7//79kz/fYrH853/+54oVK0pKSvbs2dPY2EhPnADQwGGxqU7dItshsojENQU0B2CyOS77SsEUJ0THRoTQHAC40/iygJ4h15iD2WCKE6LDRd7EtLITZgQWJlqTAJPJ9Pbbb3d1dWVnZ0/5ZBzHn3vuuS+++GL37t3/9m//ZjQa9+zZo1KpAh8mAHToPHqdOioma9cqDo/uIn2wM5CForOpagGEqZ3hagE8Dmelb3lgy9CwdmSM2XhAINCaBCgUisrKynPnzv3oRz+a8snHjx+vrq5+4403XnjhhW9+85vvv/8+l8v93e9+R0OcAATamMHSc66WbIfHR8eXT50Wzy+XBz/lm3WOjRAX0XtmMbiXqCz/ZQEMbxRECK1JH18rWgnLAxciWpMAgUAgl8un+eQTJ07IZLItW7aQD6VS6fbt28+cOeN0MrxzBoC5az9yFXd7yHbWQ6swDt2rc66qbtsZyIGdgezAF48vC9A39zIbDEIoXRYRG+EtXHGxY5CAQwUXHPYuBm5ubs7Ly+P4fTgWFhZ+8skn3d3dd51NYPDVSfgwFQCrQG9McGeHWIdM6kveBS6SlBhFSRr93XW8SY0QgRAS8Xhr02PpDABeIRNM6JDovKRh1RBCyNKrs1uswnCG12qsSY/9tLoLIaSx2Dp05gy5JNB3hFfIBHPskMmLf7A3CdDpdMuW3VY/VaFQIIS0Wu2dSQCO42YzY0deEgRhs9nQVH29SEBvTHBnhzR/8pXb5Sbbyi3FFouF5pBUxtG2IW9B+LIUmXPM6qRxthdeIRNM6BBRktTj8Y4S9V5vUSxNZzI4hIrkoR/74jnVqJKXpgT6jvAKmWCOHRIZGTnJT9mbBNjtdoFA4H+FfOhw3GXFLIfDkUgCnp/eC5mgSSQSeMki6I07TOgQS6/OWNfD5XIRQtE5CcnLc+nvqEu1ajIAhNDO0gwJvecVwStkggkdElYc2iIWepxuhNBYj15yH91FJCeQSFBefHTr0DBCqHrQ/J014XxuYGev4BUyQUA7hL1JgEgkmjD9Tz4UCu9eUo3Zlwvmw2AM7AG9MYF/h7QdrKKuZz+0mkP7agDzmPOKSosQhhAqUkqVkWE0B4DgFXIH/w7hCfjS7ARdvQohpG/qRUx/uCGE1qTHtQ6ZEUKjDnf9gJEqIhQ48AqZIHAdwt5iQXK5XKfT+V/RarXINykAQDAytg9o67rJdkxJWlRGPP0xnGnrd/u2Bm7NTaQ/ADAleV4y2bCbRkcHmT/Jd0WKgiohfKFzkNlgwPxibxKQk5PT1NSE4+OnV9XV1YnF4tTUVAajAmDWCIJo3X+Jepi1axX9Mbhx/LRvZ2BMuLgkAXYGspEsP5lqk4MBzAoV8ksTZWS7uk8/CiWEFxAWJQFarbazs9Pl8r68tm3bptfrT548ST40Go3Hjx/fsGHDhIUCAAQLfWOvsc37Bzi+LDsiMeBjqne63qMz2byzbFtyE2BnIDuFxUtFvmkafWMPs8GQ1qbHkQ0oIbzA0L0mYN++fRaLhRzYP3funEajQQjt2bMnPDz8zTffPHDgwJkzZxISEhBCW7duLSkpeeWVVzo6OqKioj766COPx/Piiy/SHDAA84IgiNYD3mEAjINl7VrJSBjUYQECHmddRhwjMYApYRgmy0tSVzUhhIytatztob+g5ARFyuhwEX/E7kIIVXYObspWMhsPmC90JwF//vOf+/u9R2SePHmS/KK/c+fO8PDwCc/kcrnvvvvuL37xi/fff9/hcBQWFr7xxhtpaWk0BwzAvBi61WFWeQv1J64pCI2Joj8GlWGEXN6FEFqbHhdK+3lFYPqoJMDtcJk6BqhThpnC53JWpsacbFYjhFqHzEMWWwwcNrEg0J0EnD179l4/2rt37969e/2vSCSS119//fXXXw98XAAEEIETbQe8mwK4fG7GA+WMhHG8ebwMLRwWwHL+ywJ0DSrGkwCE0NqMODIJQAid7xj8+hKGCxiAecGiNQEALFRD19tHNSaynbShWBw1cdyLBiN2V5Wv9nt+XFRCFAM7A8H0CSNCIlO8h/do61WMxuKVFh2eEOktKXGhYxCHin4LAiQBAASWx+nuOXqTbPNEgvTtyxkJ41xbv8tD7QyEYYAgIC/07oQaUevHjCPMBoMQwjBsrW8dicHqaBw0MRsPmBeQBAAQWD1naxxmK9lO3bJEyMRMqgcnTvp2BsrCRDQUewFzJy9Kodq6+m7mAhm3Jj2W2lBynumTjsG8gCQAgAByWu2dR6+TbWFESNrWpYyEcbNPZ7B6621vyYGdgcEhMiVGEOY9wU9bp2I0Fq/IEGGpr7bEtR6tzelmNh4wd5AEABBAnV9ec9m8f30zd67giZipcnHCt56Lz8XWZzJQphDMAsbhyAtTyLahudfjYsVf3LW+MpcuD1HVPcRsMGDuIAkAIFBseovqTA3ZDo2JTFxTwEgYfabRJt/07eq02HAR7AwMGgpfEuB2uEzsGH5fkiijXkIXOqCEcNCDJACAQGk7WIW7vWewZj+8mql6Lydu2xnI/E4zMH2y/GSM4527oU6dYBafy1mdFku227Xm/mErs/GAOYIkAICAsPTqBq60kO2IFEXMkgxGwhh1uC52encG5sREpkQzsDsRzJogTByZ6v2Ly5IkACHkX2vyPAwGBDlIAgAIiJbPLxK+jdSpO8uYOhT1fPug0+09hQt2BgYjRZF3o6B1yMSGEwURQinR4clSb52Jix2DHhwKBgQxSAIAmH/6pl5dg/fcF0VxmsQ3fEoznCBOtnjnAqQhwmXJsDMw+MSUjhfmG6ruYDASf+t8y0uHx5x1AwZmgwFzAUkAAPOMwPHmT86TbYyDZT+ymqlIbvTqtCN2sr0pR8njwPs9+ITFR4fIJWR7qKaL2WAoq9NiuL7FCufbYUYgiMGHAgDzrO9ig0WtJ9sJq/PD46OZiuTLBu9R9HwutjELjn0LShiGUYMBps5B+/Aos/GQIkSCpYkysn2zVzfqcDEbD5g1SAIAmE9Oq711v/fIYJ5IkP0wY8MAbdrhNq3vzMCMuAgxMyUKwNzFlIzPCGhr2TIYQM0IuHHiku9YChB0IAkAYD51HLnqHPWOwGc+UM5IkWASNQyAIbQjP4mpMMDcRWXEU6UDNdWdzAZDKVZGS3yZ5VcwIxC0IAkAYN6MDBj8qgNFpWwqZSqSIYvteq+ObJcmyuIloUxFAuaOw+XElKSRbUNzn9vuZDYeEpeDrUn3rnhVGUZ6WHDEEZgFSAIAmB8EQTR/cp7Avfvx8r6xlqnqQAiho0191EGv9xfAMEDQo2YEcLdHy47DhJDfjACCggFBC5IAAOaHtq6b2hYoL0yR+7Z302/U4frKV2I2TRaeExPJVCRgvsjykrgCHtkeusWWGYGEyNAMeQTZvtSpcfsyYBBEIAkAYCEcxRIAACAASURBVB7gbk/zx9S2QE7u19cyVR0IIXSqRU0VCLq/IJnBSMB84Qr51GFCQzWdHtasxqcGAyx2V3WfntlgwCxAEgDAPFCdrrZqh8l2ysYSBrcFujw4dWagLExUlqxgKhIwv+KWZ5ENj9PNnhLCK1MUfK6vYADMCAQhSAIAmKsx00j7katkWxAmztxZzmAwl7o05jHvwrEdeYlURRcQ7BRFadSMwOD1NmaDoYQK+ct9iWZ1n37Yd3A2CBaQBAAwV00ffkUt2M5+eBU/RMRUJARBUDsDQwTc9Vnxkz8fBBGekE+dI6Ct72bJHgGE0HrfjABOwOHCwQeSAADmZKimU3PLW9E9Mi02cU0Bg8HU9hvUvqNd78tSivk8BoMB8y6uLJtssGpGID8uSh7mTXzPtg9Q52aBoABJAACz53a4Gj88R7YxDla4ZxPGXH1+giD216rINgdD2/ISmYoEBIiiIIUn5JNt9swIcDBsg2/Macgy1qQxMRsPmBFIAgCYvbYDVWMGb42U1M1LIpKYPKavWTPc7qsTvCYjLjqUsVkJECBcIV9R7K0apKvvdo2xZQJ+XWY8tQflbNsAo7GAmYEkAIBZMrYPqE5Xk22xNDxz5wpm4zlQ6x0fxjD0oG87GVhgxvcIuDyam+3MBkORhghLE7znCV1TaUfsbNnBCKYESQAAs+Fxuuv+cpKa/ix4aiNPxOQJPe1ac8Ogdxh2VWpMnISxMwtAQMkLU/ghQrLdX9XMbDD+NmaPnyd0sROWBwYNSAIAmI22Q5etQ94/ugmr8hSFjNUHJB30Wya2qyiFuUBAYHH5PGp5oKFVbdNbmI2HUqyUSX3Zybk2WB4YNCAJAGDGjO393Sdvkm2hJCT38XXMxtOpt9zqM5Dt5cnyhKgwZuMBAZWwKo9qD1xhy2AAl4Oty4wj2+pha7vOzGw8YJogCQBgZlw2R+2fjhO494tO4Z5NAqaX4H16a/yM+YeKU5gLBNAhMi02NCaKbKurmtnznXtDVjxVmupsKywPDA6QBAAwM00fnaPGYBNW5cWUpjMbT5t2uLbfOwywLEmWGh3BbDwg0DAMU67KJdvWIdNwl4bZeCjyMHGhUkq2L3cP2ZxuZuMB0wFJAAAzMHCtVe1bjRUii8h7cj2j4SDkNwyAIfQY0xkJoIdyRS7VVlc1MRjJBPf5CgY4Pfgl1mQnYBKQBAAwXVaNqf5vp8k2xsFKnt3OFwuZDalZY6I2BaxIVSRJYTXAohAii4jOTiDbA1da2FNCeEmiPELkLWd0trWf2WDAdEASAMC0eByuW7//gvq0zfhaeVQGw5X5CYL46Kb3aHkMQ4+UpDEbD6ATVaDabXcOXGtlNhgKn8tZm+FdHqgyjnaxZvMCuBdIAgCYlsYPz1nU3uPSo3MSmT0qkHStR0eVCFydFquMDGU2HkCn2GWZAl/F/t7z9cwG4+++LCXVPtWiZjASMB2QBAAwtZ5ztX2VjWRbJAktfW47g2cEkNw4/tFN78FFPA729SUwDLC4cPm8hNX5ZNusGhruZssEfJwkJD/Ou3mhqmto1AHVA1kNkgAApqBv6vU/JajkuzuEEua/c59p7R+yjJHtbXmJ8jAxs/EA+iWtLaTarBoM2JzjXa/g9OBwuDDLQRIAwGSsGtOtd76kqgLkPLaGWpDFIJvTvb/GWyIwVMh7EEoELkqhsVGy3CSyPXC1xWVjy3lCy5LkVPXAky1qnDWVDMCdIAkA4J4cFtv13x5yWe3kw8SK/NTNS5gNiXSgttviO6PloaLUMN/xsmCxSVrvHQzwON1q34wV47gcbGO2d2XAkGWsYcDIbDxgEpAEAHB3brvzxm8OUgcESDPj83ffh1EHpjJHPWw92thLtuVhoi25zI9MAKbElKSLfJNT3aercQ/ObDyUDVnxHN975UQzLA9kL0gCALgL3O25+faRYdUQ+TBEIVnyTw9w+Txmo0IIEQTx3tU23+wEeqo8i8+Fd/HixeFxkzeWkO0xg0Vziy2HC0eFCMtTFGS7Wq3XjY4xGw+4F/j4AGAi3O2pfudLfZP327YwIqT8+48II1hxOO/1Xl29b3C1SCldmihjNh7AuKT1RVyBNz3tPn6TPUcJUMsDCQKdgcJBbAVJAAC3ITMATbW3CA9PLCj73sMhcgmzUZHGXO73rraRbS4He7o8iw3TE4BZglARVThoWDVkbGPLn9ucmMiEKO9Uxbm2ARdrpiqAP7qTAKfT+ctf/rKioqKoqOixxx67dOnSvZ75u9/9Lvt2hYWF93oyAPPC43L7ZwBcAW/Ziw9GJMmZjYryaXWXwepdAb49LzGeBTsVARukbl6C+WbgqUOuGYdh2BbfYIDF7rrqm1wDrEL3HOfLL7984sSJp556KiUl5cCBA88999zf/va3ZcuW3ev5P/nJT0JCvMOwXC6XrjDBYuS2O2++dVjf3Ec+5Ap4y/9lFxs2BJLadebjjd7YokOFD5ekMhsPYI8QuSSmNF1zswMhNFTTZenVsSRzrUiP/fBGh93lQQidbOmvSI9jOiIwEa1JQF1d3ZdffvmjH/3omWeeQQjt2rXr/vvv/9WvfvXxxx/f61e2bt0qlUppjBEsUg6L7fpvDpp9X1a8GUBOIrNRUVwe/I+XmqnJ3u+syhGzYJUiYI/0bcs1vgqS7YcvL31hJ7PxkMR83tqMuJPNaoRQu9asMoykRIczHRS4Da3TAcePH+dyud/4xjfIh0Kh8NFHH62urh4cnKyk1OjoKHuWuoAFaaTfUPX6R1QGwBcLy773EHsyAITQ4XpVn8lKtlenxZQkwHpAcJvItFhFoXdwSFPdae7VMhsPZXP2+FECJ3zDbIA9aP0y0dzcnJKSEhY2ftppUVEReT0u7u7DRBs3brTZbCEhIRs3bnz55Zdlsnt+9jGYKBA+TAXAKkHXG7p6VfUfvnT7au8II0KWf++hiET5fP0nzL1DOvWWz2u6ESIQQmFC/p6yzCDq3jsF3Ssk0OarQzJ2lmvrvXUk2w5eXvYiKwYDlJGhebGRTRoTQqiyS/P40vQIkWDyX4FXyARz7JDJlw/TmgTodDq5/LaZKvKhVnuXpDUiImL37t0lJSUCgeDGjRsffvhhfX39559/7p9DUHAcN5vNAQp7SgRB2Gw2NFVfLxJB1BsETvSdqe05Or6rSqyQ5D+3lYgQzOPLaY4d4nB7fnOmwe12kw8fK0glHGNmRxDvug6iVwg95qtDMKlYkqM0NvYihAZvtasbOsIT2bEyICmqvl+PEPJ4PEeqO+7PU07+fHiFTDDHDomMjJzkp7QmAXa7XSC4LQcUCoXk9Tuf/PTTT1PtrVu3FhUV/fCHP/zwww+fe+65O5/M4XAkEsY2cZF/QiQSCbxkUfD0hstmr/2/k9raLo7vPEBZbmLJ818ThIrm90Zz7JC/XGnVj7nIVbErUmM2Fwb9aYHB8gqhzTx2SMGjay+1fES2B07ULv/+w2zo5LUREQebBrWjYwihiz2Gr5flTF7hCl4hEwS0Q2hNAkQikdPp9L/icDjI61P+7gMPPPDzn/+8qqrqrkkAYjpnxHwYjIE92N8bxvb+2j8dt+kt1JXkDcV5j6/j8AKyA2XWHXKrT3eqpR8hDCEkDRE+szKHzb06fex/hdBsvjokMjU2piR9qKYTIaRv7tPVdceUpM9HgHPCxbBt+UlkiQuL3XW5e2hdZvzkvwKvkAkC1yG0LgyUy+U6nc7/CvlQoVBM59djY2MZHPMHCwPu9rTuv3TlF59SGQCXzy3+9taC3fcFKAOYNd3o2P9ebKIefrciFw4KAlPKeawC8w1uNf/9Iu72MBsPaX1mnJjvfX8da+qD+X72oDUJyMnJUalUo6Oj1JXa2lqEUG5u7pS/SxBEf38/bBcEc2HVmC6/8UnHl9eoo4FDFJJVP34iYXUes4HdyeXBf3OuwerwLgX4Wn5SkTKa2ZBAUAiLlab4ThOwDpl6ztYyGw9JzOfdl+VdCtBjHG0YNDEbD6DQmgRs27bN4/F88skn5EOn07l///7i4mJya8DAwEBnZyf1ZKPxttMnP/zwQ6PRuGbNGjoDBgsGQRC95+su/nTfsF/ZssSK/DX/bzdLyqpM8OGN9k7fWEWmQvL4MuYHdUGwyHignO9b2tJ+5IrDYmM2HtLWvARqMPtIfQ+jsYBxtK4JKC4u3rZt25tvvmkwGJKTkw8cONDf3//666+TP/33f//3a9eutba2kg83bNiwY8eOrKwsgUBw69atL7/8Mjc3l6oxAMD02fTm+r+e1jf3Ulf4oaLCpzfFLc1kMKpJfNU+cLzJe/pqmJD3L+sLeBw45gNMlyBUlPXgysYPzyGEXDZH00dflX53B9NBIXmYeFVqzKWuIYRQ/YARCgexBN1Fx37xi1/8z//8z+HDh81mc3Z29jvvvLN8+fK7PvOBBx6orq4+ceKE0+mMj4//zne+8/zzz4vFYpoDBkGNwPGec3Wtn1e6HS7qoiw3qeiZLeIoln4AtWmH/6+qhWxjCP3T2vzo+d6wABa8pHWFfRfqLWo9QmjgWmt8eTYbVgjeX5BMJgEIocP1qpfWw3EwzMMWwAKNxsZGhFB+fj5TARAEYTabYUMLiT29YR0y1f31tLFNTV3h8rnZD1ekbCrBaPxiPaMOMVjtPz58zeKrXPT1JWkPFS+0MwLY8wphiQB1yHC3puq/PiaXv4iiwta++hQ/RDiP//7s7D1ZU9tvQAhhGPr1I6tiwu/yvQ5eIRMEtENgjBEsQASOd5+8dfEn+/wzAGmWcs1P9qRuWUJnBjAjNqf756dqqAxgZapiV1EKoxGBIBaZGpu6eQnZtptGm/9+gdl4SDsLk8kGQaAvG2BlAPNY+mkIwKyNaoyX9/696ZPzHqd3aT1PyM9/csOKf3s0NDaK2dgm4fLgvz5bRx0QkCIN+25FHnwTAnOR9eDKEIW3ilrfxYaBa63MxoMQyo2NTJdFkO2v2gdMNgez8QBIAsDCQeB414mblT/ZZ+ocP5JKlpu45tU9KRtpnQKYKZwg3r3UTO2bkoYIf7ipWMiyugUg6HCF/KJ/2EKlkvV/O23VDjMbEoZhO4u8gwEuD3EEBgOYxt6PRQBmZGTAcHnv35v/fsHj8lZH4YkEhU9tLPvBIyEyxkpKTwdBEO9fa6vs1JAPxXzuv28ugcWAYF5EZydk3F9Ott12Z/UfjnpcbmZDWpYkT4wKJdunW9TDMBjAKEgCQNDDPXjnseuXXv3gtgGAvKQ1P92TtK6I/SPqn1Z3URsCuRzs+/cVJUnvckoWALOT8UC5NCuBbJtVQw3vnWZ2PTgHwx4p8S53hcEAxkESAILbSL/h8n993PJZ5fgAgFhQ+PSmsu8/HOKbemSzI/U9B2pVZBvD0D+vzS+Ih7KYYD5xuJyS57YJwrxjS+qq5s4vrzEb0vJkRcL4YEC/ecw5+fNB4EASAIIV7sE7vrxW+eoH/kUA5YUpa199KmltIfsHABBCB2q7P7zRQT18dlXuytQYBuMBC5U4KnzJP95PLYtpPVDF7CJBDoY97Nv76vTgh+tVDAazyEESAIKSRa2v+q+PW/dfos5H4YuFRd/asvxfdomlLK0C5I8giM+qu/5+q4u6sqcsc0PWFEerATBr0TmJhU9vpB7W/uk4edggU8pTFAmR3sGAUy1q/ehdDpQHNIAkAAQZ3O1pP3Ll0qsfmP0GABRFqWte25NYkR8UAwAEQXx8s/Pzmm7qypPLMnbkJzEYElgMEisKMnZ4K7TiHvzW/37BYB7AwbBHS8dXBnxW0zX580GAQBIAgomlV3fp9Y/aDl7GPTh5hR8iLH5m67KXHmRtGeAJCIJ4/3r7Yb8DVJ4qz3rAV0EFgIDKemgVdWYmmQcM3mhjKpiyZEWazPu2vdAxqDaNTv58EAiQBIDggLs9bYcuV772oaVXR12MKUlb++pTCauCpqgOThB/udJ6rLGPuvLMqpzteYkMhgQWFYzDKfqHzQmrvKe34x68+p2jncduMLJfAMOwJ5dlkG2CQB/fYnJ6YtGi+wAhAGbB3Kut+/NJS9/4n39+qCj/yQ3x5dnB8ucfIeR0e96+0Hitx/tfgSH0XEXu+kxYBwBohXE4Rd/aQhCo/3IzQoggiJbPLtq0w3lPrufy6f6LkB8nLVJK6/qNCKGbvfqWoeGcmEiaY1jkYCQAsBru9rQdrLr02kf+GUBsafq6155SrsgJogxgxO56/UT1eAaAoX9ckwcZAGAExuEUf3tL2tal1JXeC/VVr388qjHSH8wTSzOo9t+utOLBf6ZdcIEkALDXcLem8tUP2o9cJXDvCgBBmKj0uzuW/PMDQkkos7HNiN7q+MnRG21aM/mQz8X+ZX3hmow4ZqMCixnG4eR+fW3B7vswjjeTtvTpKn/6Qc/ZWurtRo+U6PC1GbFkW2UcPds2QOfdAUwHADbyuNwdR652HrtOHoRKil2aUbB7ozAihMHAZqFTb3njbKPNjSOEIYTChLx/21ScpYAxT8C85A3FIYrI2j8dd1hsCCGP093wwdn+K80FezZGJMppC+PxpRnXenR2lwch9MnNjvJk+m4NuD/5yU+YjmGudDodQkihUDAYg8PhEIlEQTQ6HVBz7I3hbs2N/zmoudWBfAmAIExc/O2tWbtW8YT8eYuSFldV2v8+W2d1uDgcDkKYIlz0n9uWpkQHx0aGwIH3ywQMdkioIlK5MtfSq7PpvSNVdtNo34X6MeNIRJKCLxbSEIOYz+NiWP2AESHk9OAOjydXFgavEH+Be4XASABgEY/L3X7octeJm/4DAPFl2XlPrA+6AQCcID691XWwToV8uUyaLPxHm0okYgGjcQEwkVASWvb9h1Sna9oOVrkdLoQQgRN9FxsGrjQnri1M3bKUhgrc2/ISz7b1ayxjCKFTLf2lirBiCavP/VowIAkAbGHqHKz7y8nRwfGlScKIkPzd98UtzWQwqtmxOlxvXWisURuoK6UJspfWF4r4cDowYCOMw0ndsiR2WWbTh+c01d6teh6XR3WmpudcbXxZdvKG4sj0uMB9NedzOU+XZ/38VC1CiCCIv93s/nlSnABO0w48SAIA8zxOd9vBqu5Tt24bACjPyX9ivSBczGBgs6M2jf7qbN2QZYy6sjU77h9WF3A5sA4XsJpYGr70hZ36pt7WzyupIzkInOi/0tJ/pSU8PjpxTYFyVa4gLCDvypIE2aq0mKquIYRQv9l2pKHnkZK0QNwI+IMkADDM1DFQ++eT1iETdUUYEVKwZ2PskoxJfou1LncPvXup2e470lDA43x3dW6eVMSB2U0QJGR5SdG5T2hudXR8cdW/NtfIgKHpk/Ot+ytjSjMSKvJluYnYfOe1T5dl1fUbRh0uhNCBWlV5siIhCo7VDixIAgBjPA5X64Eq1elq/2plypW5eU+sF4SKGAxsduwuz9+utn7VPkhdUYSLvn9fUVJUmNlsZjAwAGYKw7C4pZmxSzIMzX1dJ27oG3upN6nH5Rm41jpwrVUUFaZckaNcmReujJ6v+0aIBU+XZ719oREh5MHxty40vnb/cj4XhtACCJIAwAxjm7ruL6es2mHqikgSWvDUxpiSdAajmjWVYeS35xsGzTbqSmG89KX1BWFCPiMFWQGYOwzDZHlJsrwkm97cd7FRXdloHx4v7283jXYeu9F57EZkSoxyVW7c8ux5Wb27Oi22slNzq1eLEOoxjn50s+Opsqy5/7PgXiAJAHRz252t+y/1nK31/+uYsDov9xvrgnEAACeI4019H93ocPsWNGAY2lWU8mhpGkwBgIUhRCbJfmhV5s4VuvruvosN2rpu/+U7w6qhYdVQ08cXFEWpylW5iqLUuZQfxjDsudW5P9SYxjw4QuhYY19RvLQkQTYP/xngbiAJALTSNfY0vHfaprdQV0RRYYVPbVIUpTIY1azpRsf+eKmF3N9MkoYIX1iXnxsbxWBUAAQCh8uJKUmPKUl3WGwDV1vUVU3+KwYIHB+q6Ryq6eSHipTl2cn3lYTFSWd3o6gQ4beWp/3vlQ7y4e8vNv3XzrLoIPyGEBSwBTBW2djYiBDKz89nKgCCIMxms0QigdIW6N694bTaW/5+oa+y0f9iYkV+7jfW8kOC7+2NE8SpFvXHNzupNYAIobJk+bOrc8Nur2gEL48JoEMmCN4Osaj1/ZebBy43283WO38qz09O2VgiL0yZ6fpBskMOtw4da1KTV1Kjw//fjqXCxbpjMKCvEBgJAHTQ3Opo2HfG4TdlLpaGFzy1UVEYlAMAA2brHyqbqbMAEEICLmdPedbGrPig+xwHYNYiEmQRj63JeWS1vqlXXdU8VN3hcbqpn+oae3SNPSEKScqGksS1BTzRzMpkPb40o2XI3G0YQQh1G0b+UNn04roCeH/NO0gCQGA5zNbGD84N3mz3v5hyX3H2IxUz/VBgA5cH/6Kh50Btt8szPoSWqZB8d3WuMjKYzjQCYL5gHI68IEVekOIac2hutvddaDB1ju+RsWnNTZ+c7/jyaurmJcn3lfBDpluHmM/l/GBj0Y8PX7PYXQihy91aZWQ3VA6Yd5AEgEAhCKK/qrnpk/Muq526GBoTVfQPm6RZCQwGNmu3+vTvX2vT+FUBEvI4TyzL2JyTAGsAAeCLhYkVBYkVBcPdmp6zNQPX2nC3d7LMOWpvPVDVdeJmysbSlM2l01wCHB0q+sHGoteO3SJX3X5W3R0m5G/NTQzgf8PiA2sC5kHwTukFAtkbnFFX4wdfGdvU1HWMg6VvW5axc8VcVg4zZcBsfe9qe22/wf9iYbz0O6tyFFPVNISXxwTQIRMs1A5xWGy9F+p7z9ZOWDHAEwlSN5embl16r9OJJnTI+faBdyqbqZ9+tyJ3fWZ8QCNnG1gTAIKJ2+7sOnRVU9nsv4koIlFe9K3NkuQYBgObHavDdbBOdbSx1++/BoUJed9cnrkuI4Cl1AEIdsKIkMz7y9O2LlVXNnYeuz5mGCGvu+3O9iNXe87VZXytLGlD0ZTfCtZlxpvGnJ/c9J5o8O6lZi6GrcmIC2z0iwYkAWDeEAShudHe9Ml5q97M5XrX8XL53Iz7y9O2LeME28peh9tzsll9qF5ldYyvdcIwtDU34ZGStLBgO9QYAEZw+bzkDcWJawr6rzR3fHnN5ltO6xwda/rkfPfp6qxdK5UrcibfQbCrKMXuch+q60EIEQT634tNZrvz/oJkOv4DFjpIAsD8MHUMNH960dQx4H9RUZyW/+T6EFmQHQnqxvGv2gc/r+4aHnP6Xy+Ii3q6PAuKmQMwUxweN7GiQLkyb+BqS/uhy1SlkDGDpfb/TnSduJnz8Gp5UeokQ2vfWJJud3lONHtnGD+43mGyOb65PBOW48wRJAFgrqwaU8v+Ss3NDv+L4ujw/Cc3BF0NYA9OVHVpPq/t9j8DECGkCBftXp65LEkO4/8AzBqHy0lYlRe3PKv3q7qOL645R73vshG1/vpvD0mzlDmPVERl3H2+H8Owp8uzxHzewToVeeVoY1+vcfSFdQUScfDtM2IPWBg4Dxbqup4pjZlGuo5e7/mqnsBx6iKHx41bm1fwyNrg2gHo8uCVnZpDdaqhkdv+/EvEgoeLUzdkxc/6FJNF+/K4F+iQCRZnh7jGHN0nbnWfvOl2uPyvx5SkZT20Cg/j36tDjjf1vXe1jfq7tRhqdAb0FQJJwDxYhO/hUY2x6/jN/qom3IP7X48vz8l6aKWLj4KoN5xuz7n2gSP1PQarw/96iIC3szB5a26iiD+n1QyL8OUxOeiQCRZzhzgsto4jVyZ8kUAYkpWmFnx9fag88q6/dVWlfaeyyb9Y55bchMeXpouDcOfRdEASMAVIAug03KXpPH596FbnhFdOdE5i7mNrJCkxQdQbljHnqVb1yWY1WY2EIuJzt+Ym3F+QPC+r/4KoQ+gBHTIBdIhVO9x2oGrgWit1xePx8AX8pPVFGfeX3/VwwgGz9ddn69XD45sPo0OFTy7LWJkas/C6EZKAKUASQAOPwzVwva3vQr1/LTBSRIIs+9EKeUEK+Z8fFL2hNo0ebeqr7Bz0L/yHEAoR8LbnJW7LS5zHxf9B0SF0gg6ZADqEZOnVteyv1NWrEEIej4fcYcQT8lO3LEnZvOTO+kJjLvd7V9u+ar/tEylNFv740oyCuKiF1JmQBEwBkoDAwT24oblv4GqLprrDfftSeYSQNEuZvn25vDDF/z+czb3hwYlqtf5Ui7qu3zjhR+Ei/tfykzbnJIQI5nlEkc0dwgjokAmgQ/wZWtWtn1fq29TUNmOEEE/IT1xXmLpliTgqfMLz6/oNf6xq0Y/a/S+mycJ3FiYvS1JwOQuhSyEJmAIkAfPOYbEZmnuHart1DSr/or+UmJK09O3L77qOl529oR0Z+6p94Kv2AZNtYioTEyHenpe4LiN+jnP/98LODmEQdMgE0CET4DjeXVWvPlEzOnBbss7hcpSr8tK3LQu9fRngmMt9qE51tLF3wsBeVIhgXUb8+qz4mKnKerIcJAFTgCRg7jwu94hab+nVmXu1prb+kQHDXZ/GDxEqV+YmrSsKV0bf659iVW+Mudy3+vQXOgbr+413vtBzYyN35CctSZQFdKsxqzqEDaBDJoAOmYDskIjw8IGrre2Hr9h0Zv+fYhgmy09KXFsYU5zmX4LMYLV/eqvrQufgnX/T0mURK1IVSxPlsRHiYOxkSAKmAEnAjBA4bjdbbVrzmN5i05ttOvNIn25kwHjb6tzbYRyOPD85vjw7dmkmd6rRcjb0htPtqVYbLncPVffpnZ6J/118LlaeErMjPzE1OoKGYNjQIawCHTIBdMgE/h2Ce3DNjbbOo9ctav2EpwkjQpSr8pLWFPgPDGhHxo429p5rG7jzjY8QkoeJipTSwvjogrio0OAp+glJwBQgCfDndricIzanZcwxYnOO2JwWm2NkzDky5rTYHBabc2TMYbFN8vfeH1fAk+cnK4rTmdfjggAAHkJJREFUYkrSBdMeT2OwNwxWe/2AsbbfUKM2+G8foiREht6XrVyTHktn0V9WvTzYADpkAuiQCe7sEIIgdPWqzmPXjW39dz4/MiUmpjQ9pjQjLF5K/sqow3WxY/Bs24D/9gF/GIZSo8Mz5ZIMeUSmXKIIZ/UIASQBU1hUSQDuwR0Wq2PY6rDYHMPW8bbZ6jBb/397dx7VxLU/APxmmwQCAUIQFRGRClhWKYpWVDRWkYoKrfrUqhWxrVaPlmrt4s8+ntZdS12x4Clq69rHIhWV19pFeZWqIKCiItKHyCLIlo1sM78/rk7TBJAACQLfz+FwZiY3Mzdfwsx37sy9o2yUa1Uaw3dRCGlJUkNSWpIiSUpLPftNYYhC+Dci2SyVvXVTX6G6v73G0ZYgCEuCzSfYlgTbkmBbcTm2FoStJVdoybWxINjNDfdt5j1aY5OquKaxoLy24FFtS//wPA5rhIuD2MNpiEMX7GdhF68HAqIHAqKnlYDUFVeU/ppfcfVeszs6fh9bx2FuIi8XO7d+bB5BUdSDJ5IrJVW/l1TpjQKix5rHcRMJXIRWA+2sBtpZ9bPhv1B3FPaoJEClUn311VdpaWmNjY0eHh6rVq0aPXp0S4Wrqqo2bdqUlZVFkmRQUNCnn37q7NzMk6R7UhJAUZSmSaVqkDfhg/rTn6fH+KYGmVra1NKfjKIoDUlpSFJLUhp8yNfiCZJs6S2IobTkKvgWMlu+zIYvtbFq4vNQmz+FgMexs+TaWnBtLQmhJdfOkmtnybW1IFhqpbOjiN3eIfZaQVJUnVxZ0SAveSIprml8UNNYLW3mvkWMYDGHOYtGuToOG2BPdN3ji2AXrwcCogcCoue5AVHLleXZd0p/LWh8WN1sAQaTYe0ksnupv51bPxtXRwuRzcMGeUF5bf6jJ3eq6jXkc456HBajvw2/v41lPxt+X2uLvjaW/QSWXfjMsB6VBMTExFy4cGHBggWDBg1KSUkpKCg4fPhwYGCgYUmZTBYZGSmRSBYtWsThcJKSkiiKSk1NtbPTHx6yuyQBFEVplWq1QqmRK3GzvLJBhpvrlY1yVYNMKZGrGuXa5tqxn76dokiSIilKS+EDPKUhSS1F4aN+S39KDYetJjhqLkfFJTRctprgKC24TXxekyVPZUFQrT68q10orVbLZrNteITd08yAsLHg8gk2n2BbcTmWBJtPcDgsJv3DZjJICmmffRYtSTWpNRKlWqJUS5VqmVJTK1c+lsirJIrHEoXeDcCGLAm2dz+7EYP6BDiLXoQRxGAXrwcCogcCoqfte9SGP6sqrhVV5RbLqupaKclkMfmOdvx+dlZ9hYRIUEFSxQp1sUL1QCJXt+nSKEIIWRJsez5XxOfZW/Hs+TyhJVfA41jzCGsux5rH4bFZpvvz9ZwkID8/f+bMmR999NHixYsRQkqlcurUqfb29idOnDAsnJCQsGPHjtOnT/v6+iKEiouLw8PDo6OjY2Ji9Ep2ehJAUZS0vFarUlMkRZEURZKIejrx12/qaZM6qdFolWppo4TLJki1VqvWkCqNVq0h1Vq1Ut3QKNfIlRqFUqtQaRVK3PaOEKLwZhA9jUiKohBFUnhTCDfTkxQinx37KdTMX4pCDDXBUfM4Kh6BD/NqLkfN5eCjPv5p9jBvwWFZcTlWXA6XzeKwmBwWg81icphMhBDeHL52oNJqZUqNTKWWqTTNXmVvNn7PBvow3x6NwUAvOdj49hf6OdkPFgl6T1NedwQB0QMB0WNsQCiKklbUVuUWV90orn9Q2fYNMQm21oIrZzIkFKrXUvUUpWGzSBaTZDFJ5l+/KSaDZDIpJoNiMOTWlurmnorCYTGsuYQ17+lOlctmctksHofNY7MINpPHZnHYLDaTwWIwWEz8w2QyGGwmg/lsCZPBYDAYVlyOYYdGk35DzHqedP78eRaLNXv2bDzL5XLffPPNXbt2VVRU9OvXT6/whQsXfHx8cAaAEHJzcxs1atS5c+cMk4DOpVVrrmw5Vf9nlXHveja+1V9LSOpRg0zbtlvwWlszk6XmESouoeIR+GCv4hJqHufpEoKDWjjgCXgcBz5PaMkV8rlCS67Qkivk8+wsCGseweeym72c/5yakJRMqa5TKOvkynqFiv6Nf+oVKu3zGtk6lz2f6yYSDBYJBosEbiJBpw/yAwDoFhgMhnV/e+v+9i+9PkIlVdQVV9TfL6+9X9FQUtFSwypGqjQMlYaPEB+hvghRCKk1WpWWVGlIlVar1pIagx04hRh3h3s86S/SW67WUrVyZa28tTsP2mjckH7vBb/c8fW0kVn3m4WFhYMGDbKy+utx7PgYX1hYqJcEkCR59+7dN954Q3ehj4/P5cuXpVKp7hoQQiqViqIo3B7QcVqVhjVygP3IAca9jdI/7yUpyq5tB0WKwXj6w2RQjL/NIgaDYqCWTqkZCD1NKhlMFpPB1E0zGbpd37UIyZFKjlSooQ41NLsuY3AQckDIgY2QNULWLIQsEbLEHxk35qu1WgohLX0HIklpO9bgxGQgFpPJZjLYTCabyWCxmBwm89npvgzVyUrq9AczfqEY5oi9HAREDwRET4cCwkbI007gaSeghmrVWlLz1w+led7VREM6900jhCiK8uWwm0z7iFSp4eGsIwHhcrkvvfRSS6+aNQmorq52cHDQXYJnHz9+rFeyvr5epVK1VFgvCWAymWSHT7hpLIJt3b/FkXBAK5gMBpPF4LCQiYbe675g/64HAqIHAqKncwLCYLAI9nOHNukWTPcNMWt0mpqaCOJvCRSXy8XL9UoqlUqEULOF8Uu6/Pz8Or2qAAAAQI/X+Z24WsHj8VSqv43cjo/oPJ7+46Hw8b7ZwvglAAAAAHSQWZMABweH6uq/devEs3369NEraWtrSxBEGwsDAAAAoB3MmgR4enr++eefUqmUXpKXl4cQGjp0qH61mEx3d/ebN2/qLszPz3d2dta7IQAAAAAA7WPWJCA0NFSr1Z48eRLPqlSq5ORkPz8/3DWgvLy8uLiYLjx58uSCgoKCggI8++DBgytXroSGhpqzwgAAAEAPZtYkwM/PLzQ0dNeuXdu2bTt58uSCBQsePXq0Zs0a/OratWvDwsLownPnzh04cOC7776bmJiYlJQUFRVlb28fFRVlzgq3orGx8f/+7/9Gjhzp7+8/f/7853ZQzMjImDVrVmBgYFBQ0FtvvfXLL7+YpZrmY2xASJI8duzY9OnTfX19g4KCFixYcOfOHfNU1TyMDQimVqvDwsI8PDwOHTpk6hqaWdsDQpJkcnLye++9N27cOH9//6lTp+7fv9/wjuBuRKVSbd++PTg42NfXd+bMmVlZWa0UrqqqWrlyZWBgYEBAwNKlSx8+fGi2eppN2wOSmZm5atUqsVjs5+c3efLkLVu2NDY2mrOq5mHUN4S2aNEiDw+Pf/3rXx3ZtLmHDVYqlXFxcenp6Q0NDR4eHitXrhwzZgx+af78+X/88cfdu3fpwpWVlbrPDvjkk09cXFzMWduWkCQ5d+7cu3fvLl682M7O7tixYxUVFcnJyYMGDWq2/NGjRzdu3BgSEhISEqJUKlNSUu7cubNnz55JkyaZt+KmYmxAEEIff/xxenr69OnThw0bJpfLCwsLw8PDW3mQRPfSjoBg33zzze7du+VyOT2wZs9gVEBkMllAQIC/v39ISIi9vX1ubm5qampgYOCRI0e66Zh6phguvVtre0CCgoL69OkzceLE/v37371798SJE87OzikpKYa3k3drbQ8ILTMzc+3atXK5fN68eevXr2//tilgvLNnz7q7u587dw7PPnnyJDAwMCYmpqXykyZNeuONN0jy6UP7JBKJv7//e++9Z466moWxAcHlMzMzzVVBczM2IFhNTc0rr7yyd+9ed3f3xMRE01fTfIwKiFKpvH79uu6SPXv2uLu7Z2VlmbyiJpCXl6f7B21qapo4ceLs2bObLfz111+7u7vn5eXh2fv37w8dOnTnzp1mqqtZGBWQK1eu6M6mpKS4u7ufOnXK5LU0I6MCQpcZP3483lfExsZ2ZOtmvRzQY1y4cEEkEtHn8UKhcMqUKT/99JNen0aaVCq1t7enT2KsrKz4fH5PymSNDUhSUpKvr+9rr71GkqRcLjdjTc3E2IBgO3bscHV1nTZtmlnqaFZGBYQgiICAAN0lr732GkJI956hbqTZ4dJzc3MrKpoZ5rKl4dLNV13TMyogQUFBurMTJ05E3fab0BKjAoIlJCRQFNUpjYWQBLRHYWHhyy+/zNQZft/Hx0ehUJSUlDRbfsSIEZcuXTp69GhZWVlxcXFsbKxEIlmwYIG56mtyRgVEKpXm5+f7+Pjs2rXrlVdeGTZsmFgszsjIMGN9Tc7YbwhCKD8/PzU19dNPP+2mLd6ta0dAdNXU1CCEummTeCvDpeuVxMOle3t76y708fEpLS3V7VTV3bU9IIa69TehJcYGpLy8PCEhYfXq1Z1yJglJQHsYjn+MRy8wHP8YW7du3YgRIzZu3CgWi8PCws6dO5eUlDRs2DBz1NUsjApIaWkpRVFnz57997//vWbNmh07dgiFwpiYmN9++81M1TU9Y78hFEVt2LAhLCysJ30rdBkbED2JiYlWVlZjx441SeVMrLOGSzdxNc2n7QExlJCQwGKxJk+ebKrKdQVjA7Jly5ahQ4e+/vrrnbL1njCociciSVKtVrdSgCAIBoNhOP4xnm3pBmYej+fq6tq3b9+QkBCZTJaUlLRixYrvvvvuBbnPsRWmCAhu/6+vrz916hQe8nnChAlisfjAgQMv/l7eRN+Q5OTke/fu7d69uxOrah4mCoiu+Pj4//73v59//rlAIOhgbbuEiYZL777aHhA96enp33//fXR09HNvsO1ejArIlStXMjMzT5061VlbhyTgb65evdp6K31GRoabm5vh+Md4tqUhjVeuXMlms+Pj4/GsWCyePHnyl19+GRcX10kVNxVTBAQvHDBgAP3QBz6fP378+PT0dI1Gw2a/0N9JUwREKpXu2rVr8eLFhg/UfvGZ6F9G9+1xcXFvvvnm3LlzO17bLgHDpetpe0B0Xbt27bPPPgsODv7ggw9MWz+za3tANBrNF198gXtWd9bWX+gdrvkNHjx48+bNrRTAbZiG4x/jdptmhzR++PDhpUuXNmzYQC+xtbUNCAjIycnpnEqbkikCgheKRH97ILe9vb1arVYoFNbW1h2vtumYIiCHDh3CwwOUlZUhhCorKxFCjY2NZWVlffr00TtFeNGYIiC0rKysjz76KCQkJDY2tjMq2zUcHByqqqp0l/Ty4dLbHhDanTt3li5dOmTIkN27d7/g5wnt0PaApKamlpSUxMbG4n0FJpPJysrK7O3tLSws2rH1nhbNDnJwcIiMjHxuMU9Pz+vXr5MkSd/olJ+fb2Fh4erqalgY38mi1Wp1F2o0Gr0lLyZTBMTR0dHwS//48WMul8vn8zul2qZjioBUVFQ0NDToXeGLj4+Pj49PTU01HFT7hWKKgGB5eXnLly/39vaOi4vr1vt9T0/P7OxsqVRK3/nVy4dLb3tAsNLS0ujoaKFQmJCQ8OLvItqh7QGpqKhQq9Vz5szRXZiampqamrpv3z7cdcJYcGNge4SGhtbU1GRmZuLZ2tra8+fPjx8/nj5pKy0tLS0txdMuLi5MJjMjI4N6Ni5TZWXltWvXXvCdu1GMCghCaMqUKRUVFfSoWLW1tT/99NPIkSN17x7v1owKyPz58/fpwON/RUZG7tu3b8CAAV1S/05n7DekuLj4nXfecXJyOnjwYHfvTAvDpesxKiDV1dVRUVEMBuPQoUNCobBramxibQ9IWFjYvr9DCI0bN27fvn3tvkBg7hEDewatVjt37tx79+7h4c+OHz9eXl7+/fffDx48GBeYMGECQujixYt4dt26dadPnw4KCpo0aZJMJjt27Fh1dfXhw4eHDx/eZZ+hUxkbkJqamhkzZsjl8kWLFllbWx8/fryysvLkyZOenp5d9hk6lbEB0VVWViYWi3vYiIFGBUQqlU6dOrWqquqDDz5wdHSkVzJw4MBu2nti5cqVP/7448KFC11cXPB4cElJSfjfX2+kVKlUGhERIZPJoqKi2Gx2UlKSVqtNS0vrYce/tgdk+vTpd+7ciY6Odnd3p98uEol6zOiiWNsDosfDw6ODIwZ240a2LsRisb7++utt27YdPXpUqVT6+Phs3ryZ3p0Z+uc//+np6fn999/v3LkTIeTj47N169YekwEg4wMiEomOHz++devWpKQkjUbj7++/ffv2HpMBIOMD0uMZFZD6+no8TAr+f6FFRER00yRg27ZtcXFxZ86cwcOlx8fHt/Tvb2VldfTo0U2bNh04cIAeLr2HZQDImIDgR4okJibqLhwxYkQPSwLaHpBOBy0BAAAAQC/VQy7BAgAAAMBYkAQAAAAAvRQkAQAAAEAvBUkAAAAA0EtBEgAAAAD0UpAEAAAAAL0UJAEAAABALwVJAAAAANBLQRIAAAAA9FKQBADQY+3Zs8fDw8PDwwOPzN+Kjz/+GJecP3++6erj8UxycrLptmKo7XEAoLeBZwcAYHLZ2dkLFizQXcJkMvl8vrOz86uvvvr22287ODh0Vd1eKEqlMjg4uLGxESE0duzYhIQEvQJlZWUTJ07Eg50vXLjw008/7YJaAtCDQBIAQBcgSVIikdy+ffv27dtpaWmnT5/Gjw3tXKNHj7a0tEQIWVtbd/rKTYHL5U6ZMgU/UzUrK6umpkYkEukWOHPmDP24k8jIyC6oIgA9CyQBAJhVWFiYt7e3VCr98ccf7927hxCqrq5OSkr65JNPOn1bAQEBAQEBnb5ak4qMjMRJgFar/eGHH95++23dV9PS0vDE0KFDe9JjJwHoKpAEAGBWY8aMwaewUVFRo0aNUqvVCKH79+/rFbt27dp3332Xm5tbU1NDEMSQIUOmTZs2a9YsDodDl7l7925CQkJOTs7jx4+ZTKZQKBw4cKCfn99bb73l6OiIENqzZ8/evXsRQk5OThcvXqTfePXq1d27dxcUFBAEMXLkyNWrVxvWs6ysTCwW4+kjR44EBQXhafx0c4RQRETEli1b8MLExMScnJzi4uK6ujqZTGZhYTFo0CCxWLxw4ULcFNF2/v7+gwcPfvDgAUIoLS1NNwnIy8v7888/8TSOYWFh4cmTJ2/dulVZWdnQ0EBRlEgkwhEIDAxsfUMeHh54YvPmzXSjwscff5ySkoIQGjFixNGjR+nCNTU1R44c+fXXX0tLSzUaTd++fYODg5csWdK/f3+jPh0ALxpIAgDoGtbW1nw+v76+HiFkZ2en+9KXX34ZHx9Pz6rV6hs3bty4cSMjIyMhIQEfVu/fvz979myFQkEXq6ioqKioyM7OHj58OE4CmvXzzz8vX75co9EghBQKxYULF7Kzs11dXTvyWRISEvAHwSQSSUFBQUFBQUZGxokTJ/h8vlFri4iI2LlzJ0Lo9u3bRUVFQ4YMwcvpZgAOhzN16lSE0PXr148fP6773vLy8vLy8vPnz2/atKmzrhfk5uYuXbq0rq6OXlJaWnrs2LH09PT4+PjnZhsAvMggCQCgC0il0uTkZPrAOWXKFPqls2fP0hlAcHBwQEDAkydPUlJS5HL5tWvXNm/evGHDBoRQSkoKzgD69u07bdo0CwuLysrKoqKivLy8VrarUCg+++wznAFwOJzIyEgbG5szZ87k5uZ25OP07ds3KCjIyclJIBBQFFVWVnbu3Dm5XH7v3r1jx44tWbLEqLVNnz49Li5Oq9UihFJTU9esWYMQUqvVZ8+exQVCQkKEQiFCiCAIf39/T09PW1tbPp8vkUh+//33goICiqK2bt0aFhbG4/E68rkQQlKp9P3338cZgJOT05QpU3g83oULF4qKiiQSyYoVKzIzM7vLLRcAGIIkAACz+uSTT3Qv/1tYWKxYsYJueEcIJSYm4okZM2Zs3boVTw8fPnzVqlUIoeTk5A8//NDW1lapVOKX5s2b984779Bvb2hoaGXrFy9efPLkCZ7+/PPPZ86ciRCaPXt2aGgovjDRPmlpaRKJJCcnp6KiQqFQuLm5eXl5Xb16FSF0+fJlY5MAR0fH0aNH//bbbwih9PT0Dz/8kMlk/vrrr3TOFBERgSdmzZo1a9asO3fu3Lt3r76+nsViicXigoIChFB9ff3Nmzc7fpqenJyMI2ZjY5OcnGxra4sQWrx4sVgsrq2tra2tTUlJ0ev6AUA3AkkAAF1p4sSJ//jHP+hZhUJRWFiIp1NTU1NTU/XKazSa/Pz8sWPHBgYG4ovWcXFxFy9edHV1dXV19fPzCwwMZLFYLW3u5s2b9HR4eDieGDBgQEBAQHZ2dvs+AkmSO3bsOHLkSLNpRGVlZTvWGRERgZOAqqqq7OzsUaNGnTlzBr8kEonGjRuHp2/durV27dqioqJmV9K+TevJycnBEw0NDfSNEbpyc3MhCQDdFyQBAJhVWFiYp6dnbm7uzz//jBBKT0/HvQMYDAZCqLGxke4C15La2lqEUGhoaFRU1LfffqtSqXJzc+n2fCcnp4MHD9LX0fXgLvgIIT6fr9tUrtcTT49ulVQqld6rR44cOXToUEvvbV8Dw8SJE21sbHCrRmpq6ssvv4zDhRAKDw9ns9kIoaampnfffbe6urqllRhWtVmtf7rWW1bQsz8HAN0UJAEAmBXdO2D9+vW4L9yVK1fS0tJmzJiB/t6hf8KECc22Znt5eeGJtWvXLlu2LCcnp6SkpKSk5OLFi48fP3706FFsbOy3337b7NYFAgGekMlkTU1NdB5QU1OjV5LJ/Gs4UfrSA0mSpaWleiXPnTuHJ/r06bNv3z5PT0+CILZt29ZKZvBcBEGEhYXhm/4yMzM9PT3pwzN9LeDq1at0BhAVFbVkyRKhUKhQKPz9/duyCQaDgQ//TU1N9EK69wHNxsYGTzg4OCxatMhwPaYY4AEAs4EkAICusXr16oyMDIlEghDav39/eHg4i8WytLQcOnQoviJQX1+/YMEC3T6BEonkt99+w2f5Dx8+tLGxEQgE48aNw83jwcHBy5cvRwjdunWrpY16e3vT0+np6fiegLKyMrrRm0anCwihGzdu4E2cOnXK8MSXvlTv7e3t6+uLEFIqlfSJe7tFRkbiJEAul3/11Vd4oZeXF921T7c/Qnh4OL5VkM5InksgEOCz/Ly8vHnz5iGELl26ZBi6YcOG4XXW1dWNHj1ad3ACiqJ+//13Z2fndn0+AF4IkAQA0DUEAsG8efNwR4D//e9/GRkZ+CL94sWLccf9nJycadOmjR8/3sbGpr6+/vbt29evX+/Tp8/rr7+OEDp37tzu3buDgoJcXFwcHBwUCsUPP/xAr7mljU6YMEEoFOIDeWxsbEFBAe4dYNhob2VlNWjQIHxmHB8fX1hY2NTUdOXKFcN1urq64mK//PLL+vXrRSLRhQsXcEf/jvD19R0yZAi+3k/3hNTt9afbrXHNmjVTpkx59OgRfevAc/n4+Fy+fBkhlJaWVlVVxePxsrKyDItFRkYeOHCgrq5Oo9HMmTMnNDTUxcVFpVKVlJT88ccfePwAyANA9wVJAABdZuHChYcPH8ZHuIMHD06dOpXBYISHhxcVFR08eBAh9ODBg1aOpmq1+vLly/hIpis6Orqlt1hYWGzcuHHFihVarVatVuPrEXw+38vLy/AkODo6et26dQghkiTxmb2zszOHw9GrUnR09KVLlzQaDUmSeIWWlpaTJk3KzMw0JhjNmDFjxvbt2+lZengAzNvbe8yYMZcuXUII3b9/f8+ePQihiIgIPNrPcy1evDgrKwtfEcDJja2t7cCBA/Pz83WLWVtb79+/f9myZXV1dXK53MyPPgLA1OApggB0GaFQ+Oabb+LpoqKi//znP3g6Jibm+PHj06ZNGzBgAEEQHA7H0dExODg4JiYmKSkJlxGLxe+///6rr77q5ORkYWHBZrMdHBxCQkIOHDjQ+pMAxWLxN998M3z4cB6PJxAIxGLx6dOn3d3dDUvOnDlz48aNbm5uHA7HwcFhzpw5p0+fNryFMDAwMDExcdiwYQRBWFtbjxs37sSJE82u0FjTp0/X7ekwYcIE3EOPtmfPnoULFzo4OHA4HBcXl5iYmC+++KKNK3/11Vf37t3r5eXF4XBsbW3Dw8OTk5Pd3NwMSwYEBJw9e3bZsmVeXl5WVlYsFksgEHh5eb311ls4kh35jAB0LcZzb0UGAAAAQI8ELQEAAABALwVJAAAAANBLQRIAAAAA9FKQBAAAAAC9FCQBAAAAQC8FSQAAAADQS0ESAAAAAPRSkAQAAAAAvRQkAQAAAEAvBUkAAAAA0EtBEgAAAAD0UpAEAAAAAL3U/wOBttY6wULeZQAAAABJRU5ErkJggg==;" parent="1" vertex="1">
          <mxGeometry x="2138" y="2650" width="684" height="483" as="geometry" />
        </mxCell>
        <mxCell id="AYxyau2qZqsbDyEicwqY-7" value="" style="shape=image;verticalLabelPosition=bottom;labelBackgroundColor=default;verticalAlign=top;aspect=fixed;imageAspect=0;image=data:image/png,iVBORw0KGgoAAAANSUhEUgAAAqwAAAHjCAIAAABpRtpDAAAgAElEQVR4nOzdd1hTV/8A8HOzCCEQ9nawBATEhai40eJEpWqxgrbu+lNbRyu2b31ba1vbuuqoe9Q9oaivSlWsilVxoYgogmyQYYAssu/vjwu3aQgBwggk38/j43PuzR0nJyH3e889A8NxHAEAAADA+FD0nQEAAAAA6AcEAQAAAICRgiAAAAAAMFIQBAAAAABGCoIAAAAAwEhBEAAAAAAYKQgCAAAAACMFQQAAAABgpCAIAAAAAIwUTd8ZAC3A29tbbQ2FQmGxWM7Ozj179pw2bVpAQEAbZCM6Ojo5OZlIX79+3dXVVfv2I0aMKCwsJNKvXr1q3cwhhBCKjY1dvXo1kV68ePGSJUu0b6+aQ4QQnU5nMBgcDsfR0dHb23vkyJEhISEYhqntFRMTExcXR6QPHz4cHBzccu+gYQUFBaGhoUS6X79+R44cIdLbtm3bvn07kf7xxx8jIiLaQ670BcfxkydPxsfHZ2ZmCgQCYuDU1atXf/TRR22TAdUvCUKIRqPR6XQ2m21vb+/u7j5o0KAxY8aYmJiQG6gWYINcXFwSExOJtFAoPHnyZGJiIvFOmUwmh8Oxtrb28vLq1q1bWFiYs7NzIw8bFxcXExODEHJ2dk5ISGAwGAsWLPjrr7+IV5csWbJ48eK6e92+fXvu3LlE2s7O7q+//qLRaq47165d+7//+z9ySzqdnpSUZGlpWfcgqj9xWn5bpFLpe++9V1xcjBD66aefJk2a1Mi3ZsygJsAwKZVKgUCQkZFx+vTpqVOnHjp0SN85MgQymUwoFBYVFT1+/PjEiRNz5swZO3Zsampqy54lNjbWu9a2bdta9uCtp2Nle+vWrd98882TJ0/4fH57GDpdLpdXV1eXlZWlpaVduHBh1apVQ4YM+eOPP5p52JycnAkTJvz8888PHz6srKyUy+UCgaCwsDA1NTU2Nnb9+vUPHjxo5KEEAsHGjRuJ9Pz58xkMBkJo8uTJ5AYXLlzQuGN8fDyZnjBhAhkBIITOnTunuqVMJrt48WIj86MRg8GYP38+kd6wYYNQKGzO0YwE1AQYmiFDhpiamlZWVqampopEIoQQjuMbNmwYNWqUi4tLq546KCjIysqKSLNYrFY9V9sLCgqytrYWCoWZmZlv374lVr5582b69OlbtmwZOXIkuWVAQABR8ggha2vrNs4ni8UKCwsj0p6enm189vq0t1ydPn2aTAcEBBB3w127dtVLZjw8PDw9PcVicWFhYVZWFhGUVFZWrlq1KiMj44svvkD/LkBCcnJyRUUFkfb391f96ya+dTiOL1++nKzKsrKy8vHxYbFYlZWVWVlZlZWVTcrk3r17y8rKEEJ2dnbvv/8+sXLEiBGWlpbEoXJyclJSUnr27Km6l1AovHbtGrmoGjRwudzbt2+rnSU2NjYqKqpJGVMzZcqUHTt2lJeXl5WV7dmzZ9myZc05mjGAIMDQ/Pe//yXqyoqLi8PDw3k8HkJIJpP9/fffU6dObdVTL126tFWPr19LliwhK/aTk5O//vrrnJwchJBMJlu5cmVcXJybmxvx6owZM2bMmKGvfFpbW2/dulVfZ69Pe8tVeXk5kbCzszt79qx+MzNmzBjyyVRubu73339/8+ZNYnH//v3e3t4TJ06sW4CqT99mzJhR9/lOenp6WloakQ4NDd26davqXXh6evrly5fJqF276urqkydPEukJEyYQ1QAIIQaDMX78+KNHjxKL8fHxakHA1atXq6uribSfn1+3bt3Il86fPy+TyYg0nU4n0mlpaRkZGaqbNRWDwRg3btzvv/+OEDp58uQnn3zCZDJ1PpoxgMcBBsvJyalv377kInnTQBKLxUSddkhIiL+/f58+fSIiIrZv3153y+LiYuIBW9++fbt37x4UFDRq1Ki5c+f++uuvL168IDeLjo4mK4QLCgpUj/D48eN58+YFBQX17NkzIiLi1KlT9dXBaqlVJtePGDFC9X3t2LFjyZIl48aNI95IYGDgsGHDFi5ceP78eaVS2ZQya6x+/fodP37czs6OWKyurlb9gY6JiSGzev/+fXJ9g8VIvHey1QJCaPv27WqlUVBQQK6Jjo4WCoWbN28OCwsLCAggikVtg/reQn5+/qpVqwYNGuTv7z9q1KjNmzer1Z3W92nW/YB0yLZaZrKystatWxceHt6nTx9/f/8BAwbMnDnz999/V8uS2kGkUun+/fvDw8N79OjRp0+fOXPmpKSkNPDJ1X6LyMWysrK6b1OpVP75559LliwZNmxYjx49AgMDQ0NDV6xY8ffff6sdbdu2beTusbGx6enpS5cuHThwoK+vr27PRLp06bJr166QkBByzebNm6VSqQ6HIoJUQr9+/VQjAISQr6/v8uXLhwwZ0phDXbhwgaw5mDhxoupLqjf3ly5dIq/rBNVnAWphSmxsLJGgUCiLFi0i16s2ldBNeHg4kaisrKzvIQUgQU2AIVO90Nrb26u+lJWVtWjRItWfCZlMlpaWlpaWdvLkyW3btvXq1YtYn52dHRkZqVp5yOPxeDxeXl7e7du3xWJx9+7dtWcjPj5+9erVCoWCWExLS1uzZs29e/fINc1RUFCgdockk8mKi4uLi4tv3LgRHx+/a9cuOp3e/BOpsbGxmTt37o8//kgsXrt2rbq62tTUtL7tm1+MdfF4vMjIyIyMjKbu+PTp0++//14gEBCLeXl5u3btunnz5u+//87hcJp6tGY6cODAxo0b5XI5uYbL5d6/f//+/fu///77b7/95uPjU3evysrKyMhI8k5XIpEkJSUlJycfPXo0MDCwOfmpqqpasmSJavSGECooKCgoKLh48eLYsWN/+ukn8lZY1e3bt9esWaN2FdQBhUL5/PPP79y5QywWFxc/evRowIABTT2O6td+9+7dNBpt8ODBXbp00SFLCQkJRMLGxkbt4/D39+/WrRvxJaysrLx58yb5aKykpOTevXtkZsaPH0/ulZaWRrYF7tu3b3R09M6dO4lY58KFCytWrFALWZrEz8+PfEhx5cqV1q4B7eigJsBgFRYWkq1+mEzm4MGDyZeqqqpmz55NRgBdunQZNmyYv78/sVhWVrZw4cKSkhJi8eDBg+Sly93dffjw4f3793dzc2vklTU3N/frr78mr/c2NjaDBg1ydXW9dOkS+WS9+ezs7AIDAwcPHjxixIhevXqRFYBJSUnHjh1rqbOoGTp0KJmWSqXPnz/XsnFjitHFxSUsLIz8IBBCHh4eYbU8PDzUjvny5cuMjAwLC4v+/fsHBwdrCUHUnDx5UiKR9OnTJzAwkEqlEivT09O/++67Rh5BVVOzrSo+Pv6nn34iIwAPD4+QkBCyfXhhYeHcuXPrVk0hhDIyMtLS0lxcXEJCQthsNrFSKpX++uuv2nNL5IpcNDU1JbNKNGT59NNPyQjAxMSEqL4ir0mXLl1au3atxiMT98FdunQZOnSoj49P3W4jjefr60vWMyGEHj16pMNBAgMDyWxzudzvvvvuvffeCwoKmjVr1rZt2xrfH0cqlZIZ0BhgqVYGnD9/nkxfuHCBrIojWg+QL6ne7o8fP97c3JyskygrK6vbVqBJMAwjn0o8evRIt3oU4wE1AYbm22+/NTU1raqqevr0KfE0jkqlfvPNNzY2NuQ2Bw8eJC/AK1asINvTXrx4ccWKFQihysrKPXv2fP311wghso50wIABqr0MRCJRcnJygwH74cOHJRIJke7Vq9e+ffvYbLZCoYiJiVH9vdBZ165dExIS1Jp0lZeXjxo1imidd+nSpVbq96XWt4p8zKxRY4oxODg4ODhYtR+j6tNijUJCQrZs2WJhYYEQavyPHZPJPHr0KNFx9NatW/Pnzycqjf73v/999tlnDfbtVKNDtglKpXLDhg3k4vLlyxcsWIBqg1QiqCorKztw4ADxtVTz/vvvf/fdd1Qq9c2bN+Hh4cQteHJyskwm0xKhEvVG5BMBtWftt2/fvnv3LpHmcDjHjx8nmjHev3//448/JmLZs2fPfvzxxxqDmzVr1pDNQZp57XF2diYa4iGE3r17p8MR7O3tFyxYsGPHDtWVPB7v3r179+7d2759+/Dhw3/44YcG265mZmaSz/W9vLzqbhAeHk7W5dy4cYPH4xFfSNVnAaqBgmovADqdTsRk48ePJ5sQxsXFDR8+vIlv91+6detG9F2srq7OzMzUoZrNeEBNgKG5detWQkLCvXv3iL/bLl26nD17VvUvECGk2l43JSVlaa3Lly+T62/cuEEkyEtdamrq9u3br169+urVK7FYzGKxhg0bNmjQIO35IWs1EUL/93//R9y0UanUlStXNut91jI3N5fJZOvWrZs0aVJQUJCfn5+3t3dISAjZPv/NmzctcqK61BocaL/za2YxakSlUteuXUv84CKENNZRazR+/Hhy6IghQ4aQVc1KpZK8BLaB58+fl5aWEmkHBweyNzmHw1FtZEp+FVWZmJisWrWKqMZwd3cnW2XKZDKNNQeNRHavRwhNmzaN7MgQHBw8atQoIo3jONk5XtWAAQNUG4Q2/uPQSPXbpXOlwtKlS3/44Yf6ugXduHFj0aJFDfaQJGMRhJDGhoS2trZkRaNUKr106RJCKD09nXxQZWdnp1oTeePGDfIzGjRoEFFDMHz4cLJLUWJiYlM7L6hRzaf26BxATYCBy83N/e9//7tv3z7VZ72q7byuX7+uccfi4mKFQkGlUj/++OOEhAQejycQCMi2TlQq1dvbOywsLDo62szMTEsGioqKyLRqo18HBwcLCwui80JzXLp06fPPP1d9oqyGz+c38xT1UX1rCCFbW1stGzezGDVycXFp6l07QW10KS8vL7LJm9qbalWqAzF5eHiQDyYQQqoPntUamRK6dOmi+pU2Nzcn0825BVfNklobdR8fnytXrmjJUr9+/XQ+b13EiDcE1Wq8pnr//fcjIiKePn2anJyckpLy6NEj1evrkydPnjx50rt3by1HUP0jJZ+8qImIiCBjtfj4+MjISC3DA5BNAhFC48aNIxJMJnPkyJFE7SBRVdCcvoKq+ayqqtL5OMYAagIMzfXr11NTU48dO0aG/8+ePSPG+WoSpVIpFosRQh4eHhcvXly4cKGfnx85hJlCoXjx4sXmzZtnzZrVIu37NFK9tGsM56VS6bfffktuZm1tPWjQIOL5buMfkOuM7MeFEGIwGH5+flo2bo1iVGvs2XpU89aC91Wq96BNvdlVG1dONYDQV5Za8ON4/vy5ajlrv0g3iHhGPn/+/N9+++3u3bs7d+5UHcYjKytL++5kVRNCiGxMqmbYsGHkJ/L48eOcnBzVYX9UayLLy8tVH/mvX79+SC3VKh/VQEEHqqG/av5BXVATYIAYDEbfvn23b9/+/vvvE5WKiYmJSUlJZJ2zq6vr69evEUIYht26davBHy8HB4dly5YtW7ZMqVSWlZVlZWXt2LHj4cOHCKHU1NSHDx9qGRnXycmJbIH4+vVrBwcHIl1SUqKxGkD1aa7qLQtxOjWZmZnkNr6+vqdPnybqYOVyuWr3yNZQVla2f/9+cnHkyJENhh2NLMbGX3soFB2DeLUOBZmZmWSafGyh9kGQrcrra6SmQ5W1ajVGZmYmUfNELL58+VLjZq1N9VxqpaTakk5jlnT+ONQoFIpffvmFXHRycurTp48Ox+Hz+TQaTe1rSaFQRowYERIScvXqVWJNgy18Vau46nvUwmAwJkyYQI4G/dVXX5EPEeoOD9BgcI+aPWCAaj5Vm1iCuqAmwGB1795dtUevaqtpsp89juNr165Vi+5fvny5ZcuWEydOEItXr15NSEggemxTKBQHB4eBAweqXmK13xoOHDiQTP/222/EcRQKxaZNmzRurxqR/PXXX0QDxpycHHLIUlWqvyZ0Op2oclQqlRs3biSbMrWG+/fvz5gxg3zjpqamDQ6U1PhiVB0xnuyj0bIuXLhAdq5LSkoinwVQKJT+/fsTadUP4uTJk8Qt8tmzZzU+Dkc6ZdvPz4/8gS4pKTlw4ACR5vF45DQHCKFhw4Y15mgtQvVcp0+fJu+SHz58SF41MQxrvSzl5uYuWLCA7FmHEFq+fLluzQtevXo1bNiwTZs2qUUzRUVFqgMqNDiAo5eXF/nhaumPqjoMgGrIrjY8QOOHAWjOgAFkPk1NTdvDCJXtGdQEGLJFixZduHCBuFI+e/bsxo0bRJvbjz/+ODY2lgjVr169eufOHT8/P3Nzcz6fn5mZSQTR5FwgycnJhw8fptPp7u7uDg4OdDr97du35CUEIaS9D9isWbPOnj1LPKZ99OjRe++95+Pjk5ubm5+fr3H7Hj16sNlsIi55+/btyJEj7ezsiouLNTZf8vLyYrFYRBvAZ8+ehYWFubu7Z2ZmFhQUYBjWsmPCb9u27dixY2rDBiOEGAzGxo0byYZp9Wl8Mbq7u5MrY2Njc3NziVZOq1evdnJyapH3IhaLIyMje/TooVAonj17RhbU2LFjO3XqRKQHDhxI/grHxsYSLea0NNfSIdtUKnX58uVkn4INGzb88ccfjo6OaWlp5J2cjY3N7Nmzm/Nmm2To0KH9+vUjRuKrrKyMiIgICAiQy+WpqalkxDl58mTt3/mmunz58uvXryUSSWFhYWZmpur3dv78+eTQNzqorKzcvXv37t27raysvLy82Gx2VVXVs2fPyMEMunfvrv0xFkKIwWD06tWLiEuePn1a32bdu3f39vZW63moNjxAamoqeXm2tbW9deuW2nOcFy9ekM8O6hswgOgApbZy9OjRY8eOJdI4jpP57NOnTzNbaBo8qAkwZJ07d1b9BSHbo1lZWR04cIDsVicSiR48eJCYmPjgwQPyx1ftj1Mmk7169erWrVvXr19XvXR98MEHGsdyIXXt2nXt2rVkTWl5eXlSUlJ+fv7gwYM1VtOZmpqq9i6TyWRFRUU4jmsc/M7U1HT58uXkYl5e3l9//VVQUBAVFdX4udEa6cGDBwkJCUlJSaoRgKen58mTJxs/vVtjitHHx6dHjx5EWqFQJCcnJyQkJCQktGALx/Hjx1MolIcPHz558oR83t+tWzeiUyhhzJgxqpNPVlZWVlZWmpmZ1Tf9oG7ZjoiIWLFiBflly8zMTEpKIr+Ezs7Oe/fubeP5F7Zt2xYUFESkxWLxgwcPnjx5QkYAYWFh3377bcueMSsrKyEh4a+//nr9+jUZAVhaWv7yyy8a+0Y2kuoDmoqKiuTk5MTExEePHpERgLOz86ZNmxrzHGf06NFEgsvlpqen17dZ3e+GluEBwsLC6rbk6N69O/m7VN+AAUQHKDWqLRueP39ORqtkzkF9oCbAwC1atIh8CJeWlnbt2jViPK9u3brFx8dfuHDh6tWr6enplZWVOI5zOJzOnTv37NlzyJAh5GP+yMhIBweHlJSUrKysiooK4kGjra2tn59feHi46sQ59Zk8eXKnTp127dqVkpIik8m6du06efLkqKio9957T+P2H330kZWV1e+//56ZmUmj0fz8/GbNmjVy5EiN889GR0fb29sfOHDg5cuXFArF09Nz+vTpqm2VWxCVSjUxMSGmEu7Wrdt7772ncSphjZpUjLt27dqyZcvt27fLysq0dHzQWUhIyKJFi3bs2HHv3j0ej+fo6Dh27Nj58+ertqmm0+kHDx789ddfr127Vl5ebmlpOXjw4MWLF9+/f7++Rlu6ZXv+/PkjRow4ceJEcnJyYWGhRCIxNzf38vIKDQ2dMmVKfc3RW4+lpeXhw4cTEhIuXrz4/PlzLpeLYZitrW1gYGBERIRqV7cWRKFQGAyGubm5nZ0dMZXw2LFjVZ+w6KBPnz7x8fFJSUnPnj178+ZNSUmJSCTCMIzD4Xh6eg4fPnzq1KmN7JMyceLETZs2EY14zp8/7+vrq3Gz8PDwDRs2qI6ZqNokUCqV/u9//yMXyRt3NWPGjNm5cyeR1m3AAHIAEktLywkTJjR1d2PTwlWmAAAADM/mzZt37dqFELKzs0tMTGy3dexSqXTYsGHE8EoLFy6EWQQbBI8DAAAANGDevHnE87uysrJz587pOzv1OnPmDBEB2NnZkWOhAi0gCAAAANAANptNNlDYs2dP+xyQXyqV7t27l0ivXLlShwG4jBA8DgAAAACMFNQEAAAAAEYKggAAAADASEEQAAAAABgpCAIAAAAAIwVBAAAAAGCkIAgAAAAAjBQEAQAAAICRgiAAAAAAMFIQBAAAAABGCoIAAAAAwEhBEAAAAAAYKQgCAAAAACMFQQAAAABgpCAIAAAAAIwUBAEAAACAkYIgAAAAADBSEAQAAAAARgqCAAAAAMBIQRAAAAAAGCkIAgAAAAAjBUEAAAAAYKQgCAAAAACMlCEEAZmZmZmZmfrOBQAAANDBGEIQIJFIJBKJvnPRpnAc5/F4OI7rOyOGCYq3VUHxtioo3lZleMVrCEGAcVIqlfrOgiGD4m1VULytCoq3VRlY8UIQAAAAABgpCAIAAAAAIwVBAAAAAGCkIAgAAAAAjBQEAQAAAICRouk7A21BLpdLpVJ956Il4TgukUhEIhGGYfrOiwGi0WiG1AUIAADqY+BBAI7jeXl55eXl+s4I6GCoVKpcLre1tYUwCwBgwAw8CCAiABcXFzabTaHAsw/QMBzHZTIZl8vNy8sTiURdunTRd44AAKC1GHIQIJfLiQjA0dFR33kBHYylpWVxcXFRURGLxbKzs9N3dgAAoFUY8s0x0Q6AzWbrOyOgQ7KwsEAI/fnnnyUlJfrOCwAAtApDDgII8BQA6IZoDcDlch8/fqzvvAAAQKuACyQA2rDZ7JycHJlMpu+MAABAy4MgAABtqFSqQqGAIAAAYJAgCAAAAACMFAQBoFFiY2O9vb0LCgpa4+AFBQXe3t6xsbGtcXAAAAD10VsXwZ07d27ZssXLy+vixYv1bVNSUvLDDz/cuXNHqVQGBwd/+eWXnTp1av6pK0USoVTe/ONoYcagWbJMGrlxbGzs6tWriTSDwXB2dg4JCVm0aJGtrW2LZGbXrl2enp4jR45skaMBAAAwGPoJAt6+fbt7924Wi6VlG6FQOHPmTD6fv2DBAjqdfujQoaioqD/++MPKyqqZZxdK5fvvvmzmQbSbM8Cn8UEAYenSpa6urlKp9NGjRydOnLh58+bFixdNTU2bn5ndu3eHhYU1MwiYOHHiuHHjGAxG8/MDgMFr5p1Gk+4iAGgO/QQBP/30U2BgoFKprKioqG+b48eP5+TknDlzpkePHgihwYMHT5gw4eDBg8uXL2/DnLadIUOGBAQEIISmTp1qaWl58ODB69evjx8/XnUbkUikPXLSTWMOS6VSqVRqi58aAIPUzDsNHe4iANCNHtoEPHjwICEh4csvv9S+WUJCQkBAABEBIIQ8PDwGDBhw+fLl1s+g/vXv3x8hVFBQEBMT06tXr7y8vHnz5vXq1WvlypUIIaVSeejQoXHjxgUEBAwcOHDNmjVVVVX1Hcrb21skEsXFxXl7e3t7e8fExCCEtm3b5u3tnZmZuWLFiqCgoA8//BAh9PLly5iYmNDQ0ICAgJCQkNWrV6uGaGptAkaMGLFgwYKHDx9OmTIlICAgNDT0jz/+UD0vj8f7/vvvhw4d6u/vP2rUqD179iiVStVXY2Ji+vTp07dv31WrVvH5/JYsPgAAAI3T1jUBCoXiu+++mzJlire3t5bNlErlq1ev3n//fdWVAQEBSUlJAoFA4yCAdad967gTweXl5SGELC0tEUJyuXzOnDl9+vRZtWoVk8lECK1ZsyYuLi4iIiI6OrqgoODYsWMvXrw4ceIEnU6ve6iff/75P//5T48ePaZNm4YQ6ty5M/nSp59+2qVLl2XLlhEF9ffff+fn50dERNjZ2b1+/fr06dOZmZmnT5+ubwad3NzcTz/9dMqUKZMnTz537lxMTIyfn5+XlxdCqLq6OioqqqSkJDIy0snJ6cmTJ5s2bSorK/vqq68QQjiOL1q06NGjR5GRkR4eHlevXl21alWLl2ELwmvpOyMGwjjKs5nvTvfyMY7i1ZuOWLzaZ0Fr6yDg5MmTRUVFhw4d0r5ZZWWlVCpVG7OdWCwtLa0bBCiVyrp3wxKJpLnZbUMCgYDL5Uql0sePH+/YsYPJZA4fPjwlJUUqlY4ePXrFihXEZg8fPjxz5syGDRsmTJhArAkODp47d+6VK1fINaomTpz4zTffdOrUaeLEiWov+fj4bNy4kVz88MMPZ8+eTS727Nlz+fLljx496tu3r8YMZ2dnHzt2jHh1zJgxQ4cOjY2NJS7nBw8ezM/Pj4uL69q1K0IoMjLS3t5+//79s2fPdnJyun79+oMHDz7//PO5c+cihKZPnz5z5kwdS631yWQyqVTK4/FgqICWguO4SCRCDf02dWgyGWrO9OUymVxL9Z52xlC8etQRi5e4n6xPmwYBFRUVW7duXbRokbW1tfYtieu3WjM0ExMTVM+lnUKhcDgctZXER9VRfPTRR2TaxcVlw4YNDg4OxOL06dPJl65cuWJubh4SEsLlcok1fn5+LBbr/v37GoMALSIjI1UXiWoGhJBEIhEKhYGBgQihtLS0+oIAT09P8iVra2s3N7f8/Hwyk3369LGwsCAzOXDgwD179jx48CA8PPzWrVs0Go18U1QqNSoq6uHDh03KfJuh0+kMBsPCwqI1WmMYJ+IuisPhdKCf0aYSVgmb04qWTqdxOGa67WsMxatHhle8bRoEbNmyhcPhREVFNbglcb1XC6WJyz/xUl11P5KO9SGtWbPGzc2NSqXa2tq6ubmRUx7QaDTVWRBzc3P5fP6AAQPUdn/37h1CiM/ni8ViYg2dTtceALq6uqouVlZWbt++/dKlS8ShCFqe1js5Oakucjgc8t4lNzf31atXdTNJxASFhYV2dnZmZv/8xrm5uWnJp95htfSdEcNhBEXazLfWrMIxguLVJwMr3rYLAnJyck6fPv3ll1+WlpYSayQSiUwmKygoYFKswJ4AACAASURBVLPZapcrS0tLBoNRVlamupJYtLe3b7M8t6UePXoQvQPUMBgM1TmQlEqljY3Nhg0b1DYjKle+//77uLg4Yk2/fv2OHDmi5Yxq4dRnn3325MmTOXPm+Pr6slgspVI5d+5cLY++tHQWUCqVISEhRG2/KuLpAAAAgHai7YKAkpISpVK5bt26devWqa4PDQ2dOXMm0WSMRKFQunXr9vz5c9WVz54969Spk5FPDdy5c+e7d+/27t2brL1XNXfu3PDwcCJNzITbSFVVVXfv3l2yZMnixYuJNTk5Oc3JpEgkGjhwoMZXXVxc7t27JxQKycqA7Oxsnc8FAABAZ23XRdDLy2vHv3l5eTk7O+/YsWPKlCkIoaKioqysLHL7sLCw1NTU1NRUYvHNmzf37t0bPXp0m2W4fRozZoxCofjtt99UV8rlch6PhxDy9PQcWMvf3594lcViEa9qUfe2/vfff29OJp88eXL79m3VlTweTy6XI4SGDBkil8tPnDhBrFcoFEePHtX5XAAAAHTWdjUB1tbWaoPWEZcZcuWqVauSk5NfvXpFLH744YdnzpxZsGDB7NmzaTTaoUOHbGxsVJuvG6d+/fp98MEHu3fvTk9PDwkJodPpOTk5V65c+eqrr+qLkPz8/O7evXvw4EF7e3tXV1eixZ8aNpsdFBS0b98+mUzm4OBw586d5kwTMGfOnMTExIULF06ePNnPz6+6ujojIyMhIeH69evW1tYjRozo3bv3xo0bCwsLPT09//zzTxgnAAAA9EJvcwc0iM1mHzly5Icffti5cycxd8Dq1asb7FbQGGYM2pwBPs0/jvZTtN7B165d6+/vf/Lkyc2bN1OpVBcXl/Dw8N69e9e3fUxMzJo1a7Zs2SIWiydPnqwxCEAIbdy48bvvvjt+/DiO4yEhIXv37h08eLBuOTQ1NT1y5Mju3buvXLnyxx9/sNnsrl27LlmyxNzcHCFEoVB27tz5ww8/nD9/HsOwESNGxMTETJo0SbdzAQAA0BnWsQY90CgtLQ0h5Ofnp7ZeJBKlp6cTzdz0kS/QsRHfn7S0NB6PN3v2bPgWtRQcx6uqqgypk1VdhZXCZg4b7GKpexdBgy9ePTK84oWphAEAAAAjBUEAAAAAYKQgCAAAAACMFAQBAAAAgJGCIAAAAAAwUhAEAAAAAEYKggAAAADASEEQAAAAABgpCAIAAAAAIwVBAAAAAGCkIAgAAAAAjBQEAaBdi46Ojo6ObqWDb9u2zdvbu5UODgAA7V/7nUWw9UiqhFKhpFVPwTAzMeE0dv6P2NjY1atXMxiMa9euOTg4kOujo6MrKiouXrzYOnlsXZmZmZcvX548ebKrq6u+8wIAAEAzYwwCpEJJ2tHrrXoKv6jQxgcBBKlUumfPnq+//rqVstTGMjMzt2/f3q9fv2YGAfv372+pLAEAAFBjjEFA++Tr63v69On58+erVga0B0qlUiaTmZiYtOxhcRyXSCRMJlP7ZgwGo2XPC/Ti39VvOC6XC0RchBo1GWuT6tUAAE0CQUB7sWDBgpUrV+7du/c///lP3Vflcvnu3bvj4uLevn1rb28/fvz4xYsXkxfIESNGeHl5zZs3b/369a9evbK3t1+yZMmkSZPqO9e2bdu2b99+6dKlrVu33r59m06nT5gw4fPPPyev9N7e3jNmzOjZs+fu3btzcnJ+/fXXkSNHlpSUbNmy5ebNmzwer0uXLh9//PGUKVM0Hp94wIEQmjlzJrHm8OHDwcHBRD6joqI2b978+vXrFStWfPTRR+fOnYuPj3/9+jWfz+/cuXNUVNSHH35IHopoEHDkyBGE0P3792fOnLl58+bc3NwTJ05UVFT07t177dq1Xbp0Ibd/+vTp1q1bU1JS5HJ5QEDAsmXL+vTpQ7768OHDH3/8MSMjw8HBYe7cuY36YEBLUK1+wxGSSqUMBqOR87HrUK8GAGgkCALaC1dX14kTJ54+fXrevHl1KwP+85//xMXFhYWFffzxx8+ePdu9e3dWVtaOHTvIDXJzcz/99NMpU6ZMnjz53LlzMTExfn5+Xl5eWs742Wefubi4rFixIiUl5ciRIzwe7+effyZfvXfv3uXLl2fMmGFlZeXi4lJeXj5t2jQMw2bMmGFtbX3r1q2vvvpKIBB89NFHdY8cFBQUHR195MiRhQsXuru7I4Q8PDyIl7Kzs1esWPHBBx9MmzbNzc0NIXTixAkvL68RI0bQaLQbN258++23OI7PmDGjvmzv3bsXw7DZs2cLBIJ9+/atXLnyzJkzxEt3796dN2+ev7//4sWLMQyLjY2dNWvW8ePHe/TogRB69erVnDlzrK2tlyxZIpfLt23bZmNjo+0jAQAAQwdBQDvyySefxMfH160MePnyZVxc3NSpU9etW4cQIi7DBw4cuHfvXv/+/YltsrOzjx071rdvX4TQmDFjhg4dGhsbu2rVKi2nc3V13blzJ3FANpt9/Pjx2bNn+/j4kAe8cOGCp6cnsfjVV18pFIoLFy5YWVkhhKZPn758+fLt27dHRkbWrdLv1KlT3759jxw5MnDgwODgYNWXcnNz9+3bN3jwYHLN0aNHySNERUXNmTPn4MGDWoIAiUTyxx9/ELUgFhYW33//fUZGRrdu3XAc/+abb4KDg/ft24dhGEIoMjJy3LhxW7ZsOXDgAEJo69atOI4fO3bM2dkZIRQWFjZhwgQt5QMAAAYPugi2I506dQoPDz99+nRpaanq+ps3byKEPv74Y3LN7NmzyfUET09PIgJACFlbW7u5ueXn52s/neqFNioqCiF069Ytck1QUBAZAeA4/ueff44YMQLHcW6tQYMG8fn8tLS0Jr1HV1dX1QgAIURGAHw+n8vl9uvXLz8/n8/n13eEiIgI8jkI8ZaJd5qenp6TkzNhwoSKigoihyKRaMCAAQ8ePFAqlQqFIikpaeTIkUQEgBDy8PAYNGhQkzIPAAAGBmoC2pdFixadP39+z549qpUBhYWFFAqlc+fO5Bo7OzsLC4vCwkJyjZOTk+pxOBxOVVUVQkihUHC5XNX15BVU9VF6586dKRRKQUEBuUa1VT+Xy+XxeKdOnTp16pRahomDl5WVkWvMzc21NPer21ng0aNH27ZtS0lJqa6uJlfy+Xxzc3ONRyCv4gghCwsLhBCPx0MI5eTkIIQ0Vn7w+XypVCoWi1XfMkLIzc1NNZACAABjA0FA+0JWBsyfP1/tJaKKuz5UKlXj+uLi4tDQUHKRaKBXd7O6B1e9kCuVSoRQeHj45MmT1TYjBttRvaX+8ccfIyIi6sunWnyQl5f30Ucfubu7x8TEODk50en0mzdvHjp0iDijRhSKevUVjuPk/1988YWvr6/aBiwWSyqV1ndAAAAwWhAEtDuffPLJ+fPn9+7dS65xcXFRKpW5ublk87ry8nIej+fi4tLg0ezs7A4ePEguko/8EUK5ubmdOnUi00qlsr4+/dbW1mZmZkqlcuDAgRo3UD0F8RBBe8hCSkxMlEqlO3fuJO/v79+/35gd6yLeC5vN1phJa2trJpOZm5urujI7O1u3cwEAgGGANgHtTufOncPDw0+dOkXWsQ8dOhQh9Pvvv5PbEBddYr12JiYmA1VwOBzypWPHjpHpo0ePIoSGDBmi8SBUKjUsLCwhISEjI0N1PfmgQfUU9vb2CCFTU1OEkJZH++SRUe1NPLH9uXPnGnxTGvn7+3fu3PnAgQNCobBuJqlU6qBBg65du1ZUVESsz8rKSkpK0u1cAABgGKAmoD1auHBhfHx8dnY20cfPx8dn8uTJp06d4vF4QUFBqampcXFxI0eOJLsG6KagoGDhwoWDBw9OSUk5f/78+PHjVesJ1KxYseL+/fvTpk2bOnWqp6dnVVVVWlra3bt3k5OTNW7v6+tLpVL37t3L5/MZDEb//v019scLCQmh0+kLFy6MjIwUCoVnzpyxsbFRbWHQeBQKZd26dfPmzRs/fnxERISDg0NJScn9+/fZbPauXbsQQkuWLLl9+/aMGTOmT5+uUCiOHj3q6en56tUrHc4FAACGwRiDAIaZiV9UaMPbNe8Uzdm9S5cu4eHhcXFx5Jp169a5urrGxcVdu3bN1tZ2wYIFixcvbmYmt2zZ8uuvv27cuJFGo0VFRX3xxRdaNra1tT1z5syOHTuuXr164sQJS0tLT0/PlStX1re9nZ3dt99+u3v3bqJv4eHDhzUGAe7u7lu3bt2yZctPP/1ka2s7ffp0a2vrL7/8Urd3FBwcfOrUqd9+++3o0aMikcjOzq5Hjx4ffPAB8aqPj8/+/ft//PHHrVu3Ojo6LlmypKysDIIAAIAxw8ia2I6L6KXm5+entl4kEqWnp/v6+rJYLH3kq/0iRgy8e/eutbW1vvPSfhHfn7S0NB6PN3v2bPgWNQe/iNucEQPNnTvYF7WwUrj/7kudd58zwMfFUsdBEnEcr6qq4nA4jWyXA5rE8IoX2gQAAAAARgqCAAAAAMBIQRAAAAAAGCkIAozRkiVLXr16BQ0CAADAyLVp74DXr19v27YtLS2tvLycyWR6enrOmTNnxIgRGjcmp6NVlZSUZGdn1/o5BQAAAAxfmwYBRUVFQqFw8uTJ9vb21dXVf/755yeffLJ27VqyE1ddS5cuVR3GjhgrvkkMoPsD0AvV0YgBAMAgtWkQMHToUNVB7qKioiIiIg4ePKglCBgyZEhAQIBup6PT6QghmUym2+7AyBHTDcjlcn1nBAAAWos+BwuiUqlOTk6pqanaNxMIBKampvVNkKMFjUaj0WgVFRWWlpa65hEYKRzHy8vLpVIpBJEkSZVQKpToti8OsRQA7ZIeggCRSCQWiwUCQWJi4q1bt8aMGaNl45kzZ4pEIjqdPmjQoJiYmK5du9a3pcZqW2dn57y8PCaTaWFhYTBjO4BWheO4VCotLy+vqqoqLy/HcRzDMAwzhGG1mkkqFD8/mqjbvr5TB/9TfDhO/MMb+yeJd8DCb2aGdX/LeK3mZQBo1hGLV/u1Tw9BwPr164lp6SkUyqhRo9asWaNxMyaTGRERERwczGaznz9/fujQocjIyLi4OCcnp7obK5XKqqqquutpNJq5uXlRURE5bQwAjVFdXV1SUlJVVVVZWUk0YZFIdLwJNhi4XK7zjMxEaEUu1DxkaVwQIJfLNf51t2cyGWrO7NUyme5vGcdxkUiEGj2TJ2iSjli82uvC9RAEzJo1a/To0aWlpZcvX1YqlfVVt44dO3bs2LFEeuTIkYMGDYqKitq5c+fatWvrbkyhUFTnx1NlaWn59u3bhIQEkUhkYWFBoxnCdAk4jstkMjqd3oG+iB0FUbYikYhGowkEAgqF0rt3bysrK33nS/8EIi6DwdBtXwzD/tkXxxFCDAajkUEAjUZj1/PX3W4Jq4Q6lxVCiE6ncTi6DxuMEDKkcW3bFcMrXj1cET08PDw8PBBCkyZNmj179sKFC8+cOdNggfbt2zcwMPDu3bv1baDlCE5OTkOHDv3777/Ly8sNpp0XMfq6vnNhsKRSqYmJiYWFRf/+/QMDAw3mD755mlUK5L44hiEMa8qdFNYBy7+ZGW7WW8ZqNS8PQDMDK1493xaHhYWtWbMmOzvb3d29wY0dHR2zs7N1O5Gbm1uXLl0qKysNo50XjuN8Pt/c3NxgvojtClG8HA7HysqK6GMCAAAGSc9BgFgsRggJBILGbJyfn9+cWlkKhWIwY+ThOM5kMg2pSqpdgeIFABiJNh02+N27d6qLMpksPj6eyWQSTwdKS0uzsrLIO3Uul6u68c2bN9PS0gYPHtxmuQUAAAAMW5vWBKxZs0YgEAQFBTk4OJSVlV24cOHNmzcxMTFmZmYIoU2bNsXFxV2/fp0YIjAyMtLX19ff39/c3PzFixfnzp1zcnJauHBhW2YYAAAAMGBtGgSMHTv27NmzJ06cqKysNDMz8/PzW7lyZWhoqMaNx4wZc/PmzTt37ojFYjs7u6lTpy5evNjW1rYtMwwAAAAYsDYNAsaNGzdu3Lj6Xl2/fv369evJxWXLli1btqxN8gUAAAAYI5hKGAAAADBSEAQAAAAARgqCAAAAAMBIQRAAAAAAGCkIAgAAAAAjBUEAAAAAYKQgCAAAAACMFAQBAAAAgJGCIAAAAAAwUhAEAAAAAEYKggAAAADASEEQAAAAABgpCAIAAAAAIwVBAAAAAGCkIAgAAAAAjBQEAQAAAICRgiAAAAAAMFIQBAAAAABGCoIAAAAAwEjR9J0BAAAwRjiOi6RyiVyJYYiCYRQMo2CITqUwaFR9Zw0YEQgCAACgrfHF0swyHlckqfuSHZupcX2j4XSo4gWNBkEAAAC0HbFMnlXOL+GJ8Ho2KBOIv7/ymG1C72RlhmGYDqeY2dejOTkERgWCAAAAaAtyhTKHy8+vECrx+gKAGlKF4nWZ6C1P5ONoacFktE32gHGCIAAAAFqdRK54nF8ukspVV9qxmZ2s2BhCShwpcVyB4/kVgqpqKfEqXyJ7mFvWyYrtaWehW5UAAA2CIAAAAFqXTKFMKXinGgFwmAxPOwtLlonalvZsZlGViC+WISRBCOEI5VUIMAx52nHaNMfAaED7EQAAaEVypTKl4J1AIiMWmXSqv7N1n862dSMAhBCGYS6WZl+M7OFgbkquzOUKiqpEbZRdYGQgCAAAgNaiUCqfFnJ54poafiad2qeTrYO5qfbqfXMmw9/Z2s/JilzzqqSyolldBgDQDIIAAABoFUocTy2qqKy9eDNolF6utkx6Yx/COlqwPGwtVA7FVWtSAEDzQRAAAAAtD8fxtOKKd0IxsUinUnq52rIYTWuG1cWa7WjBItIyhfJZ4TuZQtnCGQXGDYIAAABoeblcQSm/mkjTKFhPFxu2Cb2pB8EwzNfBkmNa00tQKJU/L+biDfUwBKDx2jQIeP369dKlS0NDQwMDA4ODg2fMmJGYmKhlex6P9/XXX/fv379nz57R0dFpaWltllUAANBZQYXgzTs+kaZgWA8XGwtTHbv7UyhYD2dr09qHCFyhhDwyAM3XpkFAUVGRUCicPHnyV199tWjRIoTQJ598curUKY0bK5XK+fPnX7x4MSoq6vPPP+dyudHR0Tk5OW2ZYQAAaCqZQnn4wWvyft3H0dJKU0eAxmPQqD1crGmUmraEeVwBNA4ALaVNxwkYOnTo0KFDycWoqKiIiIiDBw9+8MEHdTe+cuXKkydPfv3119GjRyOExowZExYWtm3bto0bN7ZdjgEAoIlOPcp6y6vp0Wdvbuqo0tlPZ2wTuo+j1fMiLkJIieMZpVWBLtYwghBoPn22CaBSqU5OTny+5qqthIQEW1vb9957j1i0trYeM2bM9evXpVJpG+YRAACaIP1txaW0PCLNoFG87Tktdam2ZzOta2sU3gnF5QJxixwWGDk9jBgoEonEYrFAIEhMTLx169aYMWM0bpaent69e3cK5Z8wJSAg4NSpU9nZ2d7e3nW3N6rGMngtfWfEMEHx1qNZJfLPvjhO/MMbe3XsMJ9FtVT+2600vPa9+jpYteC8wBiGdbPn3M8tI0ojo6zK2oxJpdQpQxxHRvZ72JY64o+D9jBUD0HA+vXriXYAFApl1KhRa9as0bhZWVlZ3759VdfY29sjhEpLS+sGAUqlsqqqqnXy2x7hOC4SiVBDny7QDRSvRrhcrnM9HI7j/+yL43K5HCGEGle8crm8o/x1H3r4poQnRAjhOHJgMy0YFN1K7F/FpYKOIWdzZkGVCCFULZW/KavsYmVWd2eFQlFVVQXf3tbQEX8cLC0ttbyqhyBg1qxZo0ePLi0tvXz5slKplMlkGjcTi8UMxr/a0xKLEomGYbMoFAqHY0RjaxNxKIfTYjWNQBUUr0YCEVftT7LxMAz7Z18cR8Sfc+OKl0ajsTvCX/ejvLL7+VwqlYoQsjShO3JYNIqOz1v/VVz/5ulgWS6SSuQKhFBBVbWrlbmp2tgDOE6lUjkcmHOoVRjej4MeggAPDw8PDw+E0KRJk2bPnr1w4cIzZ87ULVAmk6kWCxOLJiaa29kazEfSSFgtfWfEMEHxatKs4iD3xTEMYVhT/mI7wAchlikO3ssg3iWGUFSQ11+Zxa1xIhqF4mlnkVZcgYgWgmVVgS42/9oCw1DtF7g1MgAM7MdBz4MFhYWFpaamZmdn133Jzs6urKxMdU1paSmqfSgAAADtx/nUHG7t8MDj/Dt7tOakfw7mpuTkQ+UCaCEImkXPQYBYLEYICQSCui/5+Pi8ePFCqfxnjMxnz56Zmpq6ubm1Xf4AAKAhpfzqi89zibQ1y+T9nu6tejoMw7ztOeSN6Ouyqo7VTg20K20aBLx79051USaTxcfHM5lM4ulAaWlpVlYW2URg9OjR5eXlf/75J7HI5XKvXLkyfPhwnZ9KAgBAazj64LVMUXMZnhHkyaS3WI+A+rBN6K6WbCItksrf1o5PDEBTtWmbgDVr1ggEgqCgIAcHh7KysgsXLrx58yYmJsbMzAwhtGnTpri4uOvXr7u6uiKEwsLCevbsuXr16szMTCsrqxMnTigUiiVLlrRlhgEAQLvUIu6D3JoHlz4OlgPcHNrmvG425sVVQrkSRwjlvuM7NjQ9MQAatWkQMHbs2LNnz544caKystLMzMzPz2/lypWhoaEaN6ZSqXv27Pn555+PHDkikUgCAgJ+/PFHd/fWrWcDAIDGkyuVh+9nEGkMQ7OCu7XZlZhOpbhYsnO5fISQUCovE4jtW2JoQmBs2jQIGDdu3Lhx4+p7df369evXr1ddw+Fwvv/++++//771swYAAE12Nb2goFJIpEd0c+5qY96WZ+9sZVZQKVAocYRQzju+HZsJlQGgqWAqYQAA0AWvWno25Q2RZjFo03p7tHEGGDSqM6dmsCC+RPZOqGEMFQC0gyAAAAB0cepxlkiqINJTe7lbMPXQZrmzFZtSe/ef844P3QRAU0EQAAAATZbL5d/IKCLSrpZmo3xc9ZINJp3qxGER6SqxtEIE86uBpoEgAAAAmuzEwyzypntWcDcNE/m0lS7WbLIlQA5X86SsANQHggAAAGia50Xcp4U1o5707mTj72ytx8yY0mmO5jWVARUiSaUIWgaAJoAgAAAAmkCJ48cfZhJpDEPT+3jqNz8IoS42bLIiIoerYQBWAOoDQQAAADTBveyS7Hc1te5DPJ1crdj6zQ9CyIxBJwcJeCcU51cI9Zsf0IHoYRZBAIDxwHFcLpIUP3z97lWBTCim0Gl0lgkyoeIWbAbLhEJr9RF2W5ZMoTz5KItIM6iUqb3ay/BlXWzMS2oHD7715u0gL2f95gd0FBAEAABaRfU7nqCYK+GJlDJFxZticW01tZjLx3Gcj2EIIYaFqUUne1Mb844yys21lwVltbP2jfHrZGPG1LgZUyab0IyGAuYKZcMbqe1iQrcxY74TihFCKQXvqqql5EyDAGgBQQAAoIUppPKKzCJRWVWDW0p51eVpuXQ2k9PZ3tTWop2HAiKpPPZpzbznbBNaeEDX+rbEq6V/77ui84mmrIzQYS9XSzMiCFDg+PWMwtaezBAYBmgTAABoMTiOC0srix9m1I0AKDQK04pNZzOxOr3pZAJx+Yu8t48yRe17VtwLqbkCiZxIRwS6sRjt6ybKxsyEzNL1V4VyZZOrE4ARal9fYgBAx6WQyiteF4rKef+swhDLjmPCMeseOTTvZipxo6/E8WqeEJMpxRV84dsKXFlz1ZcJxeUv8lj2HGsvl3bYVuCdUHwpLY9I27GZI/U0OpAWGIa5WJq9Lq1CCFWIJMk5pQPdHfWdKdDeQRAAAGgBsmpJ6dM3itobZYQQ3czExrsTw9wUIWTmYEVW9WMYRjNlMDgMlq2FRWd7fn6ZoJhLhgKi0iopv9rGp5OJBavt34UW51KypbWP6j/o40GntsdqVGcL1pvaIOxKegEEAaBB7fF7DADoWBRSWVlqzj8RAIYsutg79vZkNDS5Lc2EbuXp7NzP29zVFtU+JZBXS0tSsnj5Ze3n0UBBheCv1zWDBHe1MR/g5qDf/NSHRqU41QZPr0urst/xtG8PAAQBAIBmUcoVpak58uqaUevpZiaOvTwtuzpglMb+vFBN6FYeTg49PWjkHDw4qnzztux5jkIm17prGznxKIsMSD7s60lpxw0YXS3NyHTCiwI95gR0CBAEAAB0hyuVZWm5stpeczRThn0P9wYrADQysWA59vFk2XPINWKuoORJ1r8aGejDy5LKx/nlRLqHi3WAXgcJbpCZCb2bXU0Z/p39llcNUwoBbSAIAADoCMfx8vR8SWXN+HRUE5p9DzdqM9rMU2hUG59O1t1cyB4E8mrpk50XKjKLWiC7OsFx/NiD10QaQ+1ikOAGDXaveVohU+DXMwr1mxnQzkEQAADQBY7jFa+Lqmtv0yl0qn2A2z/1+brCMIztZO3Y25NmWnMomVB8f8PZ4gcZzTyybh7klWWW1bzHEA/HrjbmeslGk/g6Wtqxaypjrr2EvoJAGwgCAAC6EL6tEBRziTRGwez8utDrGT5PB3QzpkNPD0ZtGzeFTPF41/+yLj9s46aCCiVODhJMo2DTeneM4XcoGPZebQ9GrkjyMLdMv/kB7RkEAQCAJpOLpRVZxTULGLLt3tmEY6Z1jyajMmj2PdxYdhbkmpdnb784fgNvw/vaG6+LiqtERPo9X1fy9rr9G+rlxKDV/Lz/+RKaB4J6QRAAAGgaHMe5GYV4bad5SzdHUxsL7bvohkKl2Ph27jSkB7kmJ/Hp413/a5suA2KZ4uyTN0SaxaBO6uHWBidtKWwT+mCPmkEC0t9WkqEMAGogCAAANI2wuEJcUTMbkIkFy9zVtvXOhWGYx9gg/+hQsqng20eZyZviZCJx652UcCktr6q2af3EgK7mTHprn7FlhXq7kOlEaB4I6gFBAACgCeRiacWbmgcBGAWz9nZtg1l/ugzr0WfRBCq9ZixhbkbB3Z/OVFfwW++MFSLJ+dQcIm3NRMYG5QAAIABJREFUMhndvVPrnauVuNlYuNU2Y7yZWSxr+syEwBhAEAAAaCwcx7mvCsgHARw3R3pbzVfr0Muj34opZNtDfkH53R9P8YvetdLpTj3Okshr3ubU3u6M9jeXQWOMqK0M4ItlD3JL9ZsZ0D5BEAAAaCxBMVdcOyqACYdl7mLTlme39nIesGoa04pNLFa/49/94VT5i7wWP1HOO/6t1zW1HV2t2UM8nVr8FG0jxN3BpLZ5YGKG3sZaAO0ZBAEAgEap5vIr37wl0m32IECNuYvNwK8izZ1rgg9ZtSR5c2zezdQWPAWO44eTM8ieiDODu7XnQYK1M6XTQmrnEEorroDmgaAumEUQANAob648/KdHgLsj3bSNHgSoMbUy7x8z7fGOC+9eFSCEcCWeeviasKTCZ8qgurMVSKqEUqGkScd//LbieX45QgijYMHujr6OVi2Vc70I9XYh6wASMwpnBHnpNz+gvYEgAADQsIo3xWXPavrLmXBYbOc2fRCghmHG7Lc84vmR6/lJacSaNwmPRKWVgfPG0Ez+1YZfKpSkHb3e+CPLcbRfiaoRQgixbTkf9u0AgwRr525r0dXGPOcdHyF0K7N4Wu92Ogky0BcIAgAADcBx/OXpW+SipYdT2z8IUEOhUQM+GmXmYPny3B1izdsnWcJ1J3otHNeclgoPcVRRmx7p5uBYO2Rhx0KlUoqqhKh2buZerjYZpZUIoXKhIiE9v1dDXTrNGDTLtmrvCfSuaUFAWVmZnZ2dzid79uzZH3/8cf/+/cLCQktLy8DAwM8++8zNTfMQHLGxsatXr1ZbmZSU1JwMAAB0UPIki/u6pkqZZc8xMW8Xl0YMwzzG9mPZWz7dd0UhUyCE+EXv7qw73n36sE6D/XUIU4Q4ulPbFoCF0HivjtoeUCJXHn/0mlyUK5QVIolCiSOE9v/9slenBoKAOQN8IAgwHk0LAoYPHz5o0KD3339/+PDhNFqTaxH27dv3+PHj0aNHe3t7l5WVHTt2LCIi4tSpU926datvl6VLl7q6upKLFhatMjAZAKA+Srni5dkkIo1RMMuujvrNjxqnvt1MbSwebb8grhQghBRSeerv196l5/vPDG1qq4XbOCJHIBpCQSy6gVSU0qgUB3PToioRQogrkoikclYzZnoEBqZpXwW5XH7z5s2bN29aWlqGh4dHRER4e3s3fvePPvpow4YNDEbN5GBjx46dMGHCnj17NmzYUN8uQ4YMCQgIaFImAQAtKP/2c2FJTR0529mGnNyv/bB0cxz03xlPDySU1Q7vU5T8qjLnbc+5Y2iNjgNKcPSkthrADkO9WiGfeuRiaVZU2zWgqErkaQd3U6BGk1uI4DiO43hFRcXhw4cnTZoUERFx/PhxHo/XmH179+5NRgAIoa5du3p5eb1580b7XgKBQKFQNDWfAIDmk4ulr8/fI9I0UxOLzu30YZyJBSto6UTfqYPJDgKi0qq7P556FZvUmIkGlDi6giNyRL1QDFE6aq9AzcxN6Oa1TSaLeUJl207GCNqzptUE7N69+/Lly9evX+fz+cScnunp6d99991PP/0UGhoaEREREhLS+EdxOI6Xl5d7eWnrsjJz5kyRSESn0wcNGhQTE9O1a1ctR2vKW+nY8Fr6zohhguIlZV16IOHV3EF2HtaDl1+mc6H8syOOE//wxv5WNO6zwDC3sD5WXs5P9lyuLucRuxUnv5LwRJyujmZOVlp+mp4iVFB7hm4YcseI3HbM7wBek3ek8n4xDHO2NHtVUokQksqV5QKxvbmWGRE75htvEx3xx0H7RblpQcDQoUOHDh0qk8nu3Llz+fLlxMREPp+PEJJIJJcvX758+bKDg8OHH34YHR1tatrwnJvnz58vKSlZunSpxleZTGZERERwcDCbzX7+/PmhQ4ciIyPj4uKcnDS01lEqlVVVVU16Lx0ajuMikQg19OkC3UDxEiRVwteXk5UKBUKIacV2DO5WnqXjPDQ4jkulUnJBLpcjhFDjilculzf+rxuzYfX4dHzmub9LH2UR51JI5dyMAl5RuUVXe4am1v4ihK5T6MSPOh2hoQqZtOnnVaPEcWVz6i9x9E9xNXlfvKa0/1281kwqhhBRB1BQwbc0qXcgZJlM9zdu8Drij4OlpaWWV3VpHkKn04cNGzZs2DCZTHbq1KlffvlFKpUSkVFJScnmzZvPnTt36NAhjVdrUlZW1tq1a3v16jV58mSNG4wdO3bs2LFEeuTIkYMGDYqKitq5c+fatWvrbkyhUDgcjg7vpYMiSpvD4XSgL2IHAsVLSLv4CFMiKpWKEOo+bQiDaaL6OK9JMAz7Z18cRwgxGIxGBgE0Go3dpL9uDrJZPOndq4K0Y4m83FLiQ1QIJRVp+QwLlkVnO6a1ueone1WJJHhNd7rBGLKjMXQ8r4p3vDIKtRnTDWBI56JGOF5T2v8uXgZCDhastzwRQqhSLFNiVCZdcw7pdBqHY6bj2Q2d4f046NhGVC6XX7169ezZs3fv3lWtGCHSeXl5GzZs2LhxY327l5WVLViwwNzc/Ndff6U27k+lb9++gYGBd+/erW8Dg/lIGgmrpe+MGCYoXnGFoKB2KB6LznYuwT6Ct5XNKQ5yXxzDEIY15S9Wlw/C1qfT4P9GpZ9NenH8BjnQoZQnKn+eSzczsehkx7LjYBRKPo6eqrQHDMaQypk65heAyLOmnDtzaoIAHEdveaKutXMMajhER3zjbcXAfhyaHARkZWWdPXs2Pj6+oqICqTyJ9/f3j46O7tq169q1a9PS0u7du1ffEfh8/rx58/h8/rFjxxwcHBp/akdHx+zs7KZmGACggzcJj4jO9wihbuED6o7I255ViiRCqRwh5DDQtzAtV5hbKnlXRbZKkAjEZen5WGYRw5aTaG+tZDOJS+ZQhYLsIkgzsJaBCCGELE0ZLAZNJJUjhIqqRF2s2QZzJQM6a1oQMH369JSUFKRy7afRaKNHj46Ojg4MDCTWfPLJJ4sXL+ZyuRqPIJFIFi5cmJOTc/DgQU/Ppg3JmZ+fb2XVscfxBqBDkPBEeTefEWlzV1v7QM0jerVbQql8/92XCKEJztavK4WIY4aZMuhcPq1KiJEVlzJFRUF5tyKuE8ukwJaDzE0FEtnL2hd9HLQ9Ru2gMAxzsmBllfMQQtUyeWW11AoGBTJ6TQsCnjx5gmEYEQHY2tpGRkZGRkba2v5r/Ckt4/koFIrPPvssJSXlt99+69VLvSNuaWkpn8/v3LkznU5HCHG5XGtra/LVmzdvpqWlRUdHNynDAAAdZF99rJDW9KzzHN+vY1UDaIQz6FJHa5kth1bBp1cKMAWuxJCYQkEImYsk3fNKLRQKnMlQmJvKzVm4oQwTVJcTh/XmHY+4iSuqEkEQAJr8XcdxvGfPnlFRUaNHj9Y4aGDPnj2vX9c8Y8f69esTExOHDx9eWVkZHx9Prp84cSJCaNOmTXFxcdevXyeGCIyMjPT19fX39zc3N3/x4sW5c+ecnJwWLlzY1AwDAJpEKhTnJj4l0mxHK6c+hjPvHE6jyuwsZdYWVL6IWy01FdZU/5sqlRQcoWoptVrKKK1SMBkiuVxSJTR3ttZ+wA7HhEa1MWOWC8QIoVJ+dTd7DswnZOSaFgRMmjQpKirK399fyzYMBsPFxUXjSy9fvkQI3bhx48aNG6rriSBAzZgxY27evHnnzh2xWGxnZzd16tTFixer1ToAAFpczrUncnFN/zTP8cEGUA2gjkrJcrR+zGaxxFLX8ir30gqG6F/TDVPFUmFu6d31p+wD3Jz7+zj19aIx2904iTpztmARQYASx0v41a6W0BHAqDUtCOjfv39mZqapqamHh4fqeqlUSnSd1N4f8ciRI1peXb9+/fr168nFZcuWLVu2rEnZAwA0k6xaknPtCZFm2XGc+jVhXPCOQkShPDMzRQiJmIwsV7vOLIZYKKbxq6l8EUWm0rkfx8vT88rT89KOJTr19XIfHdSc+QnbDxs2k0GjSOVKhFBRlRCCACPXtCAgJiYGw7AvvvhCLQg4evToL7/8gmHYixcvWjR7AIA2lZv4VFZ7W+wxNohicHXFOEKPzVny2lbx3YXVFkpcaWoiNTVBdhyKWEYViGi1gyQSFFJ5wd/pBX+nO/b29BgbZOnWvqZQaioKhjlZsHK5AoQQXyzji2XmTLq+MwX0pmXav3S4YRQBAHXJJbLsPx8TaVNrc9eB3fWbn9aQzWSU1rb7s5HJPatVHgRgmNKUoTRlyGw5ziwT28723Ff5MpUnBW8fZ759nGnbvbPn+GAbb1fUYZFBAEKoqErozTTArhCgkVomCMjMzGyR4wAA9Cj/ZqpUUE2k3Uf3pdCaMeZduySkUFLNakYOpiLURyDS3E0ew+gWLO+IgUq58t3L/KJ76RWZReSLpU/flD5949i3m+f44PraClDa902RmQnd0pRRWS1FCJXwq73sOBRDHBcBNEajgoDQ0FDVxV27dh09epRcFIvFxKgAjZkvAADQPinlijd/PiLSJhxWp8Ha2v92RDhCj8xZitqLnb+gmq1QatleJpY+Of4XQghRKHQnG1FhuZTLJ1/NuvIwOzHF3MOZYcWuu2/PD4e1VLZbiROHRQQBMoWyVFDtqGlWBWAMGhUEFBYWksMD4DheVVWlNr0EMYair69vq+QRAND6ih9kiCtqqojdRvWhMgytr3yWqUl57YMAW5ncXSzRsrFCqayWKV6WVP6zysocYzEZ73g0vqhm8EGZQvQsW/b/7L1nmBzVmfd9n+qcJ/XkPJoojXJAQgIEQsmIjNdeIxwwmOdd4MK7Xox3n33ftddclrGNwcDai1lsE40BBUBYEgoIFJA00kgjjSbnnHqmc6qq836orlZrYveErqqe87vmw6nqOlX3VFdX/eucO8TpfOY4uN55YulsGz/rJBs0Df1WmsUA0GN1EREwbwnX62fyKX+MsVqtnqgeIIFAEDkY4+aDgWEAuVqZfXO5sPbMOiNy2RVdYKhSjmGFfYKJgEnBKoU3PdGdlcyGKCTFiFPT2kt5plv0TyDkFBWsJmxxed1+Wlh7CEIRlth//PHHucbLL7+MEFq3bl1ovj+5XJ6SkrJhwwYSxE8gSJTBq+22jgGunX1zuSK2Esn5EZw16IJD/4ucLh072UTA5LBalTs3RTlgVfADJ5SfUbf3ezKTWK16xsZGj3STrtsaiIPosbrykyZM9kqIYSIWARjj9evXf/e7351LqwgEQlRpPlDBNRBF5W4andJb0mCASr3OwQ/Xp/v8eTN/a6coX0o8bdCoeocpHw0AiMXqzkFveiKjl4xrlFGt0KkUTq8fALqtrrxEA6knNA+JbNrvjTfeAIDs7Oy5MYZAIAiArX1g8Go7105fU6xJmKjCrCRpVSs7VYE4eC3LLp/WRMC4sFq1OzdF3TUkc3qA0wFdg97UBNokjfQ7CKF0o7ZhwAoAXpqxuLyJOimNZBBmhchEwOrVq+fIDgKBIBTBoAAAyN+8QkBLZp0+p6dKH3B5QwCrbU7l7AbvUZQnI0nVMyS3uwEAMKh6LDCDuYYok2rUNA3aWIwBoNvqIiJgHjK1CODiAx977LEHHnhgVKzgKBBChw8fnjXTCATC3OO22LvP1HHtpLJsY7ZZWHtmEYZl36/rCuYBXuR0J9DMZB2mB4W86Ym4b1gx4uRWqPpGuk/XzP6B5gClXJakV/fb3QAw6PD4aEYZc8khCJMztQjg4gMdDgdcHysYCreSzCcRCJKj9XAl5t9c87euFNaYWQRjXNdndbsD0/+pPv91yQFnF4R8KfFYRimHAokEWg6el8nljBRerNNNWk4EsBj32t3Z46U9IMQwEScGHzdWkOQMJhCkiN/lbT9+mWsbs8xJZbHj7tNtdfXwJQA0LLty9lwBxgchvznOZzZxS5jFqu4h5PPP6TFnhQStSsW//XdbXeRmPt+YeiSACw3gYgKDYQIEAiEGaD9+OVg1OH/LipgZzGsasNb1BxKaIYBVs+4KMAH+RCPy09y8AGJYddeQOycZxF2LGSGUZtK2DtkBwOn12zwSEC6EWSRcETC2TSAQJA1LM61HAlWD1fH6tFVFwtozWww5Pa9/VRd8oy13upPmwhVgAnwp8VzQIABQXr+q2+LNSARxq6t0Y0AEAECP1TX5xoQYQ9QSlUAgzB3X5QnetCw2ygX5aOY3R6rs3sDr7OJkU8HcuQKMC0Ke9ESVKRCSIHe4FUO2qBoQORqlPJ5PD9Vnd3mjqJkIghOZCOjv7z9x4sSJEyfsdjsANDU17dy5c8WKFRs3bnz77bfnxkICgTD7YIxbPgtUDZarlVk3xUKeYIzxH0/VtvAvtUa1ckdBqgDv4HJZ6TdvwXxdPuWgTWYX++t1Oq9aaBZf7BwU1hhCNIlMBLz11luPPPLIY489BgAsyz7yyCMVFRVOp7Onp+fnP//58ePH58ZIAoEwy1jqu6xt/Vw7a8Oi2MgT/Gl1x4mmXq6tlFPl6QkKmTCDnfr0RG9qfHBR1TsM4n69Nus1wXN1uqVfWGMI0SSyX8ilS5cwxkuWLDEYDBUVFd3d12psY4zffffd2TaPQCDMCS18giBEodxN4i96NzVVXUNvVzRwbQqh8rQEtULICQ7GqPPzuRcRw6r6RybfXlhkFErh6wk1D9k6+XkiQswTmQhob29HCBUWFgLApUuXACA5Ofnll1/OyMgAgKtXr86FiQQCYXZx9g73XWzm2qnLF2iTTMLaM3M6hh0vHLscjAC4f2l+nAjGNnxmE8tnLJbbXDKHW1h7Jic9JNvx0YbuSbYkxBKRiQCLxQIAqampANDS0gIAt95666ZNm+64447gpwQCQeQ0894AAJAn/TzBVrfvucOX3P7AePttxenrC1KFNSkAQt7UeOC9EpR9w8CIN6OwQa0wqpVc+8vGHr+ITSXMIpGJAJZlAcDtdgNAc3MzQig3NxcANBoNACgUitk3kEAgzCo+u7vrVGDQLr4gLb4gTVh7ZoiXZn51+NKgw8MtLkqL/84NxcKaFAqrUfn5HHyUn1EOWoW1Z3KC7oEOL32ujXgGzAsiEwFmsxkAPvrooz/+8Y+XL18GgPz8fAAYGBgAgMTExDmwkEAgzCbtx6sYPpA9b4u0hwFYjP/7y+qmwUAMXkac9qmN5XKRJefxJZlY3jtBMeKgXNENWYyEFKNGxgc1HKsnMwLzgsh+LcuXL8cY9/b2Pv/88wzDKJVKLpNga2srQignJ2dujCQQCLMD46dbj17k2tokY+qyAmHtmSHvnW862zrAtY1qxdOblupU4huPpChfakKgjUHVZwFWpKl55RQVdA+80jPcZxN7ZCNh5kQmAh599FGNRoMx5rJxPfjgg3q93m63nz17FvjUwgQCQbR0n6nz8inhcm9fjkT20hwRnzd0f3S5jWsrZOhfbluczD/AxAajU9P8SDvlpRUW8aYPyghxDzxG3APnAVOnDQ6lqKjogw8+2LNnj9frXbly5ZYtWwDAarU+8cQTAHD77bfPiY0EAmE2CE0QpNCostYvFNaemXCpc+jVk9fK9T62vqwoOU5Ae6bEmxwvc3oQzQKAwmKnTTqsiOz2Gx0MakWGSTfg8ADA5w099y/LF9v0CmF2ifgqLCgo+NGPfhS6JjMz89FHH509kwgEwpwwcKXVzieDy7q5XM67gkuO1iH7C59fCwh8YHn+unxxhANMgozyJseru4cAALFYMWjzpSVM2Sn6IITW5qVwQyxWt6+yY3BVTrLQRhHmECLxCIT5QsvBYIIgSroJgoacnucOX/TwAYE3F6bdszhXUIvChTFoGF54KWxO5BVpvb6V2UkKWcA98ChxD4x1Ih4JaG5ufuONNy5fvmyz2biIwSAIocOHD8+ebQQCYdawtvUN1nRw7YwbijXxBmHtmR5Or3/XoYvDrkD548UZCd9fVyKZCsgI+cwmTccAAAAG5aDVm5EktE3joFUq1uSmcAmYL3UNDTk9iTq10EYR5orIRMD58+e/973v+Xw+AMAh9bkRQhhjyfwUCYT5R/OB85hhMcsCQPKyBfbuiFN7YZqeA7siwM+wvz12uXPEyS3mJOhFGBA4OaxOzejUMqcHAOR2t9/tZTXCZzYcy61F6ZwIwBiO1XffvyxfaIsIc0VkIuD555/3er3cIz90/ajFiaiqqtq7d++ZM2e6urri4uKWLFny1FNP5eXlTbS9zWb71a9+9dlnn3k8nvLy8meeeWbhQgm7MhEIQuEatPVU1GOWdQ/Z1QmGtsOV09hJyQMbZt2w8MEYv3qyprpnmFtM1Kmevn2pRpS+dZPjM5s0zkBqI+WA1ZNlBvG9PpWkxKWZtD1WFwB83tB979I8SnxGEmaFyH5C1dXVnALYtGlTXl6eUqmM6O3/tddeu3DhwtatW4uLiwcGBt5+++177733vffeKyoqGrsxy7KPPvpoXV3dww8/HB8f/8477+zcuXP37t1cjkICgRA+rYcrMR+bbswU4xD0lLxf2RysEKhVyp65fWmCCKoDTANWraSNWrnNBQAyl1fm9DB60UU2IoQ2Fqa/U9EIAENO78XOoeVZkrxsCFMSmQhQKBRer3fHjh2/+tWvpnGw73znO7/+9a+VyoBrzPbt23fs2PHqq6/++te/HrvxgQMHKisrX3zxxa1btwLAtm3btmzZ8tJLL/3mN7+ZxqEJhHmLz+np+OIy11bq1ao43eTbi5Cj9V17LrVybRmF/vnWxZl8Ll4p4ksyyu0uwAAAygGrW6cW4WDAzQvS/nahiWYxAByp6yQiIFaJOGMgAKSlTTPZ+PLly4MKAAByc3MLCwubm5vH3fjgwYNJSUmbN2/mFhMSErZt23bkyBHOI4FAIIRJ++dVNO+IbsgyS85353K/9bVTtcHFH9xYulCUwXXhg5UKfxxfUMDrl4syMZ9Ro1yTGwgOrOwYGhB3CUTCtIlsJODJJ588efLkxx9//NBDDyUlzVQYYowHBwe5wsRjqampKSsro0K8fsrLy997772Wlpbi4nEKhITplxAbYB6hDYlNYun0Mn66lfcAUMXpNWbTTP6r2emLMfeHw5AjvRj2nG/EfEL7ry8rWF+QGsZXI/bvzp9olFudiMUAoBi00kbtrA0GcCcH4xnsMHDx31accbK5FwAwwJG6rn9YLu0k07OCFG8Ok+v+yETAsWPHysrKqqqqNm/efNttt2VkZMjl1+3h8ccfD39vH330UV9f35NPPjnupwMDAytXrgxdk5ycDAD9/f1jRQDLslarqMtzzS4YY5fLBVN9u4TpEUunt/dMnWvYzrVz1pUMNU4/7BtjPO1xuOv6YkxzgQZTnV4bwF8pBUszSIYAYENe8i05ceH80v1+4A7HYpZlmGkZDAAwvb4AAHiqvgh8cTqlxQ4AyE9TIw7aqA3tPv0hT4wDZ3u6V6/fT3MnOVUFyTplj80NAJ9dbd+UmyCXSSkWYy6Q4s0hLm6yZJqRiYCXX34ZIYQQcrlcn3zyydgNwhcBTU1NP/vZz5YtW3bPPfeMu4HH4wmdOwAAbtHrHacGF0VRJpMpzEPHAJwONZlMEroQJUTMnF7Mspe+rJXJZACg0Koy1pTa2wenvTeE0Kif5DT7Ygzcz3nS0+vBsBuDC4MGIZlMtiQj8f/csiRY425ynFYndzgKUZRMNi2DAQCm1xcAAE3dl040KUcCgwGqEScbp792QhBM+1QDxoGzPd2rV6GQm/gKAtsW5f3lTB0AuGi2wea7ITdlmlbFCjFzcwgyzQCbsVGCEIkyGhgY+MEPfmAwGF588UXZBD8VtVo9SgtziyrV+C7BMfOVhAniEdqQ2CQ2Tm/vxWZHTyAfQM4ti+Uq5Qz/n/C7e2mGDqmVx2Ls8gXTDGAWI9pPT7I/jOBDoPoRAgCMcbJB88Cygj57uNPSfkYKo7Uyio7TKyx2AKC8/lkLE+Au2hlduteu/JsWpL17vtFHswBwuK57bZ7o0zPPPbFxcwgSmQhIT0+f+SHtdvsjjzxit9vffvvtlJQJdaXZbB4YGAhd09/fD/ykAIFAmByMcdP+s1xbppDl3r7c5/BE7eg0i2v7RoKLJX4mdJFlmElelDFAW0p8PRNISJook+lVircrGsI/+rdWLojcZAHwx+vlw3aEAQAUFrsIYwW1SvmN+anH6rsB4GrPcNeIM0OC0SWESYhMBBw9enSGx/N6vY899lhra+uf/vSnBQsm+6GWlJScP3+eZdmgb2BVVZVGo5kkuRCBQAgycKXV2tbPtbNuKlcZtdEUATOhXqNqQhQAAwAKjL+1MOsMnyUwxsAKOW3UKaxOAJC5vJQoEwhuKs44xlcQOFLf9dDqcdK6EKRLVL08GIZ56qmnLl68+OKLLy5btmzUp/39/U1NTX5/IJZp69atg4ODhw4d4hYtFsuBAwc2btw4/akyAmE+ERwGQBSVv2WFsMaET6dKUa0LvBAjgDU2Z7I0kwKFiT/hWhEHbmpAbOQnGfOTAkYeb+jx0dN1liSIkmn6BNTX11dWVloslrVr1y5dGm45sl27dh09enTjxo0jIyP79u0Lrr/rrrsA4Pnnn9+zZ8+RI0cyMzMBYMuWLUuXLv3JT37S2NgYHx//7rvvMgzzxBNPTM9gAmFeMVTXaWkIvL1lrivVJBqFtSdMhuSy84Zro83LHK5kv8AFC+YarFLQeo3c4QYAucPt8/mxUiG0UaO5vSTzf07UAIDLR59q6bulcBbmhQkiIWIRMDQ09PTTT586dYpbVKvVra2tP/nJTxBCe/fuHTcBcJDa2loAOHbs2LFjx0LXcyJgFDKZ7NVXX33uuefefPNNr9dbXl7+i1/8Ij+f1LEgEKYmZBgAFWxbJawxYeKgqK9M+uBrZpHLk+uZF5nB/IkGTgQABoXF7ksVXSqktXkpb55t4Fw7j9R1EREQS0QmAtxu97e//e2mpiYACJYN3LZt209/+lOPx3Pw4MHJRcCbb745yafNyqD4AAAgAElEQVS7du3atWtX6BqTyfTss88+++yzERlJIMxzRlp6B6rbuHbayiJdaryw9oSDD6HTJr2X97guxOwClzQ8GGYOq1ExWpXM5QUAudXpTxRdtLNKLrtpQdqBqx0A0Dhgax2y5yZKshQ1YSyR+QS88cYbjY2NcH16PpVKtXr1aozxuXPnZtk6AoEQOU2fXvslFmyXwDAAC3DWqLPziWgSaGYzy8RIAFZ4BD0DEAbFsBg9A24rzgi2D9Z0CGgJYXaJTAQcOHAAAOLj499///3Q9dwAwERVAAgEQtSwdw31Xmjk2ilL841ZZmHtCYcqvaafLwqsZdkbrA7pVQieGYxOzaoCrgDyEQctvnmQzDhdWVpgSOlkc6/d4xfWHsJsEZkIaG1tRQjdfffd5eXloesNBgMAjIyMTNCPQCBEiaZPzwbbBV9bLaAlYdKkVjWrA/7/cozXWR1qSSVmnx0QujYYwOLBi2J8odpSmsk1/Az+vGH6+acJoiIyEcCyLADodKOTRQwODgKAQiE6p1YCYV7h6LF0n63j2kml2fH50yz4GTX6FPIq/bWAwNV2p5HPETTfoI1aLA/ckHu/qgXxKaEVWeZEXUCuHazpYFjRWUiYBpGJAC5b34kTJ0JXOp3Ozz77DABSU0lGSQJBSOr3ncb8rXnBHWIfBrDJqLNGXfBJUu50p/piPCBwMhAK1hf2DFqV3UPCmjMWGYU2lwQGA4ac3vMdA5NvT5AEkYmAVatWYYwvXrz47W9/m1tz5MiRe++9t6enByG0erXYbzoEQgxjax/oOVfPtZNKsxJLsoS1Z3J8CJ026v18OECux1fgHqc22LyCNumD5RT0Ne2C2jI+G4syFLKAiQdrOoU1hjArRCYCHnroIa528NmzZ7n4wPPnz7e3twOATCbbuXPnXJhIIBDCoX7fqWC76J4bBbRkSliAM0adkw8HSPLTSx2ueRUOMC5YIaMNgckRdXu/LOyCSVHDoFbcmB8Y8b3aM9wx7BDWHsLMiUwElJSU/Nu//duoEoJcwoB///d/n7wWAIFAmDuGm3v6eG+y5CX58QWi9ga4YtAO8OEAOoa9weac72XqefxxfPw9Bm2tGAcDtpReG2EisYIxQMQ/vX/8x3986623Nm3alJCQIJPJEhISNm3a9NZbb33zm9+cC/sIBEI41O++NgxQfPc6AS2Zkla1slkbeN+VY7zW5lCKzwlOKFiNMhgrqKvvBEZ0ifpzEw0lKXFc+8umXoeXxApKm+mE4y5btuy//uu/ACA+XgKZyAiEmGeotmOQn0JOW1lozBZvboBBueyiXsu153k4wPgg5I/XA2AAoDx+TXOvuzBjyk5RZktpJlcY2keznzd037EoR2iLCNMnMhFw4sSJP//5zxUVFV6vF/hcgd/97nfXrl07N+YRCIQpwBjX7QkMAyAKFd4l3h+ji0JnjPrgM3/hPA8HmADaqJX5/OD2A4D+apt7QTogcflLrMwxJ2hVFpcXAA7VdG5fmE2JzEJC+IQ7HYAx/ulPf/rII4+cPHnS4/FgjDHGHo/niy+++N73vvfzn/98Tq0kEAgTMXCldbgxkLkl44YSQ3qisPZMBA3wlVHvpQJPiyyvr3DehwOMD0WZlwf8qxSDNsWAVVhzxiKnqE0lgfGJAYensmNQWHsIMyHckYBXXnnl3XffBQCEUNAxkAsQwBi//fbbZrP5Bz/4wdwZSiDEDF6r0+ec5vNPqVOpTNeydWGWrb82DEAV3inSYQCM8QWDbkQu4xbj/PRyOwkHmJDUNcWXj1zi2rqa9pHkOGHtGcttRRl7LrX4GQwAB652rBDxDBRhcsISAb29vb///e+Dj/ySkpK8vDyMcWtra21tLacJXnrppXvuuYfLJkQgECbB5/RWv3Vken0XPnhbqAjoPlNnbevn2lk3LdKaRVeAjuNo+2An7++mZvGaEbuMDCBPjDrR6MlMUncOAoCmpce2upjVqIQ26jqMGuXavJQvGnsB4ErPMKkrKF3Cmg744IMPGIYBgIyMjPfff3/v3r2//e1vX3jhhb17977//vtZWVkAwDDMBx98MLfGEgiEEGivv/bDQPpOmVIu2hSBvQr5R029XJsCWGNzaFjiDDgFzrJsroEYrG0UY6L+bbyFAPBptRijGQnhEJYIOH/+PADIZLJXX311VOmg8vLyP/zhD1wGoYqKirkwkUAgjEvzgQoPn60lf+tKTbwYX8UcFHUuJDfwUocrkRZd2JsI8WaaGb2aa2vrOkRYSiA30bCIryt4qqWP8xMkSI6wREBHRwdCaP369fn5+WM/zc/PX79+Pca4o4MkjiAQooR72N58ICC71fH6/K0rhbVnXGgEX5l0wdzA+R5vrviK5IoUhFxFgUT9cqtL2TssrDnj8rVFgcEAhsUHr5L7vyQJSwRwNYLLysom2oD7aHhYjJcpgRCT1H14kuHj60ruWy9Xia6GJwaoMOhssoAzYJKfXuwQXR5cMeMsygyWEtDVifERuyQjMTMu4KFyuK7L7ScBn9IjLBHg8XgAwGCYcLBRr9cHNyMQCHPNSHNv1+karh2Xm5K+plhYe8alTqvuVgakSZxKsZrkBo4QVqf2ZAW87tWtfUh8ufkQQsHBAJePPt7QI6w9hGkQVnQATdMIoStXruzdu3fcDa5cuQIAjPgyXBIIsQfG+OpfPw8uln3zFkSJ7vHaDKhGG5jSlgF8vzz7QmWDsCZJEVdxlrp9AAAQw2obu5wLc4W2aDQ35qe+W9Fo8/gB4O9X2zeXZpLEQdIigoyBn3766aeffjp3phAIhHDoOVc/3BR45UpfXRy/IF1Ye8ZiwfB3isL8W8EyuyvbqL0grE3SxJOZxGhVMpcXALR1nc6yHLFlD1TIqC1lWe9faAaAfrvnXNvAmlwSKC4lIksbjCfwUEUiuy4JhFiF8dG1H3zJtWUKWfF964W1Zyw+DB9gCHqKF7i92d4ZOQOa9eod6QkRddG7PFyXRI3oXCUig6JcRZmGi00AoBh2KPpH/Cmiq9hye3HmvkutPoYFgP3V7UQESItwRcBEj/9wPiUQCLNF65FK95Cda+dtXqFNMgprzygwho8xDPD3gyQ/Xe6cqTMgoplTrx2IqEuh2dgwYAOAux/fMcOjC46rKMNwqQkwAICurnNEfCLAoFbcVJh2uLYLABr6rfX9I0XiS3FImIiwRMAbb7wx13YQCIQp8TncA9VtlFwGAOp4fcH2VUJbNJrTGGp5BaBhWeIMOHMYg9abnqjqGgIATUuPdU0JFl8kyPay7CO1Xdw3v/9Ke9GtRARIhrBEwOrVIs1ERiDMHzDGloYumSLwm134jxvlaqWwJo2iCcPnvAKQA6yyOdVkjHA2cJZkcSIA0aymucdVmj1llyiTZtIuz0463z4IAOfaB3ptrlSjVmijCGFBZDqBIA0c3RafLTC0nrK0IJUvNCcShjHsYyH4zL+VZeNJZsBZwpOVzGoCgk8nyuyBAPC1hQFpgjF8fLlNWGMI4UNEAIEgAWivf6QlkH5frlYu/NZGYe0ZhQ/DhxiCk/8rECwCMT6opIqMchUGSvcqhuyKQZuw5oxLSUpcUXKgftXxxp4hJ0kbIw2ICCAQJMBIYzdmAkV3iu5Zp0kQUZkAjOFTDH38Qz8Twe0kWmi2cfIphAFAW98poCUTgRC6a3Eu12ZYvJ+UFJIIkYUIEgiE6OMesrn4lz9Dpjn31iXC2jOKcxiqeQWgB7gPgYyIgNmGMem8qfGq3mEA0DT32NaUYLls7g7XNeKcRq9kvdqsV3dZnTKEjtR13b041ygytxXCWIgIIBBEDUszlga+kiyC4ntvFFV+wDYMR3gFIAO4jwI9UQBzg6sokxMBlI9Wt/a6F2TM0YE8fvrtisbp9WVYdtDhSdKrfTR74GrH15cXzK5thFknqncTp9P5u9/97uGHH169enVxcfHu3bsn2Xj37t3FYxgYGIiatQSCGBhu6mH4pPGGzCR9eqKw9oRiw7CHBZZfvJ2CTKIA5gxPXiqrDLy2aeu7hDVmIpINGi1v5MGaTlJSSPxEdSRgeHj4lVdeSU9PLy4uPnv2bDhdnnzyyczMa5NhRqO4UqMQCHOKa9Dq5GvIytVKU06KsPaEQmP4EENw1HgxguVCmhP7YLnMnZ+mq+0AAFWPRWZzMeILw0MI5SToBxweAHD56MO1XTvKc4Q2ijAZURUBycnJJ06cMJvNly9fvv/++8PpctNNN5WXl8+1YQSCCGF8tCX4wocgsSSTkoloIuAQhm5+IiANwTYktqz2MYirKIMTAQCgbeiyrygU1p5xSTVq/Qx2+WgA+ORK29ayLIWYrlvCKKL63SiVSrPZHGkvh8NB6hMS5hsYY0t9J+sPXPnGLLPKpBPWpFAuYqjkFYAW4D4EcqIA5h5/kskfr+fa2oZOcSYMoBDaWBgoamXz+D8PerQQRInYHQMfeughl8ulUCjWr1//zDPP5ObmTrTlvKpfgHmENiQ2mfvTO/WuHb3DwRoBCr3amJPMd5mJYTP9l7ju3RgO8I4ACOAuCoxobFqAiQ/FWYExGTqIGIRcRZmmM7UAIHN6VV2D3swxr1UiOL3r8pOPN3Y7vH4A+Phy28bCdBkVI9+1FO+9k1f4E68IUKvV995775o1a/R6/ZUrV/785z9/4xvf2LNnT1pa2tiNWZa1Wq3RN1IoMMYulwtI/ca5Ya5PL6Zpn2+ywnq0xzfc2BW40SBkKEj10wEHK5qmp32pT3ncKbpj7PP5XAAfUHIaAmfmJsxkMOzYnbIssNcP4IUusiw7pseoY12/fYRjgaHdI+0b3MO0+wIA4Bn0BQAME31TdHaS4SwgFgOAqqbNzufnCemLuW9q2iIg0H0GUBjfkpe0r7oTAHqtjs+uNK/NSZrJDsWDFO+9cXGTlXIQrwjYvn379u3bufamTZvWr1//4IMP/v73v//Zz342dmOKokymMT+G2IV7PJhMJgldiBJirk+vw2VRKieMn8YYD1d3ABu4y8Tlp+rirqUGksvl+ule6pMfd0oQQnKF8lMMDhyQAMUIbkTycU8S7fNTsusC2a8tYgwAFEVN8pRCCEK7j9pVGKZe6xJp3+Aept0XAADNoC8AIJjwm1IqvbkpmpY+ANB1DjlYYEfF4mOMEFIqldMWAYHuM0ChkN+5rPBw44CHpgHgYEP/7YvyY2MwIPbuveIVAaNYuXLlkiVLTp8+PdEGMfOVhAniEdqQ2GSOT+9k+7W29ftsLq6titMZMpOu33gmVs30/zmOoTVYJhjgTgQT39gnPhRnBbl0p4urKJMTAYjFmsZu56Lc6z4WxelFBrVya1nW3qpWAOizu082997MOwpInRi790rJaTM1NXVejfkT5iFui93W3s+1KTmVWJwpnnvNhb6R07wCUALcR4FSLKbNL7wZSYxOxbVF6x4IAF9blK1WBIZDdl9qoaeaAyIIgpREQEdHR3x8vNBWEAhzBe31D9V2BD3q4gszxFMseBDDn65cywa/g4IkogCEAiEXny5QYXGIs54QAOhVim1lWVy73+450dQrrD2EcRGRCOjv729qavL7A8nRLBZL6KfHjx+vrq7esGGDEKYRCHMOxniopj0YE6hPT9QlT+bOE018GHZj8NKBN7m1CEqIAhAUl+jrCXFsX5itCQ4GXCSDAWIk2j4Bb731ls1m6+/vB4Bjx4719vYCwM6dOw0Gw/PPP79nz54jR45wKQK/8Y1vlJaWLlq0yGAwXL169cMPP0xLS3vssceibDCBEB2sLX1ea8AVQGnQxBekCmtPEIxhP4YBDBoAAMhDcAtRAELDGLXetARVjwWiUk9o2uhViu0Lsz+82AIAAw7PF409txbNVckDwvSItgh4/fXXu7oCSdAOHTp06NAhALjzzjsNhtGlUbdt23b8+PGTJ096PB6z2fzAAw88/vjjSUkxEmdCIITiHrLZOgJ1MSg5lVSaLZ4qQRUYrvIzFEaAuyZzBiRED1dRBicC5rqe0AzZVpb196vtLh8DAHsutW4oSCMJBEVFtEXA0aNHJ/po165du3btCi7+8Ic//OEPfxgVowgEIaE9vqG6ayO6CcWZco1YXAE6MBwOFgmk0L0U6IgCEAfu3FTT6RrKRwOAtq5TtCJAp1JsX5j9QWULAAw6PMcbezYVi9TU+QlRZASCkLAMO1jdFnQFMGQmaZPEkvHCeX2RwAeK0zOIAhAPcpm7IJA5TdU7LLM5J99cQLaVZQdLC+691OJniGeAiJBMngACIfbgCgT4HB5uUWnUxOWJpU6gm2b+hpGVD1AsxfjmzMSLX4ZbGZYVa9xaLOEqytTV8PWE6rvsK4uEtSeUrpHrRMmN+Sn7q9sBoMfm2n2xeX3BOIlfg+iU8jitam7tI/AQEUAgCIa9c9DVH0h9IVPKk8pyxOMKcByjRj4cwMgwWcN2D83W9o2E2b3QTKp+zzn+RKM/waCw2IErKrh8AYjj+vH46bcrGkPX0Axrdfu4MYD/PV13tXdkkgSCD68tISIgaojiiiEQ5iFui32kJRA5jSiUVJYtVymENSlIA4Zz/BiAAuMbbE7yuiBGEHLxzvYyl1fVOSisOZMgl1HZfP1DL810jjiEtYcQhPy0CQQB8Lu9QzUheYEK0sOuFIzt3Zaptxq3Jx3WYP4Iho9DJm2X2116MokrVlwF6cZzdYjBAKCr7/RmJwtt0YRkxes6Rpw+mgGANosj3aQjYQJigIgAAiHa0F7/YHUbSwfzAiXo0xPC7Mt4/bXvfzm945Y8MHWuLRrDHgxufnGB25vh80/vcIQogNVKT06KprkXAFQdA5Tby2pEOpAuo6i8RENd3wgA+Bm2zeJYQOaMRAARYgRCVMEsW/PXz/1OL7eoMmnjJ3WSijJHMHTz4xMJNL3I6Z50c4LwBLMHIhZrG7uFNWZy0k1ajSLw5tk54vDSM6i2TJgliAggEKJK7QcnhmoCSfhlKoWonAGvYqjgFYAGYLXNKRbLCBPjTU9k9Gqura0Xbz0hAKAQKkgK5IVjWNwyZBfWHgIQEUAgRJOOL680HzzPtRGFzAtzZEqxTMlZMOznp/4RwDaW1bLifZwQroGQqzAwGCAfcSr6w43gEIRkg8agDjjAdludLl+4QaeEOYKIAAIhSgzVdlx+40hwMbEkS2nQCGhPKH4MuzH4+MUbEeQCUQCSwVWYAXzAnU7E9YQAACFUkBRwBcAYmsVaAnH+QEQAgRANnL3D5//7E8xXUTPlpWjNYskMCABHMPTxD/08BBtIZkBJwRg03vRErq1p7mHcvsm3F5YErSqeTwPQZ3fbPKK2NuYhIoBAmHN8Ts+53+3zOwOZAVOWLTBmmYU1KZQaDOd5BaAjJYKkibMki2sgmh2pbJx8Y2FBCC1IuhYX0EQGAwSFiAACYW5haaby9584+4a5xfgF6cX3rUdILI/Z4etdAe4iJYKkiSc7meXrTg19VStm90AAMGqUyfxcmMXpHeL1MSH6EBFAIMwhGOMrbx4ZDCZ4TzKu+KcdlGhKvzMY9mLw8os3IsgjCkCiUJSzMJA90NNjUQxahTVnSvITDUEl3DBgw+JWLTGMWDyTCYSYpGn/2Y4T1VxbrlGufPJulVEbrBgkOEdDsgJkE1cA0aCUyXaEnT8qiP+m8rbadhYQAOhqO0bMcXNg2qyhUykyTLrOEScAOL3+bqsrIy7MpJmE2YSIAAJhrug+W1e35xTXRhS14v/ZYchIFNakUOoxnA3JCkBcAcQD6/Ofeu3ANDqqXV6jVgUAmuZe65oSrBRLNYpxyUs09NrcNMsCQPOQLcWokYsmZ8b8gZxxAmFOGG7srnr9YHBx0c5bk8qyBbRnFDYMn4QUBLiTAiNRANLHbwoU6UE0o2nqEdaYKVHKZbmJAYN9NNtmIVWFBICIAAJh9nH2j1S89BHjD2RFLdi+KvumcmFNCoXFsC+kQMBaBAuIAogJGINGpg1kD9TVdYjcPRAAsuL0akXARabd4vD4Se6gaENEAIEwy/icnooX9/ocgYds2srC4nvWCWvSKE5jaOefDukIbiYKIGZAyLgol2sqhuwK0UffUdS1cEEW46ZBkkg42hARQCDMJoyfPv/yx45ePiCwIG3Jw1vFUx0AALowfMErACXA3QhkRATEEIYl+cG2rq5DQEvCJNmgMfHBjb02F8kdFGVEdG8iEKQOxvjyXw5b+Lyt2iTjisfvFE91AADwYNjLQtAZYCsF8UQBxBbKBIN+QTrX1jT3INEn50cIFYZkz2zot5JwwWhCRACBMGs07Puq63QN11bo1Kueukdl1AprUigY4wMYguVlFiEoJwogFklYU8w1kJ/RNIu6uDCHSaNM4XMHjbh9l7qGhLVnXkFEAIEwO3SevNrw8Vdcm5JRK/5phz4t4lDvOeWrnuFq/hUrDmArUQAxinFhLstX6tPVtIvfPRAACsxGik8etLeq1UczwtozfyAigECYBQZr2qv+/FlwcfF3NycWZwpoz1gsGN6pCcxTUAB3U6AiIiBGoRQyV1Hg8lNYHEreQ0XMaBTyrPhAsiCLy/vxlTZh7Zk/EBFAIMwUe9fQhVeuVQgsvPOGjLWlwpo0ChbDRxi8dMDCmxBkEAUQ0zhLsq8VF65pF9SWcMlNNKj4jNofVbUNiiaxZmxDRACBMCO8NlfF7/b63YEE/JnrSgvvvEFYk8ZyAkMXPyScg2AtUQCxDmPQeLKTubamtZeSQoUeOUUVmAPhgj6GfbuiQVh75glEBBAI04fx+ite3Ovio7ETizPLv327eCoEcnRiOMkrADXAnSQ98PzAUcpnqMSgq5VArCAApIaEC37V0l8jhYkMqUNEAIEwTTDLXnztwEhrH7eoT0tYLqYKgV6acfroYR+9m8E0xizGGPBGhpH5aadv6j9WCt5khEnwpSfSfEkeXV0HMBJwtUMIFSWbED+T8eev6hmWXIdzi4gimAkEaVH7wYneC41cW2XUrnrqbqVOLaxJodAsru0bOa/X9qkDr1YbUuJwdWtteN0L+YFZglRByFmabTpdAwCU26dp6XPz+QPEjFGtXJObfKFjEADahx1H6ro2l4rLxzbGICMBBMJ0aDt2qfngea4tU8hWPHGnNsk0eZfo06VUtPEKQMuy9xdJ4BlAmEVchRmYz8wvFfdAANixKFvDm/23yia7xy+sPbFNVEWA0+n83e9+9/DDD69evbq4uHj37t2Tb2+z2f7jP/7jhhtuWLp06c6dO6urq6NjJ4EwOf1VLdXvHOPaCKElj2yLz08T1qSx2AEqDYFURQhgpc2lEc1UBSE6YIXcVZjBtZX9I4oBq7D2hIlBrbx/WSD5sdNL/62ySVh7YpuoioDh4eFXXnmlubm5uLh4yo1Zln300Uc/+eSTBx988F//9V8tFsvOnTtbW1vn3kwCYTKs7f2Vf9iP+anKkgc2pK0oFNaksbAYDiHKx7soFrk8SbTY08cS5gJn6bUC1hIaDNhcmpkRF5CwR+q6WobEXglJukRVBCQnJ584ceLYsWNPP/30lBsfOHCgsrLyF7/4xeOPP/6tb33rzTfflMlkL730UhTsJBAmwj1sr3hxH+0NjE/m3LI4b/NyYU0al/MY2ngFEEczpS4JRIgR5gI6Tu/NSOTamuYeSiLleeQU9dDqIq6NMbx+uo54qs4RURUBSqXSbDaHufHBgweTkpI2b97MLSYkJGzbtu3IkSM+nzQuYkLs4Xd7K17Y6xlxcIvJ5Xll/7hRbAGBADCA4Sh/w5QBrLI7ie/PfMZZlsM1EMNq6zqFNSZ8Fmckrs4NPC8aB2yfN0igCIIUEW90QE1NTVlZGRVSg7W8vPy9995raWkZdzZhXhWewjxCGxKbjHt6WYat/MOnts5BbtGYZV76g22IQtP6Fmb0zU3el8GwD0Nw6L/c4TIw7GQdog/332MM4tNPsUPI6fVkmWmDRm53A4DuaptjUQ7IRO4dEvj1PbSq8FLnkJdmAODdisaVWWYDXxNBSMukdu+d/EVFvCJgYGBg5cqVoWuSk5MBoL+/f6wIYFnWapWGz8usgDF2uVww1bdLmB5jTy/GuPH9k72XAg5KKpOu6DsbnV43eN3T2T9NT3tAC2M8ed8vENWLZAAAGJK9vhynO1QCsGEHi2M8zsYz6R66yLJT6JJR3cM/7tjukfYN7mHafQEAxjt70enOYiZwkYTcHKxFGQkVDQBAOT2Kug7npLGCU15jUzLDPfj9NHc/lwFsLUrZfbkDAKwu5i+nqneuyJuJYTNHivfeuLi4ST4VrwjweDxKpTJ0Dbfo9XrHbkxRlMkkugCtuYPToSaTSUIXooQYe3qbPj3Xf6ZBJpMBgFytuOGf7zNmhzuxNRaHyzLq2g4fhNAkfTswnGMDmVbUgFc63bLr3/mosF8BERpn45l0v7aIMQBQFDXJSMCo7uEfd2z3SPsG9zDtvgAA45296HSnkCxwkYScXt/CXHy5lfLRABBX2+kvzZn05E92jYXDDPegUMhNpkCao3tXGM51WbutTgA41W7ZWp6/QNAMFrF37xWvCFCr1aO0JLeoUqnG3T5mvpIwQTxCGxKbhJ7e7jO1dbtPBtZTaNljXzPlJM909zPpPMF6L4aP2WuTBZtYVqTZ1rj/nly6c8r1pxcr5M7SbMOlZgBQDDtUnQPerBlew3PKtTubUi777g3Fzx6s5Bb/9FXdz3esogS9eGLs3itehyGz2TwwMBC6pr+/H/hJAQIhOgzVdV56/VBwcdGDtyaXCzwgORGfYRjh24sRFE7hPECYXzjLsrEs8NzSV7UIa0xELEpPWJsXuO23DNmP1nUJa0+MIV4RUFJScvXq1dC5w6qqKo1Gk5cn0lswIfZw9FjOv/IxSwdmZxdsX5V982JhTZqIWgyX+Id+HMDmGHlLIcwarFbtLgi4Aqh6hxX9I5NvLyoeXF2k5nMIvnu+yeomMWKzhohEQH9/f1NTk+mZ/QEAACAASURBVN8fiMDeunXr4ODgoUOBlzCLxXLgwIGNGzfOcLKKQAgTr8117oU9fr4Ga/rq4qJ71glr0kTYMXzKq2UEsIMCFREBhDE4Qgax9JelNBiQoFXdvzSQQ9Dlo98+R6oMzxrR9gl46623bDYbN7B/7Nix3t5eANi5c6fBYHj++ef37Nlz5MiRzMxMANiyZcvSpUt/8pOfNDY2xsfHv/vuuwzDPPHEE1E2mBDDeK1On3McP1MATDvdX/3pM0ePhVs25aXmb1vl6L328iRTUIx/mqF3eFaT97EYPsYQjFJYiyCbKADCeNBxek+2Wd0+AACatj6bzckYdUIbFS5byjKPN3Z3DDsB4Mum3psL0xamJQhtVCwQbRHw+uuvd3UFZnQOHTrEvejfeeedBoNh1JYymezVV1997rnn3nzzTa/XW15e/otf/CI/Pz/KBhNiGJ/TW/3WkbHrWRb3VTX7rS5uUa5VyZTymr9+HrpNyQMbat//cnrHLXlgw/Q6jst5DC38REAqgpuIAiBMjKM8nxMBgEF/pdW6bqHQFoWLnKK+v67k/9sfqNr1v6frfnnXGoVMRIPZEiXaIuDo0aMTfbRr165du3aFrjGZTM8+++yzzz4793YRCAEwxsMNXb4RJ+f9K1PKk8tzZQqRxtGEJgdUANyFQEZEAGFifClxvuQ4Zf8IAGjru+zLFrCa8eOtREhRctytRelH67sBoMfq+vhK271LiIvYTCEyikC4Dmtbv7N3mGsjGWVelCtXi9QNhb4+OeBtFCQRBUCYHISCngGIYXVXJVNSiOObKxcY+aSBey+19NpcwtoTAxARQCBcw9FtsbX1BxYQJJVlKw0aoYzx0ozTR4/6YzEOtj+j2R4WsxizGOewbLF/9JZCWU4QM56cZNoUKNCnu9qG+GpYkkCvUjy4KlC008/g10/XSSuDrwgR6SAngRB9XIM2S+O1EOSE4kxNwmhXlWhCs7i2b3QcV4mf4Vb2K+QnTXru/qfCOM9iq7v+blgoaGI1gnhByLE4P+7LKwBA+Wj9lVa7+GphT8L6gtRjDd01vSMAcLnbcrqlb11+qtBGSRgyEkAgAAB4rM6hmvZgfh19tlmXEi+oRZPhRajCoAs+85fbXWryPkQIG9eCdNoYGAzQV7ciidQX5kAIPby2REYFpr7eONvg8s1muM18g4gAAgF8DvfglVbMJ9nVpyfqMsQbfYQBzhu0Hv4mmOfxpfmkNKJLEB6Ksi8t4JrIz0grZwAAZMTp7iwP1Ee2un1/Pd8orD2ShogAwnzH7/L2V7WydCDoX5tkjFuQJubE4E0aVa8y4BtlZJjFDuIbRYgYd0Fa0DNAf7Wdco+bMEO83L04N4X31zlc21UvqQSIooKIAMK8hvb4+i+3sP7AcKI6Xp9YmiVmBdBpd1/RBe59MoDVNqfIK8MTRApF2Zct4JqIlt5ggFIu+97aQE15DPDHU7V+ZprJu+Y5RAQQ5i8+p2fgcivjCYylK42apLJsRIn3R0Ej+HN1e/BWV+5wGcmNjzBd3Plp/ng919ZdbadcHmHtiZTFGYnrCwIugZ3Dzk+utAlrj0QR7/2OQJhT/C7v5T8d8rsCo6AKncq8KJeSi/q9+pJO2+8K+HCl+/x5kvLnIogOhK4NBjCstEoLcuxcVahXBWLc9lxq6bGSqbGIISKAMB/xu73nXthj7wzUqparlebyPNGmBeToVCna+LRFGpZdbneJd9KCIBE8uSn+BH4woLaDckpsMMCoUe5cXcS1/Qx+7XQtSRsQKUQEEOYdtMd37rd7hpt6uEWZUm5enCtXKYS1anJsMuqCPuDGhQBW2VxKcrMjzByE7MsCSQIQwxouNglrzjTYUJC6KC0QzXu1Z/h4Y4+w9kgOIgII8wva4zv3wjUFQCnkyYvzFOJOn04jOGPU07y7YonLkzSrdQgJ8xlPTrI/MZAUS1fXIR92CGtPpCCEHl5XouBrZrx1rsHqJtNkEUBEAGEeQXv9517cZ2no5hYVOnXykjyFTi2sVZODAS7otXa+Wlpxgr5Eag5cBFGDkG1lYEQdMJjO1EhuRD3VqL1vaaDArNNLv3m2Xlh7pAURAYT5Au3xVfxun6W+k1tU6NRLvr9NKW4FAADNalWn6porwENlWcQVgDC7eDPNnswkrq3qGrJJraoQAHxtUXZWvI5rn2zuu9AxKKw9EoKIAMK8wOf0nH1+91BtB7eo0Klv+NH9+jTxpgXksMhll/WBrAAUwBqb06AUtfciQaLY1pRgPgdlz8dfgdRCT+UU9ciNpUF9/L+nakku4TAhNxRC7OO1Os88v9veGXg5UGhVa/7lXmO22d5tEdawyXEBnDHqQrICuBNoRkiDCFLArFcrXN4d6REK3PSEwZ4hS0WD3Ud7B236q23BisNSodBs2row6+/VHQBgcXnfrWh8eF2J0EZJACICCDGOa9B65jcfuvqt3KLSoFn9w3tMOSnCWjUlLIZPEeXmh+oyvf58j8QSuxIEAdHMxbeONg7aIu7JsGlqJfhoANBfbHItSGfF7TA7lq8vKzjfPtBv9wDA4bqudfkppaniLQMmEsh0ACGWsXcNnf7F34IKQJNgWPvM18WvAADgMwztfDiAgWGXO5zEFYAwt8iohJsWcU3KRxvPNwhrzjRQK2SPrCsNLv7PyRovGTybCjISQIhZLA3d51/e53MEfOl1KfFr/uVeTaJRWKvC4TyGCt5BW47xGptDLjF/bYIkMS7J95+6Cl4/AGjrO52l2X6Bfi9dI87pdYzXqlbnmE809wJAx7Djf0/V3rU4N6I96JTyOK3EhkBmAhEBhNik63RN1Z8/Y/n3AGOWefU/36via6iLmRYMh3hHAASwyk4KBBCiBKIo65rSlC+qAAAwmE5fHfzaGoh6PS2Pn367YvrVge9dnPv3qx3cGMDfKpuah2xGPtVmODy8tmReiQAyHUCINTDL1n144uJrB4IKIH5B+g1P3y8JBTCIYTcLwWf+Iqc7zecX0iDCPMOXnmhalMu1lX0juhrphQtqlPLiFBPXxhhqekdYqWU+iCZEBBBiCtrrv/CH/Y2fnguuSV9dvOZf7lNoxZ4PAADcGP7GQjATUDnGC6RW5Z0QA6TfeQNWBCppGc/Vy2zSq8pj1mtSDIHYWofX3zpkF9YeMUNEACF2cA3avnru/d7z1wYSi+5au/TRbTIpxNYzGD7AMMwv5iC4FbPEGZAQfZQJhmAOQUQzcV9eBgm+SRclmxR8ns1Wi91GSm5OABEBhBihr7LpxM/etrb2cYsyhWzZD7YX3nkDivqM5jRgMXyEoZ2/0yYA3IdA1FWNCTGNszTbywfXqXqHtXyWLQmhlMuKU+K4NsZwtXeEZaUnZaKABN6QCOLHa3X6nNMcuFbqVCqTbiZHZ2mm9v0vWw5XBteojNoVT9wZn582k91GDYzh7xiu8jcoNcDXKdAgmKZ7NIEwcxAa2VCevOckohkAMJ2r82YmMQYJeNWEkmLQ9Bs0/XY3ADi9/uYh2wKzSWijRAcRAYRZwOf0Vr91ZHp9Fz5420xEgGvAWvmH/SP8AAAAxBekLXvsa5oEw7T3GU0whmMYLgYDAgHupyBRAoMXhBiHMWptq4pMp2sAAPmZuC+vDG1bFf1IgRlSnGwacXt9NAsA7cMOs15j0kQQKTAfINMBBKmCMe44UX3ip2+HKoD8rStvePoBqSgAADiF4TSvACiAeyjIkdhtlhCzOEuzfcFJgR6Ltk6akwLJoZMCwwyZFLgeIgIIksQ1aD332z1Vfzrk5/3nlXrNqqfuLn1gAyWXzGT6eQyf83ckBLCDgiKiAAjiAaHh9YuwPPCYMJ2pkw9Lz80+2aBJ5cODXT66aRoJlWMaIgIIEgOzbOuRyi//3zcHqtuCKxOKMtb/57eSJVXy5DKGgyFJgLZQsIgoAILIYEw624prkQIJRyqRBBNXFCWbVPy7QeewY9hFIm+vQUQAQUrYOgZO//L96nc+p72BO5FMISu5f/2aH92viZfMFAAAnMfwEQvBcclbEKwgCoAgSpwLczyZSVxbbnXFfyG9iEGFjCoJRgoAXO0d9pMsnDzRdgz0+Xwvvvjivn37bDZbcXHxU089deONN4675UsvvfTyyy+HrlEqlZcvX46KmQTR4bW56vec6jhxBYdM6SUUpi/+zmad1AqFHWjpOxByC7oBwTqiAAiiBaHhW5aY952S290AoG7r119ucSzOF9qsyEjSq9NN2m6rCwA8fqauf2Rharwk4ofnmmiLgGeeeebgwYMPPfRQbm7unj17Hn300b/85S8rV66caPv//M//1GoD0zkymWTmegmzCOOnWw5daPr0HB2S7kOuVhbfe2POxsWIktJoFsZwHMOF+p7gmrUINiLJ+VwT5hdYpRi+dWnSJ2cQwwKAsaLel2TypScKbVdkFCabhl0+t58GgD6bO1GnTpNCKvG5JqoioKqqav/+/U8//fTDDz8MAHffffcdd9zx61//+q9//etEXbZs2ZKQkBBFGwkigqWZrq9qGj464x66zpcnZWl+2Tc3apMkUA8wFBbDZxgqMGj4NbcgWEcUAEEK+JNM1nVlcV9eAQDAkPD5pf671rE6CWTjDiKnqIVp8ec7BrjZjPq+kTiNUqOY73HyUX2LOnDggEwm+4d/+AduUaVS3X///ZWVlT09PZP0cjgcWGpTUIQZwtJMx4krx//vX6r+9FmoAjBmJq350X0rn7hLcgqAwfBJSIFgANiM4EaKKACCZHAVZTqLM7k25fYlHKlEflpYkyLFpFHm88WRaRZX9wyTh0tURVBNTU1ubq5erw+uWbx4Mbc+LW385G633Xaby+XSarW33XbbM888k5SUNNHO59V3iXmENiTITEy57h9haabrVE3jp2fd10fyqIzaonvWZd5Yhihq9v7xCXaEMfeHJ31Eh2+EE8NuDB3BaEAEX6NgCZpyD+L5fmcV7qxjTBTQHDI3p9e6tlQ5ZFMM2gBAOWBNOFI5dPtykNREbU6CfsjpGXH7AMDq9rUM2fNHv1FMdmsV3713aiZ3fYiqCBgYGDCbzaFruMX+/v6xGxuNxgcffHDp0qVKpbKiouKdd965fPnyhx9+GKohgrAsa7Va58hsEYIxdrlcMNW3GzUwTft806zPQdM09935Xd6ekzXdX171XV+1TKZWZNy8KHPjYrlaYbPPZpjyhGZjTNM0C4ie+JfOYOyYtCSJnAqMsw0A7KHkVgh8UxTA98tzlEcvTHm+WBZYhhln/Xgrx4LxOFuG2XcuuocusuwUvtmjuod/3LHdI+0b3MO0+wIAjHf2otUdA+Apz/C4sJj1+XwY40l+zr0bFqbtPyfz+gFA2TloPHpx8KZFowTH5HuYkrnuXpiov9BloVkMAC2DNqNSZlQrgp/6/fQkTxOx3XvDIS4ubpJPoyoCPB6PUnldykaVSsWtH7vxt7/97WB7y5Ytixcv/tGPfvTOO+88+uijYzemKMpkmkdJoTkdajKZRHIhOlyWUd9s+MjlcuRhWw9Xdp68yvhoCPEAlWuUebcvz7ltqXJuph4nNBtjAKARqu+f8F5Q5mfqBybLOlKSYlIrFQ0Y9rHgg4AE0ADcTcGqtPiaME4X7fNT471jjbtyLAiNs2WYfeei+7VFjAGAoiabCxnVPfzjju0ead/gHqbdFwBgvLMXre4IAE1+eieCQpRSqUQITfZzTlAOb1uV9OlZ5GcAQN8+gM41WG9cGHq4KfYwFXPdXamE0tT4Kz2Bmp11g/bVOcnBkoMKhdw0cSJzsd17Z05URYBarR4l0LxeL7d+yr47duz45S9/eerUqXFFAEhKl80KiEdoQzimYwfG2GOxV71+yNraN2p4TaFV5W5alnf7MoV2Tj2Pxjcbo1nw1sOAvmLhGL42pp8I8HUKEhAArwmmNG+GNogU7tyK5dKNUeby9PqTTEO3r0g8WMEFC+jqOrFKYVtVPHdHnHVSjNpBp7fXFogYrO4ZXpKRwN9Op7iviuzeO1OiKgLMZnNfX1/omoGBAQBITk4Op3tqauq8GvOPYRgf7ei1OHsstMevSTRQIQ662iRj7qZlWRsWydUSrvPhQ+gjRLWECJt8BPcgUMfIfYMw3/GlJQzfujTh8AVO5OqrWliVQlrJA4pTTDaPz+WjAWDI6Wm1OPISpZRwbLaIqggoKSk5c+aMw+EIzutfunQJAEpLS6fsizHu6uoqKyubWxMJcwnG2DvidPRY3EM2PKaMR3xBWt6WFSlLCyiZlEL/xzIol58zajFCwX9jFYJNCCiiAAgxhCc7efim8vjjgQRuxnP1lNdvW1kklTEeOUWVpydUtA8wvHOASa1M0KmEtivaRPVuu3XrVoZh3nvvPW7R5/Pt3r17yZIlXGhAd3d3U1NTcGOLxRLa95133rFYLBs2bIimwYTZgvH6re39Pefq+6taXAPWUAWAZLKMtaXr/u0b6/7tG2krCiWtADBArVb9ZZzezacwkgNsp2AzRRQAIQZxL8iw3lASXNRXtcQdrwLpZOTVqxTFIemEr/RYPP4ZuHNKk6iOBCxZsmTr1q3PP//80NBQTk7Onj17urq6nn32We7TH//4x2fPnq2rq+MWN27cuH379qKiIqVSeeHChf3795eWlgZzDBAkATfr7+gZdltsY+Pd5BqlPi1hxZN3JxamC2HdLOOm0DmDbjBkaiMR4B4KUsjjnxC7OBfmAsamM4H7trapR+b2MotzBTUqAtKMWqvb1zXiBAA/w17psdDSETGzQrSTJT333HMvvPDCRx99ZLVai4uL//CHP6xatWrcLXfs2FFZWXnw4EGfz5eenv7973//scce02g0425M4PBanT7nNAtkKXUq1cQ+sZHid3udvcPOvmHGOyadCAJNolGflqCO1yOElDqVvdsy3j7CQqagGP80f7SYnp1UJxigVa28otP4QwZCF2J8hwwpiQIgSAezXr0jPUHv8uxIjyRPa3qCPcvcu/+sze0DAFW3pem/P6ZWFkcnn+CtmYm66+cWI7LfSSGWxXaP3+YJZA7Yd7n1yVvKZ99QsRJtEaBSqX784x//+Mc/HvvRm2++Gbr485//PFpGxQ4+p7f6rSPT67vwwdtmLgIwy7oGbc4ei2fEOfZTuUapS43Xp8TLVNeichmvv/b9L6d9xJIHNky7e8kDszC75KSoSoO2P2QAQI7xUod7c5xWiSQ8tUGYhyCaOfXagUKzsWHS8NdxWfb1m668+znlowHA3WMxf3R6+ObFUagvoGPxqdcOhK6JyP51399KUWhRevy5tgGutODxxp7FGYm3xMTwZDjM97TJhNnC5/A4ey3O/hF2zKQaopAmyahPTVDF6WImrgYAMECzWlWt09Ah/1M8zayyOfUsC0BqkxDmEZrs5ME71iQerJA5vQAgc3mTDpyzl+fZVxSC6Kt8aRTystT4S11D3OIfT9aY9eqFafOibA0RAYQZQXt8Pefqmw6c77/YNPZThU6tT4vXJsfJYq5KR6fdfTxOb5Ff+79kAGVO9wK3N3ZkDoEQCXS8YWDH2sRDFeD1AwBgMFS1qHqGhm9ZwhhnbapxjkjSqwuSjE2DNgBgMTx/9PLPvrYyI07sZs+cWLs1E6KGtbWv/YvL3WfqaI+Pvb6OCJJRuuQ4XWq80qCJpVd/Dh9CV3XqzysaQxVAkp9e7nDp55lLEYEwClanHtyxtqyz33LkErdGOWBL3nvKuqbUVZQh8ujBnAS9y0f7WRYAXD76ucMX/+uOVUYpJywJByICCJFBe3zdZ2rbj1+2to1T8UFl1OrS4rVJJkoupZoiYYIB2tTKap3Gi1Ac74okx7DQ6c73kAEAAgEAAMtlmfdvOANU3IkrlNcPAMjPxJ24oq3rsK4p8afEC23ghCCESlLi3H6mfdgBAP12z2+OVP3frcsVUo5bnhIiAgjhYm3raz8eePUf9ZFcozJkqvSp8QpJ1RePiCG57LJea7le3KT7/Isdbu20irUQCDGMJzel32yKP16l6gnE/igHrOZPzrjzU20rixmDSOO8KAo9vLb49yeu9trcAFDfb/2fE1f/6aaFsTeiGYSIAMIU0F5/z9m69s+rRlr7xn6aWJyZdVO5Pj2x5q+fR920KOGQUVd0mm6lInRlsla50OpIkVo9dQIharA69dC2VfrLLYbKRkQHhLKmuVfd1u9YmONclMtqxJieT6dSPL1p6X/sP+f00gBwsrkvTqP61qoFsaoDiAggTIitc7DjeFXn6RraPfrVX6nXZN5Yln1TuS41HgBmEugvZrwI1ejULWpVaBiyDEOJy/3Pqwv3V9QLZhmBIAkQcizOdxWkGyvqtY3dgXUMa6hq0Ve3ugvSHYvy6PhxqsMLS5pJ+y+3Ln72YCWXUXh/dbtchv5heUFM6gAiAgijYfx0b0VD2+dVw/yPNpTE4szsWxanLCuIPYf/ULwAZxH1ZYKRvv5nn+31lTndWhYrRB/1RCCIBFanHrl5sbMs2/RVrbJ/hFuJGKyt79LWd3kyk5wLc7wZSaJyGyxNjf8/68te+aKaewHYV9Ump6j7l0mpQlKYxPJ9nBApzt7h9i8ud5yo9js9oz5S6NSZ68qybynXp8Z47KwPwzkMpymFG4BG14YAzH663OmOo+ddanECYVbwm+MG71ijaek1XGiQW13B9erOQXXnIKtRuvLT3PlpfrNJQCNDubEg1cswfzxZyy1+eLFFRqG7pZMROUyICCAAZrF7yHbptb+P6/AfvyA955bFqSsLY/vVHwD8GM5j+AqDE64rdGBkmEUOd4qfjvQ9xekb32OAxXiij0ZtFuEBCQRxg5A7P82dl6rqGNBfaQ36DAIA5fbpq9v01W20QdMzMKLE4DObBM8ydGtRBsPi108HKiP87UKznEIbsuKEtWp2ifHbOmFyaI/P0Tvs7LEwPlqTaKBCc99qlJlrS7NuXmzMTBLQwujgwXABw1kMo3Ida1m2xOnJ8fqmMUzJsOxEuUtL/Ext38iUeyg0GyM/LIEgehDyZid7s5MVg1bdlVZNSy8KSf4vt7v7j15McnpZpdybkejNMHsyElm9YNEEt5dk0gz7xtkGbvGdika3O+OBVWIZrpg5RATMRzDGHovD0TPkttjHFvcz5SRn37I4fXWxPNazZACAE8NZDOcxjCq7ZAC8imUVFhuZ+ScQ5gj//9/evcdFUe6PA//MzF7Z5bawgHLXuCjgBTG85gUrJVHhVJ7KNMXqldmvspvZ+dbp1MlTWYfUEtNemnW8ZHGRRKWyU8pJU0FARUTFEGG5L+z9MjO/Pya3bZe77MrC5/3q1Wtm9nlmnn1YZz5zeT7j66mcObY9cZTomsLtSp2gvtX6U9JoFlfVi6vqAcDsLjb6exsDvI0BMrOHm5OfHpgXE2Jm2N2nL3OzX5dW6xjy0cRIciA9xNBnGAQMLbTRxJ36m/Umm49IPi94WkzIzDFe4QG3pW1O1sLC7vKa7xiwuS4vAZhCQAxtBiAu3p6mITSEMGKBdlSIdlQIpdKJq+rEV+vAPhOJSsdT6bjxBYxYYJR7Gv28jHIvpz1AkBIXamaYr4qucrOHy683afSrZ8QKXT8rGgYBQwLLsgalRl3XrG1qtz/150uE0mGyCf9vkWzksNvROqdiWfgN4FcWLrMgqm6yjgA8ACYRMI4AHgFGsA0OEEIORbuL1WNGqMeMmBUx7NuDp4Q3moQ3mki7d5GTOqOoulFU3QgAQMD14T4CRQsjFtIiASvgOe4iQerYcBGPstwXOF3d9I9DZ16eM85T7NpXTDEIGORoo1mjaFUrWuzH+v/+cr/hPkIPN4Ig+AMycUc/MrFwAeAUC/V2YZAPwGQSYgEoAgDswySEkPPwPSXayCBtZBAwDL+xTahoFdS3COqVpP3jtCwYGpV8pQaUGgBgKYIRCbUGI2lmGLGg358rnBcT4iMRffRjCZf56GqT6v++PfXK3eNc+j1DGAQMTjdP/Vt0ze0sY3tQ44kF0mEyib83JRgSP4AmFopZKGNBZ/fRcAImExAJQA6Gu3sIDS4kafL3Nvl7A4wAluW1qIT1rYIGJb9ByVPZ/2sGgmYpjV5XYxKbaCCAFgoYNwEtFtFuQuin/P8TQ+UvzhiVefJqu94EAI1q/f99eyp9SvTUEa56F3VIHAOGFNpgUte3ahSt9qf+QICbj4d0uEzoJR2Uqa9smFmoAChiodru1J4EiCbgwcQIY0HREOgJhBxOLhWlDP89iYhUq7dM94S3u7jV6qDeafVAH4gL4yZprV5f26KvbSYaWtXNKsLuVAdYoPRGSm/kg5oLCGiJkHET0WLhLYb84TLpP+5LeO/7kto2LQDoTPTmn86frWlePinKzQVPq1yvxahDDM00llVdOXzmxsmL9pezeSKBZJi31N+bEvI7qj1AGcy02f7f9p/Zj7lnAeoAygnyEkEY7I7wIoDxBEwgwJOAkV6SixgBINQfCDP9v+2HuekIuUdn42M7tGh1iqVub6svWp1ysVVDGM2UzkDqjZTOAJ0HBNCsYkmCdhPSEhEtEbGCPu4P/dzFb96X8OHR0nLF72N9j19RVNQrV8+IifRzsSwCGAS4PFVtc03hhRu/XDC0aRmT+U8RAAFiHw/pMJnI2yVP/c0M2+14eusx91qSqBYKq0UCNUUCMKI/vwF0OAHxBIwCELheTyCEOkcQrJBvvnmGM9zL7VpNM6U1kDoDpTfanBQRDMtT63lqPQAwAl5b0WXw9+7D44RSIf+1e+NzSqu+OVvFpfVqVOv/nn8mbWz4wjFhLvT2YQwCXJVJa6g+W3bjfxdar9TZf8oTCyQBrnfq3zd6kqgRCGpE/BZeB79nAUAsAfEE+OOxH6EhgOTzaKmY5vILMQylM1AaA6k1UAbbgIA0mhu/O8NPTjT59CUxF0USfxk3Im64bPNP5xvVegBgWfjmbFXhVcWSiRHxwb4uceqFQYCLrJPPwwAAHe5JREFUoU3mhtKqG7+U1xVfJsH2F0ZQlJufpzRAJvSSuMTv71boCaJWyN9UdPW0zLPDewZBLBtPEXjqj9DQRZK0RExLxAAANENp9ZRaz9PoCauXgLC3tn+I9PP618LEHScqjl9RcEsU7boNP5TGDvNecmdEqMz9ltbueBgEuAbGTDeVVytOVyqKLpu0BgBgaQaoP/JUeIb5B00Z7RHqfynr+O1rpjOoSbJWyK8V8lt5PBbAS6mxiQCkNBNiMAbrjRPkHhLCZS7KIYQciyJpdzfa3c3IsqTBRGn0pNHkf19iuexW83O7CXhP3xUzLshnx4kKzc3EBufqWl898OvsyOFp40bI3AbuAGwMAga0P479xVfs3+wHAAJ3ceCkUUFTR3sEywFAVdtiX2YQYAFaeZRCwK8V8tupjlN0iRk20GAMNBhlZhrP/BFCnSIIRiRgRAIAcI8Ng37abU4dETA20CerpOrIhevcs4ksCz9U1P63sm5yuH9yTHB4n246OBoGAQORUaVrPHetvuRq47lrHYz0A6D4PNnY0JEzx/uODiFdP29lZwwANwR8hYCvEPANnYzqcRfwZHpDkMHk0/u3/CGEUD+SCvlL74y8Oyroy1OVRdebuIU0wx6/ojh+RTEqwGve6OAJIfIB9dIBDAIGCsZMt12rb7p4vbG0SnlVwXb0GlmCJH1HBw9PjPYfP1Jj0Hl6eg6+G/8MCwqAKhauAlSTlNaj41Rcbgwz3GAabjQtXzwt7+xlJzcSIYQ6M8zT7aU5Y8tqW778tbK6VW1ZXq5QliuUMjfhpHC/yeH+I309BsIOHIOAjhnaNEaNoftynRBIhELP7hNJ0iZz+/XGloobzRXXWy/dMBtsX+rDIUjSNyZkWEKE//g7BBIRALAsC4YOEmbdGrbPdxNY8y0l2mdZUAL8BlDFQpVVXj/GrqQHTXPHfs+b1/ypAfCvCCGEbMQNl/1r4Z0lN5rzz18vs9q1tmgN+eev55+/LpeKJoX7J4b5hfu438ZrAxgEdMyoMZz/8oc+V49ZksQFAUqtwTqVDUPThsY2zfVGzW8Nmt8atLXNLG1/pPsdJeL7xoQGT4jwGzuCO/Y7FG0wXdx/rG91ox+Y3odabSxUA5w4V32agbbOi1EAcqMpwGgKMJrcussdZENjn2zcin2ioZtYhgG7sRcIoSHhhlLT+YesyQSaNk1nOwg+SZisdlNyqXhZYmRdu/a/lbWnf2s0MX/s8G+0ab45e/Wbs1fd+LwIP88oP88IP69wmdTb8Xt7axgEOArLsiaNvqGqPufYeb5SzVOqea1qXpumg/SWf2b2dNMHy/XBfkZ/7/Rpo1361RQ2GBYaAa6zUANwnQUuJZj4RkuH1zRkAEEsS7Rr5EZT336mNMN0nXfMOtGQbVNpOirAu0+bRQi5ML3J/J/TXd1hNBqNAkGnbw58JOGOzqrfIfdQqHQNKl2b3ZNe1a3qHypuAECE3HPllOhJ4f69b3gfYRDQdyzLMmaaMdGMmaaNZtpoYoxmbuJURrZJozfrjSaakak7eKrfhtldbBwmMwzzMQyTMc4NAx2KZaENoBZAwUItQB0LHTzlaEUEEErACAJGAHgRoKGZi8aOb5EghJBrEfCoEG9piLdUZzI3qHQNKh33FiJrrTrD1sLyCSFyp+UcxCCgA2a9sfH8b2pFC0szDM2wNMOYGZamGTPD0DRrZhiaZsw0Y6a7eOksyecBAMuybEeXjVgeZfL1MMo9jb6eJrkX7S524PdxIiMLjQCNAA0sNALUd/TiPhsCihxOQBhAGAF++DY/hNBgJ+bzQmXuoTJ3ncncojG0ag2tWoPx5q1hqZDPc+J+0NlBgNFo/Oijj3Jzc9vb26Oiop577rmpU6d2Vri+vv6dd94pLCxkGCYxMXHdunXBwcGObqFJZzj2+hea+lZds+pW1mNmGEW7zmCmzQwDQGhFApVUpJKK1VI3tbubzt2NoAiSJCiCoNq0PJWOIgmKJHkkwaNIHknyKYJHkjVKjYBHSgR8MZ8aCM+RWrAs6AFUAEqAFhZOnb9+iYFWFtqhi7joD24AwQQEAQQRMHN23OVvBnmCI4QQsifm8wK9eIFeEpZlNUZzi9ZwZ4h84ZgwZ+7tnR0ErF279siRI0uXLg0LC8vOzn7iiSc+//zzhIQE+5IajWbp0qUqlerJJ5/k8/k7d+5csmRJTk6Ot7dj79Sq61p0LX09/BNACXgUn+8zKuQaj1fRplWL+HVAaMQC2ibFDU0D3clKrFS3qgUUBQAEARIBTyLkSwQ8iYDvJqAohpZ5SN0EPDcBT8zn/k/RSk0TC3z4/T8e9Pq9GCwLZgAjgAnACGAA0ALoALQsaAG0AGqAdhZU8KcL++KaZl2XB38SwI+AYQCBBAQByKwa5syYFyGEBiCCIKRCvlTIvy821N/DzZmbdmoQUFpaevDgwZdffjk9PR0AFi1aNH/+/A0bNuzdu9e+8O7du69du7Z///4xY8YAwPTp01NSUnbs2LFmzRqHNtIjWC6LDGo6f82yhKBIkiIJHkVSJMmjSO6cnc8j+RTJo0geRfEpks+jBHzy5vl6zJIkymjO+7HMSNPtPXgmoFssC2qDWW2wPMrO0jRNUc02txpok1lnNdqAAKD+/J/1XSauJgNAA9AAoqNlKhrMHQ3M6wM+gJwAOUAAwDAC/AF4eKxHCKEBxqlBwOHDhymKWrx4MTcrFArvv//+Dz/8sK6ubtiwYTaFjxw5EhcXx0UAADBy5MjJkycfOnTI0UEAxedNfuWBpovXK/YfIyiSoMi+XZlJDPN7I3nC6d8afqys5RL/sMCyLDAsSzMsw7IMCwzLmn9/6uD3CTPDdpgmqG9YADNAD4fwMya666f2uiAVUD4EeAPIbh77vfDuPkIIDXhEPx5yurV8+fL6+vr8/HzLkl9++eWxxx7bsmXL7NmzrUsyDDN27Ni//OUvf//73y0LMzIytmzZcubMGalUal24uLiYZVmhsD/f0MCYaX1XQ0W7IfKScNl8zTTT2lHe386xNyMGYFlWKuSTBMGwfwQNDMuyLMuwQDMMy9rdgGdZpvPEA10jKbLrugQAafUfZTUh8nQztGn7tl1h53VZljWYu7lr4uHj3t7J0xsCHmXssnoXdbut3nXdrqt3W7eLNfSwbofVe16336v3qq5N9d7Wta7eh7qWNYg83fpWFwA8fTzamrsanuq46h4+7vo2bde//C7qtjeruv2H00Vdbrq3a7D5M/Wquv2fuFfV3bzdVX8u7CkW2A/hs8KyLEsQRGd5Arqr3g1vsYDX3+MChELhHXfc0dmnTr0S0NjYKJfLrZdwsw0NDTYllUql0WjsrLBNEECSJMP0yzVsq3XyKDfffnjZA48i5dLBM+SvC7fSXV3U7UmSBNkwWZ83jXVdYtNDre4tVpfKPW/Ldl2xLgCIgG+z5BZ32q61z3dqEKDX621yLHCn73q97V1zg8EAAB0W5j6yNnbs2H5vKkIIITToOfVt6yKRyGj803US7oguEtnGTdzxvsPC/XvZHyGEEBqynBoEyOXyxsZG6yXcrJ+fn01JLy8vgUDQw8IIIYQQ6gOnBgHR0dHXrl1Tq/94tWJJSQkAjBo1yrZZJBkZGXnu3DnrhaWlpcHBwTYPBCCEEEKob5waBMydO5em6X379nGzRqMxKytr7Nix3PjA2traK1euWArfe++9ZWVlZWVl3OzVq1dPnDgxd+5cZzYYIYQQGsScOkQQAJ599tnvv/9+2bJloaGh2dnZZWVlO3funDhxIgA8+uijv/76a0VFBVdSrVanpqZqNJoVK1bweLydO3fSNJ2bmyuT3dKDoK6rvb39/fff/+677/R6fVxc3Nq1a2NiYroozzDM3r179+3bV1VVJRaLo6Ki1q1bFx0d7bQGu5ze9jDHZDItXLjwypUrlixYqEM9716GYXJycgoKCsrLy9va2oKCgpKTk9PT0/F5IM7AT77u0nrevQUFBfn5+WVlZU1NTQEBAbNmzVq1apWHRz8MK3MmZwcBBoMhIyMjLy+vra0tKirq2WefnT7991fR2wQBAKBQKKx/vq+++mpoaKgzWztwMAzz8MMPV1RUpKene3t77969u66uLisrKywsrLMqa9euzcvLW7hw4fjx47VabXl5eUpKShc7iyGuDz3M2bFjx8aNG7VaLQYBXehV92o0mvj4+HHjxs2cOdPHx6e4uDgnJychIWHXrl0D6g0at8uaNWusk6+XlZV1kXw9LS1NpVItX76cS77OsqwTkq+7tJ53b2Jiop+f35w5c4YPH15RUbF3797g4ODs7Gz7R90HNBa5goMHD0ZGRh46dIibbW5uTkhIWLNmTdflCwoKnNVAl9fbHuY0NTVNmDBh8+bNkZGR27dvd3wzXVWvutdgMJw5c8Z6yaZNmyIjIwsLCx3e0AGvpKTE+sem1+vnzJmzePHiDgt/+umnkZGRJSUl3Ozly5dHjRr1wQcfOKmtLqhX3XvixAnr2ezs7MjIyK+++srhrexXTn0mAPXZkSNHfH1977nnHm5WJpPNmzfvhx9+sBlFabFz584xY8bcfffdDMNotX3M5Tek9LaHORs2bAgPD1+wYIFT2ujCetW9AoEgPj7eesndd98NANbPDA1ZHSZfLy4urqursy/cWfJ15zXX1fSqexMTE61n58yZAy74K8UgwDWUl5ePHj2aJP/4e8XFxel0uqqqKvvCarW6tLQ0Li7uww8/nDBhwvjx45OSkqyzNSN7vephTmlpaU5Ozrp16/Aadbf60L3WmpqaAAAvYgNAeXl5WFiY9SAp7hhfXl5uU5JhmIqKitjYWOuFcXFx1dXV1kO0kLWed689F/2VYhDgGuwzLnP5EuwzLgNAdXU1y7IHDx785ptvXnrppQ0bNshksjVr1vz8889Oaq4L6lUPAwDLsm+99VZycvL48eOd0T4X19vutbF9+3apVHrXXXc5pHEupb+Srzu4ma6q591rb9u2bRRF3XvvvY5qnGM4NW0wsscwjMlk6qKAQCAgCMI+4zI3a59EGQC46/9KpfKrr77icirPnj07KSlpy5YtQ3A36ogeBoCsrKxLly5t3LixH5vqihzUvdYyMzP/97//vfHGGy733LUjOCj5OuL0vHtt5OXlff311ytXruz2UeKBBoOA2+zUqVNLly7tokB+fv7IkSPtMy5zsx0OmuIWBgUFWd6qIJFIZs2alZeXZzabebyh9Ud3RA+r1eoPP/wwPT3d/hXYQ40jutemekZGxv333//www/femsHAUy+7lA9715rp0+ffu2116ZNm/b88887tn0OMLSOBwPQiBEj1q9f30UB7qqpfcZl7vJUh0mUuYW+vr7WC318fEwmk06nc3d3v/VmuxBH9PBnn31mMpmSk5NramoAQKFQAEB7e3tNTY2fn5/NmcTg5ojutSgsLHz55Zdnzpz55ptv9kdjBwO5XF5fX2+9BJOv96Oed6/FxYsXn3rqqYiIiI0bN7riKZbrtXiQkcvlaWlp3RaLjo4+c+YMwzCWR6tKS0vFYnF4eLh9YX9/f/ufckNDg1AolEh68m7eQcURPVxXV9fW1nbfffdZL8zMzMzMzMzJybFPgz2IOaJ7OSUlJatXr46Njc3IyHDFfauDREdHnzx5Uq1WWx5ew+Tr/ajn3cuprq5euXKlTCbbtm2bi+5d8cFA1zB37tympqaCggJutqWl5fDhw7NmzbKcdFZXV1dXV1vKz5s3r66urrCw0FL+hx9+mDRpkvXj2char3r40Ucf/djKP/7xDwBIS0v7+OOPg4KCbkv7B7je/oCvXLnyxBNPBAYGbt261cVSrzgYJl93qF51b2Nj44oVKwiC+Oyzz1w3la2zMwaivqFp+uGHH7506RKXcG3Pnj21tbVff/31iBEjuAKzZ88GgKNHj3KzTU1NixYt0mq1y5cvd3d337Nnj0Kh2LdvH6YN7kxve9haTU1NUlISZgzsQq+6V61Wz58/v76+/vnnn/f397esJCQkBMdiACZfd7Ced+/ChQsvXry4cuXKyMhIS3VfX1/XSsyKF9lcA0VRn3766XvvvffFF18YDIa4uLj169dbdqD2fH199+zZ8+677+7cudNsNo8bN+7999/HCKALve1h1Cu96l6lUsnlZvnggw+sl6empmIQAADvvfdeRkbGgQMHuOTrmZmZ3CHKnlQq/eKLL955550tW7ZYkq9jBNC1nnfvxYsXAWD79u3WC++8807XCgLwSgBCCCE0ROEdYoQQQmiIwiAAIYQQGqIwCEAIIYSGKAwCEEIIoSEKgwCEEEJoiMIgACGEEBqiMAhACCGEhigMAhBCCKEhCoMAhBBCaIjCIAChQWvTpk1RUVFRUVFcZv4urF27liv56KOPOq49UTdlZWU5biv2et4PCA01+O4AhBzu5MmTS5cutV5CkqREIgkODp4yZcpjjz0ml8tvV9sGFIPBMG3atPb2dgC46667tm3bZlOgpqZmzpw5XLLzZcuWrVu37ja0EqFBBIMAhG4DhmFUKtWFCxcuXLiQm5u7f/9+7l2l/Wvq1Klubm4A4O7u3u8rdwShUDhv3jzuRa6FhYVNTU2+vr7WBQ4cOGB53UlaWtptaCJCgwsGAQg5VXJycmxsrFqt/v777y9dugQAjY2NO3fufPXVV/t9W/Hx8fHx8f2+WodKS0vjggCapr/99tvHHnvM+tPc3FxuYtSoUfhWTIRuHQYBCDnV9OnTuVPYFStWTJ482WQyAcDly5dtip0+ffo///lPcXFxU1OTQCCIiIhYsGDBgw8+yOfzLWUqKiq2bdtWVFTU0NBAkqRMJgsJCRk7duySJUv8/f0BYNOmTZs3bwaAwMDAo0ePWiqeOnVq48aNZWVlAoFg0qRJL774on07a2pqkpKSuOldu3YlJiZy09wr1QEgNTX1X//6F7dw+/btRUVFV65caW1t1Wg0YrE4LCwsKSlp2bJl3KWInhs3btyIESOuXr0KALm5udZBQElJybVr17hprg/Ly8v37dt3/vx5hULR1tbGsqyvry/XAwkJCV1vKCoqiptYv3695aLC2rVrs7OzAeDOO+/84osvLIWbmpp27dr1008/VVdXm83mgICAadOmPf7448OHD+/Vt0NooMEgAKHbw93dXSKRKJVKAPD29rb+6N///ndmZqZl1mQynT179uzZs/n5+du2beMOq5cvX168eLFOp7MUq6urq6urO3ny5MSJE7kgoEM//vjj6tWrzWYzAOh0uiNHjpw8eTI8PPxWvsu2bdu4L8JRqVRlZWVlZWX5+fl79+6VSCS9WltqauoHH3wAABcuXKisrIyIiOCWWy4D8Pn8+fPnA8CZM2f27NljXbe2tra2tvbw4cPvvPNOf90vKC4ufuqpp1pbWy1Lqqurd+/enZeXl5mZ2W20gdBAhkEAQreBWq3OysqyHDjnzZtn+ejgwYOWCGDatGnx8fHNzc3Z2dlarfb06dPr169/6623ACA7O5uLAAICAhYsWCAWixUKRWVlZUlJSRfb1el0r732GhcB8Pn8tLQ0T0/PAwcOFBcX38rXCQgISExMDAwM9PDwYFm2pqbm0KFDWq320qVLu3fvfvzxx3u1toULF2ZkZNA0DQA5OTkvvfQSAJhMpoMHD3IFZs6cKZPJAEAgEIwbNy46OtrLy0sikahUql9++aWsrIxl2XfffTc5OVkkEt3K9wIAtVr99NNPcxFAYGDgvHnzRCLRkSNHKisrVSrVM888U1BQ4CqPXCBkD4MAhJzq1Vdftb79LxaLn3nmGcuFdwDYvn07N7Fo0aJ3332Xm544ceJzzz0HAFlZWS+88IKXl5fBYOA+euSRR5544glL9ba2ti62fvTo0ebmZm76jTfeeOCBBwBg8eLFc+fO5W5M9E1ubq5KpSoqKqqrq9PpdCNHjoyJiTl16hQAHD9+vLdBgL+//9SpU3/++WcAyMvLe+GFF0iS/OmnnywxU2pqKjfx4IMPPvjggxcvXrx06ZJSqaQoKikpqaysDACUSuW5c+du/TQ9KyuL6zFPT8+srCwvLy8ASE9PT0pKamlpaWlpyc7Othn6gZALwSAAodtpzpw5f/3rXy2zOp2uvLycm87JycnJybEpbzabS0tL77rrroSEBO6mdUZGxtGjR8PDw8PDw8eOHZuQkEBRVGebO3funGU6JSWFmwgKCoqPjz958mTfvgLDMBs2bNi1a1eHYYRCoejDOlNTU7kgoL6+/uTJk5MnTz5w4AD3ka+v74wZM7jp8+fPv/LKK5WVlR2upG+btlFUVMRNtLW1WR6MsFZcXIxBAHJdGAQg5FTJycnR0dHFxcU//vgjAOTl5XGjAwiCAID29nbLELjOtLS0AMDcuXNXrFjx5ZdfGo3G4uJiy/X8wMDArVu3Wu6j2+CG4AOARCKxvlRuMxLPhnWTjEajzae7du367LPPOqvbtwsMc+bM8fT05K5q5OTkjB49musuAEhJSeHxeACg1+uffPLJxsbGzlZi39QOdf3tur6yAjf/HAi5KAwCEHIqy+iA119/nRsLd+LEidzc3EWLFsGfB/TPnj27w6vZMTEx3MQrr7yyatWqoqKiqqqqqqqqo0ePNjQ03Lhx48033/zyyy873LqHhwc3odFo9Hq9JQ5oamqyKUmSf6QTtdx6YBimurrapuShQ4e4CT8/v48//jg6OlogELz33ntdRAbdEggEycnJ3EN/BQUF0dHRlsOz5V7AqVOnLBHAihUrHn/8cZlMptPpxo0b15NNEATBHf71er1loWX0gYWnpyc3IZfLly9fbr8eRyR4QMhpMAhA6PZ48cUX8/PzVSoVAHzyyScpKSkURbm5uY0aNYq7I6BUKpcuXWo9JlClUv3888/cWf7169c9PT09PDxmzJjBXR6fNm3a6tWrAeD8+fOdbTQ2NtYynZeXxz0TUFNTY7nobWEJFwDg7Nmz3Ca++uor+xNfy6362NjYMWPGAIDBYLCcuPdZWloaFwRotdqPPvqIWxgTE2MZ2mc9HiElJYV7VNASkXTLw8ODO8svKSl55JFHAODYsWP2XTd+/Hhuna2trVOnTrVOTsCy7C+//BIcHNyn74fQgIBBAEK3h4eHxyOPPMINBPjtt9/y8/O5m/Tp6encwP2ioqIFCxbMmjXL09NTqVReuHDhzJkzfn5+9913HwAcOnRo48aNiYmJoaGhcrlcp9N9++23ljV3ttHZs2fLZDLuQP7mm2+WlZVxowPsL9pLpdKwsDDuzDgzM7O8vFyv1584ccJ+neHh4Vyx//73v6+//rqvr++RI0e4gf63YsyYMREREdz9fstISOtRf9bDGl966aV58+bduHHD8uhAt+Li4o4fPw4Aubm59fX1IpGosLDQvlhaWtqWLVtaW1vNZvNDDz00d+7c0NBQo9FYVVX166+/cvkDMA5ArguDAIRum2XLln3++efcEW7r1q3z588nCCIlJaWysnLr1q0AcPXq1S6OpiaT6fjx49yRzNrKlSs7qyIWi99+++1nnnmGpmmTycTdj5BIJDExMfYnwStXrvzb3/4GAAzDcGf2wcHBfD7fpkkrV648duyY2WxmGIZboZub2z333FNQUNCbzujAokWL3n//fcusJT0AJzY2dvr06ceOHQOAy5cvb9q0CQBSU1O5bD/dSk9PLyws5O4IcMGNl5dXSEhIaWmpdTF3d/dPPvlk1apVra2tWq3Wya8+QsjR8C2CCN02Mpns/vvv56YrKyu/++47bnrNmjV79uxZsGBBUFCQQCDg8/n+/v7Tpk1bs2bNzp07uTJJSUlPP/30lClTAgMDxWIxj8eTy+UzZ87csmVL128CTEpK2rFjx8SJE0UikYeHR1JS0v79+yMjI+1LPvDAA2+//fbIkSP5fL5cLn/ooYf2799v/whhQkLC9u3bx48fLxAI3N3dZ8yYsXfv3g5X2FsLFy60Hukwe/ZsboSexaZNm5YtWyaXy/l8fmho6Jo1a/75z3/2cOVTpkzZvHlzTEwMn8/38vJKSUnJysoaOXKkfcn4+PiDBw+uWrUqJiZGKpVSFOXh4RETE7NkyRKuJ2/lOyJ0exHdPoqMEEIIoUEJrwQghBBCQxQGAQghhNAQhUEAQgghNERhEIAQQggNURgEIIQQQkMUBgEIIYTQEIVBAEIIITREYRCAEEIIDVEYBCCEEEJDFAYBCCGE0BCFQQBCCCE0RGEQgBBCCA1R/x9zY0ohqwO8fgAAAABJRU5ErkJggg==;" parent="1" vertex="1">
          <mxGeometry x="1470" y="2640" width="684" height="483" as="geometry" />
        </mxCell>
        <mxCell id="AYxyau2qZqsbDyEicwqY-8" value="" style="shape=image;verticalLabelPosition=bottom;labelBackgroundColor=default;verticalAlign=top;aspect=fixed;imageAspect=0;image=data:image/png,iVBORw0KGgoAAAANSUhEUgAAAqoAAAHjCAIAAABkWKoEAAAgAElEQVR4nOzdd1xTV98A8JOEhBAgYe89ZIsLcKKidaCo8FRLH3FUtLWt1rY+bbH18e1jW7Wt2lbbUqute1cQtYq2asWB1IWDIbKXEHYIIWTd948D11tGGAkJ4/f9g8/Jzc25J5fc/HLPpBEEgQAAAAAwmNC1XQAAAAAAaBqEfwAAAGDQgfAPAAAADDoQ/gEAAIBBB8I/AAAAMOhA+AcAAAAGHQj/AAAAwKAD4R8AAAAYdCD8AwAAAIOOjrYLMCh4eHiQ6cuXL9vZ2ZEP4+PjP/nkE7lcjh+uWrVq9erVmi6fClJSUhYvXozT4eHhW7ZsUb7/okWL/v77b/Khjo4Oi8XicrmWlpZubm6TJk0KCQnR0emLH8vuvlM1iomJiY+PV7LDlClTfvzxR/UelPqfavWh7VO0+H9pl0Qi2bdv34ULF/Lz80UiEd74ww8/TJ06VTMF6O4lRj2BnQoMDDx48CBOS6XS4ODg6upq8tn//ve/UVFR3S1wbW3t9OnTa2trEUK7d+8ODg5OTExcs2YNftbe3v7PP/9s+yqFQjFp0qTy8nL88Keffpo8eXJ3C0a9spR/927dunX37t0IoaCgoAMHDnT3PfZNcPevTcePH1+3bh0Z+9euXdu/Yr/qZDKZSCQqKyt7+PDhqVOnVq9ePWXKlKSkJG2XqxtSUlI8WsTExGi7ON1AFjskJETbZVFm586dZFHj4uK0XZxOrF+/ftu2benp6WTs167eu8T++usvaohFCPXsv7Njxw4c+4cNGxYcHIwQCgkJMTIyws8WFRXdu3ev7atu375Nxn5zc/MJEyaovWBUy5Yt43A4CKGUlJSLFy+qmFsf0RdvswaJgwcPfvHFF+SaC+vWrVu6dKlWS6Rpvr6+tra2DQ0NhYWFhYWFeGNZWdnrr7/+3//+d+HChdotXismJibTp0/HaT8/P20Vw9XV1c3NrdXG3ihPQECAsbExTuMvvr6pj/xfMJFIdO7cOfJhYGAgPocWFhZaKU9XLjHqCcSSkpIaGxtxOiAgwMTEhHyK+tlrG1PT0tKysrKGDBnS9RLm5OQcO3YMp9944w2cYLFYs2bNOnz4MH6YkJAwcuTIVi9MSEgg02FhYdT6DLUUrBUTE5P58+fv378fIfTll19OmTKlb1ZSdku/fwP91J49e77++mucptFoGzZs+Pe//63dImnewoULIyIicDojI+P//u//Hj58iBAiCOLzzz93d3cPDAzUagH/wd3dfceOHdouBZo5c6ZmqojeeecdDRxFdX3k/4LV1NSQlXnDhg0j68m1pSuXWNsTGBISUlJSgtOrV68OCgpqm3N1dfX169dxmslkSqVSnI6Pj//oo4+6XsL9+/fjM2ZmZjZx4kRye0REBBn+ExMT169fz2KxyGcbGxsvXbpEPgwPD1d7wdqKiIjA4b+kpOTSpUuhoaGq5NYXQPjXgh9++IG83uh0+mefffbyyy+33Y3P5x87duzGjRv5+fkNDQ0GBgZeXl6zZs2aN28ek8kkd2vV9vnBBx/8+OOPV69e5fP5w4cPP3jwYKsd1q9fv2fPnsTExJKSEg6HExQUtGbNGldX154dXV28vLwOHDgwf/78rKwshJBCodi6deuJEyeo+xQWFh49ejQ5Obm4uFgsFvN4PF9f3/Dw8OnTp9NoNHK3uLi4devW4fSqVasiIyN37dp15coVPp/P4/GCg4PfffddS0tLas6///772bNnMzIyqqurCYIwMjKysLDw8vLy9fVdsGABg8FA7bUxt200jY+PJ5sSw8PDx40b95///Ac/XLly5XvvvUfdOSwsDL9ZFouVlJRE3mqrSCaTnTp1KjEx8dmzZ7W1tXQ63djY2NLS0tvbe/jw4XPnzkX/7IyCECopKSG32NraXrlyBXXQ9l9cXDxlyhS8MTAw8Icffvjxxx8vXrxYWVlpY2MTERERHR2to6OTl5f3/fff37p1SygUOjo6zp8/f/HixdT/0dWrV5OSkjIzM8vLy+vq6sRiMYfDsbe3DwwMXLhwob29Pd5t586d33//PbWo69atI/+5mzdvjoiIUN72/+jRo+PHj9+7d6+8vFwqlRoZGXl5ec2YMSMsLIwaTnp2jVBRzwyWmppKntWnT5/ihEQiOXfuXGJiYnp6em1tLZPJtLCwGDlyZGRk5NChQ6kvpzZLHzhwgCCIPXv2PH78uK6ubtOmTWRQ77quXGJdd+bMGTKyRkdH79+/H1cYnD17du3atV28MxYIBGfPnsXpWbNm4QsN8/X1HTJkCC5qXV3dX3/9NW3aNPLZP/74g2xb8fHxod7Wq6Vg7fL09CSLdPDgQQj/oNt27NhBVlsxGIwtW7bMmTOn7W5//PFHTEyMUCgkt9TW1iYnJycnJ584cSI2NtbMzKztq0pLSyMiIsrKyjo6elFR0dy5c4uLi/FDiURy8eLF5OTk+Ph4at+unh1dRWw2e82aNW+//TZ++PDhw6KiIjISHD58ePPmzeSFjRCqrKz866+//vrrr+Dg4B07dujp6bXN8/Hjx4cOHcIti/glcXFxKSkpp0+f5nK5eOPGjRvJ+wysoqKioqIiLS3tt99+mzNnjr6+fs/e0cyZM7dv315aWooQOnny5Ntvv02GnMzMTPw9ghCaMWOGumI/QRCrVq26evUqdWNZWRlu+r1w4QIO/2pRXV09f/78/Px8/DA/P3/79u3p6emLFi1asWIF+e387NmzTZs2PX/+nNox4tixY3/99Rc1N4FAkJaWlpaWdvTo0Z07d+I2YFUQBLFly5Z9+/ZRN+L/bFJS0oEDB2JjY21sbNq+sIvXSA+UlJS8/fbbGRkZ5BapVJqfn5+fn3/q1KmlS5fGxMRQfySRfvvttzNnzqhyaEz5JdYt1Ar2+fPnFxYWnj9/HiFUUVFx/fp1sheecklJSeTnZNy4ca2eDQ8P//LLL3E6ISGBGv6pNf+tfgmppWAdGTt2LL5s79+/z+fztdWmoy7Q9U/TyA8uk8nctm1bu7H//v377733Ho6+NBrN19d38uTJDg4O+NlHjx6tWrWK7DRAlZKSUlZWZmpqOn78+JEjR7a9Tb97925xcbGLi8vo0aN1dXXxRoFAsGvXLtWPrrpx48ZR7wDILj8XLlzYuHEjjv0MBmP48OGTJk0i7+CTkpI+/vjjdjO8du1abW2tt7f3qFGjyJxLSkqOHDmC0+Xl5WSaw+GMHj168uTJvr6+pqamnZYWN5oGBASQW2xtbae38PPz09HRWbJkCX6qqqrqwoUL5J7Ub/PIyMhOj0W6cOHCO208e/YMP5uamkrGfh6PN378+EmTJnl7e5MdqTBcQvKhnp4eWeyux93s7Oz8/HwPD4/AwEAyaCUmJi5fvryxsdHf39/X15fc+cCBA61+lTKZzCFDhgQGBk6ZMmX8+PFkZBWLxR9//HFTUxNCyNXVdfr06dTbbl9fX7Kotra2SooXGxtLjf3e3t5jxowhf8llZmauWLFCIpG0fWFXrpG2OBxOq7NnbGxMFhUhJJFIXn/9dTL26+vrjx492sfHh9x/3759P/30U7uZ40+Lu7v7pEmTnJ2dlRSjUx1dYt2SlpZG1mcMHz7czs5u1qxZ5LPKR6lQ3bp1CydoNJq/v3+rZ+fMmUPerOMLGacrKiqSk5Nxmslkzp49W+0F68jw4cPJNFmG/gvu/rXmnXfemTlzZrtPbd26FYc6HR2d/fv3jxo1CiFEEMT//d//HT9+HCH04MGDS5cuteqwg82dO/fzzz/Hd5ntfruR41uoFZ7kdaji0VWkp6dnbGxcWVmJH+KEQqH46quv8BYej3f06FEcD2Qy2dtvv41vIs+fPx8dHU2NNyRcRYz+2Shw69atlStXIoRKSkrInzK7d+/GbxbLycm5efOmkpYO3GhKPY2BgYGtKp/nz5//ww8/CAQChNDhw4fxzTdBEL///jveYciQIW27NSmRk5OTk5PTaiPZTZK8Z0UIJSQkWFtb4zRBEBkZGQ8ePMAPcdsTWTVtYmLSs+bzt956Cw/Q+uqrr3755Re8sbGxcdOmTf/617/wDpcvX0YIyeXy27dvz5s3D+/z4Ycf2tjYtKqw+fLLL3/99VeEUEVFRUpKSnBwcGhoaGhoKLUJgNqYrURdXR01Wm/btg0HiefPny9cuBA3bGdnZ8fFxbX726vTa6QtfA6pTQCt2tTj4uKys7Nx2t7e/tChQ1ZWVgihhISEDz/8EG/ftWvXv//9bx6P1ypzHR2d7777jhw62O513UXtXmLdRY2j+MQGBwdzuVz8Ob9y5UptbW2rX5ztevLkCU6YmZm13d/MzGzChAn456xUKj1//jzuIHXu3DmygwV1jIAaC9YRaivD48eP1ViXphVw9681u3fvfvToUdvt1dXV9+/fx2kOh3PgwAF8h7dmzRryJg8h1KqCF+PxeBs2bCBrmKmtm5ilpeWbb76J00FBQeTNEDmERpWjq4VCoSDT+J4yLS0N158jhNhs9nfffYeL9P777/P5fOVF8vf3J6MFdXgb+X6pd5CxsbEnT578+++/8bOurq6LFy9uew67RV9f/9VXX8Xphw8f4u87XEmDN3br1r9T1Nrsr7766vTp0/fu3auqqqLRaN7e3uodTMHhcMiu2iNGjCC3Ozg44NiPEBozZgy5nTznCCF7e/tz5869/vrrkydP9vf3x4P6cOzHcnNzVSnbrVu3xGIxTvv7+5M3iNbW1tHR0eRu7X5mOr1Gegb3qMCio6Nx7EcIzZ07lxyw0NjY2O495bx586jTBqj4mWx7iXWLRCIhG+wZDMaMGTNwkcjKealUSh3+oAT546Ojxi/qTz2y3vT06dPkRmqnPzUWrCPUclZVVamSVV8Ad/+axuFwcHOXQCB47bXX9uzZQ61QQggVFxeT96MCgaCjMabU+zySt7e3gYGBkqN7e3tTO78YGho2NDQghMg2dVWOrrqGhoa6ujryIa6Bpx6rvLy8W0WijgQzNDQk0+T7tbS0jIyMxEOPbty4cePGDbzd2Nh49OjRUVFR1PqAnlm0aNHevXvxHRvuwUDW/HM4nO7eQCifnGTkyJHBwcF4VPf58+dxqydCyMLCYvz48UuWLPH09Ozh22jDwcGBzWbjNLV7BHVsGHU7ec8qFosXL16Mu6B3hNrvpAfIjuvon3dsCCHqGejoIlJ+jfRGkR4/fqykSGocAtPuJdYtV69eJevhR48eTXYDmj179m+//YbTcXFxXZn/B9+UI4Q6+taaNGmSkZERPlxqampBQYFYLM7MzMTPthrur8aCdYRaTupp7Kfg7l/Tvv32W3Nzc5wWCoXR0dF3797tQT7tTirSaVeUVhVf1FZA1Y+uuhs3bpDVegihbtWKkyOVqajvt6M3+7///W/nzp3Tpk0j/y8IoZqamgsXLkRFRbU741i3mJubkz08fv/99/LycnLM0qxZs5T/XOuBn376afPmzRMnTqTeqfD5/Li4uPnz57db4dQzZN9JhBCd/uKbpG3ddSuHDx8mYz/uXDJ16tTp06dT225U7FxCfXl3b3DVdY2osUhq7GKmyiWGUSvYU1NTg1uQTRioZZx9p1mRv8g7+rXHYrHCwsLIhwkJCUqG+6uxYB2pr68n09TPfz8Fd/+a5urqeujQoSVLluDq34aGhhUrVsTGxo4ePRrvYGtrS6PR8JeFi4sLtb9Yp6jfwj2jytFVJBKJqG2l/v7+uE8ytbv1hAkT9uzZo/ZDT5s2DdcQikSikpKS5OTkLVu2yOVygiD279+vfLrWrnyVL1u27NSpUwRBNDU1rVmzhvwSUW/NP8ZgMCIiInCtaX19fXFx8aVLl/CUwBKJ5MiRI60GmGke9ffu9u3byQFUu3btIhuDqXpQQU39zLT6uie7hrXarbfZ2dmRnTaysrKozSWdFkn16xrr6BLrusrKSnJUPUKooaEBV4201ZVx9mZmZnh6vpqamo72iYiIIKdPOHPmDLXfA7XmX70F6wi1nL0x+knD4O5fC5ycnA4dOkS2OotEojfeeOPmzZv4oamp6bBhw3A6Nzf3559/pv5al8lkt2/f/vjjj5XXnfaYto6enp6+ePFism8Ug8H44IMPcNrHx4fs5H/z5k1qyx9CqKmp6dq1a2vWrFEy3FGJxsbG2NhYMkJwOBx3d/e5c+eSXb4rKiqU50BWgKOOm4ddXV0nTZqE02T/Oz8/v3b7KqqitLR03759RUVF+KGhoaGXlxe1fYH6dsiS19TUqNKbrLtkMhmZJnv/5eXldTSVOvm/QF1ugB8zZgz57lJTU8lGkPLycrKLIkKI/KdoAPVYv/76K/lGzp07R1bJsNlsam8J9VJyiXXdmTNnqP8+Jc6ePdvpnuTnv6Kigqy3b8Xb25vso1pUVESet7bD/dVYsI5Qf0pqfYpJ1cHdv3bY29sfPHhwyZIl+JtaLBa/+eabO3fuxPNerV27dunSpfgzum3btgMHDgwZMoTFYlVWVmZnZ+Na7t7rdKqxox8+fPivv/5qbGwsKCgoKCggt9Pp9PXr15MD6uh0+gcffIDnz1EoFB999NGOHTtcXFzodDqfz8/JycGhqwffZQghqVT67bff4hYZZ2dnQ0PDpqamJ0+ekK0byid7QQg5OjrS6XTcnerWrVuvvPIK/rHy+uuvU6N7dHR0q45mPbv1v3DhArUPJmZiYvLpp58ihOrq6jZv3rx582YbGxsHBwcDA4OGhgbqbzXq23FxcUlPT0cIiUSisLAwNzc3BoMREhJC9s/vJf7+/uSc86tXrx41apRcLn/w4EFHX8ouLi5k+scff7xz5w5uMfn666+pvwyojIyMli9fTo4XeO+99/bs2cPlch8/fkzWM7u4uJBdFDXg5ZdfPnDgQF5eHkKooKAgNDTUz88Pz3ZA7rNixYpOm066pYuXWNdRK9ipq+yQ5syZgyszujLOPigoiBym//DhQ+qsf1QRERGbN29uu1G9BVN+ZWHkb3f0z26t/RSEf62xtbXFrQB44pSmpqa33357x44dISEhAQEBW7duXb9+Pf6qwnOVtHq5upok29LY0Z88edK2stfa2vqLL75oNQdIWFhYbW3tl19+ibtflZSUUDtSqaVI7b5NIyOjd999V/kLeTzetGnTEhMT8cPU1FScoNZMIoQCAgKGDh1K3udxuVzqiOSua3fgX9sR8KWlpeRwCepuy5cvJx++/PLLGzduxGk8+Uy7WandokWLEhIS8BT0UqkU93U3MjJasGDBzz//3Hb/8ePH29jY4LcjkUjIerLNmzd3FP4RQqtWraqtrT106BB+SI2yCKEhQ4bExsaq2IW+W1gs1u7du9966y18BykUClt18l+0aBE5IY+6dP0S64rHjx+Tt794Vom2+4SGhpJtGfHx8crD/6RJk9hsNh6jcePGjY7Cf1hY2Ndff039ddhquL9aCtaVK4sc/DlixIj+PucPgvCvXVZWVgcPHly6dCn+2Eml0nfeeWf79u3Tpk2bOXPmqFGjTpw4cfPmzZycHKFQyGAwzMzMnJ2dR44cOXXqVFWWr+iUxo7OYDDwaqQWFhZ4VpOO1tJYtGjRpEmTjh8/fvv27cLCQqFQyGKxzM3N3dzcAgICXnrpJXKMe7fo6+tv3779wYMHjx8/5vP5tbW1EonEwMDAwcFh7NixUVFR1P6AHdm0aZONjc2ff/75/PlzJf3Dly1bRv6YmDt3brvTFKrI0dFxy5YtDx48ePLkSWVlZW1trVwu53K5zs7OkyZNevXVV6nDHxYuXEij0U6ePJmXl9dux8lewuPxjh8//u233169erWmpsbY2Hj8+PFr1qzpaGC9rq7u/v37v/3227///ru6upraGqUEjUb773//GxYWduLEiXv37vH5fKlUyuPxPD09Z8yYMXfuXE3Gfsze3v7UqVMJCQkXL17MzMysra3V0dGxtLQcMWLEggULWo0AUpeuX2Kdot5hv/TSS+1OiREaGvrNN9/gdKfj7I2MjObMmYMnHj5//nxMTEy7P+JNTU0nTpyIJ5DAlAz3V0vB2pWRkUFWDyxatKhbr+2baL00fRsAoJXDhw/ju20ajXbu3Lm2C/cBMNjk5OSEhYXhn3SxsbF9ee3pL774AndPsbW1vXTpEqz4BwDoRFJSUlZW1vPnz8nBxyEhIRD7AUAIubq6vvLKK3ji7V27dvXZ8F9dXU1evx999NEAiP0Iev4D0NvOnz//9ddfHzp0CLdxmpiYrF+/XtuFAqCvWLNmDa6HT01NJfuE9jW//PIL7g4cFBTUG/OdawVU/gPQu/DKrXQ63dzcfPTo0atXr+7ZGmsAAKBGEP4BAACAQQcq/wEAAIBBB8I/AAAAMOhA+AcAAAAGHQj/AAAAwKAD4R8AAAAYdCD8AwAAAIMOhH8AAABg0IHwDwAAAAw6EP4BAACAQQfCPwAAADDoQPgHAAAABh0I/wAAAMCgA+EfAAAAGHQg/AMAAACDDoR/AAAAYNCB8A8AAAAMOhD+AQAAgEEHwj8AAAAw6ED4BwAAAAYdCP8AAADAoAPhHwAAABh0BkL4z87Ozs7O1nYpAAAAgH5jIIT/pqampqYmbZeiJwiCEAgEBEFouyD9Epw9FcEJVAWcPVXA2VORWk7gQAj//ZpCodB2EfoxOHsqghOoCjh7qoCzpyLVTyCEfwAAAGDQgfAPAAAADDoQ/gEAAIBBB8I/AAAAMOhA+AcAAAAGHR1tFwAAAACSyWQSiUTbpdAQgiCamppEIhGNRtN2WfolgiDkcrmKmUD4BwAAbSIIorCwsLKyUtsFAf1MfX29o6Njj39CQfgHAABtwrHf1tbWwMCATocGWdA5hUIhFApLSkpoNJqjo2PPMoHwDwAAWiOTyXDst7Ky0nZZQH9iYGCAECopKampqXFzc8MPuwV+aQIAgNbg9v4efHcDgD82169fP3PmTH19fXdfDuEfAAC0DOr8QQ/gj42lpWV+fn5mZma3X94LRQIAAACAJjAYDF1d3by8vO6+EMI/AAAA0I/p6Og0NjZ2+1W9URQAAOhrCIKoEIpFEpmcIIw5uiYcXW2XCABtgvAPABjI5AriXlHFzdyyzLJagVhKbrfhcYbbmYX5OfL0WFosHlCjuLi4devWXb582c7OTu2ZFxcXT5kyZfPmzREREWrPXCsg/AMABqYmmfxSRvGF9MIaUTuz6ZXWiUrrCq9klSwY4TrNy44O088phSMrTrNYLBsbm3Hjxr311ltmZmZqyf+nn35yc3ObOnWqWnIDXaHR8P/s2bOdO3empaVVVlay2Ww3N7fo6OiQkJB2d6Z+2kg3btwwNzfv/ZICAPoxuYK4mlXyW2peXWMn0+g2SuX7U7IyymtWT/TVge73nXnnnXfs7OwkEsm9e/eOHj167dq1c+fO6enpqZ7zrl27pk+frmL4nzt37qxZs1gsqM7pEo2G/9LS0oaGhvDwcAsLi8bGxkuXLr355psbN2585ZVXOnoJ/rSRD7lcrkZKCgDor9KeV+9PySqqaaBuZDJow+3NvK2MLQz1EEJ5lfXJeeXFtc37/J1fsYN4snqiL5MBvwCUCQ4O9vPzQwjNnz/fyMho7969ly9fnj17NnUfkUjE4XDUfuiuZMtgMBgMhtoPPVBpNPxPnDhx4sSJ5MOoqKiIiIi9e/cqCf/kpw0AAJTj1zcevvPs74IK6kaeHivM13Giu7WBLpPcONzObO5Qp0uZxUfvPpPKCYTQnYKKXTfS3w72gUVoumj06NF79+4tLi6OiYm5ePFiQkLCZ599dvfu3TFjxvz4448KheLAgQMnT54sLCw0NDScOnXq2rVreTxeu1l5eHgghOLj4+Pj4xFC4eHhW7Zs2blz5/fff//777/HxsYmJSXZ2tqePn06MzNz3759d+7c4fP5XC43ODj4ww8/NDY2xvm0avsPCQlxd3dfsWLFli1bnj59amFhsXr16nnz5pHHFQgEO3fuvHTpUlVVlbW19fz585cvX07OwSAQCDZt2vTHH3/QaLQpU6YsXbq0N0+nFmiz7Z/BYFhbWz9+/Fj5bkKhUE9PD37TAQA6UtcoiX+Y9+fTErmCIDfqMRnh/s7TvOx0ddr59mDQaTO97e2M9Lf++VAiVyCEbuaW+9uaTnCz1ly5O6AgiILq+iaZolePoqtDdzQx7HGnh8LCQoSQkZERQkgmk0VHR48cOfKjjz5is9kIoQ0bNsTHx0dERCxatKi4uPjw4cPp6elHjx5lMplts/rqq6/Wr18/dOjQBQsWIIQcHBzIp9asWePo6Pjee+8RBIEQunXrVlFRUUREhLm5+bNnz06cOJGdnX3ixImOfrQVFBSsWbPm5ZdfDg8PP3XqVExMjI+Pj7u7O0KosbExKiqqvLw8MjLS2tr6wYMH27dvr6io+OSTTxBCBEG89dZb9+7di4yMdHV1/eOPPz766KOenag+SwvhXyQSicVioVB45cqVpKSkmTNnKtl58eLFIpGIyWSOHz8+JibGycmpoz3xh6N/IVpouyD9Epw9FQ2MEyiSyM4+KUhML2qSUdc/pU0eYrNguAvu1a/kPfpaG38w1X/TpQd4n1+Tn7pb8CwNO2/MVtfZa5uDVK743/l7OZUCFXPuClcz7v+Fjux6k4dQKKyurpZIJPfv3//hhx/YbPbkyZNTU1MlEsmMGTPWrl2Ld7t79+7Jkye3bt0aFhaGtwQFBS1fvjwxMZHcQjV37txPP/3U3t5+7ty5rZ7y9PTctm0b+fDf//73smXLyIfDhg17//337927N2rUqHYLnJeXd/jwYfzszJkzJ06cGBcXhwP53r17i4qK4uPjcViJjIy0sLD45Zdfli1bZm1tffny5Tt37nzwwQfLly9HCL366quLFy/u4lnSllafpU7rsbQQ/rds2XL8+HGEEJ1Of+mllzZs2NDubmw2OyIiIigoyMDA4MmTJ/v27YuMjIyPj7e2bue3uUKhqMtT57wAACAASURBVKur691y9wKCIEQiEerC/wm0BWdPRf39BFY2NF3NLr+Rz2+U/mPhczczw0h/RwdjfSRprJN0PheKHYc+y8MqIa0YIdQgl++4nPrBJK9Oz4m6zl5TU1OrLRXCRs3EfoRQTqWgQthow9Pv4v7UCnBbW9utW7daWlrih6+++ir5VGJioqGh4bhx46qrq/EWHx8fDoeTkpLSbvhXIjIykvoQVy0ghJqamhoaGvz9/RFCaWlpHYV/Nzc38ikTExNnZ+eioiKykCNHjuRyuWQhx44d+/PPP9+5c2fOnDlJSUk6Ojrkm2IwGFFRUXfv3u1W4TVDIpFIJBKxWNwqCOKKGSW0EP6XLFkyY8YMPp9/4cIFhUIhlUrb3S00NDQ0NBSnp06dOn78+KioqNjY2I0bN7bdmU6nd9Sq1JfhH2s8Hq+ffv9qF5w9FfXTE1jdIL5fVHUrryyzvBZvIVsG7YwMXhnhMsLerLvvKDKIm13TiDPMqxVl1UoCnSyUv0RdZw//hqAyN9BzNeNq7O7f3KAb/fY3bNjg7OzMYDDMzMycnZ3JZnIdHR3qioUFBQX19fVjxoxp9fKqqiqEUH19vVgsxluYTKbyKNVqBH9tbe33339//vx5nBWmZLWbVreLPB6PjJEFBQVPnz5tW0j8a6CkpMTc3Fxf/8UPI2dnZyXl1CIWi8VisdhsdneDoBbCv6urq6urK0Jo3rx5y5YtW7ly5cmTJzu9hEaNGuXv75+cnNzRDv3rK4xEa6HtgvRLcPZU1C9OIJ6t72l5bRa/LpNfW/yiS/+LYpsbsOcPdxnnatWzlmwGjfbmBJ+1cckyBYEQOnY/Z6SjeafjANVy9tq+nMmgb5w9qm+2/Q8dOrTdvtgsFou6apFCoTA1Nd26dWur3UxMTBBCX3zxBe7ihxAKDAw8ePCgskLq/mNyxnfffffBgwfR0dFeXl4cDkehUCxfvlxJE4ySTmMKhWLcuHG4bp9KSRNzH9fdj6KWp/2ZPn36hg0b8vLyXFxcOt3ZysqqB6saAAD6HYIgygSNaWU16c+rM8pqazsevu9oYjDD236ci5WKY/YsDPWme9n/nlaIECoTNP6VVTrVU/0zx3URnUZzNu3Hg5wdHBySk5NHjBhB1tVTLV++fM6cOTjdrbHcdXV1ycnJq1evXrVqFd6Sn5+vSiFFItHYsWPbfdbW1vb27dsNDQ1kBcDAiz5aHuSKq4CEQmFXdi4qKiIHeAAABh6CIPKqBPtuP1114ub7ccm/3MpMzuO3G/u5bOY0L7uNs0ZtnhM4yd1GLeP15/k7cVjNd0QnH+RK5b178z2AzZw5Uy6X//jjj9SNMplMIBAghNzc3Ma28PX1xc9yOBz8rBJtb+X379+vSiEfPHhw/fp16kaBQCCTyRBCwcHBMpns6NGjeLtcLj906FCPj9U3afTuv6qqytTUlHwolUoTEhLYbDZuC+Dz+fX19Q4ODnhkSHV1Na4pwq5du5aWlrZo0SJNFhgAoBkEQTx5XnPifk52RYcxgMWgu5pzPS2NhtuZuZpz1T5Nr4Euc95QpyN3sxFCArH0Zm7ZJHcb9R5ikAgMDHzllVd27dqVkZExbtw4JpOZn5+fmJj4ySefzJgxo92X+Pj4JCcn792718LCws7ODvfpa8XAwCAgIGDPnj1SqdTS0vLmzZvFxcU9LmR0dPSVK1dWrlwZHh7u4+PT2NiYlZV18eLFy5cvm5iYhISEjBgxYtu2bSUlJW5ubpcuXVLSw6Cf0mj437Bhg1AoDAgIsLS0rKioOHv2bG5ubkxMDK5d2b59e3x8PDljQ2RkpJeXl6+vr6GhYXp6+qlTp6ytrVeuXKnJAgMANKCqQbzrRsbj0uq2T+nr6nhbGXtZGg2xNHI0MejteXmnetqefpQvksgQQonpRRPdrPt4x4g+a+PGjb6+vseOHfvmm28YDIatre2cOXNGjBjR0f4xMTEbNmz49ttvxWJxeHh4u+EfIbRt27bPPvvsyJEjBEGMGzdu9+7dEyZM6FkJ9fT0Dh48uGvXrsTExNOnTxsYGDg5Oa1evdrQ0BAhRKfTY2NjN23adObMGRqNFhISEhMTQ50yaACgaXLU7++///7bb79lZWXV1tbq6+v7+PhERUVNmTIFPxsTE0MN/9988821a9eKi4vFYrG5ufnEiRNXrVrV7vISaWlpCCEfHx+NvRF1IQiirq6u33W97iPg7Kmoj5zA23nlu29l4ohLGmLBC3S08LE2djAx0PBiPIfvPDv3pBCn/ztjhLd1+w2O6jp7IpEoIyMDd2RTJR8wCOEPT35+fnFxsZGR0ZIlS7r1co2G/14C4X9wgrOnor5wAhMe5R+7l0M+pNFQsJv1XD8na57WYmGlUPzObzfx9+IIe7MPprZ/GwrhH2idiuEf1rcAAGgBQRDH7mW/iP0E4S2TfWhrPItQSFOzq54WEwrt9LwzM2AHtQz6f1BUWSHsfOIgAPojLQ/8AwAMTgmPCxIeFSCEmGKJZUG5f43AWCYvuY1KWnZgGxvYjvZ0mDSUY6bpGb1meNnfzuMjhAiEbuSUhfv30fleAFAF3P0DADTtXmHFiXs5CCHzIv7IP++NKCo3/seM/QghJK4R5ly4m/TfA8U30zVcvCEWPCtu81x413PKBkALKQBtQfgHAGhUcW3D90lpSK5weZgz5H6WJZvFZbM62lkukT389eLDXxJl4g5n/lE7Go02wbV5stjndSKNzcAPgCZB5T8AQHPkCiL2epqkUeJ7K41bI+CyWYZsJkJI38LIPtjPaqSbDpsll8jK72cX30wTFFfiVxXfyhCWVgd98LJOxz8U1Gu8q9XJB7k4fT2nzM28/y0pAoBycPcPANCc82mFefw6zzuZ3BoBm6ljqs+m0WhD5o2Z+MUS15mj9C2MdLkcjhnXedqI8f+30PNf42j05n71tfnl9344q2jTRtBLLAz1vKyal6K5mVsGMwCCgQfCPwBAQ57XiU7ez3ZLzTbm19BpNAsDPZYBO+DdcPew0bQ28/nQ6HTX0MDRHy7Q5TaPiKtML3z46yWNjQgY79q8hF1Dk6zdKYkA6Ncg/AMANGR/SpZ1WoFFER8hZKLP1uXoBq79l7mvo5KXmLjbBL4XQdb5l6ZkZiXc1kRZEQpytGipekB3CviaOSgAGgPhHwCgCenPa/JTc+yzihBCekwdHkd35NthPAeLTl/IdTAftXoOXad5uZec83/XZJf2blkRQgjp6zJ9rJuXHblfVKmA/v9gYIHwDwDodQRBHLuZ4X7/GX5oqs8e+to0M2+HLr7c1NPef9m05qwURKqmBgIEOprjhEAsfVpeq4EjAqAxEP4BAL3u74IK2tVUXXETQshAl+Ua4m87xqtbOdgEedqNbX6JiF+XcSJJ/aVsY6SDOTmj753CCg0cEfRHixYt6r3VaHfu3Onh4dEbOUP4BwD0LoIgLp1ONi+pQAjREM3G0cLrlYk9yMf71cl6poY4XXjtccWTAnWWsj3GHF03i+Yhf3cKKgbz/D9xcXEeHh5+fn7l5eXU7YsWLZo9e7a2SqWi7OzsnTt3qrJqcL8G4R8A0Lse5pXr32qeuc9QjxWwMlRHl9mDfJgcXf9l08mH6cf+0sA4wACH5vr/SqG4oFrY24fr4yQSyc8//6ztUqhNdnb2999/X1JS0vmuSv3yyy+//PKLWoqkSRD+AQC96/rhqyxJc1O977wxxi7WPc7K1NPecXLzEnzC59WF1x6roXxKkc3/CKEHLdMQDVpeXl4nTpxoVQHQFygUiqamJrVnSxCEWCzudDcWi8ViaWhCKjWC8A8A6EXPMotQS48/jhnPP2KcihkOmTeGydFtzvxMslTU+bezKiy5HHL+/4clVb16rL7vjTfeUCgUu3fvbvdZmUz2ww8/TJ061dfXNyQkZPv27RLJix6aISEhb7zxxt27d19++WU/P78pU6acPn1aybFwm3dOTs6aNWtGjBgRFBT0+eefU2O8h4fHxo0bz5w5M2vWLD8/v+vXryOEysvL161bN3bsWF9f31mzZv32228d5R8XF7dmzRqE0OLFiz08PDw8PFJSUshyXr9+PSIiYujQoceOHUMInTp1avHixWPGjPH19Q0NDT1y5Ag1K2rbf0pKioeHx/nz52NjY4ODg/38/JYsWVJQ8I+GqocPH0ZHR48cOdLf3z8qKurevXvUZ+/evfuvf/3Lz89v6tSp+Oi9BCb9BQD0FoIgrv9yidbSZD48KoTBVPU7h2Wg5x42Ov34NYSQRCjOPve314JgVQuq1DA708T0YoRQFr+uoUmq36OWi24hFApBUYVcIuvVozBYOlx787YTLilhZ2c3d+7cEydOrFixwtLSstWz69evj4+Pnz59+muvvfbo0aNdu3bl5OT88MMP5A4FBQVr1qx5+eWXw8PDT506FRMT4+Pj4+7uruSI7777rq2t7dq1a1NTUw8ePCgQCL766ivy2du3b1+4cGHhwoXGxsa2traVlZULFiyg0WgLFy40MTFJSkr65JNPhELh0qVL2+YcEBCwaNGigwcPrly50sXFBSHk6uqKn8rLy1u7du0rr7yyYMECZ2dnhNDRo0fd3d1DQkJ0dHSuXr36v//9jyCIhQsXdlTs3bt302i0ZcuWCYXCPXv2/Oc//zl58iR+Kjk5ecWKFb6+vqtWraLRaHFxcUuWLDly5MjQoUMRQk+fPo2OjjYxMVm9erVMJtu5c6epqamyf4kKIPwDAHpL0b3sxmfNDas0R8thE/3Ukq1jiH/B1YcN/FqEUP6fDxwn+3N6c05+f9vm8E8Q6MnzmiCnzucqUIVCJk/ecqI2r6xXj4IZOVuNiVlAzqnQFW+++WZCQsLu3bvXr19P3Z6ZmRkfHz9//vzPP/8cIYQD8K+//nr79u3Ro0fjffLy8g4fPjxq1CiE0MyZMydOnBgXF/fRRx8pOZydnV1sbCzO0MDA4MiRI8uWLfP09CQzPHv2rJubG374ySefyOXys2fPGhsbI4ReffXV999///vvv4+MjGSz2a1ytre3HzVq1MGDB8eOHRsUFER9qqCgYM+ePRMmTCC3HDp0iMwhKioqOjp67969SsJ/U1PT6dOncYsAl8v94osvsrKyhgwZQhDEp59+GhQUtGfPHhqNhhCKjIycNWvWt99+++uvvyKEduzYQRDE4cOHbWxsEELTp08PCwtTcn5UAZX/AIBeQSgUKYevEohACBE0mn/UFPx9pzq6DsNzfvNXs0KuyLlwRy3ZdsTLypjJaC65Bur/RZV1mon9CKHavDJRZV23XmJvbz9nzpwTJ07w+f+YCfHatWsIoddee43csmzZMnI75ubmhmM/QsjExMTZ2bmoqEj54aghNioqCiGUlPRizGdAQAAZ+wmCuHTpUkhICEEQ1S3Gjx9fX1+flpbWrfdoZ2dHjf0IITL219fXV1dXBwYGFhUV1dfXd5RDREQE2RsAv2X8TjMyMvLz88PCwmpqanAJRSLRmDFj7ty5o1Ao5HL5jRs3pk6dimM/QsjV1XX8+PHdKnzXwd0/AKBXPL+TVVPUHCFq3GyDRriqMXPL4a7GrtY1Oc8RQsU30tzCgvSMDdWYP5WuDsPT0hhP+/+wuIogCHX9jmkXx4xn5Gylsbt/jlm3K07eeuutM2fO/Pzzz9QKgJKSEjqd7uDwYionc3NzLpdL7Vdvbf2PXp88Hq+urg4hJJfLq6urqdvJ2Ono+GJOaAcHBzqdTh2nZ2dnR6arq6sFAsHx48ePHz/eqsA484qKFzM3GBoatq0PaDdb7N69ezt37kxNTW1sbCQ31tfXGxq2/6kj4zdCiMvlIoQEAgFCKD8/HyHUboVHfX29RCIRi8XUt4wQcnZ2pv6EUiMI/wAA9VPIFQ9P3pDI5AghOZ3hHBrAZKizrpFGo7nNDrrz3Wl8rNwLd33+PVmN+bcyzM4Uh/9qUVNJbYOdsUHvHYuuwxj78St9s+0fIysAXn/99VZPKf9hxGC038rw/PnzKVOmkA8PHDjQqja+o8ypIVyhUCCE5syZEx4e3mo3PG0O9TZ68+bNERERHZWz1S+DwsLCpUuXuri4xMTEWFtbM5nMa9eu7du3T9Hx6lP0NmcVTxqB/3744YdeXq2nveJwONSekhoA4R8AoH4lt9Iriptvtp67WP9rmIvaD2Hu58R1MBcUViCEipIeu80OItcGVLuhtqYINY9feFhS3avhHyFEo9N5jq071vUpb7755pkzZ6hDAGxtbRUKRUFBAdmBrrKyUiAQ2Nradpqbubn53r17yYdk0z5CqKCgwN7enkwrFIq2t+aYiYmJvr6+QqEYO3ZsuztQD4GbDLpYi3PlyhWJRBIbG0ve0+MxAj2A34uBgUG7hTQxMWGz2a2GCeTl5fXsWJ2Ctn8AgJrJpbKsM7eFTVKEkExHR3eMV2/ES1wB0HJEee7Fe8r3V4Utj2PSMtowvQwW/0UODg5z5sw5fvw4WaM+ceJEhND+/fvJfXC4xduV09XVHUvB471ojzh8+DCZPnToEEIoOLj9gR4MBmP69OkXL17MysqibiebFaiHsLCwQAjp6ekhhJQ04ZM5o5Ybd7z/qVOnOn1T7fL19XVwcPj1118bGhraFpLBYIwfP/7PP/8sLW1e1ConJ+fGjRs9O1an4O4fAKBmJbfSa8pr8BJ5pa4203y6urRPd1kNdzW0Ma0vrUIIFV596DYrgMnpsEFXFTQazdva+EZOGUIoo6xWriDovdj63z+sXLkyISEhLy8Pj9zz9PQMDw8/fvy4QCAICAh4/PhxfHz81KlTyW7/PVNcXLxy5coJEyakpqaeOXNm9uzZ1LqBVtauXZuSkrJgwYL58+e7ubnV1dWlpaUlJyf//fff7e7v5eXFYDB2795dX1/PYrFGjx7d7ii7cePGMZnMlStXRkZGNjQ0nDx50tTUlNqToOvodPrnn3++YsWK2bNnR0REWFpalpeXp6SkGBgY/PTTTwih1atXX79+feHCha+++qpcLj906JCbm9vTp097cKzOC9MbmQIABi2FXJFz4a6wSYYQkjKZz91sAnttpByNTnedFYjTsiZp8Y30XjoQQsjH2hgnGqXyvCpB7x2ov3B0dJwzZw51y+eff7569erHjx9v3rz59u3bb7zxxjfffKPiUb799lsWi7Vt27Zr165FRUVt2rRJyc5mZmYnT56MiIj4448/PvvsswMHDtTV1f3nP//paH9zc/P//e9/VVVVn3zyyfvvv5+dnd3ubi4uLjt27KDRaF9++eWxY8cWLFiwePHiHr+joKCg48eP+/r6Hjp06LPPPouPjzczM1uyZAl+1tPT85dffjE2Nt6xY8epU6dWr1790ksv9fhYytEGwCIWeFCHj4+PtgvSbQRB1NXV8Xi8Xu1IPFDB2VNRL53AktuZqbsvFFTXKwii0MPBKGTYx9OHqzH/VhQy+dWYX8U1QoQQx5w3adPSHvRl64oKYeM7J2/h9KsjXcP8HNVy9kQiUUZGhpeXF4fTWx0X+qmdO3d+//33ycnJJiYm2i5LH4U/PPn5+cXFxUZGRuRviC6Cu38AgNoQCkXO+b8bpTIFQcgZjOcu1mOce7cLG12H4ThpKE6LKur4j3qrn5S5gZ65QXPLwpPnNb10FAA0BsI/AEBt+A/z6kuqcM1/mZOVQpcZQFkyp5fYB/sxmM0jyvIvp/begcj6/6f8Wqm8w0FfAPQLEP4BAOpBEET2738jhEQSqYJGL3Gz9bMxNej9GfJ1uRzrQA+crkwvrO+1ifnI8C+RKXIrofkf9G8Q/gEA6lGTXVqbV4Zr/vmOFlI2a7Rz706PT3KaMoxM51/prQoAb+sXjdDpZVD/37tWr1799OlTaPjvPRD+AQDqkffHfYSQSCIjEK3EzZaG0Ag7M80cmudoaeLePCVL6e1MmbhXZk8z4eiSi/9mltf2xiEA0BgI/wAANRBV1pU/yEEIiSSyaisTsb6emwWPq8fSWAEcJ/vjhEwseX43S/nOPeZpaYQTz/gCuUJtw6YGwAgsoHkqfmwg/AMA1CD/ciqhIKRyhUyhKHW1QQiNtNfQrT9mOcKNqd/cM7/oevdWeOs6j5bwL5bJiutEqmfIZDIRQlKpVPWswGCDPzYyWQ/XhoDwDwBQlUwsKbr+BCEkksiEPAOBKRdpPPwzmDq2o5vng6vJLsVTAaqdV0v4Rwg9q+xkstiu0NHR0dHRqamBngSg26qrq+VyuVwu79nLYdJfAICqim6kyRolCCGRRFbq4YBoNHMDtq2RvoaLYT/elxz4V3wjzWtB+5PDq8LCUM9Ij1XbKEEIZasj/NNoNFtb24KCAjabzeVyYQ4r0BUEQQgEgpqaGjz3MEEQHa2mqASEfwCASgiFIv/PBwghBUEIGPRKWzOE0EgHM81HMq6DuZGTZW1+OUKoJDnDI2IcXafb34nK0Wg0D0ujlHw+QuhZZT1BEKq/TVNT04aGhpKSEnKhFwA6hWftrKurQwiJxWK8iFG3QPgHAKiE/zBPVFGHEGqUyp47WxMMOkJouKb6/LdiN8EXh/8mgaj8Ya71SHe1H8KzJfzXN0nLBI02Kldy0Gg0R0fHpqamq1evIoQMDQ3brhY/8EgkEhZLcz1DBxiCIIRCoY6Ojlwur62tZbPZeOGlbtFo+H/27NnOnTvT0tIqKyvZbLabm1t0dHRISEhH+wsEgq+//vqPP/4Qi8V+fn4xMTH9cWJ/AAa23Ev3cUIkJ8qcrBBCTAbNy8pYK4WxCfTIOH5NLpEhhEpupfdS+CfTT/m1qod/zN3dvamp6e7du+Xl5QrFwJ9SEMK/ivAJZDAY5ubmAQEBzs7O3c1Bo+G/tLS0oaEhPDzcwsKisbHx0qVLb7755saNG1955ZW2OysUitdff/3p06fR0dHGxsZHjhxZtGhRXFyck5OTJssMAFCirpBfnVWM06U2pjJdJkLIy8qYydDO/SuTo2s10r0kOQMhxH+UL6lvZBnqqfcQDiYGekxGo1SGEHpaXjd5iK1asqXRaH5+ft7e3jU1NT3uzNVfEARRX19vaGgIfR16hjyBTCbTyMioBw3/SMPhf+LEiRMnTiQfRkVFRURE7N27t93wn5iY+ODBg++++27GjBkIoZkzZ06fPn3nzp3btm3TXIkBAErl/9F86y+VK3Lsm1sf/Wy0OVOb7WhPHP4JheL53SxyPgB1odNobua8x6VVCKHsyjr1Zs5gMMzMtNNuokkEQbDZbFius8fUcgK12cLEYDCsra3r69vvPXvx4kUzM7Np06bhhyYmJjNnzrx8+bJE0ivzeQEAuquprqE05SlOy+zMRNzmavChNqbaKxQy9XLQ5TYvnot/B6iduwWvOf9akUjSw1HXAGiXFrr+iUQisVgsFAqvXLmSlJQ0c+bMdnfLyMjw9vamdoHx8/M7fvx4Xl6eh4dH2/3747RZRAttF6RfgrOnItVPYP6VVEXLwnfFLtYIEQghnh7Lzoijxf8LjU6zDhyS/2cqQqgm53kDv5ZjzlPvIdzMuARCBEIEIrIr6rRb29EfwcWroq6cwE4rBrQQ/rds2XL8+HGEEJ1Of+mllzZs2NDubhUVFaNGjaJuwQMb+Hx+2/CvUCjw+If+hSAIkUiEuvB/Am3B2VORiidQIZXn/vkAt1Kzzbj3aDScdjfRFwi0vBoe18dOfvEeTuf89cBh2nD15m/OQnK5HHfQe1xY5qCv5uGFAx5cvCrqygk0MjLq6ClMC+F/yZIlM2bM4PP5Fy5cUCgUHc12KRaLW/ULxQ+bmpra7kyn03k8Nf/A1wD82w0awHoGzp6KVDyBRTfSFGIp7nOkP9ZHVteI0wEu1lq/GLm+3Bxbs4ayGoRQ9cMC35cnqvdDwkPIztiwuKaewWAUC6Vaf7/9Dly8KlLLCdRC+Hd1dXV1dUUIzZs3b9myZStXrjx58mTb98Bms1s18+OHurq67WbbTz9GtBbaLki/BGdPRT0+gQRB4Kl+EEJMjm6ZnQWqK8QP/WxMtf4fodFotqM9s04nI4QaymoEBXwjZyv1HsLNnFdSU09DKLuiDvXb7x8tgotXRaqfQC1PLjF9+vTHjx/n5eW1fcrc3BxPZ0ji8/mopQkAAKBFVRlF9cWVOG0f7JdR3dyB15rHMea0/wNdw2xHe5Hp53fUvwCgmzkXJ4RNsvL6RrXnD0Bv03L4F4vFCCGhUNj2KU9Pz/T0dOr0F48ePdLT0+vB5AYAAPXKaxnvR6PT7CYNzeLX4oc+Wprtpy2OOY+8439+N0vtvczcW8I/QugZv/91PAJAo+G/quofa3BJpdKEhAQ2m43bAvh8fk5ODtkVYMaMGZWVlZcuXcIPq6urExMTJ0+eDBNFAaBdDWU1/EfNNXbWo4YUyxVSeXNw9bLqpLeRJlkHDMGJxqr62rwy9WZub2xATm2UXanlro4A9IBG2/43bNggFAoDAgIsLS0rKirOnj2bm5sbExOjr6+PENq+fXt8fPzly5ft7OwQQtOnTx82bNi6deuys7ONjY2PHj0ql8tXr16tyQIDANrKa2n1Rwg5vTT8StmLxWq9+8zdP0LIaqR7xokknC67+8zYxVqNmevQ6Y7G+nk1ItTS/A9A/6LRu//Q0FA6nX706NFPP/103759VlZWP/7442uvvdbuzgwG4+effw4NDT148ODXX39tbGy8f/9+FxcXTRYYANCKpEFcfDMNp41drY1drNPLmmv+bXgco77R8I9xzLhGLi31/3fUX//vYmKAE/lV9RLZAJ+mFww8Gr37nzVr1qxZszp6dsuWLVu2bKFu4fF4X3zxxRdffNH7RQMAdElR0hN5yzx3Ti8Nl8oVz1oa/r2t+9CtP2YdMKQ2twwh1FhdX5tbZuyqzgoAFxODyzl8hJCCQHlV9R6WfajhA4BODfxlJQEA6qKQyfMvN9f865kYWo1wz66oIxv++1TNP0Zd8e/5x8U2lAAAIABJREFUXTX3/3cxNSDTz6D+H/Q3EP4BAF1Vdj9bXNM8TscxZBidQc8sryWf9ep7t796plzyjr/s7jNCrQvpGumxTPTZOA3hH/Q7EP4BAF1FTvXDYOnYB/sihJ6WN4c9S65en2r4J1mNaq4AaKyur80vV2/m5PC/bD50/gf9DIR/AECX1GSX1uQ8x2n78T4sfbaCIMi73iHqXlZHXaj1/+X3s9WbuVvLu64WNVU1iNWbOQC9CsI/AKBLci81L6JDo9GcpgxHCJXWNpDL3Q7pezX/mJ4pl+fYPFVo2f0c9fb/dzN7MflPdgVUAID+BMI/AKBzooq68gc5OG3h76xvZYwQyqTMdudp0Ufv/hFCliPccKKhvEZYWq3GnJ1NDektc67D6H/Qv0D4BwB0Lu+P+4Si+b7ZedpInMhq6ffHYenYGOlrp2RdYDXcjUyXP1Bn/T9Lh+FkaojT0PsP9C8Q/gEAnZA0iItvNE/1Y+RkaTLEFqezWu7+3c159D68dJuBjYm+ZfOgxLKWOgx1IZv/86vqFeqeWQiA3gPhHwDQiaJrj2RNzYtxOE8fidcYrWuUkCvdeVj23Zp/hBCNRrMa4YrTdfnljVXqbKR3brn7b5IpSmsb1JgzAL0Kwj8AQBmFTJ5/+SFO65kaWrV0pH/KfzHi38Oij/b7I5HN/0jdFQCulN5/ObD2D+g/IPwDAJR5fidLXNs81Y/T1OH0lmXuslpG/NNpyJWy+m3fZORkyTZqnqRPvcP/bHj6LJ3mc5JbVa/GnAHoVRD+AQAdIggi92LzeD8dPZb9BF/yKfLu38nUUFeHoYXCdQeNTrcc3lz/X/2sRKK+MfoMOo2s/8+Fu3/Qf0D4BwB0qCqjSFBUgdMOwX5MveZ5/aRyRV7Lne6QPl/zj1n4O+MEoSAq0wrUmLNLS/1/QXW9TK3zCgPQeyD8AwA69GKqHzrNacowcntOpUDeMg7Qow+P+Kcy9bRnsJrXOOU/ylNjzi4td/9SOVFcA73/QP8A4R8A0L76kqqKx/k4bT1qiJ7piwb+LMpKP312vr9WGEwdM29HnOY/ylPj8j8ulN5/uWodVgBA74HwDwBoX17LrT9CyHnaCOpTT1tG/JsbsE365Eo/7bIY2lz/L20Q1+SUqStbKy5Hj9nc+wGa/0F/AeEfANAOUaWg+FYGTpsMsTNytiKfIggiq6Xf35B+UvOPmQ91ItMVj3LVlS2dRnNuqQDIqYTO/6B/gPAPAGhHbuJdsnrcbVYg9annApGwqWWln37S7w/TMzYkl/8p753m/6IaoVQOvf9APwDhHwDQmrhGWHzjCU4bOVma+ThQn82irPTTv+7+EaX+v764Uo3T/5HN/3IFUVgjVFe2APQeCP8AgNZyL92TS+U47TY7iPbP+fyftYR/NpPhYGKg6cKpxmKoC5lWY///f/T+g+Z/0B9A+AcA/IOkvrHwr0c4bWhnRg6XJ5FT27qacfvySj/t4jlZ6HI5OM1/qLbwb2HA1tdtHlUIU/+CfgHCPwDgH/L+uC+XNDftu80KpNH/8S0hlsrJym3qdPf9BY1ON/dzwumqzEJ5y1JGqmZLo7m0DIyEu3/QL0D4BwC8IBWJ86+k4rS+pbH1KPdWO+RX15Or2vb9qf7bZeHfXP8vl8orM4vUlS35Y6i4tqFJJldXtgD0Egj/AIAX8q88lDVKcNo1NKDVrT9CKKfixa1tf7z7RwiZeTuQCxfxH6pt+J+zWXPnf4JABdUw/A/0dRD+AQDNZGJJ/h/3cVrPlGs72rPtPjmVzf3+jDksU3225gqnPkw9XZMhdjjNf5RHkLUZqvnnyr8Q/kFfB+EfANCs8NpjibB5KTzX0AB6e+v4Zbfc/buZ97Mhf1Tk8D9xjbC+qFIteZpwdLlsJk5D8z/o+yD8AwAQQkgukeVevIvTbCMDu3HebfcRNEoqyN8H/bPmHyPDP0KIr6bp/2g0GnlOIPyDvg/CPwAAIYSKrj9pqhPhtMv0kQymTtt9siv7fcM/pm9lrG9pjNO9Mfr/eZ1I1DJ6AoC+CcI/AAApZPLcxOZbf5aBnv1Ev3Z3I0e00/450U1/RFYA1OaWNQlEasnThez9h6D3H+jrIPwDAFDJ7YzGlnDlPG2Eji6z3d3Ibv82RhwOq53qgX6EnM6IIIiKJ/lqydPZlNr7D+r/QZ8G4R+AwU4hV+T8fgenmRxdxxD/dncjCCK7pdt/v675x0zcbXXYLJyueFKgljyNObrk8sfQ/A/6OAj/AAx2z+9kNbQs4Os0ZThTT7fd3fj1jQ0tC/25mvXjbv8YXYdh6mmP05VpBeTyhioiR//nwtg/0LdB+AdgUCMUipzf/8ZpHV2m09RhHe2ZTZnwx61/zvfXirmvI05IhI2Cwgq15EnWi5TXNwrVNKMwAL0Bwj8Ag1p5am59aRVOO0z2ZxnodbQn2e2fyaDZG/ezhf7aZe7rRKbV1fzvQmn+z6uCCgDQd0H4B2DwIggi+1zzrT+DyXCZNkLJzmRfNkcTQyZjIHx1cMx5+hZGOF2RVqiWPMnKfwS9/0DfNhCuYQBAz9RkFgsK+ThtH+yny9PvaE+ZQpFfRc73NxBq/jGy/r8mu1QmlqieIZfNMjdongs5D8I/6MM0OnTn0aNHp0+fTklJKSkpMTIy8vf3f/fdd52dW68mjsXFxa1bt67Vxhs3bpibm/d+SQEY+AiCKLz4AKfpDLrLjFFKdi6qEUrlzXPjD4Bu/yQzH8f8Kw8RQoRCUZVZZDnMVfU8nc0M8dyIcPcP+jKNhv89e/bcv39/xowZHh4eFRUVhw8fjoiIOH78+JAhQzp6yTvvvGNnZ0c+5HIHzvcOANpVnVUiyOczGAyEkO1Ybz0TQyU7/3Ohv37f7Z9k6mlPZ9AVcgVCqOJJgVrCv5sZ7+/8CoRQVUNTXaOEp8dSPU8A1E6j4X/p0qVbt25lsZovhtDQ0LCwsJ9//nnr1q0dvSQ4ONjPr/0JyAAAqsg5l4ITNDrNNTRA+c5kvz99XR0rbofdA/sdHTbLyNWmOqsYIVSRlq+WPJ1NX/yQyqsSDLMzU0u2AKiXRtv+R4wYQcZ+hJCTk5O7u3tubifrbQiFQrlc3stFA2BwqckurcwowmmbIE+yB1xHyLt/VzMujUbr3cJpFtn8L+LXkfMfqIIa/mH0P+iztDltJ0EQlZWV7u7uSvZZvHixSCRiMpnjx4+PiYlxcnJSkpv6i9jLiBbaLki/BGdPFdktY/0RDbnMHKX8NDZKZMW1DQgRCCFXM+4AO+dmPo5P427idMWTfM7k9ic9bEXJx4/D0rHi6pUJRAihnMq6AXa61AIuXhV15QR2+jNdm+H/zJkz5eXl77zzTrvPstnsiIiIoKAgAwODJ0+e7Nu3LzIyMj4+3trauu3OCoWirq6ul8urfgRBiEQi1IX/E2gLzl6PCYsrnz/IRggpFApTbyeFvo7yyyeTL5DLm+f7s2TT++O1pgTBZdH1mFKhGCFUci/LaIRTl16l9ONnY8AqqalHCGWV1Qyw06UWcPGqqCsn0Miokyo9rYX/nJycjRs3Dh8+PDw8vN0dQkNDQ0NDcXrq1Knjx4+PioqKjY3duHFj253pdDqP1/+6I+HfbjweD66BHoCz12M5R67jHn8IIZ+I8Z1eO+WFteT+/k42A68vm5W/a+ntTISQMJ9vqG9A12F0+hLlHz8vW/P7pbUIIaFULmeyyYUAAAYXr4rUcgK1E/4rKireeOMNQ0PD7777jvxaUW7UqFH+/v7Jyckd7dBPP0a0FtouSL8EZ68H6kuqyu/n4LSJtz3P0bLTE5hbKUCIhhAyM2AbDcRIZuHrhMO/TCytzS0z9bDr9CVI6cfP1YyLzxhCKL+q3lSfrcbSDgxw8apI9ROohWl/6uvrV6xYUV9fv2fPHktLy66/0MrKCqrRAFBRzoU7ZJOhw0sdzvBPlU3p99dbxdIqMx9HMl2ZpobV/5xMDclv5VyY+hf0SZoO/01NTStXrszPz//pp5/c3Ny69dqioiJjY+NeKhgAg0EDv7Y0JROnzbzsuc6d//6uFjVVi5pweqCGf10uh2vfPJ9YhTrCvx5Tx8aIg9Ow8i/omzQa/uVy+bvvvpuamvrdd98NHz681bN8Pj8nJ0cqbV4jq7q6mvrstWvX0tLSJkyYoKGyAjAQ5V64SyhaJu+bFdiVl+RUvKhyG0jT/bZCDv8TFPCbBCLVM3RuWfsnt1IAXdxBH6TRtv8tW7ZcuXJl8uTJtbW1CQkJ5Pa5c+cihLZv3x4fH3/58mU8zV9kZKSXl5evr6+hoWF6evqpU6esra1XrlypyQIDMJA0VtcX30zDaWNXaxMPO4Gg8xtTcuZaGu1FSBt4zH2dci7cRXhAcnqh7WhPFTN0MePeyClDCAnE0mpREzT/g75Go+E/MzMTIXT16tWrV69St+Pw38rMmTOvXbt28+ZNsVhsbm4+f/78VatWmZnB/FkA9FBu4l08uy1CyC0sqIudhsgJf+yNDNjMLnXU7Y+MXK0ZLB25RIYQqkzLVz38u/5z6T8I/6Cv0Wj4P3jwoJJnt2zZsmXLFvLhe++999577/V+oQAYFJoEoqKkxzjNc7SgLnWvhIIgyLt/14Fb848QYjB1TD3t+Y/yEEIVaQUEQajYKd3RxJBGQ7jWP6+yPtDRQi3lBEBdYMFfAAaF/D8fyKXNk2e7ze7qrf/zOlFjy6sGar8/Etn831QnEpZWK9+5U7o6DDuj5gWUYek/0AdB+Adg4JOJJQVXH+K0gbWJ5TCXLr4wm9Lvb8CHf1MvBzJdma6G/v8uLWcstwp6/4E+B8I/AANfYdJjacvgPZcZI2n0rl745G0ri0G3NzbolcL1GQbWJmyj5vdIroekCpeWnpINTbIKoVj1DAFQIwj/AAxwCpk879J9nGYbGdgEdaNTGxn+nc0MGfQBPkEbjUYz87bH6eqnxQqZqguNuphRl/6D+n/Qt0D4B2CAK015Kq4R4rTT1OEMZlc7/ErlioLq5he6mfW/NTV6gKz/l4kldfnlKubmaGJI/mSC5n/Q10D4B2AgIxSK3MS7OM3U03WY5Nf11+ZX18vJOYIGdLd/kqmXPZmuTC9UMTcmg+7Q0mKSB1P/gj4Gwj8AAxn/UV59aRVOO0weytTrxoI95Ih/NAj6/WF6xoYG1iY4XZmhavhHlN5/eVUCBfT+A30JhH8ABjI8kx1CiK7DcJrSpQV+Xry2pb6ay2aaGwyWWWvMvJvr/2tznsvEEhVzc24J/yKJvFzQ+P/s3XlgW9WZMPxztVu2JdmWvMjyvu/O5uwJWcgCBAKFKZQEWigp7Ud5u00HOu37tbRA2jJ0KGVKmZahEKAZIIFAIQkkISH75n3f5N3Wvlvrve8f9+pGcRxb0r2WFz2/v44V6eTkRNajsz2HYW0AsAjCPwALlqFz2Ng1TJZVq0rpbe1Bok/95ckl0XMxq9y//I/7cEPnEMPaAnP/9ehh+R/MIRD+AViweg5fIgsYhuVuXRLSa20uz6h/tBolC/+kxCIV5t+wx3z5XyWL4/lrg83/YE6B8A/AwmQd0o/V9ZDllMV5samhXZYdmPCnQBEV2/5JfLFQlpNKlvWMT//zuZzMRNj9B+YiCP8ALEy9R6/Q5dxtS0N9eVf07fuj0cf/LANa5pf/Buz+s8LuPzB3QPgHYAFyWRzDF9rIcmKhKiE3LdQa6PCfJhXHCvlsNm7Okwcc/9O3MZ0AoL88OT2+YTPTLxMAsAXCPwAL0MBXTfQFP7lbF4f6coIgunTU5H9+lA39kf/yX7LMfPk/J+na7r9eWP4HcwaEfwAWGtyH0xf8iOWS5MqcUGsYtYzbXV6yXJAcRQv/JC6fl1iYTpZ1Lf0Mb+tRyeL4XP/uP9j8D+YMCP8ALDRjtV10lt+sjdXBX/BDC9z3lx9N2/5pScXU8v+43uII6I0wcDlYtv/un24d7P4Dc0VonwtarXaG2gEAYIv6WB1Z4Ap4qjVlYdTQ5Z+j5nOxBX/R36TkZdcu/9UzTv+X65//79Nfy6MMwOwKLfxv2LDh8ccf//zzz71e7ww1CADAhKVfa+igktWkrywRxIaTrY8e/eckSXihTx4sABKVXOBPdKhrZhz+/fsn3D580GRjWBsArAjtF9vr9Z48efLJJ59cu3bt888/397ePkPNAgCER32sli5nb1oURg2BF/1F1Yn/QBiHQx//07UNEDjOpLbcwN1/cPofzA0hf68nCIIgCKPR+Oabb+7cufOee+555513LBbYzwLA7HNbx+nzfvKSjPj0pDAq6dVb6Anq6Fz4J9HH/zx2p2WA0bqnUhYr4nPJcheznQQAsCW08P+Xv/xl586d8fHxyP89oLW19de//vXatWt/9KMfnT59muEWWQAAEwNfNdLn/cIb+qPrE/7kR+voHyEkL82iy7oWRqf/ORhGz/8H3qMIwCwKLfyvX79+7969Z8+effXVV++66674+HjyS4DL5frss88ee+yxDRs2vPbaa+PjcLEVAJGG+/C+Ew1kWSyXJFeFfN6PRA9PpTGCpNgQLgheYMQKqdgfs5nv/qOT//QZbW6vj2FtADAXzqYePp9/yy23/Pa3vz179uzPf/5zoVCIYRj5PWBsbOwPf/jDzp07R0ZGWG8rAGAKY3Xd4wZqXTlrQ1UY5/1I9Og/XxFFF/1Nip4AMHQO+TyM9jvT4Z8gkNoAy/9g9oX5AeH1ej/77LPHH3/8ueeec7uvXYlNfgno7+9/4YUXWGohACAo6i8CzvutLQ+vEvO4W2tzkuWo3fdHS/Iv//vcXlM3oyFN4C6KLpj/B3MAL9QXdHd3v//++x999JHRaEQI0Yv95eXlu3fvzs7OfuaZZ5qbm8+fP89ySwEAN2cZ1Bk6Bsly2Of9ECT8uV5S8bXk/7qW/sAfQ5UoFspiBKZxN0KoG1L/gjkgtPD/wAMP1NXVoYCoz+Pxtm3btnv37qqqKvKR7373u0888YTBYGC3oQCAKQycbKDLWRurw66HHphiAafVo5ZQIpZkKMht/7rW/iK0OuyqMAzLU0iu9OsQ7P4Dc0No4b+2tpZc5kcIyeXy+++///7775fL5YHPkUii/SMDgAjzub1D56nzfgn5SolKPvXzp0CP/tMTYmP4Ic8OLjzy0kwy/JvVYx6Hky8Oc1oFIZQnp8L/mHXc6vTEi6LrHkUw14T8600QRHV19a5du7Zt28bjTfLy6urqY8eOsdE2AEBQRq90ehwuspy5riLsenCCoOelYeGflFSS0XPkCkKIwAl922Dq4vywqwo8RdmtM1cz+JYGAHOhhf+dO3fu2rWrvHyqXUUCgSA9PZ1ZqwAAIeg/1UgW+DHCtKUFYdczZLKP+9MGwMI/KbFQxeFycB+OENK39jMJ/4G5/7p1Fgj/YHaFtvN/xYoVXV1d3d3dEx53u90mk8lkMrHXMABAUGwjBjrJv3JFMVcY/pRy+9i1X+HCZBnTli0IPCFflqcky7pWRsl/YoX8NKmYLMPyP5h1oYX/p5566umnnz516tSEx/ft27dy5cpVq1ax1zAAQFAGvmqiy0xm/hFC7Rpq4T9WyFP6AxWgb/+zjRjGjYyO7NOn/7t1FsiRCmYXO3d5EX6s1AYACJLP4x0800KWZdkpkkwFk9ro0X9RsowT3Ql/AskDzvvpmWX/pZdULE4PnV8BgFnBTvjv6upipR4AQEjG6rrdNirHdsa6MFP9kAwOFx2QipJh39810pxUnkhAlnXMsv/mBZylhNP/YHYFtfVv06ZNgT+++uqr+/bto390Op3kKf+YmBh2GwcAmNrASWrmnyfkK5cXM6mqI3DhPwUW/q/hcDlJxaqxuh6EkL51gCCIsHMhZyXGczkYeaFit9ayMieFzYYCEIqgwv/Q0BB93J8gCLPZbDZfd2clhmEYhpWUlMxIGwEAk3FozfRgNK2miB6hhqddQ4V/HgfLi/qEPxMkFWeQ4d9pstlGDPHKcG5SRgjxuZysxLgenRXB6B/MtmAn/6de1ycIQiQSPfnkk2w0CQAQlMBNfxnhJvmntY9R3+lz5BI+l51lwQUj8PJfPbP9//RXqx69hZwGAGBWBDX6f+KJJ8jCn/70JwzDVq1atWjRtavEeTxeSkrK2rVrJ6T/u1FDQ8OHH3544cKFoaEhmUxWVVX1gx/8ICfnpteSWiyW3//+959//rnT6ayoqHjqqafKysqCaTAACx7u9Q2cpsJ/fHqSLDeVSW3jHi99DR0s/N8oTpkolIpdZgdCSN/an70p/LTKeXLJ52gIIeT24oMmW1Zi/LQvAWAmhBz+CYJYs2bNt771rTD+sr/+9a9Xr17dtm1bUVGRVqt9++2377nnnv379xcWFt74ZBzH9+zZ097e/uijjyYkJLzzzju7d+8+cOBAdnZ2GH81AAuMpqGXjEYIoYx1FQxv5u3SWugJvmJY+L8BhmFJxZnDF9oQQvq2QdyHY5wwOzwvIPdfl9YC4R/MltCy/r355psIoczMzPD+sm9+85svvPCCQECtUN522207dux47bXXJr0d+PDhw7W1tS+99NK2bdsQQtu3b9+6devLL7/8H//xH+H97QAsJPTMP5fPTV/JdNtNh+bavr8CGP1PRl6aQYZ/z7jL0qeRhrtrTykVx/C5ZHbFLq15UxHkSAWzI7TwX1NTw+QvW7x4ceCP2dnZBQUFPT09kz75yJEjcrl8y5Yt5I+JiYnbt28/dOiQ2+2mv0AAEJ1cFoe2SU2WU5cUhH29L41e+E+TiiXMthAuVPKSa8MeXWt/2OGfg2H5CmnjsAEF3K8IQORNH/7JU3+PP/74fffdN+EE4AQYhn3xxRfB/90EQeh0uoKCyVOUt7a2lpaWcjjXtiBVVFTs37+/t7e3qKho0tqC/6vnCEiXxEQ0997whTbCv2ssfWVJeJ1AdyBOEJ0aM0IEQqgoWRqdXTotUWJ8bLLMrjEhhHQt/bnbl4b99stXSBqH9QihQZPN5nTHMsjTPE9F8y8vK4LpwGkXBKcP/+SpP5vNhq4/ATjhrwnjLOyhQ4fGxsZudl5Aq9UuXbo08JHk5GSEkEajuTH84zg+4SzivEAQhMPhQEH8P4EbRXPvqU81+Hw+hJBAKuYppeG9+ekOHDQ77C7qwkBVLH8+/ipFRmyOwjKiRwjp2gcMOr3L40Zhvf2UYi7534cQqlePlKVG3WpLNP/ysiKYDpTJptnEE86Fv0E+OLXu7u5nnnlm0aJFd99996RPcDqdEyb5yR9d/s+pQBwORyqdf79CZL9JpVL4HQhD1PaebcTgGDZyuVyEUNbqcllCmDv16A68MGIja0MILcpRSiHb/02kLyrUXOhECCEC4Rq7OF0a3tuvSiTmnqMypY6M+1bNw88uhqL2l5ctrHTg9OGf3PZPnvSjjwAwpNVqv/Od78THx7/00kv0584EIpHI7XYHPkL+KBQKJ33+PH0bYX6z3ZB5KTp7b/h8G11OX1nC5J9P9l6HxoQQhhCSiPhpUnG09Wfw5CUZ9PSnoW0gVSUL7+0XLxKkSWNHzA6EUJfWEp0dHp2/vCxi3oHBhv8by2GzWq2PPfaY1Wp9++23U1Juun1GoVBotdrARzQaDfIvAQAQnQgcHzrfSpYlKrkkg9EdP6QO/0V/hckwGpuKIC5Gkqkw92kQQrrWgdTN4d+vWKiQUuFfZ8YJAi5YApEX6dxeLpfr8ccfV6vVr776an5+/hTPLC4ubmlpwXGcfqShoSEmJmaKNEEALHiGzuFxPZWfh/l5P4SQ3u7U26kFtcJkOPE/jST//n9Lv8bjmGQhMkj5/tOVdpd3xJ+/AYBICi38azSa06dPnz592mq1IoS6u7t37969ZMmSDRs2vP3229O+3Ofz/eAHP6irq3vppZcC8wbSlXd3d3s8HvLHbdu26XS6o0ePkj8aDIbDhw9v2LABTv2BaDZ0jhr6YxiWtnySIzChahk10mVI+DMteQl1+S+BE+aukbDrKVBcu1WhUwt7LcEsCG3r3759+/77v/+by+WeO3cOx/HHHntsZGSEIAi73f6b3/xGpVKtX79+ipfv3bv3+PHjGzZsMJlMH330Ef34XXfdhRB68cUXDx48eOzYMZVKhRDaunVrdXX1008/3dXVlZCQ8O677/p8vu9///th/TMBWAh8Hu/o5U6ynFScEZPAQsK41lEq4Y+Qx8mRQwa6aSQUpHN4XNzrQwiZOobR2qrw6slIiBPxuU5/8p9bCpRsthKAIIQW/uvr6wmCqKqqio+Pv3jx4vDwML1SSBDEu+++O3X4b2trQwidOHHixIkTgY+T4X8CLpf72muv/e53v3vrrbdcLldFRcXzzz+fm5sbUoMBWEg0dT2ecWrCOX0VOxds0qP/ohQZjwM3/UyDJ+TLctMMHYMIIVPHUNj1cDAsTy5pHjGigL0XAERSaOG/v78fwzAyUU99fT1CKDk5+Re/+MXzzz8/NDTU0tIy9cvfeuutKf507969e/fuDXxEKpU+++yzzz77bEiNBGChojf9cQW81MVTbZ0JksHh0ljHyW3/pakJzCuMBvKyTDL8OzRmp9Eakxjm5cgFCikZ/geN9nGPN4Yf8jFsAJgI7cu+wWBACKWmpiKEent7EUIbN27cvHnzHXfcQf8pAGAmuCwOTYOaLKcuzuexkZq3Q2ulyxD+gyQvzqDLOgaX/xYkU98bCMj+C2ZDaOGf3Ic/Pj6OEOrp6cEwjLx/LyYmBiHE50dd6koAImbkUgfhPwjDyp5/hFCbP+rAwn/wpDmp9HcvPYPwny+/lu0Hdv+ByAttukmhUIyMjBw6dCguLq6xsREhRC7Gkwf0k5KSZqKJAAAUsOdfKBUnlYR56+YEHf7wDwv/weNwOUnFqrG6HoSQvrU/jHznJEmMIEUSM2YZRwh1wfI/iLjQfuEXL15MEMTo6OiLL77o8/kEAgF5fk+tVmMYlpWVNTONBCDWEt3aAAAgAElEQVTa2UeNpt5RsqxcXszhshCqdTanzn/iH2b+Q5Lkn/93muz2gJOToSpQUBMAnVoz3H8DIiy0D5E9e/bExMTQFw3t2rUrLi7OarVevHgR+RMDAwBYR2/6QwipVpayUmfgiX8I/yGRlwZc/tvSH3Y9dPi3ubyjlnGmzQIgFKFN/hcWFr7//vsHDx50uVxLly7dunUrQshsNpPH8W+99dYZaSMA0Y0gCHrmP16ZFJ8hZ6Va8sp5hJCIz82Vh7l9PTrFKZOEErHDaEUI6Vv7szdVh1dPYfJ1y/9pcNkSiKCQj5rk5eX95Cc/CXxEpVLt2bOHvSYBAK5j7Bp26KhF+vRVjO74oREEQYf/0tQELgdyzocAw7CkkgzH2RaEkL59kMBxLKydExkJcQIex+3FEUKdGvO6/DSWGwrAzcFmHwDmusBEv8oVxazUOWiyW5zUjZqV6Yms1BlV6N2XHoeLvAQoDFwOluefd4HkPyDCQh799/T0vPnmm42NjRaLJfA+HoQQhmFffPEFe20DACCfxztyqYMsJxWrWEn0iwJm/hFC5WkQ/kNGJ/9HCOla+mU5qeHVU5QsI/MuDxhtdpcnVgjHp0GEhBb+r1y58sgjj7jdboRQ4D5V8g5suCoUANZpGnrpm+WUK9g57o8Cwn+CWKiEJefQxSRJYuQSt9GOENK3DuTfXhNePUUp1PI/gVCn1lytYmdjBwDTCm3y/8UXX3S5XOj62H/jjwAAtgyfu5boN21pASt1enx4q3/bf4UyEb64h0dWSN3TY+wa8rm94VVSoJDSvd8+BvP/IHJCG/03NzeTA/3Nmzfn5OQIBAL44ABg5rht45qGXrKcUp3HSqJfhFCX1uzyUit3MPMfNllhuuZCJ0LI5/EZu4YDTwMGL1bIVyXEDhjtCKF2jYnlJgJwc6GFfz6f73K5duzY8fvf/36GGgQAoI1c6sB9/kS/LF3xhxCqH9LT5XIlnPgPk6wgDWEIEQghpGvtDy/8I4SKUmRk+O/WWrw4DukXQWSEnPUPIZSWBqdTAIiEa4l+JWJ5KWtZNesGqfCvkoplMUK2qo02/FiRJCOZLDNJ/lPkP/3v9uFqvXXqJwPAltDC/5NPPsnlcj/++GOdTjdDDQIAkOxjRmP3CFlW1hSxkugXIWR0uPoMNrJckSZjpc6opSijRvyWPo3bGmbavqKUa/8LsPwPIia0yf8TJ06UlpY2NDRs2bJl06ZN6enpPN51NTzxxBOsNg+A6DV0vo0us3XFH5ow858K4Z+RpNLM7s8uI4QIgtC19itrisKoRB4rShQLDQ4XQqhdY7odsXOfEwBTCy38/+lPf8IwDMMwh8PxySef3PgECP8AsIIgCDrPf1xaoiQrma2aawepqTuxgJ+bGMdWtdEpIV/JFfDIbf+65r7wwj+GYUUp0nO9GoRQ+5gJDlGDyAhzOpHc/z8Buy0DIJqZukcc/jRw6SvZSfSLEPLhRJP/xH+FEnL9MsXl8xKLVGRZ29wX9sdgYTI1DWNxeuDuHxAZoY3+lUrlDLUDABCI3vSHEEpnKdEvQqhDY3K4fWS5Oj2JrWqjmaI0S9uoRgg5jTbbiCFeGU6vFgcu/2tMcPcPiIDQwv/x48dnqB0AABru9Q3TiX6LVDFJrF3Hd3Xg2qbdKlUScjvZqjlqycuuncjQtfSHF/4zEuJEfK7T40MItY+ZbimAgRaYcXDAFIA5R9PQ67FTgZnF4/4IoSv+8J+TFA9H/lgRp0wUyagtFLrmvvAq4XKwAgV1/A/u/gGREWb47+jo2L9//5///Oe6ujp2GwQAoDf9cfnc1MXsJPpFCA2b7SNmB1lemqlgq9ooh2EYnfDH0D6Ie33h1VPoP/0/bHbQlzECMHNCvvFPr9f/9Kc/PXv2LPmjSCRSq9VPP/00hmEffvhhYWEh2y0EILq47U5NPZXoN7k6jy9mbYx+pf/azP+STLhahjXysqzBsy0IIa/LY+weSfJvBgxJ4On/To15CXw/AzMstNH/+Pj4ww8/TMZ+eo/r9u3bRSIRQRBHjhxhv4EARJnRyx30CJLF4/4IoUv9WrKgiBNlJsCRP9YEpvsNe/4/XyGhj3e0jUHyfzDjQgv/b775ZldXF7r+ij+hUFhTU0MQxKVLl1huHQDRh97zL4iPUZSxlujXPO7u8i8qL81SwMlyFgklYkkGNVgPO/zH8HnZifFkuR2W/8HMCy38Hz58GCGUkJDw3nvvBT5Ozvn39PSw2DIAopBDZzZ0DpNlZU0Rh8dlq+arAzr6O/vSDJhYZhm9/9/cp3HbmGb/7dFZXOHuIQAgSKGFf7VajWHYzp07KyoqAh+Pj49HCJlMMGEFACPXHfdndeb/glpDFmKFvMBlZsAKep6GzP4bXiX06X8fTsD+fzDTQgv/OI4jhGJjYyc8Tt4AxOfz2WoWAFGIIIihc1Se/7jUBGl2Cls121yexmEq1f/STAUk+2NdQoGSy6emanTNYYb/koArGFpHjSw0C4CbCy38JycnI4ROnz4d+KDdbv/8888RQqmpqSy2DIBoY+odtY9RH/osJvpFCF3u1+L+qf8V2axdHwBogdl/deFm/5WIBCoZNbiC3X9gpoUW/pctW0YQRF1d3cMPP0w+cuzYsXvuuWdkZATDsJqamhloIQDRYjhg5l/JXqJfhND5XmrmXyzglaUlslgzoNHL/+MGK/01LlT0BECX1uzx4ey0DIDJhBb+H3roIfKG34sXL5JDkytXrvT39yOEuFzu7t27Z6KJAEQD3OsbvthOlhMLVWK5lK2aA2f+l2Up+FzI9Tkj5KUB2X/D3f9fkppAFjw+oksLy/9gBoX2QVBcXPyzn/2MvO6PfpC8nvLf//3f8/Pz2W4eANFC26R22/yJflkd+sPMf2TEpycJ/Vf1aMNe/k8JXP6H+X8wg0IeB3zjG9/Yt2/f5s2bExMTuVxuYmLi5s2b9+3b98ADD8xE+wCIEvSefy6fm7aMtUS/CKGzPWNkIVYIM/8zCMMwev+/oW0gvOy/MrGQvu4Pdv+BGRVy0l+E0KJFi379618jhBISEthuDwDRyONwauqptBnJlbl8sYitmg0OV9OIgSwvy4SZ/5klL80aPNuKyOy/XcNJxRlhVFKaKiOvZujQmD0+HP7LwAwJLfyfPn36jTfeuHz5ssvlQv58f9/61rdWrlw5M80DICqMXO70efyJflm94u9szyi9UrcuP43FmsGN5GVZ9NqopqE3vPBfnCI71j6MEHL78F69pTAZkjSAGRHs90qCIH71q1899thjZ86ccTqdBEEQBOF0Ok+dOvXII4/85je/mdFWArCwDZ1tIQuCOJGiPJvFmk93j5KFpFghZPuZaUKJmM7WoG1Uh1cJvfsPIdQCy/9gxgQb/l955ZV3332X/FZLH0fGMIz8qvv222//5S9/mbYSu93+xz/+8dFHH62pqSkqKjpw4MAUTz5w4EDRDbRabZANBmC+sGtM1xL9Li9mMdHvgNHWZ7CR5TV5qRzI8z/zFBXZZME6rB/XW8KoISlWlBxPrf7A8j+YOUFN/o+Ojv75z38moz5BEMXFxTk5OQRBqNXqtrY28hvAyy+/fPfdd5N5gW7GaDS+8sorSqWyqKjo4sWLwfzVTz75pEp17fZMiUQSzKsAmEdmLtHvqa4RurwmF7JyRUJyRU7nofNkWdukzlxfGUYlJakJGusIQqhDY/bhBGRpBDMhqPD//vvv+3w+DMPS09P/8Ic/BCb8b2xs/PGPf9zf3+/z+d5///3vfe97U9STnJx8+vRphULR2Nh47733BvNXr1u3bsL9AgAsJASO0zP/8cokFhP9+nDiK//Mf3ZSvApu+I0IaXayID7GbR1HCGkaesMM/ymyk50jCCGnx6c2WPPkMOwB7Atq8v/KlSsIIS6X+9prr00IxhUVFa+++iqZC+jy5ctT1yMQCBSKkK8as9lsPh9cfgUWJmPXsENHTRGnr2Iz0W/doM487ibLsOkvYjAOh969oW8d8Hm8YVRy3fL/CMz/gxkR1Oh/YGAAw7A1a9bk5ube+Ke5ublr1qz58ssvBwYG2G4eeuihhxwOB5/PX7NmzVNPPZWdnX2zZ4aXZHt2EX6z3ZB5aWH03sAZauiPcTDl8iIW/znHO4YQIhBCPC5nTW7KjTUvjA6cLVP0nqI8m1zQ8bo8ho4heWlmqJUr4kRJsUK93YkQah013lEecg1zHLz3GAqmA6cdSwQV/smbfEtLS2/2hNLS0i+//NJoZPNbqkgkuueee5YvXx4XF9fU1PTGG2/cf//9Bw8eTEubZByD47jZPP8SZBIE4XA4UBD/T+BGC6D3fG7v4PlWcnIrIT/dxcFdLL2NjQ735T4N+emwRCnzOR1m58TnLIAOnEVT9J4gQ4bjONn5/Zda+enh5G/OkcVoLHaEUPOwzmgyLbBtm/DeYyiYDpTJpjnpE1T4dzqdCKH4+PibPSEuLo5+Gltuu+222267jSxv3rx5zZo1u3bt+vOf//zMM8/c+GQOhyOVspYjPWLIDwipVAq/A2FYAL03fKEdeXEul4sQyrmlisX38Am1msOhlva2VeROWvMC6MBZNFXvSaVJBenG7hGEkK1zNLz/1kVZqZeHjAghN44MXs4CW/6H9x5DrHRgUOHf6/ViGNbU1PThhx9O+oSmpiaE0Iyu0C9durSqqurcuXM3e8I8fRthfrPdkHlpvvfe0Dlq5p8nEqQtLmDrH4ITxInOYYQwhFBKfExpWsLNap7vHTi7pug9RUU2Ff5HjeN6SxgXOJUrE8n/QYRQy4gxXzH/hjdTg/ceQ8w7MISsf59++umnn34a9t/EXGpqam9v7yw2AAAWOY02XQt1MUza0gKukM9WzXWDOq3/9qBbCpULbN54XkiuyOn4kBqraBvUWRurQq4hPkYRJyL/H5tGjHdWZrPbQgBCyyZN3MQMNW6CgYEBuGUALBhD59sI/0186atuurEmDEdaB8kCj4NtLFCyWDMIkiRTIZRQN/domtThVVKWRn3ctY+ZPD6clYYBQAsh6e8UYZ6VbwAajaa7u9vj8ZA/GgyGwD89efJkc3Pz2rVrmf9FAMw6giDo4/4xSZJE9oL0iNnRMET97qzMSZHECNiqGQTv+uN//eEd/ytXUtczun14l3b+bW0Gc1xQk/9vvvkmW3/fvn37LBaLRqNBCJ04cWJ0dBQhtHv37vj4+BdffPHgwYPHjh0j0/zdf//9JSUl5eXl8fHxLS0tH3zwQVpa2uOPP85WSwCYRZZ+jXVYT5ZVq0owDmu3uh1tG6TLW0vDuXIGsEJRkT14tgUh5HN7De1DivKsUGsoCzj93zRiDEwGAABzQYX/mpoatv6+119/fWhoiCwfPXr06NGjCKE777zzxmMF27dvP3nyJHnDkEKhuO+++5544gm5XM5WSwCYRYP+4/4IofQVrCX6dbi9J/3XB+TJJQtsu/j8Ii/LwjgYub6jbewNI/zLxEKVLHbQZEcINY8Y7ls0SdoVAMIW2oW/zB0/fvxmf7R37969e/fSP/7whz/84Q9/GJFGARBRuNc3fKGdLCfkpcWyN6o73jE07r84eGuJauongxkliBUl5KWRlzlpGtWlD4RTSbkygQz/nRrzuMcbw4/0JzZYwFibcgQABGmsrtttGyfLqtWsbfrz4vjhFirzZqJYuCKHtesDQHjo5X/7mNGuCefq3rI0avkfJ1D7GFz+C9gE4R+ASBs43UwWuAJeWk0RW9Ve6NXo7S6yvK00g8+F3+5Zllx5bbpe2xjOoeWSFBl9bLMZkv8DVsEHBAARNW6w6pr6yHLa0kJ+jJCVagmC+KSZyiIg4nM3FsJ5v9kXnyEXSWPJsqYhnPAfK+TnJFH7opog/ANWQfgHIKIGzzTTB2Uz1paxVW39kF6tt5LlWwqUsewlEQJhwzBMUZlDlvVtg16nO4xKyv3z/316q83lYa1xIOpB+AcgcggcH/TP/MemJCQUpLNTLUEcqFeTZS4Hu71soV0QN3+lVFPz/7jXp23uC6MGOvkPAfP/gFUQ/gGIHH3boENnIcsZa8vYSnjeNGLs1FBpYdblp8njRKxUC5iTl2Ry+VyyrKnrDqOGohQZj0O9T5pHDFM/GYDgQfgHIHIGvmoiCxgHU7GX6PdgPbWujGHoLkgOP5dwhXx5GXXiX9PQS+Ah5+4V8rgFydR9P7D8D1gE4R+ACHHbnWO1XWQ5uTJH6N8UxlDrqLF1lDoStiY3NSU+hpVqAVvo/f9um5O8BjBU9PL/iNmht7N5rzqIZhD+AYiQ4fNtPn9Onoy15WxVe6Du2tB/Z1U2W9UCtiRX5dDlsbqeMGooV15LDNU4DPP/gB0Q/gGIEHrmXygVKypypn5ykDo0JnpCeGVOipKlGQXAIpEsTpaTSpbDW/7Pk0tj/BsIGob0rLUMRDcI/wBEgrlvzDKgJcuqVaUclnLyHKhT0+W7YdV/rkr27/+3jRrtoyGv33M5GH37X+OwAY/UHetgYYPwD0AkDHzVTJcz1rAz89+pNdf7x4I1WQpVQhwr1QLWpVRdS/83WhvOBEBlehJZsLm8vf4EDwAwAeEfgBnnc3uHz7eR5cTCdLbu+Nl/5VogubuKndUEMBPiVXKx//ZFevtnSCr9o38E8/+AJRD+AZhxo1c6PeNUNn62hv6NwwY6Cczy7OTspIlXZoO5A8OwlEX5ZNnYPeI02UKtITk+JlVCneloGILdf4AFEP4BmHH9JxvIAk8kSF1awLxCgiDooT+GoX9ZDDfBz3Wpi/Pocnj7/+n5/w6NyeH2stMsEMUg/AMwsyyDOvLSd4SQalUJj41s/Jf6td3+7IHr89Ngw//cl5CvFPhTMoxdDWf+vyr92uW/LaHvHwRgAgj/AMysAf/QHyGUsb6SeYU4Qbx3lRo+8jjY16ph6D8PYBxOSjU1AaBrHfA4Qs7eU5KawPVn/62H5X/AGIR/AGaQ1+kePNtKlhPylRKVnHmdp7tHB012snxriQoy/M8XqYup5X8CxzX1Id//G8PnFfqz/zbC8j9gDMI/ADNo+EI7fc1r1i0sDP09Pvz9WmroL+Jzd1ZkM68TREZSSQZPJCDLo2Ht/6/yL/+PWcfHLA7WWgaiEoR/AGYKQRB9X9aTZUGciJVNf8c7hrQ2at54e2mGJEbAvE4QGVw+L7mSOp+pbVT7XJ5Qa6DDP0KoHiYAADMQ/gGYKWb1mKXfn+lvdRmXz2NYodPjozP8xwp5d5RnMawQRFjKImr53+f2aprUob48MzFOIqK2jjYMw/I/YATCPwAzpf/La5v+MtdXMK/wSOuAxUkNGe+qyBYLmH6fABGWXJnD9WfvH73cGerLORhW4c//0zxi9IZ+fTAANAj/AMwIt905fLGdLMtLM2NTmGb6s7k8hxr7yHKCWLC1RMWwQhB5PJGAvu1JU9/jC/34Pj3/7/T4OjVmNhsHogyEfwBmxNC5VvrDPZONTX//bOqnk73cU50r4HGZ1wkiL21ZIVnwujyaxpD3/1cEZP+tHYT5fxA+CP8AsI8gCHrmXySNDbzxJTzmcfdnLf1kOTledEtBGsMKwWxhOP8vEwtz/Ameawd1bLYMRBkI/wCwz9AxZBuhNmZnrKvgMB6pf9igdnmphd77FuXyOPCbO18xn/9fnEFljxg02rW2cTYbB6IJfIgAwD566I9xsIx1TO/40dudX7QNkmWVLHZVbirDCsHsSvMfAfW6PNrQ9/8vyriWPKp2AOb/QZgg/APAMqfJNnqFmtRNrsyJSWR6F9+Bul4vTpDlf1mcy8EwhhWC2ZVclUvP/49c6gj15TlJ8fTxv6sDMP8PwgThHwCW9Z9sxH3URD3zTX8jZscJ/41BufL4pZkKhhWCWTdh/t8bYv4fDobREwAtowanx8dy+0B0gPAPAJtwr4+e+Y9NSVCUMc3M80FdD0GN/NHXF+dhMPRfEK7b/18f8v2/i/yXR3h8RPMIpP8D4YDwDwCbRi51uPzJ2LM3VWHM9uj1G2xne8bIckmqLPDQF5jXUqpy6fz/Q+fbQn15ZXoiffsf7P8H4YHwDwCb1MfryAJPJEhfVcqwtv+t7faP/GHov6BwhXw6AbC2Ue0OcQN/DJ9XkiIjy7UDeoKeIAIgaBD+AWCNqWfU1DNKllWrS/kxQia1dWnNV/qpgV1VelKR/+MeLAzK5UVkgcBxeq9o8Ojlf4PD1WewsdkyEB0g/APAGnrojxDK3ljNsLb9V7rp8teXME0cBOYaeWmWID6GLA+dbw/15YsDj//B/D8IHYR/ANjhMttH/En+FRXZsamMkvw3jxiaRoxkuSZbkZMkYdo+MMdwuBylfwOgoWNwXG8J6eWpEnGqhPr2AMf/QBgg/APAjsDzfsyH/h/4L/bFMHSff5EYLDDK5cV0mb4gKnj0BEC31mIZd7PWLBAdIhr+7Xb7H//4x0cffbSmpqaoqOjAgQNTP99isfziF79YsWJFdXX17t27m5ubI9NOAEJ13Xm/ZJminNF5v9ZRY+uoiSyvyU1VyWKZtg/MSbK8NLGcmtcZOtsa6g4++vgfgVDdEKT/A6GJaPg3Go2vvPJKT09PUVHRtE/GcXzPnj2ffPLJrl27/vVf/9VgMOzevVutVs98MwEI2eiVTqfZTpazNjI97/dhg5osYAjtrMpm1jQwd2EYlr6SOh5iHdab1WMhvbwoRRbjzx54pV/LcuPAQhfR8J+cnHz69OkTJ0789Kc/nfbJhw8frq2tff7555944okHH3zwrbfe4nK5L7/8cgTaCUCo1MeunfdTrS5jUlW3ztIwRCVyWZGTrJTC0H8hU62+djp08ExLSK/lcznVqiSyXDekd3kh/R8IQUTDv0AgUCiCTVl65MgRuVy+ZcsW8sfExMTt27cfO3bM7YYlLjC3mHpHjd0jZFm1qoQvZnTe7yP/0B8hdFdlNpOqwNwnVkgTC1Vkefhiu88T2gWANVnJZMHtxRtg/h+EgjfbDbip1tbW0tJSTsAkakVFxf79+3t7eyddO5iPiS8Iv9luyLw0d3qv94taupy5oYpJkwZNtkt9GrK8OEOemRA3c//AudOB8xGLvadaXWLoGEQIeezOsbrutKWFwb+2Mj2Rx8W8PhwhdLFPO1+uhID3HkPBdOC0WcLmbvjXarVLly4NfCQ5ORkhpNFobgz/OI6bzebINY4lBEE4HA4UxP8TuNEc6T2XyT54roXACYRQQrHKJ+YyeSvuv9jl81FTuJty5DP6rp4jHThPsdh7MfkpiIv53F6EUM/xWnFBSkgvL0qKaxgxIoQu9o5+vTyNx2zfSWTAe4+hYDpQJpsmUdjcDf9Op1MgEAQ+Qv7ocrlufDKHw5FKpRFqGXvI725SqRR+B8IwR3qv7fMGDsZBXIQQKr5jBZP34ajFcXXEzOVyEUJlaYmLctPZauSk5kgHzlNs9p4UpS8vHjrbihCydI0Kca4oIS74V68uSG/WWBBCbpwYHicqlPPgkxDeewyx0oFzN/yLRKIJy/zkj0Lh5Aur8/RthPnNdkPmpVnvPa/TPXCyiSzHpyfJy7KYNObjpn6CQAhhCKF7qnIi8O+a9Q6c11jsvYzVZWT4J3Bi6Fxr/u01wb92SaYCO9tGTgNf6tdWpicxb08EwHuPIeYdOHeniRQKhVZ73VEWjUaD/EsAAMwFA6ebPePUdFTOlsVMfhX1duepLmr/YEGytCQVMvxHkcTCdLGCGrUPnGokcDz410pEghJ/isnLfVocFtRBcOZu+C8uLm5pacEDfg0aGhpiYmJycnJmsVUA0AgcV39+lSwLJeLADG5h+KSpz4dTH9x3V2XDqCiqYBxO5voKsuzQWbTNfSG9vCaL2vFnGnd3aeffLigwK+ZQ+NdoNN3d3R6Ph/xx27ZtOp3u6NGj5I8Gg+Hw4cMbNmyYsCEAgNkyWtvt0FF52rM2VXP54S+lmcfdx9qHyHJ2Ylz1PJm/BSxSrS7jcKkP5IGTjSG9NnDD/6U+yP8DghLptf99+/ZZLBZyGv/EiROjo6MIod27d8fHx7/44osHDx48duyYSqVCCG3durW6uvrpp5/u6upKSEh49913fT7f97///Qg3GICb6T1yhSxwBbys9ZVMqvpnc7/HRw39d0Zk1R/MNUKJOHVJAZn5f6y+Z9xojUmID/K1SbGiPLmkW2dBCF3q035jaT68hcC0Ih3+X3/99aEhapRz9OhRcnB/5513xsdPfKNzudzXXnvtd7/73VtvveVyuSoqKp5//vncXLj2FMwJxu4ROtVP+qpS+ubWMNhcns/bBqmqZOJlWfPj6DZgXeb6CjL8Ezgx+FVzwZ0rgn9tTZaCDP9j1vF+oy0rMdivDiBqRTr8Hz9+/GZ/tHfv3r179wY+IpVKn3322WeffXbm2wVAaHr9q/4IoZxbFzGp6kjrgNNDnfW/qyKbA+O2aJVYpIpNSbCPGRFC/aca826voZcDprUsK/ndK91k+VKfFsI/mNYcWvsHYL5w6MyjVzrJcnJVblxqYthVjXu8n7UMkGVFnGhVbioL7QPzE4ZhmbdQGwCdRttYXXfwr02TiumbIc+rxyChHpgWhH8AQqb+oo7w79LP3bKYSVVftA3ZXVSa9zsrs7kcGPpHNdXqMq6AmpRVB8wwBWN5NnUoesjk6DPYWG4ZWHAg/AMQGo/DOfAVlepHkqlILFKFXZXb6/ukiTrilSAWrM9PY6F9YD4TxIrSV1F3ABo6h029o8G/dnXA1NHZ3tDuDgZRCMI/AKHpO17vdVL5KHO3LGGyxfpE57DFSZ10vaM8ix/0Qi9YwLI3VdNldcBtUtNKk4qzk6gl/3O9MP8PpgEfNwCEwOf20vf7xSRJ0paFcDnbBF4c/7iRGvrHi/gbC2c2wz+YL+KVSYqKbLI8fLHDaQxhGn9VDnVdkM7m7IT8P2BKEP4BCMHg6Wa3dZws525dwuFxw67qdPeo3o6Wo+0AACAASURBVE4lDN5emiHih18VWGByNlMbSggc7ztRH/wLV+Wm0JNRZ3pg/h9MBcI/AMHCfXjPkctkWRAXk7GmLPyqCOKjBjVZFgu4W0symDcPLBjyssy4NOo4Sd+XDfRi07SSYkXF/tsizveO0WmkAbgRhH8AgjVyqYPO8pt96yKukB92Ved7x0Yt1CzC1pIMsWDu3r0JIg/DsJxbqQkAj93Z/2VD8K+l5/8tTk/ziIH9xoGFAsI/AEEhCKL7s0tkmScSZG2oCrsqnCA+9A/9BTzOtlIY+oOJ0leViGRxZLnnyBWf2xvkC2uyk+nTo2dh/h/cHIR/AIKibVRbB3VkOXN9hSBWFHZVtQO6AaOdLG8uSpeI4BYrMBGXz8vduoQsuywO+qzptCQiQaX/yqiLfRqPL4S7g0FUgfAPQFDooT+Hy8lmkOWXIIiD9WqyzONgt5dnMW8bWJAy1lcI4qi7JHqOXMa9viBfSM//j3t8Vwd0M9I4MP9B+AdgesauYUMHdVVV+qrS4K9iu1HjsKHbv4HglgJloljIQvvAQsQT8unrJMb11qHzrUG+cGmWgs+lFgDO9oSQOAhEFQj/AEyPHvpjGJa7bQmTquhVfwxDOypg6A+mkrWxmh9DfUHs+viCzxPUDoAYPm9JJnVv5NUBndWfWgqAQBD+AZiGdUg/VtdDllMW5zG54Kd9zNQ6aiLLa/NSkxlcEwyiAV8szN5MTQA4dJb+k41BvnBtHpUA2IsTp2ECAEwGwj8A0+j65AJdztu+jElV9Ko/htBdldlMqgJRImfrYkEctc+065MLQeYAqEqXy2KoLaVfdgxDAmBwIwj/AEzFOqwfudRBluUlmbKc8C/k7dVb6of0ZLkmO1kpjWWhfWCh48cI829fTpbd1vGeI1eCeRWXg60voG6Q6jfaevTWmWofmLcg/AMwla6PL9Ajp4K7VjCp6oO6Xrq8E4b+IGiZGypjEqndpr1Hr7osjmBedUuBki6f8G9cBYAG4R+Am7IOXTf0TywI/1Yetd56pZ86grU4Q07fzAbAtLh8XsFdK8my1+nu+PBsMK9KlYhL/AmAz/aMuYI+NwiiBIR/AG6q6xPWhv4H668N/b9WncOoWSD6qFaVxCupZD4Dp5pMvUHt5tvgnwAY9/guqDUz1TgwP0H4B2ByLA79+wzWi31asrxIlZQrl7DQPhBNMA6n9Bu3kGWCIJrfPkHg06fzW56dLBZQN0me6BieueaB+QjCPwCTu37ov5JJVfSGf4TQPTD0B2GRl2SmLSsky6be0cEzLdO+RMDjrs6lNqu2jZlGzEFtGgBRAsI/AJO4buhfmpkYsIsqVING20X/vGtVelK+QspC+0BUKvn6Oq7/csi290+7rePTvmRDYcAGwE6YAADXQPgHYBKBQ/9CZkP/A/W99Jnre6qzGTULRLeYhPiCHf5DgLbxprePT/uSnCRJViJ1c+DJzmG4AQjQIPwDMFHg0F9RlpWQz2Dob7Kf76WG/hXKxMJkGQvtA1EsZ8sSeg/gyKWO4Uvt076EngCwOD2X+mADIKBA+Adgos6Pz19b9b+T0Yb/92q76aE/bPgHzHF43KpHt2Ic6kaf5n3Hp00DsDYvTcijPuqPtA7ObPvA/AHhH4DrmPs1bA39u7Tmi2pqw395WkJRCgz9AQuk2Sn5t9eQZbfN2fj3z6fO6SsW8NbmUxkAOzRmNWQABAghCP8ATND+wWm6zGToTxDEu1e66R/vX5rPqFkABMi/Y7kkg7rTb6yup+fwNJmAtxar6PLh1oEZbBmYPyD8A3CNvm1A29RHllOq85gM/RuGDC0jRrK8PDs5D876A/aQSwBcPnWmv/3AaX37VLP6qoS48rQEsny2Z9QyHtS9QWBhg/APAIUgiLb3viLLGAcrumd12FXhBPHulS6qKgx9fXEeC+0DIIAkQ1H6jQ1kmcCJ2r/802myTfH8raUZZMHjI462wQ4AAOEfAL/RK50m9RhZVq0qjU9PCruqcz1jfQbqs3hjoTJNKmahfQBcL2NtuWp1KVl2mR1X/vSxz+W52ZMXZ8hTJDFk+WjbIFwBACD8A4AQQrjX1/7BGbLM5XOZpPnz+PD/raVW/QVczj3VuSy0D4AbYBhW/uBGiUpO/mjqHa197dObJQPmYNjtZZlk2er0fNU1EqFWgrkKwj8ACCGkPl5n15jIctbGavp+1TAcax/SWJ1k+bayzESxkIX2ATAZrpC/5Ik7BfHUsH6srqf57RM3OwiwLj8tXsQny5809+NTnhcACx6EfwCQy+LoOnSBLAviRPl31IRdldXpeb+uhyzHCnk7KrJYaB8ANydWSJf9n510MuC+Lxs6DpyZ9BuAkMfd4j8CMGYZhzsAoxyEfwBQ50fnPOMusly4cxVfLAq7qvdqu+0uL1m+pypH7P9QBmDmyHJSFz1+O50LqOvTS23vn570G8CWYpWAS33sH6zvhQmAaAbhH0Q765Cu/1QjWY5XJmWsqwi7KrXe+kX7EFlOl4m3lKimfj4AbEmpyq14aDP9Y8/hy63/e+rGbwCSGMGmYurq6gGj/Uq/NnJNBHMMhH8Q1fxXp1OfkiVfX8/hhvlLgRPEGxfa6c/bh2oKeRz4/QKRk7G2vOLhzRhGzQH0Hr1a99+HfR7vhKftKM/ic6nnHKhXT50xECxgkf54crvdv//979esWVNZWXnfffedOXPmZs98+eWXi65XURH+sAyASQ2fb6PzpSRX5ijKw1+qP9Ex3D5mJstLMuWVDM4NAhCezHUVFd+89g1g+ELbxRcPuu3OwOckiIUbCqkJALXeenVAF+lWgrkh0guTTz311JEjRx566KHs7OyDBw/u2bPn73//+9KlS2/2/F/+8pdiMXVmmsvlRqqZICp4HM7W/z1Flrl8bukDt4RdlXnc/c5lKs+PgMd5qKaQefMACEPGmnIun1f/+lHc60MIGToGz/zmnSXf3SHJVNDPubMi61j7kA8nEEL7r3YvypBz/N8YQPSIaPhvaGj45z//+dOf/vTRRx9FCO3cufOOO+544YUX/vGPf9zsJVu3bk1MTIxgG0EU6Th4lr4tLe+2mlgGt/H+/UK7w03Nst63KDfZfxALgMhTLi8WyuKuvPKxx+5ECDk05rPPvVu+ezOdIygpVrSpKP1o6yBCaMBoP9szuiYvbTZbDGZDRCf/Dx8+zOVyv/71r5M/CoXCe++9t7a2dmRkqgQUNpsNVqcA60y9o31fNpDl2GRZ7vabTkFN64J67FwvdYYqKzFue2kmC+0DgIGkItWqp78uVkjJH30eX/3rR+r+etjjoBYC7q7MFvhvAX6vtsfjmzxZEFjAIjr6b21tzc7OjouLox+prKwkH09Lm/y756ZNmxwOh1gs3rRp01NPPSWXy29W+Xz8ikD4zXZD5iUmvefzeBv+5yi946/0wQ0cHje8qszj7r+dbUOIQAhhGPbtVcUcbH68G+Htx8Tc773Y1IRVP3+g4fWjmnoqEcXQuVZ920DlN2+Vl2VJYwTbSzM+alAjhDTW8WPtg1tLMiLWtrnfe3NcMB2ITbegE9Hwr9VqFQpF4CPkjxrNJNknJBLJrl27qqurBQLB5cuX33nnncbGxg8++CDw2wMNx3Gz2TxDzZ45BEE4HA4UxP8TuBGT3lN/esXUT73rFItyBSpZeO8fgiD+61ynyT+i2l6slPOJ+fJWhLcfE/Ol9/J3rROmSfs+vUKGCrvOfO6F95VrSnJ21KzLkB1uwhweL0LoH5c6K+Ti2EilqZgvvTdnBdOBMtk0q5kRDf9Op1MgEAQ+IhQKycdvfPLDDz9Ml7du3VpZWfmTn/zknXfe2bNnz41P5nA4UqmU7fbOOPIXUiqVwu9AGMLuPUu/dvhEI7mTVBAfs/hb2wThLtUfaR1sGrOQVWUmxD24opQf7rnByIO3HxPzqPdk965XVRc0vH6UTms9dq7D1q2pfGTLvywteOtiB0LIhROf9+gfXh6hLavzqPfmJlY6MKLhXyQSud3X3TPtcrnIx6d97Y4dO37729+ePXt20vCP5u23SMxvthsyL4XRe7jXFzjtX/bgBqEkzOv41Hrr25c6EcIQQjwO9t21ZQLePDucAm8/JuZR7yUWpK/55a72979SH68nH7FrTOd/+17GxiqlWDjscCOEjrYNbi5KVyVMMr06E+ZR781NzDswoiMVhUKh1V6XZIr8MTk5OZiXp6amzpdpVTBntR84Yxmg3oSpS/LTloY53HG4vS992ej1f414cFlBdlL4twQBMNN4Qn7ZgxuX//hrIn+AJwii/1jd2jNNUo0JIUQQ6PXz7bAeHz0iGv6Li4vVarXNZqMfqa+vRwiVlJRM+1qCIIaGhuAQIGBC29zXc+QKWRbEicof3Bjed2ecIF451TRqGSd/XJIp3wr5fcF8IC/NXPfMbtWqax+5fLtz2eW2/NpOntvTOmo6BRcBR42Ihv9t27b5fL79+/eTP7rd7gMHDlRVVZHb/oeHh7u7u+knGwyGwNe+8847BoNh7dq1kWwwWEhcFkf93w7TP1Z+a4tQGhteVe/X9lwd0JNlRZzo8TWlMIcJ5gu+WFT16LZlP9hJ32otjxWl9msWHatNGta9fbnL6vTMbgtBZER07b+qqmrbtm0vvviiXq/Pyso6ePDg0NDQs88+S/7pv/3bv128eLG9vZ38ccOGDbfddlthYaFAILh69eo///nPkpISOmcAACEhcLz+9SMuM5XkJ3tjVUp1XnhVnewcPlivJssCLudHGyvjhHxWGglAxCRX5Kz79UPtH5xWH6/ncTkyscDocBVfatMN6t6Uiv+/28JPgwHmi0gn/f3d7373n//5n4cOHTKbzUVFRa+++uqyZcsmfeaOHTtqa2uPHDnidruVSuW3v/3txx9/PCYGkqmBcHQeOq9tVJPleGVS8X3rwqunYUj/2plW+sfvrCmBJX8wT/FEgrIHN6bVFDW+8TkxarS5vB6fTz6i8/zPkeNO14a7V8Gc1sKGLYCNHs3NzQihsrKy2W5IyAiCMJvNcPolPMH33lht9+U/HSLLXAFv9c8fiE+/af6oKXRqzc8dqXV6fOSPX6vOuXdRbhj1zBHw9mNiIfWez+Pt+vhC86HzwyZqYxYHwypWFC95ZCudN5BdC6n3ZgUrHThvzigDEB7biKHur9ct+YcX+9V6696jdXTsX1+Q9rXqHHaaCMCs4vJ5Rfes3vzMQ7KsFPIRnCA6L3ed+r9v9p9sWABDRDApCP9gIXNZHJf+86DXSWWbyN26RFlTFEY9ar312SNX6Ut9qtKTvr2qGAYuYCGRZCru+/23zcuKcA4HIeTweIxmR+Obx6786RB9MxZYSCD8gwXL6/JcfulDh85C/phUnFH0tTVh1NOhMf368BWbi4r9pWkJP9pYwePA7w5YaIQC3q7v3t60ebE5SYoQ0jtcLq9vrK7n1P99c6yue9qXg/kFPsLAwoT78Nq/fGpSj5E/xqUmLP7eHZzQM/LWDuqeO1LrcFNz/gXJ0p9sqpx32f0ACFJWYvx9G6uaVpf3luXgGDZmHffhhNs6fvnlQw1vfE5PpIEFINI7/wGIANyH1//1MH3RmVAiXvbDuwWx0+eWnuCL9qHXz7XRS59laQk/3lQZw4ffGrCQbS5KbxoxXMQwU7Ks8EoH3zaeJhEjhAa+ajK0D1bv2S7LSZ3tNgIWwOgfLDQEjjf8z9Hhi1QCCZ6Qv/TJu8Ty0DYwe3z46+fa/nb2WuxfnCH/t1urIfaDBQ/DsO+sLlVKxQ5JbP26qq6sVL3dRf6RXWM6+9z+7s8uEzg+u40EzEH4BwsK7sMb/ufzoXPU0Xwun7v4eztCHazo7c5nPrvyedsQ/cjmovQfbaycR7f5AcCEWMD78abKGD6X4HL6yrLPLCm0+u8CJnC87f2vLr540GmyTV0JmOPg4wwsHD639+p/fTJ4toX8kcPjLv7eDkV5VkiVtI4af3boYpeW2jCIIfSNpfmPrCzicmCfP4giSmns928pJ0+3WOTST6oL8YJ0+k91rf1f/f/7YD/gvAbhHywQHofz4h8O0J9HHC5n8XdvT64M4Wi+DycO1PX++vBViz/neayQ99SW6h0VWXDGD0ShRSr5w8upKzF9At4/UhLFdyzn+VNcu23jl18+1Pz2cZ//QCyYXyD8g4XAPmo8+9x+Qwc1Xc8V8JZ8/86QsvqPWRy//PTye7U99GJ/TlL8cztqKtOTWG8tAPPF1pKMO8ozyTKOsL9ZnNLHtkmzrl3Rrj5ef+Y371iH9LPUQBA+CP9g3tM2qc88+65thLoikh8rWv6Te5Mrgh33EwRxvGPo3z66QE/4I4TWF6T96valyfFwxwSIdg8szV9fkEaWfTjxSkO/+KHNuVuX0E+wDunP/PrtvhP1kB9wfoFtzGAeI3Ci8+MLXR+fJ3DqcycmKX7Z/7k7Pughu87m/OvZtvqAsYtYwH1kZfHqXDjaBABCCHEwbM/qEoIgTnWNIoS8OPGfp5p/vLGqpjSr/m+HyYSAPo+vad9xbVNf5TdvFcCX5nkCRv9gvnIarQ3/9WnnR+fo2J9YqFr9828EGftxgjjSOvCvH54PjP2laQm/vWsFxH4AAnEw7DtrStfkUb8XHh/xwrH6TrFw7a92B26vGavr/uqX+3St/bPUTBAa7i9/+cvZbgNTWq0WIZScnDztM+cgl8slEolgZ1lICIIYvtB++eWP7CNGjj/5btYtlYv2bOfHCIOpYchk/8OJhmPtw17/VwceB3tgaf6jK4tj/TubogG8/ZiIqt7DMGxppmLU4hgw2hFCOIEu9mnFsaL1d9QI42MMbQPkt3Cv0z18rs3n8SYWpmNTJsaOqt6bCcw7ECb/wTzjNNqa9h0bq+uhH+GJBOW7NqavLAnm5V4c/7ix70BdLx34EUIFydI9q0tUslj2mwvAQsHBsO+tLeNg2OnuUfKRdy53GRzO3RurEwtVtX/5lNx/QxBE96eXNA29ld+8FfIDzmUw+p9l8BU4eLgPV39Re/XVT6yDOvIRgiASctOW//hrScUZwdTQqTG/8EXD2d4xOvQLeZzdNQWPriyWxghmqNlzGbz9mIjC3uNg2NJMhdeHt2vM5CNdWsug0baiLCtnXbnb7jT7b9lwWxyDp5t9bk9Cfvqkd21EYe+xC0b/ICoQBKFr6W/dfzLwfBGHy1HdWlX+tXXcIBLxOtzef1zp+qJtKHBrcmV64rdXFSviYKcSAMHiYNgDS/MTY4V/P99B/jZd7NOOWC79eFNVxe5NirKsxr9/7rY5EUIETnR/dnn0anflt7YkFihnt9ngRhD+wVxn7B5pP3BG3zYQ+KA0O6Xym7fi8XzOdJfvEQRxQa35+4UO0/i1y8pihbyHagrX5qXC4AOAMGwtyUgQC/90ssnjIxBCA0b7v3988cn15ZWL8xPylS3vfklfumEfM57/7f9m3lJZePeqMK7dAjMHWwAnNZubmxFCZWVls92QkBEEYTabpVIpBKFJWYd07QfOTkgsyhcLi+5enXlLBcKwaXtPYx3/n/PtdYPX5SRZk5e6a1lBdM72B4K3HxPQewihTq35D8cbjA7qizWGofsX55FZMkevdjXtO+YyO+gn82NFhXetzLylksPlQO8xxEoHQvifTfA7cDOWAW3P4cvDF9oD358YB8tYW164c5VQIkbT9Z4Xxz9rHni/rsftvXY1WUp8zKOriiuUiRH4J8x98PZjAnqPZHK4/nCiscO/FQAhtDgj6fE1ZfEivtvubN1/cvBMS+Dz45VJpQ/cklSSAb3HBIR/CoT/BYNc4+89ckXb3Dfhj5Q1RYV3rYxNTQh88s16r1Nr/tvZtj7DtRvJuBzszoqsnZXZgukWC6IHvP2YgN6jeXz4mxc7vgi4ITNRLHxifVlJagJCSNvU1/LuCduoMfAlyVW5ylsrlMU50HvhgfBPgfC/AOBe38iljp7Dly3+Xf00RUV20T2rpZkTT3ZM2nsOt3f/1e7PWwcD39ZFKdJvryxWJcTNVOvnJ3j7MQG9N8GXncOvn2sjtwIghDAM3bsod2dlNgfDcK+v73h956HznnEX/Xyfz5deU1SwY4UkQzFLTZ7HIPxTIPzPa7YRw8BXTYNnWty28Ql/JC/JLLhzeWKhatIXTug9giAu9mneOD9xi9+DSwvWF6RxoriHbwbefkxA792o32B76cvG4YD1/pJU2eNrSsm7M1wWR8eHZwe+aiITBPl8Pi6XixBKXZyfv2P5jd/vwRQg/FMg/M9HPrd35HLHwKlGQ+fwhD/COBzl8qLcLUskmVMNCwJ7T2Mdf+N8e+31W/xW56bsrimELX43E81vP+ag9ybl9PjeON9+smuEfkTE535zeeG6/DSyoyz92tb3Tula+unwT1JUZGdvrFaUZ02dKxCQIPxTIPzPI7jXp2vuG77UMVbX7Q0YppN4IkHm+orszYtiEuOnrYrsPXFc/GctAwfqeyds8XtkZRHc1Tu1KHz7sQh6bwpfdY28fr7d6fHRjyzLUnx7ZbHE/13c0DnUcuArc8fIhBeKFdKsWypVa8vhiODUIPxTIPzPfbjXp28bGLnUMVrb7bE7b3yCLDslY115Wk1RkEn7EUIEQZxp7/ugeXjUcm3VALb4BS963n4zAXpvamPW8f861Rx4IiBOyPvm8qJVuSkYhpG9RxjGuz65qKnvmfBaLp+rXF6cvqo0sUAJkwGTgvBPgfA/Z40brNrGXm2jWtc64HVOHOsjhPgxwvSVxRlrK6ae57+Rxjr+1sWOC72jXC4XIar3YItfSBb8229GQe9NCyeIjxv73qvt8QXcr7E4I+mRlcWJYiHde+a+sd6jV0cud+Je34QaYpLi05cXK1eUBH+Fd5SA8E+B8D+nuCwOY9ewoWNI19xnHdZP+hwOj6soz0pbWpi6OJ8b4g17Hh9+qFH9UYPa48P9y4eYRMR/YGn+unzY4heCBfn2ixjovSCp9dZXvmoeNNrpR0R87tcX59WkxSXIZHTvuSyOgVON/Scbxw3WGyuRZCiUy4tTF+UFHv2NZhD+KRD+Zxfu9dmGDea+MUPnkLFrxD5mvNkzMQ5HXpapXFaUsiiXLw55bQ8niDPdo/uvduvt5PEhwufz8Xi8LcWqexflxkXTRb2sWBhvv9kCvRc88iv7wXp1wDQAkRYn3LO2vPj6cI77cE19T9+Jen3rwKSxKV6ZlLI4P3VJviRDEc09D+GfAuE/kggcHzdY7aMm65DOMqC1DmitwwYCx6d4iSBOJC/LTq7IVlRkC8K9X6dx2PDOpU51QCYfhIgcmXjPuvLsJEl4dUa5+fj2mzug90I1YLT95XRrt86CECK/u3O53LV5aQ8szU8QT9zxM260jlzsGDrfaunXTlpbTJKE/EhJKsnkRd9Xfwj/FAj/MwH3+pwmu8tkc5psTqPNabTZx4z2MZNDa75xie5GGIcjzU5WlGcrKrJl2SlM9u+0j5k+qOttHDYEPiiNEXxjaV5FUowsYP4QhGQuv/3mPui9MOAEcaRl4L3annGPl165E/A4t5Vm3lGeGTtZFLcO6YfPtw5fbHdQ3xsm4vC4iYXpyRU5iors2NSEKPnvgPBPgfAf9t/uto67THYqwJtsgWW3dWISnmnxYgQJ+crEfGVCvlKWkxrqov6NWkeNH9T1No9ct5og4HF2lGfdXp4p4nHh85cJCGBMQO+FzeRwvX2562THYOC+3Vgh787yrK2lGcLJzuwQBGEd0I1e7Rqt7bLekBiUJpZLFOXZ8rKsxCLVwj46COGfAuF/qr8Cx51mu1NvHTdanQZyHG91Gm0us91psgczjp+CSBobn6mQqOSSzOR4lTwuNYGVUzpeHL/Upz3cMhB4agghhGFoQ4Hy3kW55FQhfP4yBB3IBPQeEwRBXOkefK95uP+65TwkEfFvLVZtKVZJbp6tyz5mHKvt1jT0GjqHb7bsiGGYJFORVJyRVJyRWJjOEy203F8Q/ikQ/pE/zDvGTHaNyaE1j+ssTqN13GB1Gu1TL8wHiSvgiZNlsSmy2JSE2BRZbLIsNjWRvHmPReZx97H2oS/aB+krREkYQityku+pygk81AefvwxBBzIBvccE2XvxEsm53rH3ans01utygfC52Lr8tG2lmSpZ7BSVeMZd+tYBbaNa09jrNNpu9jSMg8lyUpOKMxILVbK81OAzi8xlEP4p0Rb+yc13Do3ZrjE5NCb7mMmhMTm0Jp+H0VAe42BCSaxIFitKiBPK4kSyWFFCvCghTiiNFSXE8WIEM/cx53B7L/drz/SMNg4bJrwfMQytyknZWZVz4wcBfP4yBB3IBPQeE4G95/HhX3YOH6jrNd2QBjRPLlmbn7oyJ0Uy5fCdIAjbsF7ToNY2qY2dQ7jvpgMejIPFp8sT8pUJeWkJBcqYJMk8/e+D8E9ZwOEf9/rGdRa71uTQmB0aExnvHVrzFO/vqfFjhKKEOKEsVpQQJ5LFiWRx1I+yOKFUHOEEW1rbeMOQoX5IXzeooy8Kowl4nHV5advLMpTSyUcA8PnLEHQgE9B7TNzYey6v72TnyKct/WOWibuOOBiqSk9alCGvSk8ibw+agtflMXYN69sG9K0D5r4xAp8qwAniRJLMZGl2ijQzWZqdEiOfN98G5mX4d7vdL7300kcffWSxWIqKin7wgx+sXr36Zk8eGxt77rnnzpw5g+P48uXLf/azn2VkZNz4tAUQ/hFBuG3Ocb3FoTU7NCaHzuLQmh1ak9Nom/rtOykOjxuTJIlJ/H/t3XlYE2caAPAvJySBgIGAiopo5SinFIsHihpagYoK67FqxQrYrlYfW6pV21372MvbZT2x4FOqrWcXghQUtrVbla1UBQEVERUXkYByBAgJuWb2j293Nk0AE46A5P39NTP5MvPlhSdvZub73rG1FthwBLbWAluOwNZ6iC3HwbZ/74ERJFnTLK+sb7lf31Ja0yjROb4VcAAAGaVJREFUeTKYLmdbzuteI0JfGtbhSGAKfP/2EASwJyB6PdFZ9AiSvFH1LPt2VXldc4dvHMrn+Ls4jBPajXHkO/M5XZf5UsuVjRVPGsoeN9x93PK44wmEupjWbJthApthApvhApthApuhAo4jnz4gy4e/kOk/MTExNzc3NjZ29OjRGRkZpaWl33zzTVBQkGHLtra2mJiY1tbWFStWsFistLQ0kiTFYvGQIfpVnwZ++idJUqtUq9va1W1KVRsebN+mlMoUTa2tT5sIuUopbeveCf1/b8k72XOd7HlOdnjZeohNvxfKJklSrtI0ypW1LfLaFkVti7ymWf6osbW98zsUXDZjgqvTlDFDvYcNMaZ4H3z/9hAEsCcgej3x3Og9ami98qA2/2Gt4R0BCpfNcHPgD7fjDuVzh/K5w/hcAc+qw4kDCCGVTCF9IGm6X9N4X9L8qFar0hjTTxqNZmXP4zryOY52HAc+R2DDtuVa8blWdjw2n9uP9QZevPRfUlKyYMGCDz/8MD4+HiGkVCpnz57t4OBw6tQpw8YpKSm7d+8+e/asn58fQujBgwdRUVEJCQmJiYl6LXs9/eMydoRGSxIESRAkQZIESWi1CC/gjVoSkSSh1ZJaQqvUaFVqrUqjVWm0ag2hUmuVGo3qv/leLW9Xtyk7G3+n99TLLjCt2VwnOx5O9s72XKE9z8neyp5nhm+fmua2ZoVKQ5BagtASpIYgNASp0RJaklRqCIVao1BpFGqNQq1VqDQylUYqV0oVSsPr+R3iWTH9hgsmuTkHjHBkMUz41QLfvz0EAewJiF5PGBk9giRv1TTmP6y9Wd3Q0q42Zs8cFsOOwx7CteKxmdYsJpfN5LAY1iwmh8WwYjIYNBqDTqOTiKhrVD9pUEkaVU/q1U+bWfTu/BEZbCaLa83ksJnWbKY1m8n934I1m8Fm0pkMGpPBYDFoDAadyaCzGHQmg0an0eh0Gp1Go9HwMqLRaHSaFZ/LMaV8Wa/8+zG7/c5uuHDhAoPBWLRoEV61srKaP3/+3r17JRLJsGHD9Brn5ub6+vri3I8QGjt27KRJk86fP2+Y/nuXskV+5dPvuhhHagbW9jZcIZ8rtOMK7blCO67Qjutkz7bl9MsXTfKVO79U6D+Xs4dYDNpLQjvf4QI/Fwc3B1so1A8AMESn0fxcHPxcHAiSfNTQWvykofhJw4NnLZrOb4kq1FqFWlFrMICgY7Y2yNOGPk4bYseNdLSVSRplNY0ySWO71Kjvf61Ko1XJkNTIT/McY2a94rVwWu/syzhmTf9lZWWjR4+2sfn/3C2c3cvKyvTSP0EQ5eXlf/jDH3Q3+vr6XrlyRSaT6e4BIaRSqUiSxNcAek4tV/JmeXQ13aSXUD8D6UwGjU6nM+g0Bp3OZNAYdCrNqxBSIUKqbEKPOy2k39fcaG1u7rY93AmdRmPSaSwGnc1ksBl0JgP/2Ja318nL6rq/W+OvnYAOQQB7AqLXE92InjsTubtyyFEcNUGoNVqVllBrCQ1BmD4+qgMyeyZycrLxd7JBiCRIQqMlNFpSSxBaLakhCC1Bao27ntldLTSaSVnsuQG0srJ66aWXumhg1vT/7NkzofB3z3XFq0+fPtVrKZVKVSpVZ4310j+dTid6Y2o7xuJasQwKUFuyrqfe9i/48u0hCGBPQPR6otvRo9EQm0FnM+h998VEo9MYbCaDbdb8aKqe//uZ9eO1t7ez2b8beW5lZYW367VUKpUIoQ4b45d0+fv793pXAQAAgEHMrOPDra2tVarfDePEudzaWr84M870HTbGLwEAAACg28ya/oVC4bNnv5t8iVednJz0Wtrb27PZbCMbAwAAAMAkZk3/np6ejx49ksn+P6iyuLgYIeTl5aXfLTrd3d391q1buhtLSkpGjhypd+MfAAAAAKYya/oPDw/XarWnT5/GqyqVKj093d/fHw/7r6mpefDgAdV41qxZpaWlpaWlePXhw4dXr14NDw83Z4cBAACAQcms6d/f3z88PHzv3r07d+48ffp0bGzskydPNmzYgF/duHFjZGQk1XjJkiWjRo165513UlNT09LS4uLiHBwc4uLizNnhPtLS0vKXv/xl4sSJAQEBy5Yte+5kD4IgTpw4MXfuXD8/v+Dg4NjY2Lt375qnqwOQqdHD1Gp1ZGSkh4fH0aNH+7qHA5nx0SMIIj09/U9/+lNoaGhAQMDs2bMPHTpkOPB2EFOpVLt27QoJCfHz81uwYEF+fn4Xjevq6tatWxcUFBQYGLhq1arHjx+brZ8Dk/HRy8vLe++990Qikb+//6xZs7Zv397S0mLOrg5MJv37UVasWOHh4fHpp58a09jcRX+VSmVSUlJWVlZzc7OHh8e6deumTp2KX1q2bNlvv/1WXl5ONa6trdWt+b9582ZXV1dz9rYvEASxZMmS8vLy+Pj4IUOGnDhxQiKRpKenjx49urO3bNq0KSsra+7cuePHj5fL5WVlZVFRUV08K2EQ60b0sK+//nrfvn1yuZwqOmmBTIpeW1tbYGBgQEDA9OnTHRwcioqKxGJxUFDQsWPHLKTOXV9UKLccxkcvODjYyckpLCxs+PDh5eXlp06dGjlyZEZGhuGQcItifAApeXl5GzdulMvlS5cu3bJly/OPQQLzys7Odnd3P3/+PF5taGgICgpKTEzsun1eXp65OjigmRo9rL6+/pVXXjlw4IC7u3tqamrfd3OAMil6SqXyxo0bulv279/v7u6en5/f5x0dAIqLi3X/W9rb28PCwhYtWtRh46+++srd3b24uBiv3r9/38vLa8+ePWbq68BjUvSuXr2qu5qRkeHu7n7mzJk+7+UAZlIAqTYzZszA33Jbt2415ij9/GAYC5Sbm+vo6Pj666/jVYFAEBER8dNPP+nNcqSkpaX5+fm99tprBEHI5R0/Is9ymBo9bPfu3W5ubnPmzDFLHwcuk6LHZrMDAwN1t7z22msIId0BOoNYhxXKi4qKJJIOCmB3VqHcfN0dYEyKXnBwsO5qWFgYsph/s86YFEAsJSWFJEmTLm1C+je3srKyl19+ma7zRD5fX1+FQlFZWWnYWCaTlZSU+Pr67t2795VXXhk/frxIJMrJyTFjfwcWk6KHlZSUiMXijz76yEIuWXehG9HTVV9fjxCykAvaXVQo12uJK5T7+PjobvT19a2qqtKd5WRRjI+eIYv6N+uMqQGsqalJSUlZv369SXdMIP2bm2HlY1zJwLDyMUKoqqqKJMns7Oy///3vGzZs2L17t0AgSExMvHTpkpm6O8CYFD2EEEmSn332WWRk5Pjx483Rv4HN1OjpSU1NtbGxmTbNrE8l6S+9VaG8j7s5QBkfPUMpKSkMBmPWrFl91bkXgakB3L59u5eX1xtvvGHSUQZ0TeMXC0EQanVXj6Rks9k0Gs2w8jFe7XBMNb7aL5VKz5w5g2sbz5w5UyQSHT58eJB9C/dF9BBC6enp9+7d27dvXy92dQDqo+jpSk5O/te//vXJJ5/w+SY8lvTF1UcVyi2E8dHTk5WV9f333yckJDx3MO/gZlIAr169mpeXd+bMGVOPAum/11y7di02NraLBjk5OWPHjjWsfIxXOyxmjDeOGDGCeq4Bj8ebMWNGVlaWRqNhMgfPn68voieTyfbu3RsfH2/4OOlBpi+ip/f2pKSk+fPnL1mypOe9fSFAhfKeMD56uq5fv/7xxx+HhIS8//77fdu/Ac/4AGo0mi+++AJPCzf1KIMnf/S7MWPGbNu2rYsG+EKrYeVjfD2nw2LGeKOjo6PuRgcHB7VarVAobG17+hzegaMvonf06FE83b+6uhohVFtbixBqaWmprq52cnLS+3H9QuuL6FHy8/M//PDD6dOnb926tTc6+2IQCoV1db97FjVUKDee8dGj3L17d9WqVePGjdu3b99gOrHpHuMDKBaLKysrt27dir/lsLa2turqagcHBw6H08VRLD3KvUgoFMbExDy3maen540bNwiCoEZglZSUcDgcNzc3w8bOzs6G/wdPnz61srLi8Qbuc3i7oS+iJ5FImpub9e6HJScnJycni8Viw1LTL66+iB5WXFy8Zs0aHx+fpKQki/pS9vT0LCgokMlk1PArqFBuPOOjh1VVVSUkJAgEgpSUlEH2zdY9xgdQIpGo1erFixfrbhSLxWKx+ODBg3gaRWdg6J+5hYeH19fX5+Xl4dXGxsYLFy7MmDGDOhmtqqqqqqqi2kdEREgkEqrkU2Nj408//TRx4kTd8duWw6ToLVu27KAOXAkrJibm4MGDI0aM6Jf+9y9T//cePHjw9ttvu7i4HDlyxNJqsECF8p4wKXrPnj2Li4uj0WhHjx4VCAT90+MBxvgARkZGHvw9hFBoaOjBgwefezvA3FX/gFarXbJkyb1793DltZMnT9bU1Hz//fdjxozBDWbOnIkQunjxIl6tr6+fN2+eXC5fsWKFra3tyZMna2trT58+7enp2W+fof+YGj1d1dXVIpHIkqv+mRQ9mUw2e/bsurq6999/39nZmdrJqFGjLGQaxbp163788cfly5e7urrismtpaWkTJkxABiVKZTJZdHR0W1tbXFwck8lMS0vTarWZmZmWnMyMj97cuXPv3r2bkJDg7u5Ovd3R0dEyC5tSjA+gHg8PDyOr/lnQ1bwBgsFgfPXVVzt37jx+/LhSqfT19d22bRv1/WvI0dHx5MmTO3bsSEtL02g0AQEBu3btsszcj0yPHtBlUvSkUimuMbJnzx7d7dHR0RaS/nfu3JmUlHTu3DlcoTw5ORl/+RqysbE5fvz4l19+efjwYapCuSXnfmRK9PATTFJTU3U3vvrqqxae/o0PYLfB2T8AAABgcSzx/jEAAABg4SD9AwAAABYH0j8AAABgcSD9AwAAABYH0j8AAABgcSD9AwAAABYH0j8AAABgcSD9AwAAABYH0j8AAABgcSD9AzAI7d+/38PDw8PDA5fx78KmTZtwy2XLlvVdfzz+Jz09ve+OYsj4OABgaaDmPwB9qKCgIDY2VncLnU7n8XgjR46cPHnyW2+9JRQK+6tvA4pSqQwJCWlpaUEITZs2LSUlRa9BdXV1WFgYLlK+fPnyjz76qB96CcAgAukfALMiCKK1tfXOnTt37tzJzMw8e/Ysfohn75oyZQqXy0UI2dra9vrO+4KVlVVERAR+wml+fn59fb2jo6Nug3PnzlEPKImJiemHLgIwuED6B8BMIiMjfXx8ZDLZjz/+eO/ePYTQs2fP0tLSNm/e3OvHCgwMDAwM7PXd9qmYmBic/rVa7Q8//PDWW2/pvpqZmYkXvLy8LPaJlwD0Ikj/AJjJ1KlT8WlrXFzcpEmT1Go1Quj+/ft6za5fv/7dd98VFRXV19ez2exx48bNmTNn4cKFLBaLalNeXp6SklJYWPj06VM6nS4QCEaNGuXv7//mm286OzsjhPbv33/gwAGEkIuLy8WLF6k3Xrt2bd++faWlpWw2e+LEievXrzfsZ3V1tUgkwsvHjh0LDg7Gy/gp4wih6Ojo7du3442pqamFhYUPHjxoampqa2vjcDijR48WiUTLly/Hlx+MFxAQMGbMmIcPHyKEMjMzddN/cXHxo0eP8DKOYVlZ2enTp2/fvl1bW9vc3EySpKOjI45AUFBQ1wfy8PDAC9u2baMuJGzatCkjIwMh9Oqrrx4/fpxqXF9ff+zYsV9++aWqqkqj0QwdOjQkJGTlypXDhw836dMBMNBA+gfA3GxtbXk8nlQqRQgNGTJE96W//vWvycnJ1Kparb558+bNmzdzcnJSUlJwQr1///6iRYsUCgXVTCKRSCSSgoKCCRMm4PTfoZ9//nnNmjUajQYhpFAocnNzCwoK3NzcevJZUlJS8AfBWltbS0tLS0tLc3JyTp06xePxTNpbdHT0nj17EEJ37typqKgYN24c3k6d+rNYrNmzZyOEbty4cfLkSd331tTU1NTUXLhw4csvv+ytuwNFRUWrVq1qamqitlRVVZ04cSIrKys5Ofm5vzMAGMgg/QNgVjKZLD09nUqZERER1EvZ2dlU7g8JCQkMDGxoaMjIyJDL5devX9+2bdtnn32GEMrIyMC5f+jQoXPmzOFwOLW1tRUVFcXFxV0cV6FQfPzxxzj3s1ismJgYOzu7c+fOFRUV9eTjDB06NDg42MXFhc/nkyRZXV19/vx5uVx+7969EydOrFy50qS9zZ07NykpSavVIoTEYvGGDRsQQmq1Ojs7GzeYPn26QCBACLHZ7ICAAE9PT3t7ex6P19ra+uuvv5aWlpIkuWPHjsjISGtr6558LoSQTCZ79913ce53cXGJiIiwtrbOzc2tqKhobW1du3ZtXl7eizK0AgBDkP4BMJPNmzfr3ubncDhr166lLrMjhFJTU/HCvHnzduzYgZcnTJjw3nvvIYTS09M/+OADe3t7pVKJX1q6dOnbb79Nvb25ubmLo1+8eLGhoQEvf/LJJwsWLEAILVq0KDw8HN+G6J7MzMzW1tbCwkKJRKJQKMaOHevt7X3t2jWE0JUrV0xN/87OzlOmTLl06RJCKCsr64MPPqDT6b/88gv1ayk6OhovLFy4cOHChXfv3r13755UKmUwGCKRqLS0FCEklUpv3brV81Pz9PR0HDE7O7v09HR7e3uEUHx8vEgkamxsbGxszMjI0JvWAcALBNI/AP0jLCzsj3/8I7WqUCjKysrwslgsFovFeu01Gk1JScm0adOCgoLwzemkpKSLFy+6ubm5ubn5+/sHBQUxGIzODnfr1i1qOSoqCi+MGDEiMDCwoKCgex+BIIjdu3cfO3aswx8QtbW13dhndHQ0Tv91dXUFBQWTJk06d+4cfsnR0TE0NBQv3759e+PGjRUVFR3upHuH1lNYWIgXmpubqQEQuoqKiiD9gxcXpH8AzCQyMtLT07OoqOjnn39GCGVlZeGR/zQaDSHU0tJCTWzrTGNjI0IoPDw8Li7u22+/ValURUVF1NV7FxeXI0eOUPfL9eAp9QghHo+ne2Fcb36dHt0uqVQqvVePHTt29OjRzt7bvYsKYWFhdnZ2+EqGWCx++eWXcbgQQlFRUUwmEyHU3t7+zjvvPHv2rLOdGHa1Q11/uq6vpqD//TkAeEFB+gfATKiR/1u2bMEz3K5evZqZmTlv3jz0+wn6M2fO7PDatbe3N17YuHHj6tWrCwsLKysrKysrL168+PTp0ydPnmzduvXbb7/t8Oh8Ph8vtLW1tbe3U78A6uvr9VrS6f8vBkrdaCAIoqqqSq/l+fPn8YKTk9PBgwc9PT3ZbPbOnTu7+E3wXGw2OzIyEg/ry8vL8/T0pBIzdeX/2rVrVO6Pi4tbuXKlQCBQKBQBAQHGHIJGo+HE397eTm2kZhZQ7Ozs8IJQKFyxYoXhfvqiYAMAZgPpHwBzW79+fU5OTmtrK0Lo0KFDUVFRDAaDy+V6eXnh6/9SqTQ2NlZ3pl9ra+ulS5fwmf3jx4/t7Oz4fH5oaCi+GB4SErJmzRqE0O3btzs7qI+PD7WclZWF7/1XV1dTl7gp1A8FhNDNmzfxIc6cOWN4skvdkvfx8fHz80MIKZVK6mS922JiYnD6l8vlf/vb3/BGb29vasKe7lyDqKgoPBiQ+i3yXHw+H5/ZFxcXL126FCF0+fJlw9CNHz8e77OpqWnKlCm6xQZIkvz1119HjhzZrc8HwIAA6R8Ac+Pz+UuXLsWD/P/973/n5OTgm/Hx8fF4In5hYeGcOXNmzJhhZ2cnlUrv3Llz48YNJyenN954AyF0/vz5ffv2BQcHu7q6CoVChULxww8/UHvu7KAzZ84UCAQ4hW/durW0tBSP/De8RG9jYzN69Gh8NpycnFxWVtbe3n716lXDfbq5ueFm//znP7ds2eLo6Jibm4sn7veEn5/fuHHj8H19an6j7lw+3cmKGzZsiIiIePLkCTVE4Ll8fX2vXLmCEMrMzKyrq7O2ts7PzzdsFhMTc/jw4aamJo1Gs3jx4vDwcFdXV5VKVVlZ+dtvv+F6APALALy4IP0D0A+WL1/+zTff4Nx25MiR2bNn02i0qKioioqKI0eOIIQePnzYRR5Vq9VXrlzBOUxXQkJCZ2/hcDiff/752rVrtVqtWq3Gdx94PJ63t7fhiW9CQsKf//xnhBBBEPhsfuTIkSwWS69LCQkJly9f1mg0BEHgHXK53Ndffz0vL8+UYHRg3rx5u3btolap6f6Yj4/P1KlTL1++jBC6f//+/v37EULR0dG4bs9zxcfH5+fn4+v/+GeNvb39qFGjSkpKdJvZ2toeOnRo9erVTU1NcrnczA8rAqCvwRP/AOgHAoFg/vz5eLmiouIf//gHXk5MTDx58uScOXNGjBjBZrNZLJazs3NISEhiYmJaWhpuIxKJ3n333cmTJ7u4uHA4HCaTKRQKp0+ffvjw4a6f2icSib7++usJEyZYW1vz+XyRSHT27Fl3d3fDlgsWLPj888/Hjh3LYrGEQuHixYvPnj1rOEgwKCgoNTV1/PjxbDbb1tY2NDT01KlTHe7QVHPnztWdxTBz5kw8746yf//+5cuXC4VCFovl6uqamJj4xRdfGLnzyZMnHzhwwNvbm8Vi2dvbR0VFpaenjx071rBlYGBgdnb26tWrvb29bWxsGAwGn8/39vZ+8803cSR78hkB6F+05w42BgAAAMAgA2f/AAAAgMWB9A8AAABYHEj/AAAAgMWB9A8AAABYHEj/AAAAgMWB9A8AAABYHEj/AAAAgMWB9A8AAABYHEj/AAAAgMWB9A8AAABYHEj/AAAAgMWB9A8AAABYnP8AMMlXQ6z0DDgAAAAASUVORK5CYII=;" parent="1" vertex="1">
          <mxGeometry x="1488" y="1150" width="682" height="483" as="geometry" />
        </mxCell>
[truncated: 249,986 more chars]
