# Supplementary material for: DNAwhisper: An Integrated Deep Learning Pyramidal Framework for Multi‐Trait Genomic Prediction and Adaptive Marker Prioritisation
Source: Plant Biotechnol J. 2026 Feb 27;24(6):4005–26. doi: 10.1111/pbi.70619 (PMC13205711; doi:10.1111/pbi.70619)
Supplement: Supplementary file 1 — Figure S1: A comprehensive analysis of residual distributions for pre‐trained versus non‐pre‐trained DNAwhisper models. Figure S2: An analysis of the residual distribution for DNAwhisper across validation and test sets. Figure S3: Analysis of the distribution and prioritisation of marker importance for DTT and DTS traits. Figure S4: Inter‐expert correlation matrix. Figure S5: Evaluation of DNAwhisper model stability across DTA, DTS and DTT traits via multi‐fold cross‐validation. Table S1: Trait‐associated candidate genes identified in the proximity of the top 50 significant SNPs for DTA. Table S2: A detailed list of the top 50 key genomic loci for the DTA trait selected by the DNAwhisper model. Table S3: Trait‐associated candidate genes identified in the proximity of the top 50 significant SNPs for DTS. Table S4: A detailed list of the top 50 key genomic loci for the DTS trait selected by the DNAwhisper model. Table S5: Trait‐associated candidate genes identified in the proximity of the top 50 significant SNPs for DTT. Table S6: A detailed list of the top 50 key genomic loci for the DTT trait selected by the DNAwhisper model. [file PBI-24-4005-s001.zip › pbi70619-sup-0002-FigureS2@figureS2.drawio]

<mxfile host="Electron" agent="Mozilla/5.0 (Windows NT 10.0; Win64; x64) AppleWebKit/537.36 (KHTML, like Gecko) draw.io/28.0.6 Chrome/138.0.7204.100 Electron/37.2.3 Safari/537.36" version="28.0.6">
  <diagram name="第 1 页" id="jUonE1oF7qUX_OfgbVGY">
    <mxGraphModel dx="4757" dy="1451" grid="1" gridSize="10" guides="1" tooltips="1" connect="1" arrows="1" fold="1" page="1" pageScale="1" pageWidth="827" pageHeight="1169" math="0" shadow="0">
      <root>
        <mxCell id="0" />
        <mxCell id="1" parent="0" />
        <mxCell id="rBD3_tpfgUX2GQeDqXnd-1" value="" style="shape=image;verticalLabelPosition=bottom;labelBackgroundColor=default;verticalAlign=top;aspect=fixed;imageAspect=0;image=data:image/png,iVBORw0KGgoAAAANSUhEUgAAAxAAAAJHCAIAAACPZydRAAAgAElEQVR4nOzdd1gU194H8DPbWcouIIIiRVQQUQMWsGts2NBYouYqphtjNP3eq8lNYkze5OZGo1ETNdHEoMYSo0FQNIJdEUPsCFFQRIoIwi5lYeu8f0wcx6VsYdlF+X4eH5+ZYcrZObOzvznnzDkUTdMEAAAAABrGc3QCAAAAAFo6BEwAAAAAJiBgAgAAADABARMAAACACQiYAAAAAExAwAQAAABgAgImAAAAABMQMAEAAACYgIAJAAAAwASBoxPgGCEhIUZLeDyeVCpt3759eHj49OnTe/ToYYdkxMbGnj17lplOSUnp0KFD4+sPHz68oKCAmf7rr7+aN3GEEEJ27969ePFiZnrBggULFy5sfH1uCgkhQqFQJBLJZDIfH5+QkJCRI0cOHDiQoiijrRYtWrRnzx5mOi4uLioqynafwLT8/PwRI0Yw05GRkZs3b2amV69evWbNGmb6888/nzJlSktIlaPQNL19+/b4+Pjs7OyqqipmhIDFixc/99xz9kkA9yJp/FLkZly9unbtGh8fz0xzr3BCyMyZMz/++GPuytxLut4vqVKp/O2339LS0rKyshQKRW1trZOTk5eXV8eOHSMiIkaMGNGpUydS56vROOZA3PtD3SuQm3KLrpDFixfv3r2bEDJu3LgVK1ZoNJrBgwcrFArmr1u2bOnbt2/drZYvX/7dd98x09HR0atWrTLzcKTh20gLvAE69l5kf2lpaXPmzDFzZfvfiLKzs2NiYgwGg1Ao3LdvX0BAgD2PXhdKmP5mMBiqqqquXbu2c+fOp59+etOmTY5O0eNAq9VWV1cXFhaeO3du27ZtL7744rhx4y5fvmzbo+zevTvkvtWrV9t2583n0Ur2qlWrlixZcv78+crKysd4PKVff/01Ly/PzJVpmt6wYcOwYcM+++yzlJSUgoKC6upqvV5fVVV18+bNw4cPL1++fNy4cbdv327WNFvk0qVLTEDA4/Fee+01QohIJBo/fjy7AhtKctE0nZCQwM5Onjy5+VPaXIYPH85+7xydFiCrV69ms4OJ47k6d+4cHR1NCNFqtZ9//rkjEviQVlrCxDVkyBAnJyeFQnH58mWVSkUIoWl62bJlo0aN8vX1bdZD9+3b193dnZmWSqXNeiz769u3r4eHR3V1dXZ29p07d5iFN27ceOaZZ1auXDly5Eh2zR49ejBnnhDi4eFh53RKpVLmO0kI6dy5s52P3pCWlqqdO3ey0z169Gjfvj0hJDAw0GEJMo+vr2/37t3rLmxofa1W+/XXXy9fvtzknmmafuedd/bt28cu4fP5ISEh3t7eWq22sLAwNzfXYDAQQpj/hwwZUlZWxq6cnZ2dk5PTUCKb727w+eefM/HuyJEj2etq8uTJW7duZaYPHDjwwQcfiMVi7lZpaWlFRUXMtJeX1+DBg22SmBZ4A3Tsvcj+PDw82PsM4/jx4zU1Ncw0cw9n/+SQG9G8efOSkpIIIUeOHDl9+vSAAQPsnwYWAiby0UcfMUXBRUVFEydOrKioIIRotdrTp08//fTTzXro119/vVn371gLFy5kC7TPnj37wQcf5ObmEkK0Wu277767Z8+ejh07Mn+dNWvWrFmzHJVODw8Pi+oX7KOlpaq0tJSZ8PLy2rVrl2MTY77IyMj//ve/Fm2yb9++l19+uWvXro2vtnbtWm60FBMT869//att27bsEoVC8fvvv//000/M7JIlS7ibc+sNrUikdS5cuHDu3DlmmlvB16NHj+Dg4GvXrhFCKisrDx8+PHbsWO6G3GKnmJgYgcA2Pxwt8Abo2HuR/XXp0sXoPsOt9+Tewx2la9euoaGhmZmZhJAffvgBAVNL0a5duz59+hw+fJiZLS8vN1qhtrZ2z549ycnJWVlZSqVSLBYHBAQMHz581qxZ7HMSo6ioKC4uLjU1NT8/X6VSOTs7y+XygICAHj16jBo1qlu3bsxqjVThnzt3bu3atRcuXNBqtUFBQTNmzJg+fXq9yW6kmRFb5uzr68v9XD///HNWVtaNGzcUCoVSqeTz+e7u7l27dh03btyECRN4PNtX1EZGRv7888+TJk0qKSkhhNTU1KxatWrFihXMXxtqN2DyNBo1QCGErFmzhv0dYs6GUWOgdevWfffddwcOHCgsLPTy8jp8+LCZrYVu3769Zs2aU6dOKRSKdu3ajRs3bu7cuc7OzuwKDeVm3QyyItlGqcrJydm2bdvZs2cLCgrUarWrq2uXLl1GjBgxbdo0bpKMdrJx48bNmzfHx8fn5uYKhcLw8PCFCxeGh4fX+3lZRjUXJSUl7BL2YxoMhuTk5ISEhMuXL5eVlVEU1aZNm/Dw8KlTpxrd4IxahoWGhq5duzY9Pb28vHz+/PkmG8nZAU3TK1asWL9+fSPrlJWVff/99+zspEmT/ve//xmtI5fLp0+fPm3aNKaEqSVgryIPDw+jUqLJkyd/8cUXzHR8fDw3YKqtrf3999+5axIb3UZscgPUaDSbNm3Kysq6fv16eXm5UqkkhMhksuDg4JEjR06bNk0kEjFr1m1Gxr22mUZRjbRh0mg0iYmJBw4cuHr1qkKhEAqFbdu27d2798yZM3v27MndrdFOXF1d169ff/bs2crKynbt2o0fP37+/PlsquqVlJT05ptvMtMvvvjiv/71L+5fZ8yYceHCBUIIn88/fPiwj48PIWTfvn0JCQmZmZllZWU0Tcvl8rZt24aGhnbv3n369Ol8Pr+Rw5mvoqJi586dR48evX79elVVlbOzc6dOnaKjo6dPn25URpiTkxMXF5eenl5YWMjco+RyeadOnbp37z5+/PiAgIC6bQ0XL17M3hi5jfYmTpzIBEwnT568efMm+6RtfwiYHsJtnMF9WCSE5OTkzJ8/nykjYWi12oyMjIyMjO3bt69evToiIoJZfvPmzZkzZ7KNKAkhFRUVFRUVeXl5J06cqK2tZQOmhsTHxy9evFiv1zOzGRkZH3744ZkzZ9glTZGfn2/0SKHVaouKioqKio4cORIfH79u3TqhUNj0Axnx9PR86aWX2Hro5OTkmpoaJyenhtZv+mmsq6KiYubMmcyTtEUuXrz4f//3f1VVVcxsXl7eunXrjh079tNPP8lkMkv31kQ//PDD8uXLdTodu6SsrCwtLS0tLe2nn3769ttv6y0dUSgUM2fOzMjIYGbVavXJkyfPnj27ZcuWJ554oinpUSqVCxcuTEtL4y7Mz8/Pz89PTEwcN27cF198Ue/Pw4kTJz788EOtVtuUo9tQRETE5cuXdTrd0aNH//zzz969eze0ZkpKCltxIxQK//nPfza0Jo/Ha44nECtotVr2qSkyMtKolGjixInsRXXy5MmysjK2LiYlJYW98sPCwoKDg0kz30YsugFWVVXVrUItKSkpKSk5derUL7/8woQs1qWEVVBQ8NprrzE/2wytVpubm5ubm/vrr78+99xzixYtqvs6CyHkl19+2b9/P5vyvLy8tWvXXr9+/ZtvvmnkcCNHjvT09Lx37x4hJCEh4d1332Wvolu3bjHREiFkyJAhTLS0dOlStlKVwZyBjIyMXbt2TZw4kfscZbX09PQ333yTeehlKJXKc+fOMU1U161bx4Yy6enpL7zwglqtZtdUKBQKhSI3NzclJcXNzc2i5tvsQxdN04cOHZo7d27TP4t1EDA9UFBQ8McffzDTEomE+wSmVCpfeOEFtiFOQEBAx44dS0tLr1y5QggpKSmZN2/e3r17vb29CSE//vgj+zMfFBQUEBBQU1NTXFycn59vzm/DrVu3PvjgA/YL5unpGRoampubu3//ftt9VuLl5dW+fXs3NzehUFheXp6ZmVlbW0sIOXny5NatW5vp1aehQ4eyAZNGo7ly5Uq97+MwzDmNvr6+0dHRBQUFTEYQQjp16sRWtDNvJ3FlZWURQtzc3Lp160bTNHM/Msf27duFQmHv3r11Ot2VK1eY3MnMzPzkk0+WLVtm5k5YliabKz4+ni0JYFb28fHJyMhgzlVBQcFLL72UkJBgVORJCGHCRF9f38DAwIsXLzI/gRqN5uuvv/7hhx8aOSLTxOHgwYPMrJOT05AhQ5hp5pnyjTfeYKMlsVjcs2dPrVZ75coV5td3//79zs7On376ad09M5d0QEBAYGBgcXFxvb83TXT27Nm69T6zZs2qt6IhMDAwODh4x44dhJCvvvrK6BeIi63YIoSEhYV5eXnZKL0N2rp169GjR7lLzH/njnHx4kU2yGOf7lht2rQZPHjwkSNHCCFarXb//v2zZ89m/sStjzN6U685biPW3QDlcrmfn59MJhOLxZWVlVevXmWu8KtXr65ater9998n95uRcdvoGDXfaYhGo5k7d252djYz6+zs3KNHj8rKSvbxY9OmTXK5/NVXX627bUJCgkgk6tWrl1KpZB/VkpOTz50716tXr4aOKBQKJ0+evGHDBkLI3bt3U1NTBw4cyPyJmx1MqVtxcfHPP//MLJFKpT179nRyciopKSkqKjL/FmdSXl7eK6+8wobOwcHBvr6++fn5169fJ4Tk5ua+/PLLCQkJzDPw2rVr2WipW7duPj4+lZWVd+/ezc/PZ3OWKZriNubr3r07276Q29AwODjYxcWFOfTp06cRMDnSxx9/7OTkpFQqL168yHyR+Hz+kiVLPD092XV+/PFHNlp655132AxLTEx85513CCEKheK777774IMPCCH5+fnMX/v37899206lUp09e9Zk9X9cXBx7qUVERGzYsMHFxUWv1y9atGjv3r1N/7yBgYEHDx40aq5bWlo6atQo5n66f//+ZgqYmJbC3IM2srI5pzEqKioqKopbwzV27NjGq3UGDhy4cuVKNzc3QohGozEz5RKJZMuWLUxnE8ePH587dy5TGLlv374333zT5OvQRqxINsNgMHDjs7fffvuVV14h9wN6Nnz/4YcfmMvSyNSpUz/55BM+n3/jxo2JEycycefZs2e1Wm0jhQFMQQJbeWHUuOrEiROpqanMtEwm+/nnn5nILy0t7fnnn2dujrt27Xr++efrDQQ//PBDtsmI+dlhvoKCgrqBxbBhwxpa/7XXXouPj6+trU1PTz927NjQoUPrXY37O2R0VT/zzDPccIrY6GXsK1eusOG11Xtgp+ttvTtlyhQmYCKExMfHMwHTvXv3Tp06xSwUCoUTJkxgppvvNmLpDdDFxWXv3r3BwcHcgLuqqmrSpEnMPSQpKYkJmJhmZNyKOTObCe7evZuNlvz8/LZs2cKU68THx7OVZevXr//HP/5Rt7zZ1dV1y5YtTKEvt6ru9OnTjQRMhJDp06dv3LiRuc/89ttvbMDEngQfHx/m+iwoKGDrRr7//vs+ffqwO8nJyTl16pRNagxWr17NRktfffUV+2bl+vXrv/rqK0LI7du3t23b9sILLxDO3Xvq1KmfffYZu5OKiorTp08zZ2/cuHHjxo3jVszNmjWr3t5beDxe586dmXI1m79kbREETOT48ePc2YCAgJUrVxpV9yQnJ7PTFy5cYJ9ZuUXER44cYQIm9gZ6+fLlNWvWhISE+Pv7BwQESKXSRu7ULPb2RAh57bXXXFxcCCF8Pv/dd9+1ScDk6up6586dTz/9ND09vaCgQKVScSt3CCE3btxo+lHqZdSYo/EShSaexnrx+fylS5cy0RIhpPFmBFwTJkxgu+YaMmRI//79T58+TQgxGAypqanN/XIA68qVK3fv3mWmvb29X3rpJWZaJpO9/vrrbBx/5MiRugGTWCz+97//zTRlCAoK6tixI/O8q9Vqy8vLjSqgzcfW8hBCpk+fzv4SR0VFjRo16sCBA4QQmqaPHj1aN2Dq378/t4Gt+dnRfLy9vWfNmrVx40ZCyIoVK9iytMcAtyalbgEkIWTYsGFyuZwpqrx06dKNGzeCgoISEhLY+8Pw4cPlcjkz3Xy3EUtvgCKRyNXVdfny5WlpaXl5edXV1UYF+SUlJRUVFey33grci/zFF19kfu8JIZMmTdq8eTPzE15TU5OamjpmzBijbWfOnMlWkQ8fPpwNmNgvckMCAgKioqLOnDlDCElOTlapVFKp9M8//2R7qZg6dSrzdeYWxqxdu3bMmDEBAQEBAQHe3t6dOnVqvMTaTAaDgT0JQqHw4MGDbJFzdXU1u9qRI0eYgKl9+/ZM85UTJ058//33nTt39vf39/Pzc3Nzq3uKzMFesVVVVWq12ugtTrtBwGTs1q1bH3300YYNG7jPCmy8TAhJSUmpd8OioiK9Xs/n859//vmDBw9WVFRUVVWx/eswrxxHR0fHxsY2Xp1cWFjITjPNBRje3t5ubm7MS3xNsX///n/+859GdzeuysrKJh6iIdyPRghp06ZNIys38TTWy9fX19LSIIZRw+cuXbowAROp86GaFbewpFOnTtyGnNx2S9zLlRUQEMC9pLmtOppStMNNEvdyZZLEBEwNJSkyMtLq45pp8uTJlr6ANnfu3J07d1ZWVmZmZjZUDcQtfmbft2dERUV5eXmVlZWx9fs20XjHlebg3jqYKMSISCSKiYlhC8Pi4+PfeustbozC7X6p+W4jlt4A09PTX375Zba2saHENCVgavwiZ8s86r3IuX0gW/qlmzFjBhMwqVSq33///amnnmLr43g8Hvuc5u3tPXPmzO3btxNCTp48efLkSWa5u7t7v379Zs+ezS1zso5CoWCLl7RaLRstGWHPwKuvvpqenq7RaO7evcsWiguFwu7du0+YMGH69OmWPh1x7/YKhYJp/WJ/LaI1omOlpKRcvnx569atbJx+6dKlRYsWWbofg8HA1N936tQpMTFx3rx5YWFhbCCs1+uvXr26YsWKZ5991iZtt+vFvX/VW+Gl0Wg+/vhjdjUPD49BgwZFR0dHR0c30v7aVo4dO8ZOi0SisLCwRlZujtNodTmKpbhpa7zm0SLclxIsbfHDlg0wbPXWTFOSZLfssIhcLmeL7r7++ut6YwJuZcqVK1e4HSy9+eabq1atagmv+xnh/lqzP35GuCFRQkLC9evX2WY63O6XHHsbMbJkyRI2WnJxcRkwYACTEm4pWhO7WrXV987S5v8jR45km97Hx8drNBr2CWTw4MHt2rVj1/z4449Xr149evRobnO68vLypKSk2bNnc2tImhWbEZGRkXv37p0zZ05wcDBbIajVas+fP//JJ5+8/fbblu6Ze8Xa/z0bFkqYCCFEJBL16dNnzZo1U6dOZaqNDh8+fPLkyUGDBjErdOjQgWnaRlHU8ePHTd7ovb2933rrrbfeestgMJSUlOTk5HzzzTfp6emEkMuXL6enpzfSuUW7du3Yd/GuX7/OhtLFxcX1Fi9x66e575QxhzOSnZ3NrhMaGrpz504m0tfpdE1/CmlcSUkJU9PBGDlypMl7q5mn0fxbmNXvKxm9WMc2aCCcqkOjjGBfA/nzzz/r3acVbZy5xWPZ2dlMiSYzy7Rnr7tac+Mey+gscQevqDdJLeT1sbrmzJmzZcuWkpKSW7du1bvC8OHDnZycmCaPWq2W6Qbdrkm0nNFPab3rhIWFhYSEMBlXUFDA/VDc7pea9TZi0Q1QqVQyd2ZCiJeX1/79+9mSpOjo6IY+pqU6dOjANky+du0aN1w2eZE3hUgkeuqpp5h3Ms6cObN9+3am0wRyv7k31+jRo0ePHk0IUalUBQUFqamp//3vf/V6PU3TP/30E7ejYCvI5XJnZ2em9s3FxSU1NdVkEVHHjh2ZpmM6na6kpCQrK2v58uVMZh06dCg/P585XWbeBtmsdHFxkUgkTfksTdFCb1gO0a1bt0mTJrGzX3/9NTs9fPhwZoKm6aVLlxo9n2VlZa1cuXLbtm3M7KFDhw4ePMhcWzwez9vbe8CAAdz7SONFDtx+a7799ltmP3q9nmlYVxc3ejt69CjTOD03N7fe3oq5j8tCoZC5AxoMhuXLl7NvjjSHtLS0WbNmsR/cycnJZJ915p9Gbn12cXGxjZNOCCEkISGBfdQ+efIkWx/H4/H69evHTHMzYvv27cxT6a5du4xebmJZkWzuC1nFxcXs220VFRXcHk2sbuNlBe6xdu7cyf6upKenHzp0iJmmKMqeSWo6qVRa7xtPLE9PzxdffJGd3bZt29KlS5teXd6suAW6bJBRF7fij/vQxS18atbbiEU3QG5KBAIB+yseFxfH7QKGi/tza+b3jnv1/vDDD+xWiYmJly5dYnfbv39/c/ZmkRkzZjAT3Bc+2rZt++STT7Lr1NTUrF27ln1ckUqlXbp0mTRpEnuH4TZfsw6Px2OPWFVV9d///pdbpUjTNNPxCvuV371797Fjx5h1BAJBu3btnnzySW7DBovu3gaDgX1Gtc8wrw1BCdND5s+fzzZyvHTp0pEjR5ir5Pnnn9+9ezdz2R06dOjUqVNhYWGurq6VlZXZ2dlM8LtgwQJmJ2fPno2LixMKhUFBQd7e3kKh8M6dO+zPLTH13vizzz67a9cu5lL7888/R48e3bVr11u3bjU0IlXPnj3ZVy7v3LkzcuRILy+voqKiekuhu3TpIpVKmYLTS5cuRUdHBwUFZWdn5+fnUxRl2zHCVq9evXXrVqOhUQghIpFo+fLlJjsfM/80BgUFsQt3795969YtpjR+8eLF3FLrpqitrWW6p9Pr9ZcuXWJP1Lhx4/z8/JjpAQMGsC06d+/ezbSR5Jb5GbEi2Xw+/+2332Zbrixbtuy3335juhVgn8A8PT2Zdpf2MXTo0MjISKb7QYVCMWXKlB49euh0OqZDI2adyZMn26TlKSspKanuT76Hh0fdYp56uxUgZrweNX369B9//LGRYeBee+21a9eusT06bt269ZdffgkLC2OGA2riG23NITw8XCKRMM0G2I586oqJifnyyy+NKiLZ7pcYzXobsegG6Onp2aFDB6bpTFFR0ejRo7t163b79u3s7OyGUhIUFMSG9TNmzAgNDWU6cW3kWzNt2rS4uLibN28SQm7dujVu3LgePXpUVFRwb0cvv/xyc1QVBQYGst8v9uVBtrk3Q6vVrly5cuXKlcyQz66urmq1+sqVK2wFmU2+fQsWLDh8+DCzz61bt+7bty8kJMTZ2bm8vDw7O5tpshYaGsqsnJycnJKS4uTkFBQU5OXlxePx8vLy2KBHIBCwBfDc2+C33377xx9/MA3svvzySzaWunbtGtu0HD19tyD+/v4TJ05khwBcvXo1EzC5u7v/8MMPCxcuZJ5aVCpV3RadRo1CtFrtX3/9VXdI7RkzZjQ+6kJgYODSpUvfe+89pnKwtLSUacQ3ePDgrKysus8KTk5OCxcuZPs3YsaxIoTExsbWfZnZycnp7bffZjvFycvLY4YanT179pEjRyzt2aVx9TZ67dy58//+97/GWy9xmXMau3bt2rNnT+ZRT6/Xs30HL1iwwFYB04QJE5KTk41qOYODg5n3Ihljx46Ni4tjW4AyoZKzs3N0dHTdQSWtTvaUKVNKS0tXrlzJNJPKzs42qh9cs2aNncfAWr169YIFC5jsrq2tNcr36Ojojz/+2LZHzMnJYX/zWPWOEFdvtwLmEAqFCxcuNOphmYvH461cuXLt2rXr169nft01Gs358+eNVqMoyoEdE3OJRKLhw4czzdjT0tJ0Ol29XZx4enoOGTKE+14YqdP9UrPeRiy9AS5evHjhwoXMysXFxUwpxYgRI5RKZb3NEp5++mm2IITpadNkkkQi0ffffz9//nymFKeqqortSoMRGxvLjGTcHGbMmMHeHMjDzb2NMJ1VGi2Uy+Vsp+FN0bFjx/Xr17/99tvMIRQKhVFftaTOj2BNTQ03pmS98cYbbAuzQYMGtW/fnvnN0mg07DuSn3/+ORswsQspiho1alTTP4vVEDAZmz9//t69e5kHrIyMjOTkZKb2Nzg4OD4+PiEh4dChQ5mZmQqFgqZpmUzm7+8fHh4+ZMgQtlnSzJkzvb29L1y4kJOTU15eXllZKRAI2rRpExYWNnHiRHPqkidPnuzn57du3TpmZIDAwMDJkyfPnj2bqaKu67nnnnN3d//pp5+ys7MFAkFYWNizzz47cuTIent/iY2Nbdu27Q8//JCVlcX0b/HMM89wu2CxIT6fLxaLZTKZj49PcHDw6NGjBw4caGaltUWncd26dStXrjxx4kRJSUkjb+5YbeDAgfPnz//mm2/OnDlTUVHh4+PDDI3CfdtIKBT++OOPX3/9dXJycmlpqVwuHzx48IIFC9LS0uoNmKxO9ty5c4cPH97Q0Cj1vgDVrORyeVxc3MGDBxMTE5kW0MzQKE888cSUKVNsNVCr/cXExGzYsKGRfuH5fP6CBQtmzpy5e/futLS069evKxQKg8EglUp9fHw6derUp0+fYcOGNfcY3uaLjY1lAqby8vITJ05wq3W4pk6dyg2YuN0vcXfVfLcRi26AI0eO3LRp09q1ay9evGgwGPz9/adMmTJnzpyGeoEaOnToihUr4uLi/vrrr8bfrePy8/P79ddf4+PjDx48mJWVpVAoBAKBt7d3r169pk+fXrcjUBsaPXo0290DIWTgwIFGV5Szs/NXX311/vz5y5cv3717V6FQaDQaFxcXf3//AQMGzJ4921Ydq0ZGRiYlJf36669Hjx69du1aRUUFRVHu7u6BgYERERHDhw9nxwx49dVXu3fvfuHChVu3bikUisrKSpFI5O3t3bNnz6effpr7eqxYLP7pp59Wrlx59uzZsrKyel/lYV/VHDRokGMfP2xcCwMAAC3WzJkzmWKw0aNHs711ALRYmZmZTz31FDP9448/OrZKDo2+AQBai/fee48p4k1OTuZW5gK0TOvWrWMmnnzyScdGSwQBEwBA69GzZ0/mfTeDwdD4+K8ADpednc10kikUCq3oHNHmUCUHAAAAYAJKmAAAAABMQMAEAAAAYAICJgAAAAATEDABAAAAmICACQAAAMAEBEwAAAAAJiBgAgAAADABARMAAACACQiYAAAAAExAwJbCHtEAACAASURBVAQAAABgAgImAAAAABMQMAEAAACYgIAJAAAAwAQETAAAAAAmIGACAAAAMAEBEwAAAIAJCJgAAAAATEDABAAAAGACAiYAAAAAExAwAQAAAJiAgAkAAADABARMAAAAACa0xIApOzs7Ozvb0akAAAAA+FtLDJjUarVarXZ0KpqEpumKigqaph2dECAE2dGSIC9aFGRHi4LsaOFaYsD0eDAYDI5OAjyA7Gg5kBctCrKjRUF2tGQImAAAAABMQMAEAAAAYAICJgAAAAATEDABAAAAmICACQAAAMAEgaMTAAAA8PjQ6XQajcaKDWmaVqvVKpWKoiibpwoIIUKhUCAQWH16ETABAADYAE3TeXl5paWljk4INEggEPj6+np6eloRNiFgAgAAsAEmWvL19XVxceHx0OKlZaFpWqvVlpeX37p1q7q6OiAgwNI9IGACAABoKp1Ox0RLPj4+jk4LNEgul0skksLCQicnp7Zt21q0LUJgAACApmLaLbm4uDg6IWCCm5sbIeT3338vLCy0aEMETAAAALaBmriWj2m9VF5enp6ebtGGyFoAAABoXVxdXfPz82tra83fBAETAAAAtC58Pl+n02m1WvM3QcAEAAAAYAICJgAAAGhMfn5+SEjI7t27mdnVq1eHhIQ0sn5ISMjq1autPlxsbGxsbKzVmzcTdCsAAADQLBQqdbVG19xHcRYJ5FKxydXmzZuXmpp66tSpuq/yvfPOOwcPHjxx4oS7u3vzpLFB2dnZSUlJkydP7tChg50PbSkETAAAAM2iWqPbmJrV3Ed5sX9XcwKmiRMnHjlyJDk5+amnnuIur6mpOXz48KBBg8yPll599dW5c+dak9Y6srOz16xZExkZyQ2YNm7caJOd2xaq5AAAAB5/w4cPd3Z2TkhIMFqekpKiUqkmTpxo/q4EAoFYbDpEs5pIJBKJRM23f+sgYAIAAHj8SSSS0aNHnzlz5t69e9zliYmJzs7OvXv3/uKLL2JiYiIiInr16vXSSy9lZTVYNmbUhkmj0Xz22Wf9+vWLiIiYN2/enTt3uCsXFBQsWbIkOjq6Z8+eUVFRr7/+en5+PvOn3bt3v/HGG4SQOXPmhISEhISEpKWlkTptmO7du/fee+8NGDCgR48eEydO3LNnD/snpnHVxo0bd+zYMXLkyO7du0+dOvXSpUtNOlMNQJUcAABAqxATE7Nnz56kpKTZs2czSxQKxcmTJ8ePH3/37t3k5OQxY8Z06NChtLR0x44ds2fP3rdvn7e3t8ndvv/++3v37p0wYUKvXr3OnDljVFt3+fLl8+fPjx8/3sfHp6CgYNu2bXPmzNm3b5+Tk1Pfvn1jY2M3b948b968oKAgQkinTp2Mdl5bWxsbG5uXlzdr1qwOHTocOHBg0aJFFRUVzz77LLtOYmJidXX1jBkzKIrasGHDwoULk5OThUJhU8/XwxAwAYAJamW1plptxYYiZ7FY5mzz9ACAdfr16+fl5ZWYmMgGTAcOHNBqtTExMSEhIQcPHmR7Kp80adLYsWN37dr12muvNb7PrKysvXv3/uMf//joo48IIbNmzXrnnXf++usvdoVhw4aNGTOGnX3yySdnzJhx8ODBp556ys/Pr0+fPps3bx4wYEBUVFS9+9+xY0dOTs6XX37JVBrOnDkzNjZ25cqVU6dOZVuvFxYW/v777zKZjBDSsWPH+fPnnzx58sknn7TuLDUEARMAmKCpVmdsSbFiw7DZIxAwAbQcfD5//PjxmzZtys/PZxpZJyYmtmnTpn///nw+n1lHr9dXVFRIpdKOHTtevXrV5D6PHTtGCOHWoD377LOJiYnsrEQiYSa0Wm1VVZW/v7+bm9vVq1eN2p435Pjx415eXhMmTGBmhUJhbGzs22+//ccff7Ah0bhx45hoiRDSp08fQsjt27fN2blFEDABAAC0FjExMZs2bUpMTGQaG6Wnp8fGxvL5fIPBEBcX9/PPP+fn5+v1emZluVxucocFBQU8Hs/f359dwlSusWpra9evX7979+7i4mKappmFlZWVZia4oKAgICCAO0gfU23HHTq3Xbt27DQTOVVUVJi5f/MhYAIAAGgtunfvHhQUtG/fvnnz5iUmJtI0HRMTQwhZt27d119/PXXq1DfeeEMmk/F4vM8++4yNb5rik08+2b1797PPPhseHu7q6kpR1FtvvWWTPbPY4jGWbffPQMAEAADQisTExHz99ddZWVmJiYmBgYE9e/YkhBw8eDAqKuqzzz5jV6uoqDCnZyZfX1+DwZCXl8cWLN24cYO7AtNcadGiRcysWq3mFi9RFGVy/3/99ZfBYGALmZj9t2/f3mTabAvdCgAAALQiTJHSqlWrMjMzmWlCCJ/P55bKJCUlFRcXm7O3IUOGEEI2b97MLvnpp5+4KxgV/2zevJmt8iOEODk5kUZr6IYMGVJSUrJ//35mVqfTbd68WSqV9u3b15zk2RBKmAAAAFoRPz+/iIiIlJQUcj94IoQMGzbsm2++Wbx4cURExLVr1xISEvz8/MzZW2ho6IQJE37++efKysqIiIgzZ87cunWLu8KwYcPi4+NdXFw6d+584cKF06dPc5tGhYaG8vn877//vrKyUiQS9evXz9PTk7v5jBkzduzYsWjRooyMDF9f34MHD547d+69996rO8BLc7NrwLRo0SJuf1Os48ePm9PTAwAAwCPEWSR4sX9XOxzF0k1iYmLOnz/fs2fPgIAAZsm8efNqamoSEhL279/frVu39evXL1++3My9ffbZZ+7u7gkJCSkpKVFRUd99993QoUPZv77//vs8Hi8hIUGtVvfq1evHH3986aWX2L96eXl9/PHH69evf//99/V6fVxcnFHAJJFINm/evGzZsj179lRVVXXs2PHzzz+fMmWKpR+56ajmaBjVkPPnz+fl5bGzNE0vWbLE19d337593NUyMjIIIWFhYXZLmM3RNK1UKmUymcnaWbADZEcTVRaWWd2tgGt7D+4S5EWLguywIZVKlZmZGRoaKpVKHZ0WaAyTU1evXi0vL3/++eddXV3N3NCuJUwRERERERHsbHp6ek1NDVseCAAAANAyObLRd2JiIkVRbG9UAAAAAC2Twxp9a7XapKSkiIgIprPRuuxZV2hz9H2OTggQguywAavPnfFpR160KMgOG8JpfBQZXf+N1007LGA6efKkQqFoqD7OYDAolUo7J8mGaJpWqVTEjB4mwA6QHU1E63QajcaKDXU6ndEXGXnRoiA7bEittma8RXAUrVar0WgqKioMBgO7sPGezR0WMCUmJgqFwrFjx9b7Vx6Px44L8yhiIlY0pWwhkB1NVKUqE4lEVmwoEAhcHv4iIy9aFGSHDTGhJzwqhEKhSCRyc3NroY2+WdXV1SkpKYMGDWqkF9FH/QtM3efohAAhyI6msvrE1XPOkRctCrLDVnAOH0UWXfyOafSdnJyM9+MAAADgUeGYgCkhIUEqlQ4fPtwhRwcAAACwiAMCprKystTU1FGjRjEjyAAAAAC0cA4ImPbv36/T6VAfBwAAAI8KBwRMCQkJnp6eAwYMsP+hAQAAAKzggLfkduzYYf+DAgAAAFjNYf0wAQAAPN7UympNdbN3aClyFotlziZXCwkJaeSvcXFxUVFRFh23pqZmw4YNkZGRlm74iELABAAA0Cw01eqMLSnNfZSw2SPMCZj+97//sdPx8fGnTp3iLunUqZOlx62pqVmzZs2CBQsQMAEAAMBjYtKkSez0xYsXT506xV0CJjmmHyYAAABoIQwGw6ZNm8aPH9+jR48BAwZ8+OGH3FEgL1++/OKLL0ZFRfXs2XP48OGLFy8mhOTn5/fv358QsmbNmpCQkJCQkNWrVzvsA9gFSpgAAABatQ8//HDPnj1TpkyJjY3Nz8/funXr1atXt23bJhQK79279+KLL7q7u8+dO9fNzS0/P//QoUOEEA8PjyVLlixZsmTUqFGjRo0iptpIPQYQMAEAALRe6enpv/zyy7Jly9j+EaOiol566aUDBw7ExMScP39eqVRu3LixR48ezF/feustQohUKo2Ojl6yZElISEgrqdpDlRwAAEDrdeDAAVdX14EDB5bdFxYWJpVK09LSCCGurq6EkKNHj2q1Wken1MFQwgQAANB63bp1q7KykmmQxHXv3j1CSGRkZHR09Jo1azZt2hQZGTly5MiYmBiRSOSIlDoYAiYAAIDWy2AweHp6Llu2zGi5h4cHIYSiqFWrVl24cOHIkSMnTpx47733fvzxxx07djg7m+7I4DGDgAkAAKD18vf3T01N7dWrl0QiaWid8PDw8PDwt956KyEh4d13392/f//TTz9NUZQ90+lwaMMEAADQeo0dO1av13/77bfchTqdrqKighCiVCppmmaXh4aGEkI0Gg0hxMnJiRDCrNYaoIQJAACg9YqMjJwxY8b69eszMzMHDhwoFApzc3MPHDjw/vvvjxkzZs+ePdu2bRs5cqS/v391dfXOnTtdXFyGDBlCCJFIJJ07d05KSgoMDJTL5V26dAkODnb0p2lGCJgAAACahchZHDZ7hB2O0sQ9LF26tHv37tu3b1+xYgWfz/f19Z04cWKvXr0IIZGRkZcvX96/f39paamrq2vPnj2XLVvm5+fHbPjpp59+8sknn3/+uVarXbBgweMdMFHcorYWIiMjgxASFhbm6IRYj6ZppVIpk8laWxVvy4TsaKLKwjLrxsMKmz3Ctb0HdwnyokVBdtiQSqXKzMwMDQ2VSqWOTgs0hsmpq1evlpeXP//880y/CeZAGyYAAAAAExAwAQAAAJiAgAkAAADABARMAAAAACYgYAIAAAAwAQETAACAbbTAF8/BiNV5hIAJAACgqYRCISFEq9U6OiFgAtNNuU6ns3RDBEwAAABNJRAIBAJBWVmZoxMCjaFpurS0VKPRWBHaoqdvAACApqIoytfX99atW0VFRW5ubugLtKWhaVqj0ZSWliqVytLSUpqmKYqyKJsQMAEAANiAp6dnVVVVQUFBYWGho9MC9WNipsrKSpVK5eHhwYwfbCYETAAAADZAUVRgYOC9e/fOnDkjFoudnZ0tLWfSaDQikaiZktfK0TSt0+l0Oh1N01VVVWq1ulu3bnw+3/w9IGACAACwmfDwcI1Gc+XKlTt37hgMBou2RcBkBzwez8XFpU+fPszowuZDwAQAAGAzfD6/f//+vXv3ViqVFgVMNE1XVla6urqi/VOz4vF4MpnMisAUARMAAICNiUQiLy8vizahaVoikchkMgRMLRO6FQAAAAAwAQETAAAAgAkImAAAAABMQMAEAAAAYAICJgAAAAATEDABAAAAmICACQAAAMAEBEwAAAAAJiBgAgAAADABARMAAACACQiYAAAAAExAwAQAAABgAgImAAAAABMQMAEAAACYgIAJAAAAwAQETAAAAAAmCBydAACwE7WyWlOttmJDWqezeWKaj9UfU+QsFsucbZ4eAHg8IGACaC001eqMLSlWbNj16cE2T0zzsfpjhs0egYAJABqCKjkAAAAAExAwAQAAAJiAgAkAAADABAcETBkZGfPmzYuMjHziiScmTJgQFxdn/zQAAAAAmM/ejb5Pnjw5b968bt26zZ8/XyqV5uXl3blzx85pAAAAALCIXQOmqqqqf//738OGDVu1ahWPh9pAAAAAeDTYNWpJSEgoLS196623eDyeSqUyGAz2PDoAAACAdexawpSamuri4lJcXDx//vzc3FypVDpx4sT33ntPLBbXXZmmaXumzbbo+xydECAE2fGA9afA2g2NT7td8sLqvbe6iwRfjRYF2eFwFEU18le7Bky5ubl6vX7+/PnTpk175513zp49u3nz5srKyq+++spoTYPBoFQq7Zk226JpWqVSEVNnH+wD2cGgdTqNRmPNhjRt3YY6nc7oi2yHvLD6Y9ZN7WMPX40WBdnhcHK5vJG/2jVgUqlUNTU1M2fO/M9//kMIGT16tEaj2bFjx+uvvx4YGMhdk8fjyWQye6bNtphHBJlMhuu+JUB2MKpUZSKRyIoNKYqybkOBQODy8BfZDnlh9cesm9rHHr4aLQqyo4Wza8AkkUgIIRMmTGCXxMTE7Nix48KFC0YBE3n0Q2zqPkcnBAhBdvzN+s9v7Yb1nPPmzwurd90arxB8NVoUZEdLZtdG323btiWEeHp6sks8PDwIIa2tGBwAAAAeLXYNmMLCwgghxcXF7JK7d++S+2ETAAAAQMtk14Bp7NixhJBdu3axS3bt2iUQCCIjI+2ZDAAAAACL2LUNU7du3aZOnfrrr7/q9fq+ffuePXv2wIEDr7zyire3tz2TAQAAAGARew+N8vHHH7dv33737t3Jycnt27dfvHjxc889Z+c0AAAAAFjE3gGTUChcsGDBggUL7HxcAAAAAKthQDcAAAAAExAwAQAAAJiAgAkAAADABARMAAAAACYgYAIAAAAwAQETAAAAgAkImAAAAABMQMAEAAAAYAICJgAAAAATEDABAAAAmICACQAAAMAEBEwAAAAAJiBgAgAAADABARMAAACACQiYAAAAAExAwAQAAABgAgImAAAAABMQMAEAAACYgIAJAAAAwAQETAAAAAAmIGACAAAAMAEBEwAAAIAJCJgAAAAATEDABAAAAGACAiYAAAAAExAwAQAAAJiAgAkAAADABARMAAAAACYgYAIAAAAwAQETAAAAgAkImAAAAABMQMAEAAAAYAICJgAAAAATEDABAAAAmICACQAAAMAEBEwAAAAAJggcnQAAgEePQqWu1uis3txZJJBLxTZMDwA0NwRMAAAWq9boNqZmWb35i/27ImACeLSgSg4AAADABARMAAAAACYgYAIAAAAwAQETAAAAgAkImAAAAABMQMAEAAAAYAICJgAAAAATEDABAAAAmICOKwHg0dNIR9tinc6cPrgFPEos4Ns6XQDw2ELABACPnkY62o5p75FVrDC5h67ecvS0DQDms2vAlJaWNmfOHKOFO3bsCA8Pt2cyAAAAACzigBKm2NjYHj16sLP+/v72TwMAAACA+RwQMPXp02fMmDH2Py4AAACAdRzzllxVVZVOZ7pVJgAAAEBL4IASpsWLF6tUKj6f37t373/961/c6jkumqbtnDAbou9zdEKAEGTHA9afAms3ND7ttssLG+yhzi4sSlgTE9AiLkh8NVoUZIfDURTVyF/tGjAJhcLo6OghQ4a4u7vn5ORs3Lhx1qxZ27dv79atm9GaBoNBqVTaM222RdO0SqUips4+2Aeyg0HrdBqNxpoNadq6DXU6ndEX2VZ5odWShpJkoA0Gvd7kHgwG4w9VN7XWJcC8zS04VvPBV6NFQXY4nFwub+Svdg2YevXq1atXL2Z6xIgR0dHREydOXL58+caNG43W5PF4MpnMnmmzLeYRQSaT4bpvCZAdjCpVmUgksmJDiqKs21AgELg8/EW2VV5UK6sbShKP4vH4pjtY4vEokUjIXVI3tdYlwBxCoUAmc7Z6c1vBV6NFQXa0cI7shykgIGDEiBG///67Xq/n17nBPepXDHWfoxMChCA7/mb957d2w3rOuY3youlZWTcFFqWqqelvIVcjvhotCrKjJXPw0Cg+Pj5arbampsaxyQAAAABohIMDpvz8fLFYLJVKHZsMAAAAgEbYNWAqKyvjzmZlZR0+fHjgwIE8HsYABgAAgJbLrm2Y3nzzTYlEEhER4enpmZ2dvXPnTolE8u6779ozDQAAAACWsmvANHLkyISEhE2bNlVVVbm7u48aNWrBggUBAQH2TAMANB1N09pqtaZCpa6oVleotNVqnoAnkIj4EpFAIhRIRAKJSCx3/FtgAAC2YteAac6cOXUH3wWARwVN01VFZVUF99QVKoPuob6O9BqiVam5SygeRdOk65SBnqF+eOsHAB51juxWAAAeFTRNq0qU5dmFmkpz32mlDXRRWtadP665+Xl1jO4VMOwJkatTsyYSAKD5IGACABPKc4qK/rhWW15l3eYVt0subjh4OS6l48iIsNlP2jZtAAD2gYAJABqkra6991d+3vHLupp6hgERiIUimVTs5ixydaINBl2tVl+r0dVqdLVaTaWKNjw0JJZBo8vZ/0dhWlbwnGGyoRH2+gQAALaBgAkA6ldzr6L44g2DVi9wemgMEJGrkzzIh+cqpYUPbiAUIUJC2KFGDBpdzZ0ySqtT3avkbltVWnFuefzt1Gvdn49u6+Pe7J8BAMBGEDABQD0qC+6VXr1lVEoklIrdO7V3budOUVS1RpdVrGhsF2JR//kxh85ec7l8U5pTSNhd0fStY1cUl2/1fXV8h0FhaA8OAI8EBEwA8BCaphU5ReU5RdyFfJFA3qmdW4c2lCXdzFIUpfbzUvt5KZTVHinnJbdL2D9pq2rSlv2afzqz7xuTBBLrR7EFALAPBEwA8ABtMJRk3KoqfKhTfu8ngoTOEp7AeIRs8+llziWTBzpn5smPX+bVPmgOVXD6qqq4fMB/nnHycLU+0QAAzQ9jkgDA3/RaXVH6daNoSRbo3fOF6KZES3+jqOpuAUWzR1QF+XAXl+cUHf7nBmVucVP3DwDQnBAwAQAhhBh0+jvp17l9B1AU1SbU3zOkA8WzWTMjg4tT8Zg+peMiBVIxu7CmtOLIoh+K0q/Z6igAADaHgAkACE3TJZdz1RUqdgmPz/OO6OTm79Uch6vp4tvzo9ku7R68Jaer0Zz+v+3Z+842x+EAAJoOARMAkPLrBdV3H7zyJhAL20WGSL1kzXdEaTuPJ//3kmeoH7uENtAXvku6tOkQTdONbAgA4BAImABau4r8UsXNB02IeEK+T99gsZu0uY8rdpMOWTrHb0h37sJre05fRswEAC0PAiaAVq3mXsW9zDx2luJR3k90EjlL7HN0vkgQ+faUbjOHchde+y31SlwKYiYAaFEQMAG0Xprq2uKLN7i9U7YJ9XfytOsb/hRFdXtmWJ/XJ3Gblv+1+1TG1iOImQCg5UDABNBK6TW64nPZBq2eXSLv6O3aoY1DEhM4IrzP65MI5228rF9OZG4/5pDEAADUhYAJoDWiabrk8k2tSs0ucW4rd+/i68AkBTz5RJ+FE7kx09XtxzJ3HndcigAAHkDABNAaVeaXqkor2Fmxm9SrR6DDh3ULHBHRe34Md0nG1iN/7T7lqPQAALAQMAG0OlpVbdlf+ewsXyz0juhkg768baHj6F69Xh3PXXL5p+S8Y5cdlR4AAAYCJoDWhabpkiu3DHoDu8Sre0CLGv42aEyf8LljuUvSV8XfvXTTUekBACAImABaG2VuMXf8Eze/NtI2zdhBpXU6j4/s8dwodtag06f+d4fyFsabAwCHQcAE0IpoqmrKswvZWaFU7BHcwYHpaUTwU/07T4hkZ7XV6pNLf64pq3RgkgCgNUPABNBaGHT6ksu5D3pdoohX94AW0nSpLoqier4Q3b5fV3ZJTWnFyY+3alW1DkwVALRaCJgAWouc/X9wh9eVBXhL3O3aR6WleHxe1NtTPEIelIEpc4tTv/jFoNM3shUAQHNAwATQKpRdL7yRdJadFblI3Du3d2B6zMQXCwf+5xmX9h7skrsXbpxftw+dgAOAnSFgAnj8GfSGP7/Zy1bGUTzKq3sgj/9ofP3FbtJBH84Syx4MBnzz0PmiQ+cdmCQAaIUejTsmADRF7qFzypsPXjGTd/QRy5wdmB5LubTzGPifZ/giAbvk5s+HxbfvOjBJANDaIGACeMxpKmuubDnMzopcnORBPg5Mj3U8gjv0eeMpdpY20G32nRUoqhrZBADAhgSmVwGAR1nGz0c0lTXsrGfXDhSvZT0p6QwGlVqno2m9waDT03qDQWegDTTtJBS4SYRSkYAZs8VvUFhF3t3MHX+PLsdTa9sknCmePpQWCx2afABoFRAwATzOFDfv3DiQzs46+7g7ebo5MD01Wl1ZVa2WVm/7M7tWq79bWVNSVVtaXdtII24Bj+cqEbpJRG4SoYe7W0Cndvxr+RShCCHCskrPg+mlMf2Io0fBA4DHHgImgMcWTdMXvj/AtvXmCQUewb52ToNOb1DUaBQ1GmWNurxGo9bqaUJThLp5r5LPMyvK0RkM5Sp1uUrNzAr8vIfnFssqVDQhFCGC7EJdyvnqgd3dJEKHDx4MAI8xywKmkpISLy+vZkoKANhW/smM0oxb7GzQmD5quzT6oQlRCPi3xaLTZ69nK6uJTXsA0An4pyJDRxy/KFLraEJomm5/4cYRmiro4OXpLPZ0lhTLpEwsBQBgQ5Y1ZXjyySfnzZt36NAhnU7XTAkCAJvQ1Wou/fg7OyttK+84unezHtFASLFQkO4qjW8j3+cpu+TilF9ZY9toiVHtLDnVO8TAKaAalHHTWVF1p6Imo6j88zPXdreRp7tKSwUCdNYEALZiWQmTTqc7duzYsWPH5HL5xIkTp0yZEhIS0kwpA4CmyPrlRM29ByOvPfHCaO5r+bal5POuSyU3JWK1GbVsTJukiA5tOnq6tnV1auvi1NbVyV0qFvJ5fB7F51ECHo/PoyhCarR6ZY2mopb5p1XWaoqUqtyyyltlVXfbyNK6+ve/+nf5mVBnGH4hO6FfN61QQAip4fOypJIsqcRVbwisUQfWqmV6QzN9dgBoJSy+gTJtM8vLy+Pi4uLi4kJDQ6dNmzZhwgQ3N0e2JAVobRQqdbWmwYLemuLyq7tPsS2p5WEBdFc/daWK3UTAo8RNHkXOQMhtsei6VHxH1Nh7ahRF3CQiuZNI7iSSS8VCYhCLxS/27+orN9EXlFQkkIoE7ThdVrKuFSu+PXG1zGDwupZvoGmaJrLq2sFXbhwO78JdrZLPu+zidNnFyV2r71Sr7lRTK0ShEwBYxbKAaf369UlJSSkpKZWVlcy9ODMz85NPPvniiy9GjBgxZcqUgQMHot0lgB1Ua3QbU7Ma+qvn/rPSGs3fMzwqp3tg2pm/Ytp7ZBUrmGVdveXiJhxdSZMTFO+03BGL7gAAIABJREFUl7ym4R4KnPWG/n5tlIS4S8Xc9t0ajaahTcznLBZ6OIt1Y/oYKlWiuwqapg003bFEGZFXnBlUz5Av5UJ+ulB60cWpi0odoqp1NqDACQAsY1nANHTo0KFDh2q12lOnTiUlJR0+fLiyspIQolark5KSkpKSvL29//GPf8TGxjo5OTVPggHABFFxufR6ATtb+UQnnYfNCoAVNEmhyR800VM8XX3BkrtO71er6aDWuOv0A4P7JRSW2erQ9RDwS8dH+Ww7wqvV8CmKT0hUTsG4fl0Tr5TnOokr64z9oqWoq86STGdJQK3GlZDgZkwZADxurGnTIBQKhw0bNmzYMK1Wu2PHji+//FKj0TAFTsXFxStWrPj11183bdrUrl07W6cWAEyTnc5gpw1ioTKqq012W0GTwzRJo4m+vr+KDXSnGnWXmlpX+7YW0rtJ743t6/Xbqb9bl9OkNv50uIdbz+qaewJ+rpP4lkRkVAxGE5IrEX3P4wXpySge6YwycQAwg5WNQHU63aFDh3bt2pWamsrtcY6ZzsvLW7Zs2fLly22TRgAwm/j2XUleCTtb0Se46R1hK9TaBANJpUm9babaaHUhqlr/Wk1Tm0RZq9a/rbJ/N9npq8ysXlXrVFWrCmrXRqdvU6nqVam6KxL85SS5LREZbXiTkO8MJJQiYynig7AJABplccCUk5Oza9eu+Pj48vJycj9CIoR07949NjY2MDBw6dKlGRkZZ86csXFKAcAkmpafelC8pHeWVIV3asr+tDQ5SpPTv1+srtNWmk9IR5U6uKbWXVdvkZNdVfQJFt0pd7pRxMzyatTiontq3zaEEB4hPhqdj6aqsoqXKZXkOEn0D8dGmTTJokkfirSr0bjaP+kA8IiwLGB65plnLly4QDhxkkAgGDNmTGxs7BNPPMEsefXVVxcsWFBW1pwNFwCgPk45haL7zboJIcp+XekmvAqXSZN4AykjRPBwLRufkCiK9NPrCiqrrU+rbVHUvdG9fbYfESj+TpKwrFIvlejcXdhVXPWGyErVE1U1153EfzlLtJx6OpqQP2jyyv70GX27TI8IcsbgdABQh2UB0/nz5ymKYqKlNm3azJw5c+bMmW3atOGug/4FABzDYJDfr5YihOjkztXdAqzbUzlN9tIko06pEo+QvhQZThF3irSYWOlvtFhYOj7Ke8cxQv8d3kkKS1VOIsPDNXFimu6uqu2mqq32cT9B8Ss5f9LoDVv/uJ6UkffGsB4DO/nYMe0A8Aiwph+m8PDw2bNnjxkzRiCoZ/Pw8PCUlBRbpA0ALOCcmScofzDyibJ/N9LwO/8N0dPkGE1SaKJ9eDmPkF4UGUkRjxbc1kfbRlY2IsI3+c+/5w20JO+uqlN7Uud1OR4hfWm6H4+coMnRhz9smUr90f70YV3aLxgSJpc2pe8FAHisWBYwPfXUU7Nnz+7evXsj64hEIl9few/wCdDa6fSyM5nsnKatTNXF4q9hHk12GEhJneWhni4ji9TtWnCoxFJ19ZNXVN89cpGZ5am1koLSWj8vUl//cBKKjKJIFE0O0eTsw8VpR68Xns8vXTi0+9DO7dC3HAAQS8eS69evX3Z2dk5OjtFyjUajUCgUCkW9WwFAc3O9dINfVcvOKgeE1RsiNERPk0MG8m2daMmZkOkU+XRQ6CMRLTHajo8yOD0oGRIoq4VllY2s70aRqTzyNo/0bufOXa6s0Xx64NyS/X/eq65taFsAaD0sC5gWLVq0ePHi48ePGy3fsmVL//79BwwYYLuEAYC5KLXW7Y9r7Ky6Q5ta/7bmb15Kk7UGcogm3KbdFCH9KfIvHunDI49WEQtPyK/x96I51XDiojKeykTQ402RDwZ1WzQq3OXhFt+nbtx5ceux49lFzZJWAHh0WNzEoV70fTbZGwBYxPVCNq/2wXgjCrOLl2ianDWQlQaS9/ByX0IW8MhkHnF6lCKlB2iRsLaDF2eedsorIaa6P6AoamTXDhtnDR30cIvvKrV2adKf609e1WFAFYBWzDYBU3Z2tk32AwCWotRa1/MPaslrgtpp2nmYs2E1TeJososm3KHdeISMosgCHvF7NEMllt5NqvGSsbOUVifJLyFmPNR5Oks+Gtv7P2N6yZweer3ul/M3/vVbGqrnAFotsxp9jxgxgju7bt26LVu2sLO1tbVMr0sYPw7A/lwv5PDUD17zUvYPNWerAkJ+MRDlwws9CXmGR/xtFyp5uUhi2htHbwbawKN44orqSpW6kW1FzmKxzLkpR9d4u/NVav79EEdQWSMqUWrayk1uSFHUsC7tw309Vx/POHa9kF1+qeDeqztOfjimV/c6HwoAHntmBUwFBQVs90s0TSuVSqXyoTstRVEURYWGmnWnBgBbodRa1/MPyndVndtr28gaWZ+RLRGf5wmMqpciKRJDEbFNC5Yonf70hgNGCw16PY/P7+otdxY1dv8Jmz2iiQEToahaPy9pdiF1vzJOdLdcLxXrXcx6tJNLxf+Jjgj39fzmeAZbGVdWXfvOntRXBnaLDPBqfHMAeMyYWyXXePskmqYlEsnrr79u/oHXrl0bEhIyYcIE8zcBACOuFx8qXqowNc6unpA0V+czMmducx5nQp7jkWk8G0dLLQEtFNT6eRH2c9FEcruE0tY7Jl49KIqK6RGwctoAL06MpTfQ357I+PbEVb0BrTYBWhGzSpgWLFjATKxZs4aiqAEDBkRERDzYhUDg7e09ePBgoy6/G3Hnzp3169dLpVJLkwsALEqtdT33oHipxlTxklKtPeThVip86FvfiZBneMTtsQuVWHoXJ01bd1FxOTNL6fSS2yU1HS3oyLurt3zdzMH/d/Dcudul7MLUm8USIb+Pv5ewTq+YAPBYsjhgoml60KBBzz//fFOO+sUXXzzxxBMGg4EZwRcArGBUvKRstHiprFq9LOfOvYejpcEUGUcR/uMbLTE0XjKeqlZQWcPM8qtrRcUK4uPe+FZcMifR5xOj4s5e2/rHdXZhWbU69WZxZEBbidD6AfsA4FFhWU/fcXFxhBB/f/+mHPKPP/44ePDgnj17Pv3006bsB6A106nUDxUvdWqseCm/vOpSYZmYM1KKgJDpPBLh0FCpWtNY1Zhap6tQNDhgnVZvyRv+FFXbwcs5u5CtjBOVKNT3KpzNe52QwedRz/cL6eot//z386r7Ka+s1abeLI4M8MJ4vQCPPcsCpsjIyCYeT6/Xf/LJJ9OmTQsJCWl8zUe6Vyd0TNWiPJbZUZR8zpziJZqms0sqrt196C0NF73hOaIPEgjNPyP1rWnV+WRygab1BsP1kopGVvQor07IuN3QX2f16WzZcQX8Gn8v6Y07bM8Cyqt5rnIXwUN9B5i+SPoFtl0+uf97e8+W3n/5TqXRnb5ZHBnQ1qgbAlNaxAX5WH41Hl3IDodrvJNe0wET06fAvHnznn76aaP+BeoeKTk5ufG9bd++vbCwcNOmTY2vZjAYjF7Ee7TQNK1SqYipsw/28fhlh65Gk7//D/a3vyrIp1rmRDQao9UMNJ1ZXFFQoWJmaUITQtrVagaUV7T1lmvqrN8QmqbrrmwwEIPeRFeQhNSzjsFgIITQtInNDbShkRTWmyR2w3r3bBALa9vKJMV/j+Bk0OnvXMj2iuhE8f6+KnQ6nTm3HS8R+SS6+4e/X8m9P+KKWqdPvXnnifbunmYP1qvVmnWs5vb4fTUeacgOh5PLG+t2xHTAxPQpUFVVRR7uX4CLWWgyj8vLy1etWjV//nwPDxMl4TweTyYz/XZ0i8WcIplMhuu+JXj8siPr0Em9Ss12513Vv5tIZFy8odMbLuaX3q2spe6/JEYRKrS6NqJKxePxeDxKJDK3FomiqHr2r9Hy+Kbb7hivQ9OEEB6PR1F1/mS0IcWre9DGk8Ru2NCedV5yXa1WoPy7pk9bUVOVe9ezqx8zKxAIXMy77chksiXjxG/8mlpR83fQpjeQCwXl4X5t2rmZ9S6LUCiQNbHTBFt4/L4ajzRkRwtnWZUcaaCmzMwixJUrV8pkstmzZ5uz8qN+xVD3OTohQMjjlR1alfp6fCo7WxPUTutl/FRUq9Wn55UoazhlMBSZEtxecJPthtGyc1HfyladTOawjsoIiqr1bSOt1bC1mRW37krkzi4+Hn//2eyEyZzE/QLb/nm79N79MY8NNDl/u5Tn7+Xtak4/Ty3lanycvhqPAWRHS2Y6YGJekft/9u47PK7qTBj4e+6dXjTSaEa927Llbtlyb2AMmGIwBEhZCFnakg1hs5uEJLAfIaQnLIQNJIRAkqWEUIINBgMGbNybZFuWiyzZ6n3URqOpt5zvj5HuXLXRzFgzau/v4eHxOXPOnaOp79x7znv8eQSk5XIRqKmpeeuttx599NG2tjZ/jdfr5TiuoaHBYDAEPw+GEJJUfVzs61/wBcPNXur1csdqbW7ZlGqGIYUZieszLYdiNMYJjGU8mVZdVWAz3fazdSqjTqXXhHskJcssz7Keauxotvdf9KRwoq59WbbVYgj7aAihCS7UgGnov8PV2toqiuLPfvazQYvjrrrqqq9//euPPfZYxEdGaPoQvFzFoNNLA/f66HH7jta2+fjAIjKlglmWZU0IeXrNlCdq1Z7URENLZ1+RF9pKq9JGy/k5LH8kqmSZus7evqNRWlxnW5GThA84QlNM2JfkIpafn//888/La373u985nc7HHnssMzMzZsNAaFKr/vSEV7bYvmf5gNWm3S7v0VobL1tyr1MplmVbDbjofSA+waAF6mnpywPnc7g7ztdFtjqJEDI/NUEUaUP/8yKI9FitbWVOuOvmEEITWngBU1tbW0VFBQAsWrTIaDReunTpiSeeOHfuXFxc3H333fcv//IvQfqazeZNmzbJa/7v//4PAAZVIoRGIvLChXcDV9U82Um+5ED2xU6X93htGy8EvvVNWtWybKtagWkVhyAkblaG6PRIFzcdjR2NB8/F3bEuooORBelmntKW/mtzvCAeq21bmZtsxFAVoakivKT+r7322v333//ggw8CgCiK999/f3FxsdPpbG5u/tnPfrZ3797oDBIhBABQu7vU3RHIXWRfFji91N7rOVYzIFoy69Urc5IwWhoJYZnkRXmM7PE5+8aerkvNQboEwRBSmJGYZAxMXfLx4tGaNqcsVxZCaFILL2AqLS2llPpPLxUXFzc1SStugFL6xhtvhHW0V1999YMPPgirC0LTlsgL5f88IBVNszN86X27N7Y53MfrbPK9YC0GzfJsqwK3OQtKqddY5mVLRcoLh3/1lnxCfVgYQpZkWhL1galLXk44Wtvm4UbPVoUQmvjC+zytq6sjhOTn5wNAaWkpACQlJT333HPp6ekAcO7cuWgMESEEAA0HzzpbAnsvZty8yv+Plh5XSZ1NlEVLSUZtUZaVZTBaGp0hJcGUnSQVXW3dx363jYrh7LsiwzJMUZY1XheYuuT2CSX1A2JZhNAkFd5HamdnJwCkpKQAQHV1NQBs3Lhx06ZNN954o3QrQmjMUVE8//Z+qWielR4/LxsAWnpcJ+rb5V/HKSbd0iwLy2Ael1CZZ6Vr4g1SsaW48vxb+4O0D07BMsuzk+I0galL3S7f6aYO3O8CockuvIDJv6eB2+0GgKqqKkJITk4OAGi1WgBQKnF6I0JR0Xik3FHfLhULbl9HCGlzuE/Wt8u/iNPj9YUZiQxmvQsHYZikRbmsLO/5uX980SLb2DhcSpZZnpOkVQWW1DR1uy62B9s4DyE08YUXMFmtVgB4//33//znP5eVlQFAXl4eANhsNgBITEyMwggRmu4opeWy00umnKTUovyzzZ0lA88tZSboF6WbMVqKgEKjSlqUK20qBxSOPf2us7UraKdg1Aq2aOB5vopWu5TfEiE0GYUXMC1ZsoRS2tLS8vTTTwuCoFKp/BnAa2pqCCHZ2dmjHgEhFK6WksruqhapWHD7urMt3f+z+7R83lJmgmFBmhl3VIiY1mycdcsaqehzuI/8+m1Bli09XHEaVWGmRb5/zKnGjgGb1SCEJpXwAqYHHnhAq9VSSv3X4++8806DweBwOI4dOwb926cghMYQpVQ+pcaQZu7NS/vR+8fkubzT4/UL0hIwWrpMOVcvSV89Ryp2XWo+9eLOyzlgslE7JzmQh10UaXGdDRfNITRJhZe4ctasWe+88862bdu8Xm9RUdG1114LAHa7/dvf/jYAXH311VEZI0LTmK2spvNCg1Q0rl/wg+1HnD6eAGhYBgAWJ5numpcVyizvRC3OMgyGEFL07Zt6atscjR3+mupPTybkp+dduzTiY+YmGnu9XH1XXxJw/6bIq3KTgvdCCE1AYW+NMmPGjO9973vymoyMjAceeGDshoQQCpDPXlKYjf/T6ezucQEApcCLYrqXm1nddPTo+VAOtfWhLdEa5VSh1GlW/vCO3d97SehPOHnqxY9M2UmJBRFu30QImZ9mdvr4TqfXX2N3+043deKiOYQmHczUgtDE1XGhoe10tf/fIqX7U8zdsgs6KT5ufbcj4vew08eH+J9I6bCVl/33TUSmrKSih2+SiiIvHP7VW+5OR8QHZAhZmmnRDVw0t/dihCnFEULjJewzTFVVVa+88kpZWVlPT484ML0bIeSzzz4bu7EhNN1Jp5dEStsJKUs2SzdlA13W5Yh43xNBFCttoS50L+CE8tbuQZX51rhI73yiy1w7v+tic8W2vm37PF29h3/11oaf380qI9ytXKVgi7Ksh6pbpX2RXzlasTovOTdxyj6GCE094b3/S0pK7rnnHp/PBwDyU8qEEEopzjlFaAzZa1qbj1cAAAXq8HJnCrJElgFBBIAsgK+JQvV4j3AKm3/XVfbqltZTVf5i54WGUy9+tPRbkV/TNGqUC9PMJ/qTafkE8acfnXj+y2u1kQZhCKEYC+90/tNPP+31emFgtDS0iBC6fP7U3hTA4eFcLFOVk+KvTwK4hwF10L7oMjEss+J7t+lla9yqd52o+qTkco6ZatJlJwZSitd19T6398zlHBAhFEvh/bg5e/as/2TSpk2bcnNzVSoVnlVCKBocje0NB88CgNPLcYJYmZ/BK1gASNSq7/V6dQSc4z3CKU9l1K5+9Cu7H3l5rCaAA8Cc5IQul7fH3XfAT843LM6wXF2QMQbDRQhFWXgBk1Kp9Hq9W7Zs+e1vfxulASGEAKD8nweBgsvHe3mBU7CVuakAYFArn1g3z7Hj8HiPbrow5SQXPXzT0d/+018UeeHwL9/c+NT9OqspsgOyDFmSYdl/KZCG9Nk9ZbOT4rPMhiC9EEITQdiZvgEgNTU1OoNBCAEAONu667447eZ4N8cDwKXcFE6lUCnYX2xZnmXSjffoppfMtfNn3bJaKnq6nQd/9gbn9kZ8QL1auTA9MHnfwws//bjEy2M2S4QmuvACpocffphl2R07drS3t4/eGiEUkYpthzw+zuXjAUBgmYoZaQwh/2/zkrmpCeM9tOlo/l1XJRfOkIr2mtbjz2yjA9cIhyXNpL8yP00qVnc4/rD/7GUNESEUfeFdktuzZ8/cuXNPnz59zTXXXHXVVenp6QrFgCM89NBDYzo8hKYdd6fjwsfFvf3zZqqyk71q1fc2LlyVmzy+A5u2GJZZ8f3b9nz/JSkDeNPRC9RqgozIE3bftTy/rru3pqMvvdOHZ+qWZyWtmZEyBsNFCEVHeAHTc889RwghhLhcrg8++GBoAwyYELpMJW/u7en1AAUAEBlyYWb6vasKNs+NfKIxunwqvWb1f3919/df4no9/pqGHUd1Vy52RToBXKVg/9/mJf/+5gHpYtwze8rmp5lNWtXYjBghNNYizBLsXys3yNiODKGprdvlbex2Dvqv7GLTmfePSu+m6oykVYvy1s1IkRp4+SmeaHvCMqYlrvrBHYQNfGaaPzuhau6M+IDZZuO3N8yXit1u7/9ilgGEJrDwzjClpaWN3gghFAKnj3/5cLm8RhDFnp3HZ/t4fyhECdTOzdYJwl+OXJDabEkz+5NuT+FE2xNW0sLcwgeuO/HHD/1FIoiWD460fvkKIS7CmfjXzsk4cKnlSE2rv7i3smndjJQr8vFjFqGJKLyAaffu3VEaB0LTHKX0THXrFRcbpZqGzKTZBRkMpjqbSPI2F9nrbJc+POYvsi6v9f3Drbevp2plBEcjhPznxgX3vd7p6J+y9uwXZxamJ5p1mJcUoQkHN99FaEIob+22lFUr+f61VwQUVyxUsPgOnXAW3XNN8uI8qajs6LF8eBSECBfNJeo1374icGHO4fE9u6cMZzggNAFF+HFcUVHx5ptv/vGPfzx16tTYDgihaai201Hf3DWvtu/SDBBwz85gk+KDdkLjg1GwKx65XZcWyKWkqbeZPzsBkUY5V+anrZsRSG53sKrl84qmyx0lQmishb3vY0dHxyOPPHLoUN8+3hqNpqam5kc/+hEhZPv27bNmzRrrESI0xdl63WebuxbUtak4AQCAgJJlulbOGe9xoRGp9Jq5371tzw9eZl19GSz15fWCUWdfPTeCoxFCHr5ifmljR4/H5695bu+ZwozERL1mzEaMELps4Z1hcrvdd999tz9akk4aX3fddRqNhlL6ySefjP0AEZrSHF7uRH2HghPm1zT7axQM8eanc5YIN99AsaGxmmw3raJKVqqJO35BX1Yd2dESdOrvXLlAKvZ6uad3n8YLcwhNKOEFTK+88srFixdBFi0BgFqtXr58OaX0+PHjYzw6hKY0Hy8U19p4QZxd36bmBABgWcIyjH357PEeGhodl5zQft1ykM3KN+8p1VS3BOkSxPqZqfL1cUdr2j4533C5Q0QIjZ3wAqaPP/4YABISEt5++215vf9KXFVV1RiODKGpjRPEkvp2l49nBWFBdTMAMAxRMIw7L4Wz4uylycGTm9K5cVGgTKnlo2Oqlq7Ijvbwhvny9XEvHDjX5Yp80zqE0NgKL2CqqakhhGzdunXBggXyeqPRCADd3d1jOTSEpi5K6V8Ol3c6vQBQUG/T+HhCQMkSAOhZXjDeo0NhcM7P7VkWOCNIOMH63kFFR08Eh4rTqgZdmHvhwLkxGCJCaCyEN+lbFEUA0Ov1g+r9e/EqlZFkIkFoMup2eZ0+PuLuO87U7rvUAgCsIM6vbvZP9AYgnpxkXzLusDvJ2FfNYR0ufXm9v8h4uKRtB1tvXy+YBn9Ujmp1XsoV+WlfVPatkvv8QuO1czKXZFrGcrgIoYiEFzAlJSU1NDQcOHDgW9/6llTpdDo//fRTAEhJwZ0j0XQxNE936Jp7XCfq2rUqFgBmNdh0Pk7FMoQQALDj6aXJiJDOTUtYl1dT1+avYJ2epG0HWm9bLxq04R7sm+vmHq+1OX39qSz3lP35a+tVCjZ4L4RQtIV3SW7ZsmWU0lOnTt19993+ms8///zWW29tbm4mhCxfvjwKI0RoSrG7faUNfZveM4K4oLpJ2R8teTKtvlRz0N5oomKZ9htXeGVPn8LuStp+kHH7wj1Sol5z3+pA3Nxod75RcnFsBokQugzhBUxf//rXFQoFABw7dsz/EV9SUlJXVwcALMvedddd0RgiQlOGhxOK62yC2LfItKChzcTx0uYnPSvw9NIkRpUK202rOEtgjz9lh8P63iHSf64odDfMz5qTErgy+0bxpbrO3rEZJUIoUuEFTAUFBY8++ighRJ5WgFJKCHnsscdmzpw51sNDaOoQRFpSb/P4s1MCsIKwtLaFZfreg94Mizcdp6pMblSjatu6hpdNXVK1dlk+OEp4IazjMIT855ULpEiaF8XffYH7pSA0zsLeGuVrX/vaa6+9tmnTJrPZzLKs2WzetGnTa6+99tWvfjUa40NoaqCUnm7q6HYFLtCsabfrucD3aPeqSJJEo4lG1Gvabl0rGAJJujX1NsuOw+HGTHmWuNsKAzvWnW7s2FWOaZkQGk9hb40CAIWFhT/96U8BICEBl/MgFJJL7Y6mbpdUNDIw/1Kzs7/oyU7ypSWOy8DQmBPidG23rE1+Z580gUlTZ7O8f7h9y0qqDOMj967l+V9UNrU53P7iCwfOr8xJNmlVYz9ihFAIwjvDdODAgfvuu6+wsHD16tWrV69evHjxAw88cPjw4SgNDqGpoaXHdaEtkKWMZcimbofo8kg1dtw5bmrhzca2rWtEdSDTiqbeZn3/MOHCSEWhVSoe3jBfKjo8vhcPYlomhMZNqAETpfQnP/nJ/ffff/DgQY/HQymllHo8nn379t1zzz0/+9nPojpKhCavHo/vVEMHSPNPCBQlmaynA5uOuXNTfCm4OG6q4ZLibbcMiJnUDe3hxkwrc5PXz0yVip+cbyhr6hzLUSKEQhZqwPT888+/8cYb/lmHpH8qIiHEPwH89ddf/9Of/hStMSI0aXn5AcviAKAgOT7vYiPjDaycsq/C00tTky85oe3WtYNjpvcOkXBSnn5r/Tyt7ELec3vPyF9OCKGYCemCektLyx//+Ed/nEQpLSgoyM3NpZTW1NSUl5f7Y6bf//73t9xyS1JSUpQHjNCkIYq0pK7d7QvM9k2P18/Uq40nA2l13DPTcOe4KYxLim+7dW3StgOMpy9EVjd2WN87xC+b2RjyQW5ZlPPqsUr/vyva7K8fr7xqdrpepYiXbTyHEIq2kAKmd955RxAEQkh6evozzzwj30iurKzsu9/9bl1dnSAI77zzzr//+79HbagITSaU0rLmTvnmqfE61YI0c9zhc4zsBAPOXpry+mKmd2UxU1NH6c/fOH1loajXBO/rJ1LKMsTR3/3FQ+cr2rq/uW4eBkwIxVJIl+RKSkoAgGXZF198cdC2uwsWLHjhhRf82SyLi4ujMUSEJqPqDkdDl7QMDjRKtijLqvT4jKWXpErXrAwuMW643mhK4azxbbeuEzWBBW6uOlvy2/sUdmeQXhKGkLmyPJYcL1bY7GM/SoRQUCEFTPX19YSQtWvX5uXlDb01Ly9v7dq1lNKdyPXoAAAgAElEQVT6+vqxHh5Ck1Kbw13eOmBZ3LJsq1rBxpVUkP7cS4Qh9pWY2nu64Kymti+tFWTnhBR2Z9Jbe5WhhT4WgybFpJOKdZ29dV2Y+xuhmAopYOru7gaAuXNHTKznv6mrq2ushoXQ5OXwcCcbOuRpmRdnJMZpVGyPy1BaJVUmrpzDJxjHYXxonHAWU9vt63lZ3MO6vEnv7FM3tofSfU5yPMP0LbihFF45WoG5vxGKpZACJo/HAwBG44gf7gaDQWqG0HTm44XiOhsviFLNrGRTSpwOAExHzhGpniGpN60clxGiccTHG1pvWy/fb47x8dZtB7WXmkbtq1MpZsg6lrd2773YHJVRIoSGE9Kkb57nCSFnzpzZvn37sA3OnDkDAIIQXu5/hKYYkdIT9e0u2ZzuNJNupiUOAJTtdv35wDXr3vm5mqR4qAvp1AKaSkSDtvW29en7y9xna/01RBAtHx7tXrfAsXgG9CdtGdYMi7Gh2+nuf4G9cODcipwkbTjZwxFCEQvjnbZz586dO3dGbygITWqU0rPNXR3OwLI4k1a1MN3sz8cRf/BsoKWSta+YPQ5DRBMDVStn/dettT//h7aq/xQRhfh9ZYouR9eGRcCOeOKfZZi5KfEl/XF2e6/njeKL96zCmXAIxUJ4W6PQEURpcAhNIrWdvXWdgXm4aiVblGVlGQYA1PU2TU2rdFPP0nxRF9J6cjRVMSpF+w3LnXOz5JWGshrre4eIxzdSLwBINmotsp193zpR1dgd0lI7hNBlCvUMU/CoCGMmNM3Zet3nWgKLHhiGFGVZNEoWAIDS+ANnpJsEndpRmB/7EaKhnAMzbnt5vifk4IOTTVOLEMN0blrCm/Smw+elOk29LeWtvbabVvHxhmE7EULmpiTsv9QMAIJIBVF4evfp/9q4MNw7x7yXCIUrpIDplVdeifY4EJq8HF7uRP2AZXGL0s3x2r5vI11lo0q2827PigKqwkkn408QxUpbj7zG3OXccTbU3Cj/UjRzDAZBSM/yAi7ekLirRFoQoOjqTX7zi/YbVngzrMN2MmqUOWZji8PlTyJ/4FILJ4jy006huHdVAQZMCIUlpA/u5cuXj8mdVVZW/v73vz979mx7e7tGo5k5c+a99967cePGMTk4QjG2MSNRL1Inxz9z/KICQNE/9eTa3OTr8pL9/6aCUPX3zzm2byavKtG06OpCwrJOJtjcXgQAVoNmS9qIexIbXJ6Rbk3UKoetn7DcszLa4nSWHUfY/rzwjIdLevdg99r5jsLhp4HnJ5ncXo4KfUG6rav37vxUJuiEcbmIX35eu9Mnm6UXOpVerTbpI7tThCaImP7SbWpqcjqd/i3n3G73rl27vvnNbz755JNf/vKXYzkMhMaEXqQHXvr4s4S4NtkZo2yPL6666dDuvqKyo0fd1CHd2pMILX/9FABW37c5toOdfAgvHHrp45FuzbfGDTo/JNn60JaoDSpafCnm1i9fYd1xWNne/0dRGr+/TNXS2blpydBTkkqWub0g/fmDfdfyalye1/7+xUx3qKFMxC8/n9N79rXPI+g4786rMGBCk11MA6YNGzZs2LBBKt5555233nrrX//6VwyY0GREKT0ap5dHS4kcv8reG/jxLojyi3GCTs3H6QCh4Qhxutbb1yd+XKytbpEqdZWNys6e9htW8gmDpzRtzEl6be8Zu4L1F0sNumyPV4mzSRGKmvBWyY0tlmVTU1MdDsc4jgGhiO2tb7+kDcwC0Qrihm6H/CeIqt1O+EByMm+KOXiWHTTNUZWy/cYV9hUD0gQoOxzJ/9gzNLMly5ClDpdUdDPkrF4bi1EiNF2Nw+RTl8vl8Xh6e3t37969b9++6667bthmk3rlHSZcmFCi8XScbLC9J8uzzFK4stuhEwN3QXycqj2wTRgfpwtxa/opzv8s4FtjJAzTs3KOLyk+cVcJ4+X66ny85YOjPUvz7avmyrM0pfm4NC/XpO6bs3Vep813efViiMv3IksNE/Ezh5+Ho8MvjnFHgv6mHYeA6Ve/+tWbb74JAAzDXH311Y8//vjQNqIo2u2TeDtuSqnL5YLRHn0UG2P+dNR0OZ/be1aUfa6t6uqJ9/rk31Tapg6Q4icCHqtJlKXCF6lIKfX5gmXcGZZIRf9xKAUx/Nz6Updwuw9tHOIRhrYRRTHE7kEaBO8eysCGHkGkYujPSGRPX4jdfRmJri+tSfm4WN0ROAEfV1yharC1Xr2EN2oBACiIglBodzRbzZQAAAgEThi0a7qGn9olJ1KR43i73R7uW4PyfGR/Nc/zk/ojPTbwi2PcxcfHB7l1HAKmu+++e/PmzW1tbR999JEoihzHDW3DMIzJZIr92MaK/yeCyWTC1/1EMLZPR6fT8+svir28SKDvaIt63TkcDywrtWF73UqHWypyiXGg08ivfzOEIYSoVKpw750hDMOyAEAIMLJ7DLV7f5dwuw9tHOIRBrehFAAYhgmle5AGwbuHMrChR2AIE/ozEtnTF0Z3q8r2lSvNn5/UXWiQ6jSt3Zlv7++8Zqk7LxUIMCybQCHf7anoz4Naq1UXuNVWjh/hoH0YwiiVCpNJH+5bo9fVGdlfrVAoDJP5Iz028ItjghuHgGnGjBkzZswAgK1bt95zzz0PPvjg22+/PfT1MdlfMaTfeA8EAYzd0+HlhR/vLLH1BvaZzvH45jvdAxpRqm4OrIyjCtablHCZ9zt1+J8CfF+EgCoVHdcWeVPNCfvKpLOVjJez7DjiWDxDnJXqr1nY667WqLn+TAElRt21nT0hPL59b4cw3xoRP3P4YRgS/OKYyMZz0jcAXHvttWVlZdXV1eM7DIRCIVL6609PlbcGFr5ZBi2LAwAAZUcP4wmcN/UmJwTZHQyhYAjpXTSj9Y4NvGnA+krjqUsn/+dd4uUAQEPpAlnI3q5U1GoiP/WFEBrJOH+OezweAOjt7R21JULj7q9HLuyTTfQ2a1VXdDkGXfshvCBPJSBq1UMXhCMUFl9yQstXN7ry0+WVvXVtuktNiq5eAChweYyyrVpOGHSjXJNDCIUvpgFTR0eHvMhx3HvvvafRaPxX6BCayD45X/9G8UWpqFUqHliYoxmynkXV2kVkX12eNEwlgMYAVSs7rlvWtXExlZ2tJIKoabBp6m2MIC5xBHbBc7FMOaYYQGisxXQO0+OPP97b27ts2bLk5GSbzbZjx46qqqof/vCHej1mgEUT2unGjmd2l0lFhpCHr5ifzPFVA5sxLq+yK7CsiY83iDpMJYDGCCG9C3K9qWbLzmP+E0t+iu5encuTlWlN1mlb+9OontFrZrg9WhEXqCM0ZmJ6hun6669nGOaNN9544okn/va3v6WkpPzhD3/413/911iOAaFwNXY7f7yzhJelt/n2hvkLhm5k5p/rLX1DMYw3Bed6ozHGWUwtX7nSOS9bXsn4eH1VyxUXG0j/KU+ekNN6TCuP0FiK6RmmG2644YYbbojlPSJ0mXrcvkffP+bwBHLP3Lood8uC7MZu56CWiu5eafNUAPAmmahyHFahoimPqhSdm5ZsWDOn5PkPAtd/KU1o6rjF5f1oQa5brQKAizr1bJcnPvxkXQihYeHiHYRGxAni4zuLG+2B2GhlTvK/rZ07tCXhBXVLp1QU1UouEbPOoChKWprvmpkuDEwfb7X33nzsQka7HQAowAkjnmRCaMxgwITQ8Cilv/2s9ExTIAyaYYl79NpClhlmEre6uZPwgWt23hQzDNcMoTFEVQp3boovKb4/hSoQCnqOu6qsanlFAyOKTWplk0o5rmNEaOrAgAmh4b1yrGJ3RaNUTNRrfr5luU41zFU21uFSdAcm4fImvRCHv+xRTBDiS05w56ZK13+VlBKAOY22G4srTE73CaMuxL3lEELBYcCE0DB2nW949VilVNQqFb+4abnFMNySN0HUNMnyerOMNzUxBiNESCLoNc78NN6kBwCgoBApACQ43TcWV1hs3VVa9TiPD6EpAQMmhAY71dD+9O7TUpEQ8t+bC2dY4oZtrG7rIr5AmkBvqpkqw97iDaHLxbKeTKs33QIMUVBKKACAQhTXlNepG9o5iqeZELpcGDAhNEBdZ++PPxyQROCh9fNW5CQP25hxeZQdgc3hBYOWj8e83micEMKZja4ZaaJGpZKlVM1p7WSrWxnZSk+EUAQwYEIooNPlfXTHMacvsBPclxbn3rwwZ9jGVBA0jfLES8STloh5vdH4EjUq14xUwWxgZDGT0uPTVDXLZ9ohhMKFeWIQ6uPhhMc/ON7S45JqVuelPLBmmCQCfp37zsh/tXuT4qkaVyRNYlaDZsvQfKQjMLg88sYJRm2Xwx2k/Ujdw+0oUQRJ4s0w3jSL16hXNrUr+xM18ZRq6m2c0+NNTbQaNOoep8PlBaCU53tdnQAhBfqUx03q0PSFARNCAACCSH+562R5a2Df3FlJph9ds3jYJAIA4GrqaN99SiqKGhVnwcRLkxvhhUMvfRxi43xrXKUtcDV260NbQu8r7x5uR0nWf24N3kBt1J6el5tzqSnB6QYAgRCRUGWng/H4uI6eC7tO6FUKCuDz+VQqVYjnRQtuXxfBUBGaGvCSHEIAAH86cO5gVYtUTDJqf3rjMu0IqbpFXqj44wdUyqFMwJNuwYtxaKLJF4VdS/Ir+pdtcoQBANblPfXMNp99cKp6hFBwGDAhBO+WVr9bWi0V9SrlL29anqgfcd/cs2980VvbJhV9iSZRhyu30YSjFWmB23u4IGv/nGyeYUQCAiEA4OtxdZ285GhoH+8BIjSZYMCEpruDVS1/2HdWKioY5okblmabjSO1t52tvfDPA1JR1Ch9yfHRHSJCkZrj8ugFsSrFvHPpLIdGxfWfB6WU2s7Wdpyvo2KQyVAIoQAMmNC0Vt7a/fNPTsprvnvVwsIMy0jtfU7P8d9tC6yMI8STYQUG30dogmIBCh0uAOgyaD8smt1kNvKya8c9dbb20iqBw6ncCI0OJ32jaarb5a3pdDyxs8QtSzv5pcW5c1MSGrtHnN5R8acPHf6J4ZQCgDc5QcQ0ymhiy/b6yjm+XanwKhWfLpyx7FLjqvbA4gZft6v56IWUJTOVeFkZoaAwYELTVJvD/d13j/R6AymXMhL0HU7Py4fLR+qiq2hI3NOXAVyrZHW5KZ2hLcZGaBwRgKIe18eJcQBAGXIsPyN7TlbK5yeg/2Ic5/Q0Hb2QsmSG2r+5CkJoOHgpAU1HnCA++8UZebSUaNAsSDOTkVe6sQ5XgiyPgEKnTr19Pa6MQ5OChedzZDnDPtSoYclMhSxtmODjmo9XONu6h+uNEALAgAlNQ5TSp3efPtfSJdUYNcqlmRYmSPQjiom7ShhZgJV151VK3AUFTR6FDhfbP/dOpPTTOGPaygKVUSs1EAWx7VSVva5t+P4ITXsYMKFp55VjlZ+WN0hFtYJdlmVVssHeC6aj5WrZGmzXrIzElQVRHCJCY00vinNcgZTiFwm5pFalLpulTghchqOUdpyv76xooBSXziE0GAZMaHr55Hz9q8cqpCLLkGXZVq0q2GQ+TVVz3LELUlEwaDs3Lo7iEBGKjnlOt1a2q/QHIlCFInFhriE9Ud6su7q143w9xkwIDYIBE5pGTtS3P737tFQkBAozLSatKkgXRXdv4q6SQJmQjs1FuGccmoyUFBbL9q1rBThKgTDEMi87YUaqvGVPva39TC2maEJIDgMmNF3Udjp+srNEkH0HzE1JSJbN4RiKcLzlw6PyqUvda+d700fM0oTQBJfn8SZwglT8hIITgBCSMDPNOj9bvujB0dTRVlZNZWekEJrmMGBC00K32/fYjuNOXyD0uW5uZk7iiOm8AQAoTdh9Stke2GDVlZ/uKJwRvUEiFG0EYJkjkGbMA/AZYf3/NqZbkhblEtlu086WrtZTVaKAMRNCABgwoenAywu/2nOuVXYxYu2MlK8WzQzey1BWrS+vl4qc2di5aQnmEUCTXRLHr0o1S8Viwjb2n3XVJyckL54hj5lcNnvryYsiLwBC0x4GTGiKEyn97WelFbbAiaKC5PgfXl0YLIkAgKq5M2FvYLYTVSnab1hBg84NR2iy+GpBujQLjwK8L4I0w1tnNaUsmcnIFo26OxwtJzBmQggDJjTV/fXIhb0Xm6ViklH75I3LNEo2SBfW4bZ8eBRks506rl7Cj7wdL0KTi1mrWkcDF9pqAEplt2oT41KK8hnZe8TT1YvX5hDCgAlNZR+fq3+j+KJU1KkUv9iy3Bx0zyzi46zvH2KdHqnGsTTfPTM9iqNEKOZWU9EsK34ggk+2JE4Tb0gtmsXKTqm6O3raSqvwPBOazjBgQlPWqYb23+0pk4oMIY9ft3SUid6iaNl5TD7R25th6V49N3qDRGhcKABulH389wDsHphDQB2nSy2axSoDMZPLZi975TPMNYCmLQyY0NRU39X7xM4SXrYo+tsb5hVlWYP1oTRhT6mmNrA1BB9vaL9+BTD4NkFT0DyAfNlEvn0UOgbGQiqjNmXpTEYRuDbXevKS7Wwt5rRE0xNOYkVTUI/b99iOY/K9dW+al3Hj/OzgvYwllYYzNVJR1KpsN68Sg6a1jJjVoFG6PFvSzKM3HShRizkz0dggBLYAPAPgD394gA8o3D1wLYTapE9ZOrOluFKawNTb1MGwJHFOVpCdqhGakjBgQlMNJ4g/+aikye6SalblJt+1JDd4L21FQ/zBs1KRsoxtyyo+atvrEl4ofX13pWztXoi2PrQlGuNB01MygZVUONyfiukshQoKswYGQpp4Q3LhjJaTl2h/zNRT305YNnF2RoxHi9D4wmsNaEqhlD6370xpY4dUk281/eiaxSwTNIlAU8eA/U8AOq4t8qWGffoHoUnnSiroZcXtInBDLrhpE+OSF+XJ8zPZa1rtta2xGB9CEwYGTGhK2X665sMzdVLRrNf89MZlWmWwM6lKm936/mEiWzLdvWaeOx+XxaFpQQuwWfZroh3gi+FmKOmspqSFuUQ2n6/jQkNvS1f0B4jQRIEBE5o6iutsf9h/TiqqFOxPbyiyGDRBuig6HUnbDsh3i+tdkOtYmh/FUSI0wRQRyJIVd1NoHy5m0icnzPvalYEyBVtZtbvTEe3hITRB4BwmNCl1u7xOHy+vabI7n9hZwstOFN27crZBrWzsdgJQjgOn3QkQ+CnNCaLC7kx69wDj9kmVnpzkrisW4v4naFphCNzKwP+K4H/zCADvUrgfhnkfpK2YXffF6c7KRn+RirT11KW0ZbNVQTexRmhqwIAJTUpOH//y4XKp6OOFg1WtLlkIlZ9kOtvSdbb/koHP51OpBqx3uz0v2fruAXmCSm+6pf365ZhEAE1DaQTWENjff2LpIoVTBAqHa2nKTeY9vp56m78ockLLiYtpK2YrNFFZT4rQxIHfDWjSEyk90dAhj5ZSTLp8a1yQLozTc+G37yh6AivpfCkJtptW0qCznRCawq4hYJIVd4jgHu7CHCEkcU6mLilequE9vpYTFwWOH6Y1QlMIBkxo0jvf0tXRGzhRFKdVLU43B0kSw3h8SdsPeloD81U5q6nt5tVUhSmO0PSlJnCz7AuhF+CjEfJTEkKSFuZq4gOr63wOd1tpFSYBR1MbBkxocqvv6q3p6JWKaiVblGVhR76sxrg8Sf/cL9/8hDMb27auoXhBAU178wnMlf3QOEqhdoQQiGGZ5MKZSn1gRYW7w9FxoT7KA0RoPGHAhCaxbpf3TFOnVGQIKcq0BEkiwPS6k/55QB4t8SZ92y1rxKDb8SI0fdxMQDrRSgHeFUEYIWZiVYqUJTNZdeC8bE+drafOFvUhIjROMGBCk5WHE0rq2+UXARakm+NHDn3YHlfyO/uVslXQgkHbduta0YALfBDqk0DgatlJpmaAgyNfZ1Pq1MmLByS07Civd3eEnb8eoUkBAyY0KfGCeKK+3cMJUk1OojEjXj9Se4XdmfzOPoXdKdWoLXGtt60T4nTRHShCk806Aimy4i4KnSPHTJp4g3VejlSklLaWVnGyxacITRkYMKFJ6dXjlV0ur1RM1KvnpMSP1FjR0ZO+/TDrcEs1fLyh4IdfFkwjBlgITVssgVtl3ww+gLdFCDKf25Bmjs8LhFgiJ7ScvISL5tDUgwETmnw+PFP3+YVGqahVsoWZFmaEZXHKtu7kf+5XyH7ycolxrbetU5mNUR8oQpNTDoEVsvfTJYAjQRfAJcxM0ycHfrFwTk9baTUumkNTDGadQeNjaKruEFXa7M/sOS19EjMMWZplVSvYYRur69usHxwlsjvyJZlsW9eIWpzljVAwNxC4QKG7v7iTQsHI8Q8hxDo/h3NV+Bx9uc3cHT2dFQ2JBZlRHyhCsYIBExofg1J1h8jDCQeqWrycoFX1RUgL08wm7fAZAXQXGhJ3FcuvJfhSEtq2rqFqzLeE0Cg0BG5n4M/9Ww35L8ytpCMGTYyCTVkyo/FIudC/M6O9tk1t0htSzTEYLUIxgJfk0KQhUnqyod0rm+idZzGmjzDR23DyYuLHx+XRkjfD0nYLRksIhSp/yIW5T6rbgrRXaFSDFs3ZztZ6Zfn0EZrUMGBCk8aF1u5Op2yit0EzO3m4id6Umg6cSdhXJq/rnZHathVzeSMUnhsIyN9jr56rD7JiDgA08QbL3CypSAWxrbQKJ4CjqQEDJjQ5NPe4qtoDKZTMOvWSjMRhJnoLovnTE3EllfK63oV5rVcvAXb4eU4IoZH4L8xJPLwYfMUcABjTLXGZVqnIubxtp6upKAbpgtCkENOA6fTp008++eQNN9ywePHiK6644j/+4z+qq6tjOQA0SfV6udONHVKRIfDg2rmqIRO9iZezvndIf75OXmlfPbfrioXAjLi1HEIoiKEX5oKvmAOAxIIM+U5z7vaeiu2HozM6hGInpgHTSy+9tGvXrlWrVj322GN33HFHcXHxrbfeWlFREcsxoEmHF8UT9e28bIOGuakJMyxxg5qxPa7kt/dp6mU7MxDSefWSnmWzYeSNeBFCoxp0YW5n0FSWAEAYJmlRnnzXlOpPihsOnYvW+BCKiZiukvvGN77x1FNPqVR9a5quv/76LVu2vPjii0899VQsh4GizWt3+mSTjYal5vktaYOXzyQYtV2y9JIAQCl97Vw9xwkati+4X5oSf+fcTIPLI+/uaWxvfu+Q194LbF9sRBSK9K9daehf1SxSkSEDfh5IR3AyZHdDByCERjB0xdzfRfgmI73bhqHQqJIX5TUXV0jZmIqf3R6XYY3Lso7YB6GJLaYB05IlS+TFnJyc/Pz8qqqqWI4BxYDP6T372ufB2zh9fHlr96DKrQ9tOfTSx/KaCq36WFzg3H48L2TXNB0+fC7fGldp69uyiu1xaettGq1KitKognWnJHYcOAsHzvprREFgBs5hko6w+r7NYf+FCE0z/gtzJf3FOoBPKWwOeupWk2BInJ3Rfr7eX+Q93OHfvLXxt/cpMQsampzGMw8TpbS9vT0/P3+kW2M8njFE+433QMZLKH/56E3aFYpiYyBaUlK6vtuhGNhP2dGjbu6QH0xUK905yQMWxPmHQylemxt/0nOBxhml/v9RCpTSEN4a1xNo1KsbPH0/S3ZTmEFhZtB+hkyrp8fV2z8B0VHfXvLcjuXfvZXgO3E40/6LY/wFf2WOZ8D0/vvvt7a2Pvzww0NvEkXRbrfHfkhjhVLqcrlgtEd/qqI87/P5grcRRRAFYZj6/kovIftNelH2+K3s6jH4OP9lAUpB5Hl1W7e6wyHvzuvUrkwrsAwMPLg4ZJEOpX33JVJx1NEORSkVqTjsnxDyEYZ/BEbl7xVZd6lLuN2HNg7xCEPb+J+LULoHaRC8eygDG/YIoT8mQ7uH9XjKu0f4Kor09dN3pyL1+XxAKc/zABDKbwkG4DtL8x755JR0r28I9CGRC74jY9zMFK/dSQWRUhEA6vaX6XIsWVcvjnjkU9g0/+KYCOLjR9yTFMYxYLp06dKTTz5ZWFh4yy23DL2VYRiTyRT7UY0V/08Ek8k0PV/3va5OaabaSHgfxwy3zt9fSQGOxhudsnVwc52ebE4IpAYQRV1Tp8LuHHDMeIMn3cIMXRBHKQAwDCP/ViCk774Ywow62qEIIQxhhv0TQj4CRNbd3yuy7lKXcLsPbRziEQa36X8uQukepEHw7qEMbNgjhP6YDO0e1uMp7x7hqyjS10/fnTJEpVL6nw6VShXiyddZZuNmBnb2nwHpBbJdofoGGaV3cuHMjnO1grcvG9PFf+xPXzjTPCs94sFPVdP8i2PiG5+AyWaz/du//ZvRaHz22WfZEd7zk/0VQ/qN90DGRSh/drAm53WaBtkSmyQfv7g3kC+YcEJ3adWgaCnzmiUnK5uGv2d/5TR9LiYYfC4mCkIAKCFASFiftusJXASo6I+ZyikcBFgXtL9Kp174r9eefOFDf1HkxaO/feeqpx9Qx+kiHfyUNb2/OCa6cUhc6XA47r//fofD8dJLLyUnJ8d+AGiCsykVJw2BT1K1SNfaHdIrlfH4dFVNvHwxHSGeDEv25iL8GkYo2hgCXyZglNXspNA42qybpEV5s25ZLRVdNvuxZ97FbJZocol1wOT1eh988MGampoXXnhh5syZMb53NPF5CdlvMlBZ5LPG3qvrX5nM9rq1Vc3EF9hpgbKMOyeZTzACQigmjAS+LPvqEABeF8E7Wsw0/86NlnnZUrH1xKXzb++PzgARioqYBkyCIHznO985derUs88+W1hYGMu7RpOCSOkhk8HFBl6W853uNF/f5ueK7l5tTSsRAr9KqUrhzksVDNpYDxSh6W0WgQ2yXzXtANvoKGsfGQW74ntfkmcAP/fGF62lmFYGTRoxDZh+9atf7d69e926dd3d3e/JxHIMaCLbWdXaOHDq0sJeNwAApUpbt6beJv9IFnRqV16aqAl7vjZC6PJtJpApK56gcGi0k0xas3HF928jUr5LCseeftfd6Qu8iiUAACAASURBVAjaCaGJIqaTvsvLywFgz549e/bskdfffPPNsRwGmphsSsX+iiapqJGmLlGqbupQDvxUVVniui0mYHD3aITGB0vgawz8TgQpqf8OCikUZgSdSWidnzP/zqvK/u8zf9Hb7Tz61D/XP3kXM2RrSIQmmpgGTK+++mos7w5NIv6pS6LsBFLf1CVR1NTbFD0ueWPOEhc3N6utHX+YIjSeEgncwcCr/RfJRYDXRHiYgYSgMdOsravaz9U1H+/bRbT9bO25N76Yf9dVUR4sQpcLf6Cj8UcBBk1dWtDrTvVxhBe01S2DoiVvqtmbmojLbhG6TE4f7/JxPhFcPs7p40P5T6RU+reXFwBgAYGNsveiE+AVEbjRtuZd9h9bddZApr3ydw40l1RG6+9EaIyMZ6ZvhPzKdRr51KVkH7/A6SY+TlvTyni5QDtCPJlW3hQ8sTBCaHSCKPr3Uhy6zWIQBZwgbQFZkBzv3xPuGgLNAOf7g6RGgHcofCVosi2VUbvi+7ftffRvIt+XNvz4M9s2/e7fdJZJnK8YTXl4hgmNsw4FOyjr0hq7Q+Hx6aqa5dESZRl3bgpGSwhNNAyBrxCwyGpOUtg/2gTwxNkZC76xSSr6HO4jv3lHip8QmoAwYELjyUfI/nijODDrksGfbIkLfHT2pQ/Qa8ZhiAih0WgJ3M2AWlbzIYXK0WKmmTeuSF9VIBU7LzScefXzqIwPobGAARMaNxTgaJy+VzZ1aUteSmZHj666RZ5sSdSoXHmpmD4AoYksmcBXZd8nFOB1EdqDT2YiZOm3b9anJEg1FdsPNx0tj9oYEbosGDChcXNRq66VhUEWjr/C5dbWtoI4KNlSClXiZDuEJrq5BK6WnS12AbwsQm/QmEml16x85HZ5ToHjz253tnRFbYwIRQ4DJjQ+WgGKjYEJSSqRXn2pqfL13QNSUxq17twUuIwt2RFCsXQVgXmymKkD4K8i+ILGTAkzUhfdd61U5JzeI0/hZCY0EWHAhMaBj8LbDCvIPlivu9hgarCB7IOVj9e7s5MxNSVCk4h/a95UWU09wOsU+KD77OZtLspYO08qdlU2nf7rrqiNEaEI4bcRGgfbKbRDIFy68lJjal2bvAGXGOfJsAZbl4wQmpA0BO5lIF5Wc57Ciyeq6MhbzRFCln7rRkOaWaq5+MGxhkPnojlMhMKGU0PQiLx2p8/pHb3dEJTng9xaQqFY9sm5vLpldnWLvIEvKd6XFB+zaMlq0GyRfVKHyODyKLXK0dshNP3EEbiXgT+I4O6v+aSqJf34xTuX54/URanTrHzk9t2PvCz6+j49Sn7/fnxuiiE17PcmQlGCARMakc/pPftaJKt8C25fN9JNNgrbZOfmF9W0FFY1DrjT5ARfUvzgbtFEeOHQSx+H2yvfGjfvyxuiMR6EpoBkAt9g4M8iSD+e/nb0gsWg2Tw3c6Qu8bkphfdfV/L8Dn+Rc3mP/ObtK399L6vC7yk0IeAlORQ7HIVXRfD1FxdVNy+/1ERkZ5tyblwR42gJIRQluQS+yoD8RPEze04fq20bsQNAztWFWVcskIrdVS2lL4f9YwahKMGACcXOBxSka28LqpqXVjezsmkN3lRzxsZF4zIwhFA0LCCwRRYxCSJ9YmfJ6caOkdoTQgofvMGYEUgbXvVxSd3esqgOEqEQYcCEYqSUwuH+6GhObcvi6iaVLN+SNy2Rw22kEJpy1jKwQRYz+XjhsR3HzzWPmGlJqVWvfOQ2+WW4E3/Y0VNni+ogEQoFBkwoFjoo/LN/6lJ+g21JZaNWdqs3LZFLjBuPcSGEou46AuuzrFLRzfE/ev9YZZt9pPam7OQl37xRKvIe7vBv3uLckSxAQWgMYcCEok6g8LoIHgAAyG3uWFZep5G98jBaQmhqYwj8x/L81XkpUo3Txz2y/UhVe89IXbI3Lsq9ZolUdNS3n3j+gyCJCRCKAQyYUNTtpNAAAACZrV0rz9UqAaTl+N5UM0ZLCE15Cob5f5uXLMtOkmocXu7724/UdfaO1GXx/deZcpOlYv3+M1UfF0d3lAgFhQETiq4zFPZTAIC0dvuas9UspdLFOF9SPM5bQmiaULLME9cvLZRN6La7fd/bfqSx2zlse1alWPWDO5R6tVRT+tInnZWNwzZGKAYwYEJR1E7hLREAIKnLsf50FStSXf9N+kwrZhBAaFpRK9gnbyyaL8sT2+n0fH/bkSb78DGTIdVc9PBWqSjywpHfvO1zuIdtjFC0YUIwFC0chddE8ADEO9wbSi8xoqjuj9DjMq2aGakw8qxPhNDE5/QFy+kv5+X5nv4zSd9aN+/Xn52qau9hCAGAtl73f717+KmtKzMSDEM7pq8smHXL6opth/xFV5v92O+2rXnsK3YPF/q9D0uvUsTr1KO3Q6gfBkwoWt6n0ASg8/iuPFWp5AUlgAoAAAxpiYlzMl0c7kaO0CQmiGKlbcRZ24OYu5w7ztZLxdQ4HS+IDf0hVHuv57/ePfybrStzEo1D+86/c2PHhfqOc33dW4orz7+5z3TdspcPl1/O+O9dVYABEwoLXpJDUXGCwlEKKo6/8mSl1suxAP6pS7qkeOu8bIK76iI0jSlZ5odXL86zBBZ8dLq83912eNh1c4yCXfn929Xxeqnm3D/2dp66FIuBIiSDARMae/U97n+KwAjihtJLJqeH9EdLmgRD0sJcwmC0hNB0Z9SonrplZb41sOzD7vZ9993DFW3dQxtrzcYV3/sSYQMfHRUvfKjoHnGFHULRgAETGmM+Cr89XslTuuZstbW7FwD8WZdUBk1y4QyGxZccQggAIE6j+u0tK+ekJEg1Di/3/W1Hh80DnrQgd8HXN0lF3uW1fHiUcJc1jQmhsOC3FxpLlMI/KTT0uJdeqM9s6wYAFYASQKFWpizJZ5U4Zw4hFGBQK39984oFsnVzTh/3g/eODrvfXP7NqzLWzpOKyvYe8+cnAbNZoljBgAmNpSMUTlKYXdU8q8EGAKz/9JKCTVmar9Cqxnt0CKEJR6dS/PKmFYWZgfxMbo7/wXtHj9a0DmpJCFn60JY42S4rugsNhtKqGA0UTXsYMKExU0PhfQoZtu5F5bUA4J+6RBiSvHiGyqgdtTtCaHrSKNmf37hsuSwPOCeIj39Y/EVl06CWSq161Q+/rJStbkvYX6ZubI/RQNH0hgETGht2Cq+KEOdwrTlT7Z+ZqQVgAKwLcrTDLRVGCCGJSsH+5IYi+X5zgkh/9vGJD8/UDWppTE9c9p1ANksQqWXnMbbHFZtxoukMAyY0BngKr4rAe31XnLrICiIAqAEUAOZZ6YYU86jdEUJIyTKPX7dk0+wMeeUze06/WTI4g0DaioLMm1ZKRcbltX5wBCeAo2jDgAldLkphO4VGQdxQeknr5QBAwRA1gDE90ZSTPGp3hBDyUzDMI1cvunlhjrzyz4fOv3yonA6c3J11yxqP7BKe0mY3f3YCJ4CjqMKACV2uoxSOiXTV2RpzjwsAGACDUqFJMFjmZmGCSoRQWBhCHlo/71+W5csr3yi5+L97z4iyeIiwTPvmZbwsm6WuotFYXBG7gaLpB5d5o8tSQ+E9CouqmrLaugCAAOgA9FZTwsw0wmA4jhAKGyHkX1fO1qsULx48DwBUpJTS905Vd3b2fmd5voJhAEDN8zfmpXjv3Vz7xw9Er8/fMeVoedGsdMOcLH8xwajtGnmnXnWP0+HyjnSrSq9Wm/Qj3YqmJwyYUOR6KLwqQmZL57zqFn+NBkChZAsfvL5+35nxHRtCaFK7Y8kMo1r59J4ykYq82wsAey40NFc03ElARcDp48tbuwGAjdNpax3Qf+7p0p8/cuelihoVAGx9aMuhlz4e6fgFyfF61YjfgPPuvAoDJjQIngNAEeIovCKCsse58lytv0YNoCIkeVGePjkheF+EEBrVdfOyHru2UCHbTKmcwksiuGVTlQSjziv7wCGCqKlrAwH39kZjDwMmFAmRwj8otHm59aVVjCgCgAJADZA4J1ObGDdqd4QQCsUV+WmPrZ2rlNXUAPxJBPk2cpzFJJ/MxHg5bZ0NJ4CjMYcBE4rExxTOCOK6siqd1wcADIAWIC7LGpdpHbUvQgiFbklKwgMMaGQ1TQB/YdheaZYkIZ50iyjbS4DtdasbOyjGTGhMYcCEwnZUhC8oFFU0+PfW9U/01iYYEgcmUEEIoTGRTeCbDMgT4HYC+cQcZ2fZvjLDuLOTqYKVGii7HI17Tsd0lGiqw4AJhaeCwjYKMxts+Q02f40OQKVRJS/Kw2VxCKEoSSXwTQbkaXDdLLPLHNfZHyRRpcKdnQyyCU81HxxV2J2xHSaayvAbDoWhhcKrIpi7e4sq6v01WgAFyyQXzmDVyuB9EULoclgI/DsDKbIaL0M+Nce1KfsWu4k6tSdjwKwATYONGTl3AEJhwbQCKFQ9FP4iAuPxrT9dxYgUAFQACgDj7Axeo+J9gX0JREqdvlG2KRBxegFC01tjd0inf9Q8L32esABfB3idYRug70wSR8jnCXEbuh1pPg4AeJPem2JWt3T2dRaptrbVNSONjpxBAKEQ4WsIhcRH4W8i9IjiprIqjY8DACUAK4guq6kbCLR2yxsXcEL5wJqh8q24mA6h6cvD8a8XXwyl5ZY086DPkxUEFMlmqbNA4It441p7b5bXBwCcJY7xccpOh/9Wwgva2lZXXiqweEUFXRZ8AaHRcRT+RqEBYGlFg8XuBAAWQAMgGLQ+TLmEEIotJYWvCnyGl5NqRAL74w2XNGoAAEK8aYmCQSvdynh82ro2EPGsNrosGDChUQgUXqdwkUJeU7t/ojcDoANgNSp3phVwtziEUMwpANZ3O3I8PqmGAhw26cu1GgAAQtxZSbrkeOlWttetacDkTOiyYMCEghEpvEXhHAVzj3N5eR30JxFgWCZ+QQ7IFvEihFAsMQBr7L35A+d0F8fpzuo0AAAsM/e+zfJEAwq7U93ciTETihgGTGhElNLtFE5SUPt4/0TvvmgJwDI3Syk7440QQrFHAJY7nHOdHnnlSaPutF5LATSJce6cZCqbuqTs6FG222M+TDRFYMCEhkcp/b/TNUcoEErXnKnSeXz+aIkFMGUnGdMSx3uACCEEBGBJr2txr1teedqgLTVoKaWiVu3JSpLPHFC3dCm6HDEfJpoKMGBCw/t78cVtFxoBYNGlppROBwHQ+ud6JxjMs9LHe3QIIRQw3+le6nDJa87otX8vb6QAgkHrybDIb9I0drADGyMUCgyY0DDeOVn11yMXACCzrWtuTQv4E1QCKNTKpIW5mNEbITTRzHF5lvcMSOz0UXXrcaOeAvDxBm+qLEk4pdq6Nh8mAUdhwm8+NACl9PXjlS8cOAcAxl73qnO10B8tEYYkLc5TaFSjHQMhhMbBLLd35cAwqEKnPhqnFwE4i8lnNQVuEGlXaZUXYyYUjpgmrnQ6nS+//HJpaWlZWZndbv/lL3956623xnIAU0m3yztqNu0g9CpFvE49qJJS+tKh8jdPXAIABS+sKb6g4AUNgH/TE/PsDE28IfIRI4RQlM30eFmgh0wGaS3cRa1aBFjZ4/QlJzCcoOju9ddTQWwpuZi6bJbKiOtXUEhiGjB1dXU9//zzaWlps2fPPnbsWCzveupx+viXD5dH3P3eVQWDAiaR0uf2nnm/rBYAgNKiUxdNvW41gP+EkiEtMS7TOsyBEEJoIsn1+Bjae8AU+HVXpVUDwMoepyfDohFFRU/fBCaB45tLKtOWzVLqNeMzVjSpxPSSXFJS0oEDB/bs2fPII4/E8n7RqHhRfOqz0r5oCSC/qjmzsV2nZP3RksqotczNIpijEiE0GWR7fRvsDlb2kVWlVR+J04uEeDKT5EnABS/XXFzJuXGDXjS6mJ5hUqlUViuepZhwOEH8xScn919q9hctHfZFZ2sMaqWKIZyPZ5Rs8uI8BrdhQghFymrQbEkzy2sMLs+gmpEkapUR3GOGl1u7dMYvvjgj9kdNVVo1BVjV43RnJ2lrWhX9WcJ5j6+luDJ12SycoImCm7ib79LJnI+V9ovqnVxmd//w3D7+p5+cOF5r89dqPL5VxRVGlUKtYKkoAoB1fo5CpxnuzibPE+R/IijFjVzGn/RcoIkgVm8NwguHXvpYXpNvjau09YTSd+tDWyK708VJpg3djr3xRilmqtaqoS9mSjY0tfOOvuxNnMvbXFyZUpQvi5mi/QE+jJh8caBggl9ImaABkyiKdvskzsdKKXW5XDDao385OA58Pt/o7Ubsztvt9nan9xefn63p6psFSURxdfEFCxWVLCNSESg15iQp4nXD3pEogigIIx0/yE1+lA7fZtSOQboHG48oBjlCiHc6qHtkHYcdQFj8vSLrLnUJt/vQxiEeYZinSRRD7B6kQfDuoQws3JfQqN3Dejwv8+UHABDp62fQAIa+NYIbq5dQWN0jfvmluj3rRXGf2SSPmSilK7sdpgU59tJqvj9LOOf0NB+7YCnMY9VKAOB5PvbfQTH44kDBxcfHB7l1ggZMDMOYTKbR201U/p8IJpMpeq97p92pUkV+AlmpVDR7uMc/Pt3l8jL9eZWWnavNdXqUir5XReL8THWCYaQ/gfdxDDviXnJBbvIjZPg2o3YM0n3EvpQCAMMw8p/R8iOEeKeDBhBZx2EHEBZ/r8i6S13C7T60cYhHGNym/7kIpXuQBsG7hzKw8F5CIXQP6/G8zJcfAECkr58BAxjurRHcWL2Ewup+OS+/DF4YdJ6pRqchhMxVK9KWzWo+XsH1x0y829dxqjpl2SyFRqVQKAwx/w6KwRcHuhwTNGCCyR9ik37Ru4fL6Xy0xvbnQ+c5IfDjsqC5Y1FTu6J/rpIuKX7hvZsrtx2M0gBiyv8sTPJX1BSBz8WEMj2ejnQfN/Ta3PsEvqpkUovym49XcP07+HIub8vxipSifP9HeOyHGv0vDhQ5nMk77VBKL9rsv997Rh4tzRKFDRfqFP2nmhiVYtUP71DhUluE0JTgj5kY2eygU4R5lwKjVqUOTCvAubzNxytctkk8JwRFCQZM04so0tLGzgutAz4Liixx15dVEz4QPy395o0JM1JjPjqEEIqWoTHTMQrvUWDVqtRls1SGQMzEu31Hn3qnt7lzHEaJJjAMmKYRl48/VN3a2D1gN4Dr52Rcd77GI/s5NeP6ZdkbF8V8dAghFF3pPm69fUDMdNgfM6mUqUUDUn57u3u/+NFf7TWt4zBKNFHFeg7Ta6+91tPT09bWBgB79uxpaWkBgLvuustoNMZ4JNNNS4+rtLGTFwasiPm3tXMLTlddKK2WahLnZC6699qYjw4hhGIhw8utszv2mQLfOIcosAA3qpSpRbOaiyt8/bkGPF29Xzz61zX//TXL3KxxGiyaWGIdMP3lL39pbGz0/3vXrl27du0CgJtuugkDpugRKS1v7a5ud8gr1Qr2x9cvzWzuOPJuYFq3xmxY+cjtjCLypTcIITTBZXq5dfbeI+Y46UzTfgoMwPVKReqyWS3Fld7+vVM4p3ffj19d+chtactmj9do0cQR64Bp9+7dMb7Hac7t4080tHe7BiRS0qsVP75+6VwCe57dLlUyCnbVD+7QmjFyRQhNcVleX5oovMuyUsy0lwILsFmpSCnKbz15SfBy/nrRxx/+5ZtLv3VTzlWLx2u0aIKYuGkF0OVrdbhLGzq4gZfhUk26hWnmVAVz8Mm/8x5Oql907zWJBZkxHyNCCI2D+UCVDLwpBrYs2E1BIcImpSJlab7P4W4/27e3JhVo8f++53O4Zm1dPV6jRf+/vfsOi+LaGwf+ndnCLgu7y8JSpBcpAqIExYIVErFgxGs0iRprktfc+CYxzST3l7z+bno1MUWjeWNMYky5FI0ottgVCwhIEwWkl6XuLttn3j8mrktd6qLw/Tx58sycOTN7dg/ufPecM+fcC3DQ9/CkN1DZlQ1XbteZRkskASGj7Ma72bMB8rftb61tMh7yjB7nM3fCUJQUIYSGRjgBS4g2E8odoeEvCkgWOX7DAs+2TUpZ3x/N+v4I3cuJ0dFwgi1Mw1C9Up1V0dCq1ZsmWnPZ4e4OIj4XAOxOZzXnlxmX8pYEuIb/13ycKg0hNNJMIIGm4A+T5+YO0cCiIJhFRmxcaCW0vpF43njoRtIFRXXjxBficZnekQlbmIYVA0XnVjdeLKltFy05i6yjfJ2ZaEmQXWyTVWQ8xJPYTN68jMXF0BkhNBJNJCG+7a/FP2k4WFhJEMTY1Q+GrooxPVR5Mf/U67tVDW2eoUEjBAZMw0eTSnP2VnWxTA4mv5ZYJBE6ShLuZs9hkQBgVSGTnMw0HiU5rCmvP4oDvRFCI9lkEha2jZm+zSg6kH0bAAIWT43474UE6+69svFW1YmXdjUVV1u4kGjIYcA0HBgoKr+m6XxRjUKjM02XCKym+Tl7SP5eQJfV0upwMA2ou/FUxMaFktGuli4uQgjdY6JImN82Zvr8ZPah3DIA8IoeP+1/VnAEVsZDqvqWk699X3X5hoULiYYWBkz3PZlCffpm9a26FtqkYYkkiCBn8SQvRwGXw6QQGp30wAVSdXd+Af/4KR4zxlq4tAghdG+aQUJs25jpk+OZqXllAOA41nvWh+ttXOyMh/Qq7fl3991IOk+bfvOiYQ0DpvuYVm/ILK9P6zBiScjnRvk6+TgI747jpiiHQ5c4shZjHrswn5CV0ZYsLUII3eNmk/Bg25jpo2OZR/LKAUDo5jDrw/X2QXfnXqEpOuv7o2kf/0en0li4nGhIYMB0X6Jp+uyt6lM3q8rbLgxHEjDaUTTVx8nW9CEOmrY7mcm7XWtM0NvZBGyYT7Kw9hFCqI0YAma1jZk+PHaNiZmshNbT//2Ex4xQ06PlZ3P+euU7eWW9JQuJhgTeMu8/pQ2KV5LTtp/N1erbzAhiZ20V5evs7ygi204QYHu10Ca7xLhL8bl1D09hW/MAIYRQWwQBsQTEB7QZ3PnhsWtH88sBgMVhT3ghfszjM02PtpTWnXhxZ+XlAkuWE1kePkx+P1Hp9D9fLvwjo1jfdvI0NosMdBJ52Nl0nEuJX1ghPpdj3KVZZF3cZL1IYIniIoTQfYggYNVYLyuh9W/pt4yJHxy9RgDEBLoRBDFm2Qyxj/PlzxJ1yr8743StmvNv7wtaOi3o0ZnYeD9cYcB0f6Bp+vTNqu1n8+oUqnaHnIX8YBcJj9PJirncqgb71CumKfUPPaB1kQxiQRFC6P5HEPCol6OmpTWxoMKY+H5qhrpRMcPTEQBsXaWRryzN2H5QUSEzZsjdd6o2q2TSK0v49sIhKDQaZBgw3QfKGhXbTl1PL5O1S+dxWMEuds5C607PYrW0Sg9cIEyWRmmaGqzydxvEgiKE0LBg0Ojyfz8TQUMNDadNHoP76GT2bRIeuNOUL/KQ6hQqRVWDMYMs9/bR57ZHPPfwqAkBli0yGnQYMN3TWrX6ny4XJlxr3wfHIom5Y9ybVVp2122/wisFppMIKEK85A+MHsSyIoTQ8EIQMB+ABjhzJ2aiAX6jQEfAJBIAgGSzpKFeViLrhoIK4/wCWrnq/Nv7fOdNGLvmIVxEYTjBurxHUTR9NL/8u/P5Da3tH1gd7+bw7IxgNkl+dyG/myuwWu9GS2pPx8ZZYYCrxSGEUG8QBCwAgLYxUwINOgqmkUwGQuTpZCUU1GYV69V3v3VvpVyW5d6OfHGJ0ENq8VKjQYEB05BpatUo286fZHSrrnnPpcJbJtMmMeysrZZH+EV6ORIEoTOYWTS7ZbyvVXkdqdGpPaSyuROBxHGICCF0V1ffwABA0bTp0VkAOoK8QNz9Ft1PgxYg+k4Cz87GdUqQLKdUK2815mkuqT324rchK2b7LYjEkeDDAAZMQ0ap1XdsIlLrDAU1Te1mVwIAkgAve9vRUlFOdWNOdSMALI/w6/76WleHyjVzWCqNXiTAtiWEEDJloKjCuvY/So0CdYb8mibTFA+AJgE/24bP7LJJMpUGHQVziL+/X1kctmOYt8jTqeA/Zw13gi1Kq8/63yMVF/IiNj5s62o/WG8GWQTGvPcKA0XfrGs+WVjZMVpytOVN83MJcrbrZsRSp2grjl5sg9ESQgj1EwEQplSNN2lAAoATNBygwbg4CkEQ7tNDoz95SuTlaJqtPq/s6PPbbyRdoMz1DKB7GQZMQ4+m6arm1lM3qwpqmg1Um2WJBFbsCZ7SCZ6ONlacoSoeQgghRnCrOqKlTcx0lob/0GAw+eYWekhnf/SkX1ykaTZKq8/6/sjJ176XV7R/3hndLzBgGmLNKu3Fktr0MpmqbW86m0UEOoun+7k42vKHqmwIIYTaCVSpJzW36Qe4RMMeGrQmMROLyx63PnbGO6tN1+sFgIaC8qP/vT1n718Gjc4ypUUDCAOmIdPYqsmsqD9bVN2gbPscHAFudoIZfqN8HYQk9qYhhNA9xk+t+QdlML195tHwLQWKNj0EIA3xjNn6X35xkWDyRU7pDXm/nk599mtcSuW+g4O+h4BKp/89o+jny4VNJk/+MyQCqzHOdiI+t9MTEUII3QtCgbYhYS8Fxq6BUoCvKPBQqGxNsrF53HHrY10nB13dlqyoajSmt9Y2nX97n8sE/3HrYwXObVqh0D0LW5gsiqLpw7llq348uSftRrulc/lcdri7wyQvR4yWEELo3hdCwJMkmI6ZqAd49XhWu8frAEAa7Bnz+Qb/+CkEq02nQdXlG6kbv8795aTpBE7onoUBk+Wkl8k27Dvz8fHMBqXaNJ1FEgFO4hl+Li4i646r5yKEELo3eRPwDAlik5Rmje7FhAsXi2va5WRbccaufjDms6cdxniYplNafe6+U4c3bCs+kk7pDYNfZNR32CVnCSX18l3n8y+WtP8nRBDgJrbxdxR1unTuYKvoMH9BO1Z6ffcTuw10iRBC6D7jRMCzJHxHQdWdFI3e8ObBK/8VNSY+zKvdb2CRp9OMd1eXnszK2n1U0hDFmgAAIABJREFUY/INrG5QXP3qwI39F3z+MVk4Yxz+cr43YcA0uGQK9e60gtS8crpDeBE6SsJlk0Le0HTAqXX6n6/c7D5P3ChJx7Zlo9FSXI4bIYRASMAGEvbQcPPO1zxF01+fySmobXph1th2v4cJgvCcFeYyMSDnpxNFh6/QJlPJyMtkGZ8lVxzLCl0ZbR/obsm3gHoCA6bBotTq/7iQn5BZou3QyuopsX06KshVJOh+MTiEEEL3BR4B6wB+A8g2STxeUFFSL98yP8JZaN0uP1fAG//0PJ85D2T9cLQm/ZbpIdn123+9+r+O43zGPDrDIcgD0D0DA6aBpzNQ+7NL9lwsUOrah0pivtWqSP+5we5skjTbI4YQQuh+wSLgUYAxY9x/L6gwJt6StWzYd+ZfseEPdLYEr8jLadpbK2oyi7J3H20qqjY9VHutqPZakeNY76Bl06UhXoNdeNQTGDANJD1FHc0r33OpsE6hoiiKNFnv1orNWhru88h4X2sufuYIITQMEQQ8HuIZ4uvy/tFrKt3fA0DlGt3m/ZfWTw5cGu7T6eAkpzAfx0+eLD19/fpPx5W1bUZB1GYV12YVOwR7BvxjqvN4XwLXUB9SePMeGBRNnyqs2n2xoKK547q5xNxg9ycm+tsLeENSNoQQQhYz1df5K7uot1KulDUqmBSapneez8upbtw0K1RsbdXxFIIkPWeOdZ0clJN4puxwhvrOiQxZzm1Zzm1bd4fRcZM8Z45l4UpZQwQDpv6iafpCcc33FwuK6+Udj071cV4/JdDdzsbyBUMIITQkPCQ2Xz4y9YNjmedNOtrOF1XnVjVumh06xce507NYXLZnbHjwoqjiYxkF/zmrbmgTNsnLZOlf/3n9pxO+sQ/4zJvAt7Pt9CJo8GDA1Hc0TZ8vrvn5cuGN2uaOR8c4iZ6eHhI6yt7yBUMIITS0BFac/5n3wC9Xbn5/8e4SKE0qzZsHr8wJctswLbirJdVZVpzRCyJ9Hnqg+Gh6wX/OqepbTI9qW1rzfjtTkHB+1KRA74fCHUO9sJ/OYjBg6guKpk/frPr5cmGnrUr+jqI1kwL8hByxWNzxqIXNdrMXUJ1MmGTTqo4bJen+XHs+NvwihFAfkQSxfMJoP6nog6PXWkzm8k7NK88oq3/5wbDxbg7GRE2zUqtU03q9orUBgAAAp/F+0lDviot5JccylFUNplc2aKmy09llp7P5DiK3qGCP6cEcQfsH8XqCK7CyEgn6+v76SNOs1LZbQbVnhqS0pjBg6h0DRZ8srNx7pfB228ZShqfEdu2kgCk+TgDQ3NxJs5PlCSj6/K7DHdNHS4WFdS0d000tejZucAqFEEIjRaSX467lMz47kXXBZPrvWoXq5cSLi8Z6rZkUILDiAIBWqbn+0wmtVsvlctuNDLfzdeGJBc23a1Wy9l/autLa3L21hckXOAKejYvEWioiWb1ocApeEW35EESr1OT8dLwPJw5JaU1hwNRTap0hNa/sP9eKKptbAYCi20xF6WTLXzzOe5KXE4skKptbAWidDpTNSoAuJ2zVGaiuDiGEEBo2JNZW/39+RGpe+Venc4xPzwFAUlbJycKqtZMD5gR1N00lQRDWDiJrB5FWoWq+XauoaqDb3j5oimqtbWqtbSLZLIGjWOBix5cICRKnCx9gGDCZV69UJ2eVHMi+LdfojIk0Da1aPQDYWHH8pEIXkXV+TZPpvNjMD4VuLrs8wm/wyowQQujeQRBE7Bj38W72Hx7LzKyoN6Y3qTSfnshKzipZFeRuNsDh2vClwZ4Sf1dFVYO8XKaVq9ploPQGeWW9vLKexWULnOysHcV8iQ0OchooGDB1p7i+5Y+MouMFlXqqk9YgWx7HTypyEfJx3R+EEEJmOQmtP4qflJhZvOt8vmknwy1Zy79OZgdS8CBA50/QmWBx2CIPR6G7VNOslJfLlNWNHfMYtPqWsrqWsjqSzeI7CAWOYr6DkMXBO36/4MfXCZ2BOnOr6uD1UtPfAaZGS0Vzx7hnlMswVEIIIdRzJEH8Y5xPpJfT9jO57VZkv05DLsmdSMF0AhzM3VsIguCJbXhiG/tAd5GX042k86oGOXR4wofSG5TVjcrqRoIkeGIbvoOQL7HlCq3x5tUHGDC1UdGkPJhTeji3zPSJBlMTPR2XjPcZ72Zf2dx6rYtwCiGEEOqGm1jwdtyEq6V1X5/Jvd1w92lrA8BFGtJoCCFgBgEePYhqSDbLdXKQvFymV2uVNY2KqkZNh/mTAYCmaFWDXNUgBwAWl82T2FrbC5W1TTYudhg89RAGTAAAap3hQnFNSk5pRrms0wwcFhkT4PqPcT5e9jhXGEIIoQHwgId0x2PTUq6Xfp92o1mpNqbTANk0ZNPgDTCDhECAngzgZvO4Ik8nkaeTrlWtrG5S1jVpulix1KDVM81OZ/7fD3wHoUOQh/0YD4cgD5GnI8lmDdS7G35GdMCkp6j0MtmJgspzRdWmTy6YEvK4D4/1jAv1knQ2nz1CCCHUZ2ySXDjWa3aA63fHs5Iyi9rdh4oBiimwBxhHwDgCnHrWEsSx5ol9nMU+znq1trWuubW2WdXQQnc2IR8AqBsU5edyy8/lAgCbxxH7jrLzdbHzc7HzG2XjIsEB46ZGaMCUX9N0NL/8ZGFls6rzrjcAGOtqvyDEY5qvC6c301oghBBCvWJjxVk7zjsgu+iU3nCFYLWb1bEe4DgNx2kYdSdyEvcscmLzuEJ3qdBdSukNqga5qr5FJWvRtXY5aaRerWPWrfv7dD5X7OMi8nQUujsIPZyEHlIrYV+mxxw2RmLA9P3Fgp8vF3Z11NaK81CQ2/xgTw8JLgCHEELIQkQExNKGB0nWJRrO0tBxZuFKgEoaUmjwAvAnwI8AdwBWz8Y5CRzFAkcxAOhUGlW9XFXfou5s+mVTepXWNH4CAJ6dja2bg80oiY2zxMZFYjNKInCWsEfMYsAjLmBS6fS/Xr3VMZ0giPFu9g8Fuk33c+FiJy5CCKGhwCdgJgHTaLgGcIqC6s7ylACU0HCEBi6ANwFTCqtsaXDpWfDE4Vtx3KyEbg40TXvPiVDXN8tyS2W5pYrKBrPnqhsV6kZFXXaJaSJPYmMtFfHtRdZSobVUZO0g4tvb8iS2PLHNMBsRNeICJg6LtOVxGls1xqm6fR2Ek72dIr0c7aytAKBOoTZzCQDAeboRQmhkU2o7Gfmq0etbuhhqbUrAZYu7HRfLIuABgHASygGu0ZDZWYMTAGgBCmi4lVOmp4AN4ATgQoAzwCgCXAAEXcdPGr1BT9FsiQ3Hy8nlAX8XAG2zUlFUpSiuUZTUKEqqtd2+CwLuzmCgrJcr6+UA5R2zcWx4HLENVyTgCK05tnyOrTVHaG3NIhprmzhWHB6Py+Kw7qNhUiMuYGKT5L/mhO88n6fWG9Q6g6vIWmDFqWhWJmQW9+o6OE83QgiNWAaK6nQ5Tkmj8kBOmdnT100O7D5gYhAEuAO4EzCfhiKADBqyaejqN70eoAKggglkaAAAAYAdgB0BYpMNWwABgJ6i82uaOimtiz242MPkMaRCxa1t4ta3cJj/GuRgMmycz2GpdAaz5YcGBXTo+OOxCK1Sw2b9/eQfyWaRHBbJZrM4zAaL5LCZDRaHfecoi2SzqKFupxhxARMAhLnZf7k0qqJJ+d2F/KEuC0IIIWQGSYAfgB8B8TTcALhJw0268946U0oAJUC5Mc4xeU6OS7IJB/HFy4VNegObRbJJkk0SbJJkswg2SbJIgkWSLEc7lrOEJAgWSbBo2kreymtQcFuUnCaFI0EoSmpYyh51yHSP0hsovQGgywewjGR5ZWHr5njHjO//i/bNSAyYEEIIofsRm4AxAGMIAAAFDbcAbtFQacMrVXf57FunNAB6FlnaolL3ttmGzwdrvojHVbo6cg2UUK2xVWls1FqBWitQafgqrbVKw1NrSaY5ijD+j9kggAA9BVSfZsrUKVQZO1JcJwdxBby+nN9vGDAhhBBC9x8bAsIAwggIjBl79bczVQDVNFQCVNNQDdD51IIDggatwaA3UHqAVp5VNa9D3yJNW+kMfI3WWqPja3R8rY6n1fG0eub/1jo9l0NxDZQ1QG/HhNN6Azl0E/1YOmDSarWff/55cnJyS0tLQEDA888/P3XqVAuXASGEEBpOBHf67BgUDfUA9QCNNDQCNAI00tAEIIeOy80NAoLQcNkaLrups6UxeCxS26rmAAQZDMsNekpnMOj0lM5A6Zn/Gww6A6XTM111FHPIQAEAi8sJXfMgm8e1wDvolKUDps2bN6empj7xxBNeXl6JiYlPPfXUDz/8EBERYeFiIIQQQsMVSYAUQAom/WEAAGCgQQWgBKjXGQqalB7hvmmyFp2BMlC0nqL1FKWnaL2BMlCUgaYNFE3RtIH6+4nygUWTJItNcskezeFEUxSlN4Q88aDIQzrwRekxiwZMWVlZBw8efOWVV9atWwcAixYtWrBgwccff7xv3z5LFgMhhBAagVgE2ADzH63SaKe42tf3YOVd6k7wRDEhFE3HBrn/ef22gaYpGoyJFEWbhlkGijbQlDFRT1FMIo8kDDR4AB3X40V/CZJkcckhn9XJogHT4cOHWSzWsmXLmF0rK6slS5Z8+umnVVVVLi4uliwJQgghhHqCJAiy7ZyY3va2kr6OvI4bJTm/63Cgk1jAvs9GUROD0tbWhTVr1tTU1KSkpBhTLly4sHr16m+++Wb27NnGxIyMDJqmrawGd7FbvYFq7HohObNEfG4369AB0DRNEwTRvj20F1foZwH+ZstmtTbKO6Zz2Syt3swsGkJ725b6Ts41e4XuT+zm9J6c2NXpPT+33RV6e6LxdJ7Iug8nMoT2turmVrNV0OmJzIv2pAa7Ore3p3f6EfXzT8js6YP659fpFXr1l9DudAv/+QGAyF7YXN/pXIbm9f/PD/r9J9Tz0wfjz8/sFczWS1enW9vZynvwvuz4XHbbwcuU3qBuUt65cfSOlcha09zaq1NomtboDT0sbUf9uX8xdyUrNqu375QnFgx2I5OVlZWfX5eTLFo0YFqwYIG9vf0PP/xgTLl58+b8+fO3bNny6KOPGhMzMzMpiuJyh2xgF0IIIYRGmu4DJos2iKnV6nZhENOMpFa3mfwqLCzMkqVCCCGEEOqeRecz4PF4Wm2bRjyNRsOkW7IYCCGEEEK9YtGASSqV1tXVmaYwu46OjpYsBkIIIYRQr1g0YAoMDCwpKVEo7i7Fl5mZCQBBQUGWLAZCCCGEUK9YNGCKjY01GAy//vors6vVahMSEsLCwnBOAYQQQgjdyyw66DssLCw2NvbTTz+tr6/39PRMTEysqKh45513LFmGQdXS0vLRRx8dPXpUrVaHhoZu3rw5ODi405wURSUlJR05ciQvL6+5udnNzW3evHnr1q0b7MkURo6e1wUAZGVlJSQkZGVlFRQU6PX6goICSxZ1mOnV8kc1NTXvvvvuuXPnKIqKjIx8/fXX3d3dLVnaYa/n1VFUVLRv376srKycnBytVnv8+HE3NzcLl3bY63l1HDlyJCUlJTs7WyaTOTs7z5o165lnnhEKhRYuMDJl0WkFAECj0WzduvXAgQPNzc0BAQHPPffctGnTLFmAwUNR1OOPP15QULBu3To7O7u9e/dWVVUlJCR4eXl1zKxUKsPDw8eNGzdz5kx7e/uMjIykpKSIiIg9e/b0YRIO1E6v6gIAtm3btmPHDn9/f6VSWVJSggFTf2zatMl0+aPs7Oyulj9SKpWLFy+Wy+Vr1qzhcDi7d++maTopKcnOzs7yxR6uel4dCQkJb7zxhp+fH4vFysvLw4BpMPS8OiIjIx0dHWNiYkaNGlVQULBv3z53d/fExER8Rmoo0WiAHDx40N/f/9ChQ8xufX19RETEpk2bOs2s0WiuXr1qmrJt2zZ/f/9z584NekFHgF7VBU3TdXV1KpWKpuktW7b4+/tbqJTDUWZmpr+//65du5hdtVodExOzbNmyTjN/++23/v7+mZmZzO7NmzeDgoI++eQTC5V1BOhVdTQ2Nsrlcpqmd+3a5e/vX1ZWZrmCjgy9qo6LFy+a7iYmJvr7+//222+DXkrUNYuOYRreUlNTHRwcHnroIWZXIpHMnTv3+PHj7WZSYHC53PDwcNOUBx98EABu3bplgaIOe72qCwBwcHDA320DotPljzIyMqqqqjpmTk1NDQ0NHTt2LLPr6+s7efLkQ4cOWa64w12vqkMsFtvY2Fi2gCNLr6ojMjLSdDcmJgbwBjHUMGAaMHl5eWPGjCHJux9paGioSqUqLi7uyekymQwAsDNiQPSzLlCf5eXleXl5md53mXgoLy+vXU6KogoKCkJCQkwTQ0NDS0tLTR+kRf3R8+pAFtCf6sAbxL0AA6YBU1dXJ5VKTVOY+aVqa2t7cvquXbtsbGymT58+KIUbYfpZF6jPOn7yzG7HT76pqUmr1fYwM+qbnlcHsoD+VMfOnTtZLNacOXMGq3CoB+6ztYKHBEVROp2umwxcLpcgiI4LvzC7zGzm3du+ffv58+ffeustfAiiexaoC9QfPVz+CO7URaeZsZoGSs+rA1lAn6vjwIEDf/zxx/r167t6bAVZBgZM5l2+fPmJJ57oJkNKSoqvr2/HhV+YXbMzBaSkpGzdunXJkiWPP/54/0s7vA12XaB+6vnyR0xddJoZq2mg4GpU95S+VceVK1feeOONqKioF154YXDLh8zBgMk8Hx+f9957r5sMTHdPx4VfmIbW7hd+OXfu3CuvvDJz5swtW7YMRGGHuUGtC9R/Uqm0pqbGNKWr5Y/EYjGXy8W1kgZVz6sDWUAfqiM/P3/Dhg2jR4/+4osv2Gy8Xw8xrADzpFLp4sWLzWYLDAy8evUqRVHGscZZWVl8Pt/b27urUzIzM5999tmQkJCtW7fiP4aeGLy6QAMiMDAwLS1NoVAYR7Z2tfwRSZL+/v7Xr183TczKynJ3d8dntQZKz6sDWUBvq6O0tHT9+vUSiWTnzp0CgcByBUVdwEHfAyY2NlYmkx05coTZbWhoOHz48KxZs4yd1qWlpaWlpcb8t27deuqpp1xdXXfs2IEt5AOrt3WBBkr3yx9VVlaaPhc9Z86c7Ozs7OxsZreoqOjixYuxsbGWL/Zw1avqQIOtV9VRV1e3du1agiC+++47iUQyNCVGbVl6pu9hzGAwPP744zdu3GBml/7ll18qKyv/+OMPHx8fJsPs2bMB4MSJEwCgUCgWLFhQU1PzwgsvODk5GS/i4eExfvz4ISn/cNKrugCAioqK5ORkADh58mRmZuZzzz0HAKNGjVq0aNEQvYP72HPPPXfs2LFVq1Yxyx9lZ2fv3r17woQJALBy5cpLly4ZJ1JXKBTx8fFKpXLt2rVsNnv37t0GgyE5ORlvDwOo59Uhl8t//PFHAEhPTz9z5szatWttbW2FQuGKFSuG8g0MLz2vjocffjg/P3/9+vX+/v7G0x0cHLpZaAgNNgyYBlJzc/OHH3547NgxjUYTGhr6yiuvhIaGGo+a3qTLy8ujo6M7XiE+Pv7999+3WIGHsZ7XBQCkpaV1HEs+ceJE5v6BeqWb5Y/a3RIAoLq62nQtuddee83T03OICj489bw6Ov1ScnV1Nf4zQf3X8+oICAjoeDp+KQ0tDJgQQgghhMzAMUwIIYQQQmZgwIQQQgghZAYGTAghhBBCZmDAhBBCCCFkBgZMCCGEEEJmYMCEEEIIIWQGBkwIIYQQQmZgwIQQQgghZAYGTAghhBBCZmDAhBAaFNu2bQsICAgICGAWounG5s2bmZwrV64cvPIE3JGQkDB4r9JRzz8HhNC9jD3UBUAIDa6OK+WRJCkQCNzd3adMmbJ69WqpVDpUZbunaDSaqKiolpYWAJg+ffrOnTvbZSgvL4+JiWGWk1q1atXrr78+BKVECA0RDJgQGnEoipLL5bm5ubm5ucnJyb///ruLi8uAv8rUqVOtra0BwNbWdsAvPhisrKzmzp3766+/AsC5c+dkMpmDg4Nphv379xsX31y8ePEQFBEhNHQwYEJoBJk3b15ISIhCoTh27NiNGzcAoK6ubvfu3a+99tqAv1Z4eHh4ePiAX3ZQLV68mAmYDAbDn3/+uXr1atOjycnJzEZQUFBgYKDli4cQGkIYMCE0gkybNo1pGlm7du3kyZN1Oh0A3Lx5s122K1eu/PzzzxkZGTKZjMvljh49euHChUuXLuVwOMY8BQUFO3fuTE9Pr62tJUlSIpF4eHiEhYWtWLHCyckJALZt2/bll18CgKur64kTJ4wnXr58+YsvvsjOzuZyuZMmTXrppZc6lrO8vDw6OprZ3rNnT2RkJLO9cuXKS5cuAUB8fPz777/PJO7atSs9Pf3WrVuNjY1KpZLP53t5eUVHR69atYpp4uq5cePG+fj4FBUVAUBycrJpwJSZmVlSUsJsM59hXl7er7/+mpOTU11d3dzcTNO0g4MD8wlERER0/0IBAQHMxnvvvWdsrNq8eXNiYiIATJw48ccffzRmlslke/bsOXXqVGlpqV6vd3Z2joqKevLJJ0eNGtWrd4cQ6g8MmBAaiWxtbQUCQVNTEwDY2dmZHvrss8+2b99u3NXpdNeuXbt27VpKSsrOnTuZEOTmzZvLli1TqVTGbFVVVVVVVWlpaRMmTGACpk799ddfzz77rF6vBwCVSpWampqWlubt7d2f97Jz507mjTDkcnl2dnZ2dnZKSsq+ffsEAkGvrhYfH//JJ58AQG5ubmFh4ejRo5l0Y/MSh8NZsGABAFy9evWXX34xPbeysrKysvLw4cPvvvvuQPXZZWRkbNiwobGx0ZhSWlq6d+/eAwcObN++3WxkhhAaKBgwITTiKBSKhIQEY5Axd+5c46GDBw8ao6WoqKjw8PD6+vrExMTW1tYrV6689957//73vwEgMTGRiZacnZ0XLlzI5/Orq6sLCwszMzO7eV2VSvXGG28w0RKHw1m8eLFIJNq/f39GRkZ/3o6zs3NkZKSrq6tQKKRpury8/NChQ62trTdu3Ni7d++TTz7Zq6s9/PDDW7duNRgMAJCUlPTyyy8DgE6nO3jwIJNh5syZEokEALhc7rhx4wIDA8VisUAgkMvlFy5cyM7Opmn6gw8+mDdvHo/H68/7AgCFQvHPf/6TiZZcXV3nzp3L4/FSU1MLCwvlcvnGjRuPHDlyvwwRQ+h+hwETQiPIa6+9Zjpcic/nb9y40dj5BQC7du1iNhYtWvTBBx8w2xMmTHj++ecBICEh4cUXXxSLxRqNhjm0fPnyp556ynh6c3NzN69+4sSJ+vp6Zvutt9565JFHAGDZsmWxsbFM52DfJCcny+Xy9PT0qqoqlUrl6+sbHBx8+fJlADh79mxvAyYnJ6epU6eePn0aAA4cOPDiiy+SJHnq1CljfBkfH89sLF26dOnSpfn5+Tdu3GhqamKxWNHR0dnZ2QDQ1NR0/fr1/jf/JCQkMJ+YSCRKSEgQi8UAsG7duujo6IaGhoaGhsTExHaPQCKEBgkGTAiNXDExMY8++qhxV6VS5eXlMdtJSUlJSUnt8uv1+qysrOnTp0dERDCDbLZu3XrixAlvb29vb++wsLCIiAgWi9XVy12/ft24HRcXx2y4ubmFh4enpaX17S1QFPXxxx/v2bOn05Crurq6D9eMj49nAqaampq0tLTJkyfv37+fOeTg4DBjxgxmOycn59VXXy0sLOz0In176XbS09OZjebmZuNALlMZGRkYMCFkGRgwITSCzJs3LzAwMCMj46+//gKAAwcOME/JEQQBAC0tLcbH5rvS0NAAALGxsWvXrv3pp5+0Wm1GRoaxT83V1XXHjh3GcT/tMFMcAYBAIDDtrmr39H47pkXSarXtju7Zs+e7777r6ty+NVzFxMSIRCKmtSwpKWnMmDHMxwUAcXFxbDYbANRq9dNPP11XV9fVRToWtVPdv7vuW+zgTnUghCwAAyaERhDjU3Jvvvkm8/z8xYsXk5OTFy1aBG0nTJo9e3anPUrBwcHMxquvvvrMM8+kp6cXFxcXFxefOHGitra2oqJiy5YtP/30U6evLhQKmQ2lUqlWq40xk0wma5eTJO8uQmDs/qMoqrS0tF3OQ4cOMRuOjo5fffVVYGAgl8v98MMPu4mizOJyufPmzWMGdB85ciQwMNAYyhj74y5fvmyMltauXfvkk09KJBKVSjVu3LievARBEEyopFarjYnGp/CMRCIRsyGVStesWdPxOoMxgRZCqFMYMCE0Er300kspKSlyuRwAvv7667i4OBaLZW1tHRQUxPTKNTU1PfHEE6bzCMjl8tOnTzOtR2VlZSKRSCgUzpgxg+miioqKevbZZwEgJyenqxcNCQkxbh84cIAZw1ReXm7seDIyhlYAcO3aNeYlfvvtt44NKsahRSEhIWPHjgUAjUZjbBDqs8WLFzMBU2tr6+eff84kBgcHG6cDMH0uLy4ujhkGbozezBIKhUzrUWZm5vLlywHgzJkzHT+68ePHM9dsbGycOnWq6eRPNE1fuHDB3d29T+8PIdRrGDAhNBIJhcLly5czD8Tdvn07JSWFGVS0bt06ZmKk9PT0hQsXzpo1SyQSNTU15ebmXr161dHRcf78+QBw6NChL774IjIy0tPTUyqVqlSqP//803jlrl509uzZEomECXq2bNmSnZ3NPCXXsePMxsbGy8uLaXHZvn17Xl6eWq2+ePFix2t6e3sz2U6ePPnmm286ODikpqYyEyn1x9ixY0ePHs2MTzLOnmA6U4DpVAgvv/zy3LlzKyoqjEOdzAoNDT179iwAJCcn19TU8Hi8c+fOdcy2ePHib775prGxUa/XP/bYY7GxsZ6enlqttri4+NKlS8z8TBgzIWQZGDAhNEKtWrXqhx9+YKKBHTt2LFiwgCCIuLi4wsLCHTt2AEBRUVE3kYdOpzt79ixz1ze1fv36rk7h8/lvv/32xo0bDQaDTqdj+gQFAkGEn8EwAAACFklEQVRwcHDHxpX169f/61//AgCKopgWI3d3dw6H065I69evP3PmjF6vpyiKuaC1tfVDDz105MiR3nwYnVi0aNFHH31k3DVOv8QICQmZNm3amTNnAODmzZvbtm0DgPj4eGbmSbPWrVt37tw5pleOCQTFYrGHh0dWVpZpNltb26+//vqZZ55pbGxsbW218LLBCCFTpPksCKHhSCKRLFmyhNkuLCw8evQos71p06Zffvll4cKFbm5uXC6Xw+E4OTlFRUVt2rRp9+7dTJ7o6Oh//vOfU6ZMcXV15fP5bDZbKpXOnDnzm2++WblyZTcvGh0d/f3330+YMIHH4wmFwujo6N9//93f379jzkceeeTtt9/29fXlcDhSqfSxxx77/fffOw4Pj4iI2LVr1/jx47lcrq2t7YwZM/bt29fpBXvr4YcfNn3ib/bs2cxT/Ubbtm1btWqVVCrlcDienp6bNm165513enjxKVOmfPnll8HBwRwORywWx8XFJSQk+Pr6dswZHh5+8ODBZ555Jjg42MbGhsViCYXC4ODgFStWMJ9kf94jQqjnCLMPxSCEEEIIjXDYwoQQQgghZAYGTAghhBBCZmDAhBBCCCFkBgZMCCGEEEJmYMCEEEIIIWQGBkwIIYQQQmZgwIQQQgghZAYGTAghhBBCZmDAhBBCCCFkBgZMCCGEEEJmYMCEEEIIIWQGBkwIIYQQQmb8H05+3CU61oYuAAAAAElFTkSuQmCC;fontFamily=Times New Roman;" parent="1" vertex="1">
          <mxGeometry x="-600" y="2390" width="784" height="583" as="geometry" />
        </mxCell>
        <mxCell id="rBD3_tpfgUX2GQeDqXnd-2" value="" style="shape=image;verticalLabelPosition=bottom;labelBackgroundColor=default;verticalAlign=top;aspect=fixed;imageAspect=0;image=data:image/png,iVBORw0KGgoAAAANSUhEUgAAAxEAAAJHCAIAAABgpUxvAAAgAElEQVR4nOzdd1xT19sA8JMdQgIhbMIeIsstziKiVaui1dba1qKt1ra/qrWtHdr2tXapbdU6a221WnBbtTjBvZU6WDJEkGFYkR1IyCD3/ePWw5URAoSE8Xw//nHP9Y7DTXLz5JznnkMjCAIBAAAAAACd6KauAAAAAABAFwAxEwAAAABAyyBmAgAAAABoGcRMAAAAAAAtg5gJAAAAAKBlEDMBAAAAALQMYiYAAAAAgJZBzAQAAAAA0DKImQAAAAAAWsY0dQWa5evri5fPnz/v7OyMi0ePHv3yyy/r6urI4sKFCxctWmTs+rVDXFzc7NmzyeVp06atXr1a9/YRERH//vsvLjKZTDabbWFhYW9v7+3tHRoaGhYWxmR2xpeytX+pAS1duvTo0aM6NhgzZsyvv/5q2JNSX6kGb9pOxYSvS5NUKtWuXbtOnz6dk5Mjl8vJlVu2bBk7dqxxKkB94VatWjV9+vTmtmzV+2rTpk2bN2/G/7VkyZJ33nmHujH1LvfgwYPGR5NKpUePHr19+3ZmZmZlZaVKpTIzM3NwcPDy8ho4cODYsWOdnJwaHKdF5InCwsLy8/PJNZGRkUOGDKFuQ615q94hs2fPjouLQwjNnz//k08+efLkSWhoqEajQQjRaLTz58+LxeLGe3388ccnT54kl+fOnfv555/r/+dQq0p97ah/YJPXtgF8DcVi8YULF/SvgP66yv3BUI4cObJs2TI9Nzb+jejKlSvz589HCAmFwjNnzlhaWuqzV9drZzpw4MCyZctwwLRkyZKuFTC1n0ajkcvlRUVFiYmJhw8fXrRo0ZgxY65cuWLqerVCXFyc71NLly41dXVaAVc7LCzM1HXRZdOmTbiqR44cMXV1WvDVV1+tXbs2NTUVB0zd0vbt26uqqvTcWKVS/fjjj2FhYevWrbt69WphYaFcLtdoNDKZ7OHDhzExMT/88ENYWBi+E3YGMTExZMDE4/Hmzp2LELK1tR05ciT5vwRBHDt2rPFe1dXV58+fx8Vp06YZpbIdoqvcH3qIpUuX4leEfGdShYSE9OnTByFUUVGxceNGPY/ZGRsndIiKivrhhx/wHHnLli178803TVojYwsMDBSLxTU1NXl5eXl5eeTKoqKid9555//+7/9mzZpl2uo1IBKJxo8fTy4HBQWZqhpeXl7e3t4NVnZEfQYPHmxlZUUu83g8gx/fUDrJ60KSy+UnTpzAxeDgYPIa2tnZma5Semnt+6qysnLHjh0fffRRi0dWKpVvv/02tXWZxWL5+/tbW1srlcq8vLzHjx8jhAiCIG+G+NUk3b9/HzexNFnJjqDRaH766SdyeebMmSKRiFyeNm3apUuXyOXo6Oj//e9/DXaMjY2tra0llwMCAnr16mWQ+oSEhJSVlRnkUIbSVe4PhiIWixu8M2NjY/FySEiImZkZLprkRvTuu+8uWLAAIbRv377XX3/dy8urxV26Usy0ffv2n3/+mVym0WjLly9//fXXTVsl45s1axZufE5LS/v6668TExMRQgRBfP/99z4+PsHBwSat4DN8fHz0j987zgsvvGCcxsgPPvjACGdpv07yupDKy8txY0m/fv2ioqJMWx/9teF9FRkZ+cYbb9ja2ure7Ntvv6UGTG+99db7779vYWGB10il0lOnTv31119kscGrSe1ANNqbPzY2Fgdq1M7NsLAwoVBYUVGBEMrOzk5KSiJ/3GPR0dF4WUevaGutWLHCUIcylK5yfzCUIUOGNOjzpXYif/311ybvnQwNDRWJRGVlZXV1dZGRkd98802Lu3SZmGnLli34vkCn07/77ruXX3658WZSqXT//v3Xrl3Lycmpqanh8/l+fn6TJk168cUXWSwW3qxBPsenn37666+/Xrx4USqV9u/fPyoqqsEGX3311fbt22NiYvLz83k83pAhQxYvXtw4JtXz7Ibi5+cXGRk5Y8aMjIwMhJBWq12zZs3Bgwep2+Tl5e3bt+/mzZsSiaS2ttbS0jIwMHDatGnjx4+n0Wh4M2rH88KFC1999dVt27ZduHBBKpVaWlqGhIR8+OGH9vb21COfPHny+PHjaWlpZWVlBEEIhUI7Ozs/P7/AwMBXXnmFwWCgpvJmqGtIR48exff3adOmjRgx4pNPPiGL7733XoMf5eHh4eQfy2azr1y5gn+0tZNGozl8+HBMTMzDhw8rKirodLqVlZW9vb2/v3///v2nTp2KGqWM5OfnN06AaDJfQSKRjBkzhlwZHBy8ZcuWX3/9NTY2tqSkxMnJafr06fPmzWMymdnZ2Zs3b75x40Z1dbWbm9uMGTNmz55NfY0uXrx45cqV9PT04uLiysrK2tpaHo/n4uISHBw8a9YsFxcXcrMGOTQIoWXLluEXl0z40J3PlJSUdODAgbt37xYXF6vVaqFQ6OfnN2HChPDwcDabjTdr22eEinplSAkJCfiq4hwUlUp14sSJmJiY1NTUiooKFotlZ2c3cODAV199tcG3LzVWiIyMJAhi+/btycnJlZWVK1euNOD3cZvJ5fKtW7cuX75cxzYZGRnU7tT3339/8eLFDbaxs7N78803Z82a1XkSGXGw6+fnR20rYrPZkydP3r17N1k8duwY9VUrLCzEHxkWizV58mSEkEQi+fvvv9PT07Ozs6uqqmQyGYvFsra2DggIePHFF0ePHq1PfXTkM128ePHPP/+8f/8+jUbr3bv37NmzJ0yY0ORBysvL9+7dm56e/ujRo4qKisrKSgaDYWVl1bt374kTJ06ePJlO/y+/pc33B1JNTc2RI0fOnz+fkZFRVVXF4XCcnJyGDBny2muvNfgQNTjI48ePd+7cmZCQoFAoXF1dZ8yYMWfOHOp9ozFq68Py5cupvRNarTY0NLS4uBghZGFhcfXqVS6Xq8/t0SD0/wJNTEzcu3dvQkICeY8SCAQikcjHxycoKGjq1Km2traN8w6p3zs4gY/JZE6cOJF8cx47dmzJkiXUXyZN6iyfN902btyIf4swGIzVq1dPmTKl8WZnz55dunRpdXU1XlNRUXHz5s2bN28ePHhw69atNjY2jfcqKCiYPn16UVFRc2d//Pjx1KlTJRIJWVSpVLGxsTdv3jx69Cj1Td+2s7cTl8tdvHgx2bqIEEpMTHz8+DH++tyzZ8+qVavUajXevqSk5NKlS5cuXQoJCdm4cSO1aRRLTk7evXs3+buQ3OXIkSNxcXH//PMPfj99++23e/bsoe715MmTJ0+epKSk/P3331OmTDE3N2/bX/TCCy+sW7euoKAAIXTo0KEFCxbg7+n09HQyYEIITZgwwVABE0EQCxcuvHjxInVlUVERmTF2+vRpA94UysrKZsyYkZOTQxZzcnLWrVuXmpoaERExf/58nM3z8OHDlStXFhYWUpO99u/fj/s4SFVVVSkpKSkpKfv27du0aVNISEg7q0cQxOrVq3ft2kVdSb6yV65ciYyM3Lp1K5l03ICen5E2yM/PX7BgQVpaGl6jVqtzcnJycnIOHz785ptvLl26tMlviL///rvJ7BlTCQ4OJr/qDh48+NZbb+EPaWMnT57UarXkskgkeu+995rbsiN+ibWNVCqNj48nl4cPH97gf6dNm4ZjppMnTy5duhSHesePH8e5FmSLFELo/v37W7dupR5BrVbL5fLHjx/HxMS89NJLK1eubHNVt23btm7dOly8e/fu3bt3yeyrxiQSSYM2PLVaXVhYWFhYePHixejo6N9++639r0J6evr777+PIzzyLBkZGRkZGfv27VuyZElz1du0adM///yDi5mZmatWrcrPz//yyy91nG769Onr168nvxeio6OpMdOtW7fIgAkhNGXKFC6Xa7Tbo/5foKdOnVqyZAn+jCCEysvLy8vLs7KyYmJivLy89IyqScOHDyffnHK5/OrVq5MmTdK9fdeImXDAxGKxfv755xdeeKHxNvfu3fvoo4/I9wGNRgsICLC1tc3KyiKTfpKSkhYuXLhv377Gt1cyNcza2trPz0+hUDT+ANy5cwch5OnpaWdnFx8fr1QqEUJVVVXbtm377rvv2nn29hsxYgSDwcC9G3fv3iVvx6dPn/7222/JlQwGo0+fPpaWlmlpaeRH4sqVK1988cUvv/zS+ICXL19GCPn7+/N4vPj4ePLI+fn5e/fuJW/fxcXFe/fuJTfm8Xh9+vQxMzN78uRJYWFhaWmp7tqSmTRlZWW3b98m14jF4sDAQHI5KCiIyWTOmTNn1apVCKHS0lLqZ5L6Ffjqq6/qf4lOnz798OHDBisXLVrk4+ODEEpISMB3BEtLS7IOUqm0oKAAB47oacoI7o83MzPDMQpO3WhRZmYmQsjX19fS0vL27dvkt0VMTMzly5dra2v79u1bV1d3//59cuPIyMg333zTwcEB785isTw8PIRCoUAgUCqVOTk5ZJhSW1v7xRdfnD9/nsPheHl5jR8/PjMzMysri9yLzIEjl5t8agnbunUrNWDy9/e3tLRMSkqqqalBCKWnp8+fP//o0aPU1iaSPp+Rxng83vjx4xUKBX6CwcrKitq5rFKp3nnnHfKiIYTMzc2DgoJkMllKSgq5ZteuXUKhsHGKDHr6bvHx8RGLxbm5uTr+6jbT/b5qIDg4mM1mX7t2Ta1Wb9y4Ef/QbwwHHwihYcOGcTgcQ1W4OZs2bWrwEwhfcz3duHEDL/fv37/B/wYGBvbq1Yv8wVNWVnb16lX8rUbtmGuQ/e3k5GRvb29hYUGn00tKStLT08kb7OHDh8PCwtr2TOWdO3eoNz1HR0cvL68HDx78+eefOvaytbV1cnKysLBgsVjl5eVpaWlkAta1a9f27NlD5tS2+f5QVlY2b968kpISsigUCgMCAoqLi8mXQKPR/PjjjzY2Nk02E/zzzz/kHbiwsBC/yXfv3j137lxHR8fmzigSicaOHXv69GmEUGJiYk5Ojru7O/lf1JfjlVdeQXrfHtupVV+gGzZsIAMmOp0eFBRkbW1dUVFRXFxcUFCA4++goCC5XE5N7Bs8eDB+IaivCPXteuPGjW4SM2EffPBBkwETQmjNmjXkFWcymX/99degQYMQQgRBfP311wcOHEAIxcfHnzlzpkFKGmnq1Knff/89+U2gUqkab4CHM6D2R1BvE+05ezuZmZlZWVnhjxy5oNVqcT6mpaXlvn37yAZejUazYMECsrni1KlT8+bNw/EKFX5kl9pnd+PGDTJmys/Px2/NP/74g/xjSVlZWdevX9fxw4vMpKFexuDg4AZ9QzNmzNiyZQv5hNGePXvImIkgCPw0cq9evQYOHKj/JcrKysIBBIZ/XeHWEYRQdHQ0vtcQBJGWloa/wMifm7i9XSQStS0lCHe1/PTTTzt27CBXKhSKlStXvvTSS+QG5GNEdXV1t27devHFF8ltPvvsMycnpwZNgz/++CN5u3/y5ElcXFxISMjEiRMnTpxI7aGj5sDpUFlZuW3bNlxcu3Yt2VFSWFg4a9Ys8taTmZl55MiRJgPWFj8jjZHXkNpD1yDR6siRI/jL28XFZffu3WQEGR0d/dlnn5Hrt23b9vrrrzd+TpjJZG7YsAF/szb5uW4n3e+rxj7++OPr168TBHHixIn58+c3l+xM/eHRoFUvJCQENwOQDPKENv4B02Y40EcINZlyPn36dFzP6OhoMmZKSUnBr6+tre1zzz1HLg8ePPjy5cvUXwsIoYcPH5JvSITQyZMn2xYzbd++Hd+7xo0bt27dOhaLpVAo3nvvvVu3bjXe3t3dPTY2FocUpJKSkueff55sFT516hQZM7X5/rBz50589+7bt+/27dvJ5vxff/11w4YN5Po1a9ZQ+wExsVgcFRUlFos1Gs3bb7998+ZNhJBWq42Li8P3jSbNnDmTjJkQQv/888+HH36IEFIoFGfOnCFX9uvXj/xb9Lw9tlOrvkBxGLRw4ULcx4IQKikpuXbtmqurK0Jo1qxZs2bNovbQLVq0qEFyFUkkEtna2j558gQhlJyc3GJVu1jM9McffwwdOrRBEgNCqKys7N69e+Qyj8eLjIyMjIwki+S1IF28eLFx1GJpabl8+XL807nxb2h7e3v8Q3bIkCHm5ubkz25882rP2Q2C2kpJRuIpKSlk9xZCiMvl4s8eQkgqlVKr1Dhm6tu3L3WME7we/73UtoqtW7dOmDDBzc3Nzc3N3t7ey8tLn0cPdDM3N3/ttdfI7+/ExMT79+8HBgbGxcXh/tNWNTK1iPq19NNPP40aNcrFxcXd3d3a2trf39/f39+A5+LxeO+++y65PGDAABwzubq6kgETQmjYsGH40WvqF6SLi0t0dPTZs2cfPnxYVlaGHzXCHj161J7uuRs3buBj9u3bF38/OTo6zps3D7dZXrx4sfH1b/Ez0jbUYXLmzZuHv0SnTp0aFRVF3uAUCsXNmzcb56O8+OKL1K/Vxp9r4wsICBg/fnxMTIxWq/3ll18adD91afhbHyHUZKf5lClT1qxZQw7UdOHCBZlMJhAIqP1K4eHhuMPO2to6Pj5+06ZNSUlJBQUFcrmceotDCD169KgNlSR/hODiRx99RP66MzMz++CDD5qMmQQCQVFR0ffff3/nzp38/HxyuIf214SK+iZfuHAhzn9455139u3bR96ui4uLU1JSGj9ZNn/+fPJuzGQyR40aRcZMSI/P3dChQ93c3MimqWPHji1evJhGo509exanB5CNTMgot8fWfoE6OTmRNT9+/Difz/fw8HBzc3N2draxsdEdKTbHysqKPFGL/SSoq8RMPB6PfC2rqqreeuut7du3N2j+lUgk+NdDVVUV9YHGBps1Xunv78/n83Wc3d/fn5poKRAIyO8DnCfUnrO3X01NTWVlJS5aW1s3OFdxcXGrqkT9ZAoEAryM/157e/tXX311//79CKFr165du3aNXG9lZTV06NA33niD2vLUNhERETt37iTbBsisLNwxx+PxWtuDrnvU04EDB4aEhJDdQ6dOnTp16hS53s7ObuTIkXPmzOndu3cb/4xGXF1duVwuuUxN+aL+NKeux60jtbW1s2fPJp+RbA41FaANqOkUDZpAqFeguQ+R7s9IR1QJ/yhsskpGeIC0DaPpfvjhh+fOndNoNBcuXEhISGhyG2tra9z6UlhYSP2v0NDQioqK/Px8artO++ke01If1HGnmrydWltbP/fcc2Qvj1KpjImJmTZtGm45Rs92zO3cuVN345lMJtO/blh5eblCoSCXyW5u/F/NtfmdOnXq008/bRAntb8mVNQ3OTWRnMlkent745+4EomkccxEXUO97C22qtJotJdffnnt2rVkBe7cuTN48GDcMScQCCZOnEguG+H22Nov0A8++OCTTz4hCCI7OxtntnG53H79+k2bNm3q1KmtzYHBt1zqN2lzusaYluvXr8dP51ZXV8+bN4/Mn2itJkfMa3EYGDItESOfCDPU2dvv2rVr1HHtWtVphe8gVNS/t7k/9ptvvtm0adO4ceOoT02Xl5efPn36jTfeOHfunP51aJKtrS3uvz958mRxcTFuNJ40aZLuGLcNfvvtt1WrVo0aNYr6E1kqlR45cmTGjBlJSUmGOhH1oQxqS3uLQ9Du2bMHB0w0Gi0wMHDs2LHjx4+nNhPi+07bUHdv7U3HUJ8RA1apcw7v5OHhgRtxyW+sxqg/CG/dukWNO7/99tuNGzd2tmHY0LM/rpqL3akdxNHR0devX8c/66nDMkml0jVr1uAtHR0dR40aNX78+A5qpNdBpVJ98803OGASiUQjR44ka9Lk0zNt056PrT736ua89NJLOIkiOjr6yZMnuJkqPDyc+gca7faoG/4CnTx58qFDh1555RV3d3d8F62trb1169bnn3/ehq5q/I5t8aE51FXamby8vHbv3j1nzhyyd6ampmb+/Plbt24dOnQouYFYLKbRaOSbz9PTE/fU6qNxJ3Frtefs7SSXy6m95n379iUTwKkPKz333HPbt283+KnHjRs3btw4sg75+fk3b95cvXp1XV0dQRB//fWX7mwDfb7/5s6de/jwYYIglErl4sWL8e85w3bMkRgMxvTp08l7ukwmk0gkZ86cIWfAUKlUe/fubdwdbGTUHwnr1q3DvwK3bdvWZJNDG542oL5n8POJJOqj2sYcUsXZ2RknDGVkZAwYMED/KrX/c91BFi5cGB0drVQqqSMwUU2cOHHbtm3k/aSkpGTXrl3kDA+dWYPfTg1iaNLo0aOtrKzKy8sRQnfu3KH+0qOGU4mJiThMCQ0N/e2338g3s1Qqba4FQk9WVlZmZmbkD0Xy6Uvc1NQ4lx8hlJmZidOc/fz8Dh48SPbwajSa9jelY87OzrhZMSMjAw/potFoqJn4Bv/cWVtbh4WFkZc0JibG2dkZvyIzZ86kbtnRt8c2fIEGBQWRbWwqlYrsuPzhhx/INrm9e/d+/PHH5JMTet4GyfckQkifZ9s76W2lMXd39927d+NMGrlc/u67716/fp0sWltb9+vXj1x+9OjR77//Tv1AajSaW7duffHFF7q7NtrMVGdPTU2dPXs2/lwxGIxPP/2UXA4ICMCfvevXr1PzBhBCSqXy8uXLixcv1jHCgg4KhWLr1q34a5XH4/n4+EydOhU/4EPthG4S7p9CzXe9e3l5hYaGkss40zAoKKjJpPX2KCgo2LVrFzmwMkJIIBD4+flRu/+ofw6ueXl5eUekFTeH2juAfwJmZ2fjjv8GqA9b6ZlUNGzYMPzXJSQk4Eb44uJinHeFEMIvihFQz/Xnn3/iP+TEiRP41y2Xyx02bJjRqtR+9vb2uhuKfH19qWkZ69at27JlS+P0tU4lICAALzcZfyDK8EsIIYIgcAoLdT16tj+Xw+GQX3vkTDLtrCSDwaD22P7yyy/kuWprazdt2tR4e+qHjsVikb3PWq127dq1TbbQozbdH6hv8i1btuAfhzt27MAdc3Z2dtQrbCg4NpLJZHiSxD59+lC721p1e2yb1n6BRkZGxsXFka8Om812cXEZN24cmfqNEFKpVLinWJ/bYFlZGc7G02cs8q7RzkRycXGJioqaM2cO+frV1tb+73//27Rp06hRoxBCS5YsefPNN8nruHbt2sjIyF69erHZ7JKSkszMTPItbsCBdhow2tn37Nlz6dIlhUKRm5tLfYKaTqd/9dVXgwcPxsVPP/2UHBxSq9V+/vnnGzdu9PT0pNPpUqk0KyuL/DzjGKtV1Gr1+vXryQ5TDw8P8rn3+/fv47bTFtPA3dzc6HQ6mdd548aNmTNnkhHeO++8Qw2J5s2b12BckLY1MjX5TLhIJCJHCq6srFy1atWqVaucnJxcXV35fH5NTQ01wKX+OZ6enqmpqQghuVweHh7u7e3NYDDCwsLalnuov759++IH8hctWjRo0KC6urr4+PjmMi08PT3x8q+//nr79m2yQ/Pnn39u7tl1oVD49ttv4yyWjz76iHyEJzk5Gbdde3p64lx1I3j55ZcjIyOzs7MRQrm5uRMnTgwKCiJHpcLbzJ8/X8/JNfVEfsQarPT29m48iLPu95UO77777qFDh3SkwqxYsSInJ4f8qaDVajdu3Lh9+/bAwECBQFBVVaXP0z1Ghpv8EUIJCQlkC3Rj06dPbzzOOx6WidSnTx98c4iNjQ0PD3d0dExNTaWmmbfZ22+/feXKFbJJIzY2Njk52dPTMyMjg/pkDObj44NTaZOSksaPH+/p6ZmZmSmRSHC7SANtuD/MnTv3yJEj5DQv8fHxzz//PDnWAPWttWTJko5oNx0+fLiLiwv5fUqOD4Io2d+kVt0e26xVX6CHDx9OT0/n8/leXl7kqAEPHz7E2U5WVlZ4KAHqbXDFihUnTpzgcrnm5ubkWDYkHLujpoYWa6wrxUwIIbFYTHbSkaMCKpXKBQsWbNy4MSwsbPDgwWvWrPnqq6/I+zs5EF+D3Q2VZtGY0c5+//79xn0xjo6OP/zww4gRI6grw8PDKyoqfvzxR/K3VH5+PjXZ0CBVavLPFAqF5JOrOlhaWo4bNy4mJoYs4mTYBgO0DB48uE+fPrhFwcLCosXBM5rU5DPhjUcqKigowA8bUjd7++23cfHll1/GT5CRIys2eSiDi4iIiI6OJkcrUavVZOaBUCh85ZVXfv/998bbjxw50snJifxzVCoVbpFdtWqVjvF+Fi5cWFFRgYcfpIYmCKFevXpt3brVmA+gsdnsP/744/333ycbNaurq3HKBSkiIoL6sLFBNPkRw633VHq+rxoTCoVz586lPs3aAJfL/euvv1avXn3gwAHyN7dcLm/cl8dkMt3c3Fo8nRE4Ojr27duX/CrFb7bG/P39fX19G4zK3eBT7+zsPGfOnJ07d5JFcmhHhNDnn3/e/qam4ODgRYsW4XwG/JF/6aWXDh8+3GBjMzOzjz/++PvvvyeLeIrPN9544+LFi41vp6hN9wdra+vt27cvXLiQrEl5eTl+qgYhxGAwPvzwww76SUaj0WbMmEEd4ZPP5zd3j9Xn9thmbfgCra6ubtx1w2Awli1bhrecMGHChg0byGPW1NSQQw826DjG46HweDw82oUOXSxmQgg5ODhERUW9+eab5N1KrVZ/8MEH69atGzdu3AsvvDBo0KCDBw9ev349KyururqawWDY2Nh4eHgMHDhw7Nixhpr9sUlGOzuDwWCz2RYWFnZ2dj4+PqGhoWPGjGlyCoWIiIjQ0NADBw7cunUrLy+vurqazWbb2tp6e3sPHjz4+eef1zHumQ7m5ubr1q2Lj49PTk6WSqUVFRUqlYrP57u6ug4fPlyf6bQQQitXrnRycjp37lxhYaGOp6vmzp2LI7CpU6caMPUSc3NzW716dXx8/P3790tKSioqKurq6iwsLDw8PEJDQ1977TVqfuusWbNoNNqhQ4eys7Oba5/vCJaWlgcOHFi/fv3FixfLy8utrKxGjhy5ePHi5gZA4nA4f/311/r16//9919yNiV9zkKj0f7v//4vPDz84Ljj188AACAASURBVMGDd+/elUqlarXa0tKyd+/eEyZMmDp1qvGf2HdxcTl8+HB0dHRsbGx6enpFRQWTybS3tx8wYMArr7zSePjEruLNN9/cs2ePjrYTDofz9ddfz5s378iRI7dv387Ozq6srCQIgs/nOzk5+fj4DB48ePTo0eRzsp1BREQE+R1Gjtff3O1u+vTp1F/51GGZsM8//9zDw2Pv3r2PHj3icDh+fn5vvfVWWFhY+2MmhNCCBQt69+79559/kg1CPj4+r7322rRp0xrHTOQfZWdn9+eff6anp9PpdG9v79dee2369OkN2r+xtt0fAgICjh8//vfff1+4cCEjI0Mmk7HZbLFYHBwc/NprrzU5RKqhTJ8+fePGjbi5evLkyQ0mD27V7bE99P8C/eKLL27evElOelFRUVFTU8PlcsVicf/+/V9//XU/Pz98TDs7u8jIyE2bNiUkJFRWVjYYsQIhpFarcRLClClT9MkBb7qBEYBOYs+ePeTvNhqNduLECePM0A4AaC21Wj1+/Hiy9eWtt96iTvsDQOd07tw5sqGawWAcP35cn37GLpMDDnqUK1eubN++/bvvvsOjmYeFhUHABECnxWKxcH7kgQMHyAQdADqz3377jVxoPBdycyBmAp3RqVOnfv755927d5OPC4lEoq+++srUlQIA6PLCCy+QY2PK5XLdM7gBYHKXL18mH6cQCoWNn/BoTtfLZwI9B51Ot7W1HTp06KJFixpMvAUA6ISaG/wCgM5m1KhRDR5H0AfkMwEAAAAAtAz65gAAAAAAWgYxEwAAAABAyyBmAgAAAABoGcRMAAAAAAAtg5gJAAAAAKBlEDMBAAAAALQMYiYAAAAAgJZBzAQAAAAA0DKImQAAAAAAWgYxEwAAAABAyyBmAgAAAABoGcRMAAAAAAAtg5gJAAAAAKBlEDMBAAAAALQMYiYAAAAAgJZBzAQAAAAA0DKImQAAAAAAWgYxEwAAAABAyyBmAgAAAABoGcRMAAAAAAAtg5gJAAAAAKBlnTFmyszMzMzMNHUtAAAAAADqdcaYSalUKpXKDj0FQRBVVVUEQXToWboHuFb6g2ulP7hW+oNrpT+4VvqDa9UGnTFmMg6tVmvqKnQZcK30B9dKf3Ct9AfXSn9wrfQH16q1em7MBAAAAACgP4iZAAAAAABaxjTmyeLi4mbPnt1g5YEDB/r162fMagAAAAAAtJZRYyZSREREUFAQLrq6uhq/DgAAAAAArWKCmGnQoEETJkww/nkBAAAAANrMBDETQqi6uprL5TKZpjk7AAAA0EE0Go1KpTJ1LVpGEIRSqZTL5TQazdR1MRIWi8VkMtvz95ogalm2bJlcLmcwGAMHDvzss8+o/XRUHTpoBPFUx52i24BrpT+4VvqDa6U/uFb6M+21IggiLy+vtLTUJGcH+mAymU5OTtbW1k1GTi2GU0aNmVgs1vjx40NCQqysrLKysnbs2DFr1qz9+/f7+/s32FKr1VZWVnZcTQiCkMvlSI8LBOBa6Q+ulf7gWukPrpX+THutpFKpTCYTi8V8Pp9Oh8fSOxeCINRqdVlZWV5eXnl5uZ2dXeNthEKh7oPQTPjbJTc3d8qUKYMGDdqxYwd1fUpKCkKocSBlQARBVFZWWlpawj2oRXCt9AfXSn9wrfQH10p/JrxWGo0mKSlJLBY7ODgY+dSgVQoLCwsKCpydnRuHTZ2rnakBNze3MWPGnDlzpq6ujsFgNPjfjn7H057q0LN0D3Ct9AfXSn9wrfQH10p/prpWarUaIcTn8418XtBaFhYWBQUFZ8+eDQsLc3JyatW+Jm48dHBwUKvVCoXCtNUAAAAA2g+65Do/Mp4uLy+/c+dOa/c18asrkUg4HA6PxzNtNQAAAADQcwgEAolEUltb26q9jNo3V1ZWJhKJcDE9Pf3ChQvPPfccBOYAAAC6DS1BVCiMPdyA0IxNh95bvTEYDI1Go1aruVyu/nsZNWb68MMPuVxu//79ra2tMzMzDx48yOVyP/nkE2PWAQAAAOhQFQrV6A3HjXzSi4vDRTyOkU/a0xi1gWfs2LHl5eW7du365ptvTp069fzzzx8+fNjLy8uYdQAAAABAq0gkEl9f3yNHjpDFTZs2+fr66tje19d306ZNbT5dREREREREm3fvOEZtZ5o9e3bjOXoBAAAA0NHee++9mzdvXr9+vfHDfUuWLImNjb169aqVlZWRa5WZmXn69Olp06Y5Ozsb+dRtAIlEAAAAQPc3ZcqU2trac+fONVivUCguXLgwcuRI/QOm//3vf0lJSQapVWZm5ubNm/Pz86krd+zY0WDgxk4CZnwDAAAAOtCycf34HJbBD1utVK86k6D/9mFhYebm5sePH3/xxRep68+fPy+Xy6dMmaL/oZhMZofOGMtmszvu4O0BMRMAwMAIglBX18qfVNZWVJvZWFi42MJgjKAn43NYHREztRaXyx03btzx48dLS0utra3x+hMnTpibmw8cOPDHH3+8du2aRCKh0WgDBgz45JNPevfu3eShNm3atHnz5gcPHpBFlUq1Zs2aY8eOKZXKIUOGrFixgrpxfn7+H3/8cfPmzcLCQjMzsyFDhnz22WdkT9yRI0eWLVuGEMJ5O5GRkUOGDCGTmaKiosiVpaWla9euvXTpkkwm8/DweOutt6ZNm0b+l0QiGTNmzGeffcbn8//444+ioiJfX9+vv/66T58+hrty9SBmAgAYjKJMlrzrbPbZeypZ/UC1ArG1y3OBbmH9bPxdTVg3AEB4ePjRo0dPnz79xhtvkGsqKiquXbs2adIkqVR67ty5CRMmODs7l5SUHDhw4I033jh58qS9vX2Lh/3yyy+PHTs2efLkAQMG3Lp165133qH+b3Jycnx8/KRJkxwcHPLz8/ft2zd79uyTJ0+amZkNHjw4IiIiKirqvffe8/T0RAg1fiystrY2IiIiLy9v1qxZzs7OMTExS5curaqqmjNnDt7mxIkTNTU1M2fOpNFo27dvX7Ro0blz51gsw8epEDMBAAxArVCm7b+csveSRqFs8F+y/NLU/ZdT9192f77/kI9fYgvMTFJDAMDQoUNtbW1PnDiBY6aYmBi1Wh0eHu7r6xsbG4uHS5w6deoLL7zw999/L1iwQPcx09PTjx079vrrr3/99dcIoVmzZi1ZsgQ3QSGEQkNDJ0yYgIujR4+eOXNmbGzsiy++6OLiMmjQoKioqOHDhw8ZMqTJ4x84cCArK+vnn38mew9fffXViIiI9evXv/TSSziZvaCg4MyZM5aWlgghDw+P999//9q1a6NHj27bVdIBcsABAO1VXVh28q11iTtiGwdMVDln44/PWVN0L9NoFQMAUDEYjEmTJsXHx0skEnLNiRMnbGxshg0bxmazyYCprq6uvLycx+N5eHikpqa2eMzLly8jhKhDA1BbgBBCeNBItVpdXl7u6upqYWGhz5FJV65csbW1nTx5MllksVgRERFyufz27dt4m4kTJ5IBE0Jo0KBBCKHHjx/refxWgZgJANAu1YVlZxb9KpOUNP4vOrthS7ZcWnF28W+p+y8bpWoAgIbCw8MRQidOnEAIFRUV3blzZ+LEiQwGQ6vV7tq1a9y4cUFBQUOHDh02bNiDBw9kMlmLB8zPz6fT6a6u9T3vZC8bVltbu2HDhlGjRuEjV1VV6XNkfHw3NzfqfCFk/11BQQFe4+joiJfJ4KmqqkrP47cK9M0BANqODJhqisrrV9GQwwAfl5BArkhAZzKqC0pLUnLzb6Rpap9OJUEQdzcfo7MZDmGBJqkzAD1ZYGCgp6fnyZMn33vvvRMnThAEQUZRv/3224YNG1566aXFixdbWlrS6fSVK1cSBNH+M3733XdHjhyZM2dOv379BAIBjUb76KOPDHJkjMFgNFhj2ONjEDMBANpIUS5rEDCZ21v5vTaK71A/raRAbCMQ2zgG+6YfulqRVYjX3153tB9RZzk9xKg1BsAUqpXqTnXY8PDwDRs2pKennzhxwt3dnXzELDY2dsiQIStXrsSbVVVV6TNik1gs1mq1eXl5uHnp0aNH1A3I1KWlS5eSRaVSSW1kavGhWrFY/ODBA61Wi5uayOM7OTm1WDeDg5gJANAWBEHc+vHQMwGTg1Xftyew+U2keHOF/L7zJuReTMw5ew+vTNhw3MLGym1UhzwSDEDn0apRlIyAjJk2btyYlpa2aNEiciWDwaC2zZw+fbq4uNjNza3Fo4WEhKxbty4qKorMAUcI/fXXX9QNGjQCRUVF1dXV4aKZmRlCSEdXXUhIyLVr106dOkWmNGk0mqioKB6PN3jw4BbrZnAQMwEA2iLr5L+Saym4qCNgItHoNPcx/RBC9WGTlrjx/T4rD0cLV9sOriwAoJ6Li0v//v3Pnz+PnqY3IYRCQ0O3bNmybNmy/v37Z2RkHD9+3MXFRZ+j+fn5TZ48ee/evTKZrH///rdu3crNzaVuEBoaGh0dzefzvb29ExISbty4IRQKqbszGIw//vhDJpOx2eyhQ4dSx45CCM2cOfPAgQNLly5NSUkRi8WxsbH37t374osvGs8AYwSQAw4AaDVZQentDdG4yOJz+87TFTBhbmF9XULq05g0CtXVFVF1Kk2H1BIA0AwyVOrTpw9uSXrvvffmzp179erVH374ISUlZdu2bdTEat1WrlwZERFx9erVNWvWqNXq33//nfq/X3755dSpU48fP7569WqpVLpz505zc3P8v7a2tt98801paemXX3758ccfZ2Y2fK6Wy+VGRUWRI0utXr26oqJi1apVDR7NMxpaB+VJtUdKSgpCKCAgoONOQRBEZWWlpaUlDE/cIrhW+ush10pbpz27eKs0oT5lIXD2WP3HqyQIIv3Q1WLKiAN+M0MGLZpq4Fp2Iz3kfWUQJrxWcrk8LS3Nz8+Px+OVyZWjNxw3cgUuLg4X8ThGPmlXRL5Sqamp5eXlb731lkAg0H9f6JsDALRO5ok4asDkMMinVQN802i0Xi8Ol0meyKWV5Jq0A1ccB/USD/MzcEUBMBGhGfvi4nDjn9TIZ+yBIGYCALSCplaVtPMMLnKt+N6Tmx69VwcGm+n/WujdzceJOi255sbK/VP3LoUhwkH3QKfRoMmnW4J8JgBAKzw4fE1RUj9YXK/pI5jctvy65TuKXJ7vh4u15dUJf5w2QP0AAKDDQMwEANCXSqa4v/sCLlr5OIl8xG0+mt0gb+ve9Q/mPDh6ozS9Q6Y7AAAAg4CYCQCgr5R9l1QyBS56jB/UnqPRaDSfqUPprKdjtxBE3NrD2qe9dQAA0NlAzAQA0IuiTJZ28Aou2gS6WzjbtPOYXCu+W1h9D11p2uPM43HtPCYAAHQQiJkAAHpJ3XepDs8ZR6N5jBtgkMO6PBdoZmOBi/HbTiqr5AY5MgAAGBbETACAlqkVSmoLkMMAb3M7oY7t9UdnMnymDsNFlUyRsveiQY4MAACGBTETAKBl2bF3VdVPM5loyHW0ISeJE/mIbYPccTH90FV5SaUBjw8AAAYB4zMBAFpAEET639dwUeTrwrOxNOwpPMYNfJKSi7QEQqhOqU7edXbIJy8b9hQAGA2h1Sorjd3FzLHk0ejQDtKxIGYCALSg6M7DypxiXHQe4W/wU/BsLR0H9Sr89wFZfHg8zm/mKAsXmLsXdEnKSvmh8K+NfNIZx7/hWplg2toeBWJSAEAL0g5dxcs8O6GVt1NHnMV9TD86879xB4g6beL2mI44CwAAtBm0MwEAdKmSlOTfTMNF8XD/Dpr9lGNpLh7h//hyMlnMOZ8QOHuslZe+M6sDAHTz9fXV8b+RkZFDhrRuHiSFQrF9+/bg4ODW7th1QcwEANAl4+gNRBDkMpPLdhjg1XHnch3VpzDugebpiAb3I889901Ex50OgB7lp59+wsvR0dHXr1+nrvHyavVHW6FQbN68eeHChRAzAQAA0mrqss/cxUWHwb0YbFbHnY7F4ziPDMg5F08Wcy8m9p03wcIVsppA1zb44+msDpiyVy1X3l53RP/tp06dipcTExOvX79OXQP0AflMAIBmFcQ9qC2vxkWnYF1t+wYhHu7P4PwXlhFa4v7u8x19RgA6GovHYfPNDP7PgHGYVqvdtWvXpEmTgoKChg8fvnz58srK+vE+kpOT582bN2TIkD59+oSFhS1btgwhJJFIhg0bhhDavHmzr6+vr6/vpk2bDFWfTgvamQAAzXoUcwcvW7ja8mwNPMRAYyweRzzML+9S0n8ViL3bZ+44voOoo88LQE+2fPnyo0ePTp8+PSIiQiKR7NmzJzU1dd++fSwWq7S0dN68eVZWVu+8846FhYVEIjl79ixCSCQSrVixYsWKFc8///zzzz+PWsqX6h4gZgIANE1ZJX987T4u2g/wMc55nUcGSK6naNV1CCGiTpuy5+KQJS8Z59QA9EB37tw5dOjQmjVrwsPDyTVDhgx5++23Y2JiwsPD4+PjKysrd+zYERQURP7vRx99hBDi8Xjjx49fsWKFr69vz+njg745AEDTci8kkIELQojGoNv18TDOedl8M0dKJ2DmyX/lJVXGOTUAPVBMTIxAIBgxYkTZUwEBATweLy4uDiEkEAgQQpcuXVKr1aauqelBOxMAoGnUjjkbf9eOSGJtjktIUMGtdKJOixDSqjQPDl/r/+5Eo50dgB4lNzdXJpORyUlUpaWlCKHg4ODx48dv3rx5165dwcHBY8eODQ8PZ7PZpqip6UHMBABoQlXekyf3c3HRvr+3Mc/OtTR3GOBdeDuDLGZE3wycPYZlZrygDYCeQ6vVWltbr1mzpsF6kUiEEKLRaBs3bkxISLh48eLVq1e/+OKLnTt3HjhwwNzc3BSVNTGImQAATXgUW9/IxDLninydjVwB5+cCccykqpI/On3Hd/oII9cBAINQy5Wd+bCurq43b94cMGAAl8ttbpt+/fr169fvo48+On78+CeffHLq1KkZM2Z00PC2nRnETACAhgiCyDmfgIt2/TzpDGPnPprbCUW+zmUPJGQx7eAVn6nDjF8NANqvVaMoGd8LL7ywd+/eX3/99eOPP8YrNRqNXC63sLCorKy0sLDA4ZGfnx9CSKVSIYTMzMwQQlVVPSjdEGImAEBDFVmFMkkJLtr368Cxv3VweS4Qx0wySYnkeoprSJBJagJANxYcHDxz5sxt27alpaWNGDGCxWLl5OTExMR8+eWXEyZMOHr06L59+8aOHevq6lpTU3Pw4EE+nx8SEoIQ4nK53t7ep0+fdnd3FwqFPj4+vXr1MvVf07EgZgIANJT7dHgkhBBHaC5wtjFJNYRejnxHUXVhGVlM238ZYiYAOsK3334bGBi4f//+X375hcFgiMXiKVOmDBgwACEUHBycnJx86tSpkpISgUDQp0+fNWvWuLi4kDt+//3333333apVq9Rq9cKFCyFmAgD0OHmUmMk20N1UWQs0Gs35ucD0g1fIojQpuyQtz8bP1SSVAaA7Wb58+fLly6lrXnnllVdeeaXxlv7+/mvXrm3uOP379z9ypFP3PBoWxEwAgGdU5hRX5hTjom2Qu+nqguz6eDyKuaOqkpPFB39fs/m/101YHwD0wbHkzTj+jfFPauQz9kAQMwEAnkHtmGNb8Cxc7ExYGTqTIR7mlx373zzBORcSBiwMN7MSmLBKALSIRqdzrfimrgUwPHgIBQDwjGc65gLcaHQTP07sOLgXjckgl7XquofRt0xbHwBAjwUxEwCgXpWkpDyzABdtAt1NV5f/sPlm1GlbMv65odXUmbA+AIAeC2ImAEA9aiMTy5wr9LA3YWUw5+H+eFlRUpV3OdmElQEA9FgQMwEA6lHDEZsANxq9U9wiBM42Fq71aVUPjlw3YWUA0IEgCFNXAbSgPa9Rp7ghAgA6A0WZrDQtDxdtA91MWJkGxMP98LI08VHZw3wTVgaAxlgsFkJIrVabuiKgBeQg5hqNpg37QswEAPhP/s00vMxgM4WejsY8u0KtySuXPXxSmVZUnlRQmlZULqmorlSotASBELINdGcLzPDGGUdvGLNuALSIyWQymcyysjJTVwToQhBESUmJSqVqW3QLYw0AAP6TfyMVL1v5iOlPn1brIHVa7UNpVbq0IrukqlimkCmbvoUxaDRnobmrSODk64zuPCRXZp+9N2BBONu82SlFATAyGo0mFotzc3MLCwupE7SBToIgCJVKVVJSUllZWVJSQhAEjUZr7csEMRMAACGE6lSagn8zcNHaz6WDTkQgIqO48kZ2UWphubJO23LFCCK3vDq3vJqrqpvwtG1co1Blx9zxfWlkB1USgDawtraurq7Oz88vKChoeWtgCmTYJJPJ5HK5SCQipxnWH8RMAACEEJImPtIolLho7Wv4mEmpqbv+qOh6VtGTmto27F7LZhUJ+U4V1WTx6u4LxIiA3g5WBq0jAG1Ho9Hc3d1LS0tv3brF4XDMzc07eWuTSqVis9mmroWREASh0Wg0Gg1BENXV1Uql0t/fn8FoXWs6xEwAAIQQklA65gQuNtTkofbTaLXXs4pi0yXVzXTAkeg0xGYwmHQanU7X1GkVak2D51se2QpxzMR5Uvnx2qMuA7w/HB3kB5ET6DT69eunUqnu379fVFSk1bbckmpCPSpmwuh0Op/PHzRoEDkJcatAzAQAQARBSK7Xx0zWvQ05D25SQenRhOxSubLJ/7Xlc52F5rZ8M6EZx4LLpFNGN9ASRK26rlyufFKtkMpq8ytrpBa8ag6L/zTw6ptbfEpk8drO8+FBbgtHBdobNM4DoG0YDMawYcMGDhxYWVnZmWMmgiBkMplAIOjkjWEGR6fTLS0t2xYsQswEAEBVedLqglJctO5tmI65aqX674RH9x6XNP4vEY/jbc33tReZcZq9C9FpNB6byWMzxUJzhJCmTptfUVNVreA/eExu0Kuo9KLSXcFhHUvOPZMuWRgSMGuwD72HfQGAzonNZtva2pq6FroQBMHlci0tLXtazNQeEDMBABC1kYltweM7idp/zMT80gN3M6tVDQdBcbPi93W2tudzlSoVl92KZAImg+5mLdCOCirLzEd1WoQQU0sESqS3vcQIoVp13ZrzSZceFnwzabCz0Lz99QcAgAZgfCYAAMq/UT8yk3Vvl3b+7tQSxD9J2TtupjcImBwEZuFBbuP9XRwseG0+Bd2MzfER42Lfx1JEGdX3Tl7JjB1njyXltO3gAACgA8RMAPR0qppaaXI2LrazY06mVG25cv9CxjPPWnMYjNE+TuFBbo4WvPYcnMQNcsfLwpraCc82VslVmv87eWfVmXi1HgMZAACA/iBmAqCnK47PJJ6GFzQGXejV9uG/C6tq1pxLevikirrSw1owY4Cnj53B0iaYjiKGSICLgwtKFoYEiHgc6jb772a9u+9KaZsGNQAAgCZBzARAT1cQ9wAvW7rZMzmsth3nUWnVhov3yymDPDFotOe8HMf6inlsQ6ZO0mg0bqA7LiruPvTksj5/vt8wDzvqZncfl8zadSGnVGbAUwMAejKImQDo6Qr/rY+ZrHo5te0g9wvLtlxJkavrE5j4bGZ4kJufg7Ajnsrh+LkgxtPbV5225noKl8V4daD3G4O9mfT60xVWyd/cfSmtqNzgFQAA9EAQMwHQo8nyS2T59aMMiHyc23CQBEnJjhvp1PwhB4HZtH4edh02YBKdy+b41Id3NZeTCYJACA12s1scGiQ0qx95pVyufHvv5bt5TzqoJgCAngNiJgB6NOoccyw+l+/Y6lEGkgvK/orLqKM8vOZmxZ8Y4GrG6tihTKjdc5ricmX6f4M2uYr4n4zp42JVP9xAtVLzvwNX/82Vdmh9AADdHsRMAPRoBf+m42UrbzGN3rp+tLTi8p23HlADpl52ls/3FjMZHX5vYTpZM6z4uFhzJRkvC7jshSEB3rYWeI1So138940kSosaAAC0FsRMAPRcWk1d8d1MXBT1EuvYuLHMJ5Xbb6RrKLNDBDhYjfJ2pM5/0nEaZILL7zysq1bgIpfFfG+kf6Bj/Tx0cpVmwcFrGdIKI9QNANAtQcwEQM/1JCVXTZkGzsqnFQngxTL59mdzmHrbC4d52htzHoZnMsE1dfKbadT/ZTHoc4f17iuu722sqlW/u+9qXlm10WoIAOhOIGYCoOeiPjFn7ijiCPQdcFKmVP12LY36lJy3rcVILwcjz/VGN+OwKaNJ4UxwjEGnzQ7u5WcvxGvK5MqFh65VKVTGqyUAoLuAmAmAnquAEjPp3zGnrtNuv55OHS7SXSQI9XYyyeS43AC3+orll6iyixpswGTQ5w7z9bKpz23KLav+9J9bMEo4AKC1IGYCoIdSVslL0yW4KPLRM2Yi9tx5mF1WP1CkLd8srJcTvZXJ44bCcrGlU+ZjoWaCY2wm450RvcWUiXtv5Uh/PpdojPoBALoRiJkA6KGK47Pw7LZ0JsPCzU739qSLDwvuPS7BRQGHNd7P2QhPyTWHRqNRm5rkcena2ib63bgs5vzhvQWUIc4P3Ms6cDfLGFUEAHQXEDMB0EMV3X2Ily3d7Rl6DKeU+aTyWFIuLnIY9PF+LoadF6UNOP6u6GkjF1GrlselN7mZFY/z9vDe1FHCfz6fmFoIQ4QDAPQFMRMAPVQhJWYSerc8L2+lQrUr7pmhmEb3chKZc3TsYhwMvhnb3QEXa67eb25Ld2vB64O8cVFdp/30n1uyWnXH1g8A0F1AzARATyR/UllFGRfbyquFUQa0BLHz1oMqSngx0MXGVSToqPq1EiewvntOlVWozi9pbsuBrrZhlDn1JBU138bcbfC0HQAANAliJgB6ImrHHIPLFoitdW8fk/r4UWkVLrpYmfd3semoyrUe292exqtv8aq+0mxTE0JocqCrOyXaO5MmORT/qAMrBwDoLiBmAqAneqZjztOBpnPk7kelVWeezuaGEBJwWKN9TDOyQHNodDrX3xUX5TdSCU1dcxsz6PQ5Q3vxKPlba84n5pTKOPI94gAAIABJREFUmtseAABIEDMB0OMQBEFtZ9LdMadQa6LiMrRPO6/oNNoYXzG3g+ffbQOuf333nLZaoYjX9UyciMd5fXB9YpNSo/365J06LfTQAQB0gZgJgB5H9rhELq3ERSudCeCH4h+VUuZXGehiYycw68DKtRXDis+k9DA2OVATVZCT6Dmv+szxhPzSPXce6tgeAAAgZgKgxym6Vx8csAVmPDthc1smSEru5D3BRUcLXl/nFjKfTIg6UFNtSo6GkoDVpPAgNxtzLi5uvnwfeugAADpAzARAj1NIaVARejk1N6tutVJ9kJIczWHQQ3t1rjSmBjjeTjQ8WBSha9CB/7ZnMl4f5I3/HqVGu/zkbeihAwA0B2ImAHoWQqstjs/ERR0dc4cTsquV9YMLjPByoI6j3QnRWEyOrwsu1lxLIVoKgLxsLUIoVyAxv+xIYnZH1Q8A0MVBzARAz1KeVaSslONicwngyQVldx/X98q5iwTUaW47LWr3XF1plTItV8fGpMmBrjb8+h66jZeSyyn5WwAAgJksZtq6dauvr+/kyZNNVQEAeiZqIxNXJOBa8Rtvo1BpDtyrf+6Mw2CM8HRorguvU2HYWTIosV315RYywRFCbCZj5gAvXKyqVW+41PJeAIAeyDQxU1FR0bZt23g8XsubAgAMqogSMwk9HZrcJjo5p4oy0+0wTztzTqcbXKBJNBqNG+iOi4r4rLpqRYt79bKzHEAZovNoYk5SfmlHVA8A0KWZJmb68ccf+/btGxgYaJKzA9BjEVqtNKE+rVvo1UQyU06Z7EZ2MS66Wpn72Foao3IGwvF1RoyndzZNnfxGmj57Te3jxmHW3w9/iI2HZHAAQAMmiJlu374dGxv7xRdfGP/UAPRw5ZkFKll9u4vQs2HMpCWIg3fre+VYdPpIL8cu0SuH0blsDiVJq+ZKsj7TyQnNOBP86/PH04srjkIyOADgWcZub6+rq/vuu+9efvllX19f3Vt26KyZxFMdd4puA66V/jr/tSqiZCmZWQu4ljyEnqntlcwCSWUNLg50seGzmagD/iIC/fchp3XAwTkBrsoMCbmszi9RPSrkNIoOGxvl5RCXIy2q+i+m3Ho1daK/ixnb9J2Snf991XnAtdIfXKvGWvx9aOzbwf79+wsKCnbt2qV7M61WW1lZqXub9iAIQi6XIz0uEIBrpb/Of60k/9Z3VJm72tbUyKn/W6VUn7yfh4tWXLa3iFer7JiHyAhCrdYgVIs64FoRtgKawIx42qJWeSHB3EGv7sVJvR13/Ptf32VJTe0fV5PnDPI0ePVaq/O/rzoPuFb6g2vVmFDY7AC/JKPGTOXl5Rs3bnz//fdFIpHuLel0uqVlB6ZQkJG1paUlvFdaBNdKf538WmnrtGWp9VPt2vo6m5s/8xzG3/cfKuu0uDjS24FnxkUdg0AIoVoOl9tBV4oIcJPfSieXVfeybCLG0vUYXKoPj+eXW5ZWXEEW9yfmzRrqZ23eURdBT538fdWpwLXSH1yrNjBqzLR+/XpLS8s33nhDn407+lWkPdWhZ+ke4FrprzNfq4rMAnV1LS4KPZ0Qqq9ndmkVdUAmXzuho6V5x1WGRhD/fcg75lpx/N3kcelkaEbUqhR3MsxH6vXQSXiQW3pxBdldIVdpfr+e/sX4/h1Rw1bpzO+rzgaulf7gWrWW8XLAc3JyDh48GBERIZVKJRKJRCJRKpVqtVoikVRUVBitGgD0WMXxlGQmGwuORX0jE4GIIwn1Kc8cBj3Y3daolTM0hsCM5WaPi9UtTdmLiYXmg93q//a/4x/BJHQAAJLxYqbi4mKtVvv999+PeSoxMTEnJ2fMmDFbtmwxWjUA6LGeHZnpmZzoO7lPcsurcXGAq60Zy/S5z+1EHRNc9bBAXajvkEsTA1xZ9P/ujXUE8evVFMNXDgDQBRnvtujj49MgNlq/fn1NTc2XX37p4uLS3F4AAIPQauqklIfnqSMzKTV1x5Lr5xgRmnECHFpIhOwS2B4ONDMOofgvh73myn3hzFH67GjF44T4OJ5/kE8Wz6RJ3h1Z1SWmjgEAdCjjxUwikWjs2LHUNX/99RdCqMFKAEBHKM8sUNdQkpk86kcAP5cuqaSM+j3U3ZZO7w4zUdIYdK6/i+Luf61rNddTLF8aSWMy9Nl3rK/4elZRraYOIUQg9Mf1tNVTh3RgXQEAXUF3uDMCAFr0TDKTrSVOZqpQqC4+LMD/5Sw0d2lqBrouikPpntPKFArKGOi68djMEO/6priY1MfZpVUGrhwAoKsxZcwUFRV14sQJE1YAgJ6jOKE+ZqI2MsWk5qmeji9Ap6FhHvbd6SEappWA6WSNizVXkvTfN7SXI+dpoxSB0O/X0w1cOQBAVwPtTAB0f9o67TPJTE+n5i2WyW/l1E8t19teaMXjGLtyHYyaCV57P0ejd3OROZs16pmmpjx4gA6AHg5iJgC6v4qsAlU1ZZq5p+1Mx5Nz8US0LDq9v3PXHl+gSRwfJxqe/4RANVfv679vqI8jnrhXS6A/9JvuFwDQXUHMBED3V0zJ4+FaCziW5gih7NKqpIIyvD7QSWTO6fLjCzRGYzE5vs64WHP1PqHV6tieypzDes7rmaymoiq5ju0BAN0bxEwAdH/UBHChBxkEEMeS6scX4DIZfcUtzGjUdXED3fFyXZmsNiW3+W0bGt3Lic347z6p0RJ7bj80bN0AAF0IxEwAdHOEVlucWN/ORCYzpRVVZFEye/q72LD1ewi/K2LaCRm29fNX1lzWd0xwhBCfwxriboeLhxOyZbVqQ1YOANB1QMwEQDdX8ahIRelREno6IEScSsnDawQclr99dxjEUgdqU5MiIauuskb/fUN9nPCThDUqzWG9BywAAHQzEDMB0M1RRxngWvG5Qn5yQfkzM6W42DAY3fxWwPF1RrghrU5bc70V06HY8Ll9xfUDFuy5k6mu0zcjCgDQnXTzGyUAgJoAbunhQDzbyGTJZftQ+q26KzqHxfFxwsWay8kEQejYvoHRver3lcoUMamPDVk5AEAXATETAN0ZQRDPjGbp6ZgoKc2n9EwNcLWh07vPIJY6cAPc8bJGWqFMb0Xc424toM43F/lvRqtCLgBA9wAxEwDdWWVOsbKiPkKy8LCnNjJZ8Tg9Z+pZppOIIRLgYs3lVowJjp5tasqQVt59XGKwmgEAugiImQDozqgdcxxL87Tq2iJZ/eCWA11s6N1ophTdaDQaN7B+THD53cy61gy2FOBoZcvn4uKBu1k6NgYAdEsQMwHQnVE75iw9Hc4+yMdFax7H3VrQ1E7dFsfPFeFsd01dzY1U/fel02gjvern6buQkV9MiT4BAD0BxEwAdFsEQUgp7UzVQn4hpWVlgKttz2lkItG57GczwZNalZYU7GZHHd/ycDwMOgBAzwIxEwDdlkxSoqAMXHmLMhijiMdxE/FNUSkTow7UpCkqVz6Q6L8vj80c6Fo/Jd/hhGwYdACAHgViJgC6Lerw3zQeJ1OlwcX+zj0ok4mK6WTNsKoPFmsutS4T/DlK91xJTe15Sl8nAKDbg5gJgG5LSplmrlTAQ0+DJKEZx8OmZ2UyYTQajdrUJL/7sE7WikxwsdDcg5IEduAeZIID0INAzARAt0V9aC6Pw8LL/ZxFPbORidQwE/xaK8YERwiFeDvi5XuPSx4+qTRg3QAAnRnETAB0T9VFZTXF5bhYIuCRCxZclrdN9x/4Wwe62bOZ4JeSCG0rMsH7iEUCSgD6T2K2ISsHAOjEIGYCoHsqpjzVpWQyqrhscrmvuKcM/K0DN8gDL2ukFcq0XP33ZdLpQ9ztcPF4cp5KU2fIygEAOiuImQDonqSJ9ak2JXwzMpnJnMXsZdtTBv7WgekoYljXX4fqi63LBKfGTJW1qosPCwxWMwBAJwYxEwDdEzWZqURgRi4EiUUMBnzqEY1G4wa546IiPrOuvFr/3e0EZt6UOWeOJuYYrmoAgM4L7p4AdEPykkqZpH5CNDKZicOg97a3Ml2lOhdObxfEYvxX0BLVV5NbtftQj/qmplvZxQWUaY8BAN0VxEwAdEPFlFEG1Ax6pRkHIeTvKGIz4SP/HzqHxfF1xsWaS0lEawao7Cu2NnsachEIRSflGLZ6AIBOCG6gAHRDz3TM8c0Qjcak0wOdoJHpGWaB9ZngdeXVioRWDLbEZjIGuNjgYnRSbl1rHr4DAHRFEDMB0A1Rp+YlO+Z621uasZimq1FnxLQXMimdldUXElq1+zAPe7xcWCWPyyk2WM0AAJ0SxEwAdDeKMllVrhQXS/hmdBoKdBKZsEqdFrdvfVOTMjVPXViq/77OQnOx0BwXj9/PM2TNAACdD8RMAHQ3UkrHnJpOqzDnelhbWDwdnwlQcXzENLP6K1N9IVH/fWk0WrBb/ZS9FzLy5ZQZ/QAA3Q/ETAB0N9SOuTK+GUGj9YFGpmbQmAyuvxsu1lxP0daq9N99oIsNHh+0Vl0HU/YC0L1BzARAd0ONmZ4IeE6WPNun4zOBxrh93PEyoVDJb6bpv6+Ay+5tL8TFE/dbMZ44AKDLgZgJgG6ltqK64lERLpYIeH2crE1Yn86PYWHO9nDAxerzCQTRiifgBrnWd8/9myuVyhSGrBwAoDOBmAmAbkVKmTJWQ6chGwtnK3Md2wP0bCa4Or9E+UCi/75BTiIO87+BmrQEOp0KmeAAdFsQMwHQraTfSMXLZeZmQWIbOq2nz8jbIparHZ3yBFz12Xv678tmMvqK69PFTsDTcwB0XxAzAdCt5N7OwMuVQnMvmJFXDzQazayvJy4q4rM0JZX6707tnsuQVmZIKwxZOQBApwExEwDdR2FhOYfyhS1wd2DCjLz64fi50thPx/wkiOrzrRjf0sfO0pIyYMFJaGoCoJuC+ykA3cexY7dwP1wdjebZ21nX1oCCzmFx/F1xsfpKslap1ndfGm0QZR6VM+mSVmWRAwC6CoiZAOgmatV1WbfS64tWfB6PY8L6dDnU7jlCrpRTMsNaNIDSPVdQKU8uKDNkzQAAnQPETAB0E6dS8myl5bho7mZnwsp0RQwhn+VeP4Wc7Nw9/ZuLxJY8Oz4XF2NSHxu4cgCATgBiJgC6A4IgDlxPtauswWssPB10bA+aZNbPCy9rCspq9R6jkkaj9X+2e04L3XMAdDsQMwHQHcTlSFUPC/DnmaDTWQ4wX0qrsVxtGSIBLspi7+i/7wBKzPSkujb+cYkhawYA6AQgZgKgO9hzJ9OltP7xeJajFe3pQItAfzQazax/fVOTMiVX9fiJnvs6WPAcLXi4GJvWioExAQBdAsRMAHR5eWXVVzMLXcqq8BqWs42O7YEOnN4uNMrAAbIzd/Xft79L/TQ1Z9MlGq3WkDUDAJgaxEwAdHn77may1RpqMhPETG1GYzK4feqnUpHfTKurqNZz3/6Uy14mV97J1beNCgDQJUDMBEDXVq1URyfliMtk9R9mBiQztYtZn/9n777j47jOu9Gfme0Ni77oWDSCAEgQBDtFilSzpVhxZMWOmxQ5diTL/thKbpLr1+36TWy/jvVJrhU79rXcHZqyRImiSJFiFUGCXSRAovfee91eZu4fC5wZAEsQoLD99/1rztlZ4tEICzw45TnZhNYCdXMrr2+ZqFOlic5gwfQcQJhBzgQQ2o7VdJkdLvFiJmkSFjN9KKxaoVifTpumC9Urr28pXgle1tKP6TmAcIKcCSCEuTn+9Yo2QsiCxUypmJj7sFSlufSaM9vMl2tX+MaSNGFJ05TVUdmD3XMA4QM5E0AIu9I+2DtlxmKmNSeN1S2ob3m6gne5V/LGOI1SPD13vrl/7YMDgABBzgQQwl6vbCeEpC1azJSMxUxrQL01j167x2ctN5tX+MZNqcJQU1lLP4pbAoQN5EwAoapzfOZ65zAhJAOLmXxAmhInFWWfMydv8tyKsp9NqcK7Rk22mv7xtQ8OAAIBORNAqHq9ot1zIV4ALk9LuMvtsDoMw6hEQ02u/nFbTcdK3miIUidFqWjzfUzPAYQL5EwAIclkdx6v6yaEKB3OxBkL7ZelYzHTmpFnJYmPUpk5eXOFbyxOEabnzjf3r/ysXwAIZsiZAELSsZoui8NFCEkfn2For1QiNcQELqhws2ioydE6YGvqXckbN4l2zw1MW5qGp9Y+OADwO+RMAKGH4/k3KunEnKjKQHIsFjOtLcW6NFYrTLTNHL+xknel6tVxGgVtYnoOIDwgZwIIPdc7hnsm5w70EC8Al6VjMdMaYySseKjJ3tBjb713AsQwjHj33PtNyJkAwgFyJoDQ83plm+dCbXfEm6y0H4uZfEFZlMlqlLS5wqEmcc7UNTHbKRoOBIAQhZwJIMT0TJiutA95rsUTc4xcKk2MDlBQ4YyRSlRbhLLgttoue8fgPd+VEavVK+W0eaFlwCfBAYAfIWcCCDFv3mmnu7CyJ2dpvzQljmHxifYJ5QYjoxLWJ61kqIllmKIUYT3+xVbkTAAhDz9hAUKJxeE6WtNFmzlTQs6EiTnfYWTSBUNNVR2OruF7vmujqCRmTf/EuNnmk+AAwF+QMwGEkpP1PbM2p+c6ympXTgnHzKGapU+pNmYxorm26Xeu3vMt6xL1Cuncz1iekPLWe8/oAUAwQ84EEDJ4nqervwkhO1wues0oZJIEfSCCihSMXKoqFQ011XTecwOdVMIWJAnTcxcwPQcQ4pAzAYSMyt6xtlFh0XfhrDDIJEuLZxjG25tgzahKssWrmqaP3HuoaWOKMD33QdewpwwpAIQo5EwAIeMN0SBTgkah6BiiTVRm8gNGJlVvW0eb9qZeW0PP8m8pTIph51NZu4vznKkMACEKORNAaBiesZQ1C5M7D+nV3LRoMVNGYiCCijjKjUZWK9Rqmj5yZfmz5NRyaU68MGeK3XMAIQ05E0BoeOtOh3v+17NcwhbMCAkTq1Wx0ZoAxRVZGKlEtT2fNh3tg7bqjuXfIp6eu9Q26OI4XwUHAD6GnAkgBDhc7rerOmlzW2aCu1k4LFaWkYDFTH6jLMxk9WranHrrEu9eLg3aKKrSNGV11PSP+zA4APAl5EwAIeBsU9+ExU6be4yJ9qY+2sRiJn9iJKx6ZwFtugYmzFfqlrk/VqNMFeVY5W2oOAAQqpAzAYSANyrb6XVeQlTc+Axvc9AeOXIm/1Lkp4krO0y/c42zO5e5v0hU3PISqjQBhCzkTADBrm5gonZggjb35iaLt2tJ4qLEJ8iCHzAMo9mzgTa5afPsmYpl7i9KFqbnOsZneydNPgwOAHwGORNAsDt0WxhkilbJNyTH2hu6aY8sA4NMASDPSJBlCnsVZ0/dcou2MS6SEavVKmS0eQnTcwChCTkTQFCbsNhPNwjLvffkJDEOp71d+KWLiblA0TxQRK95m3OZEpcsw4iHmpAzAYQo5EwAQe2dqk7H/LYsCcvsyjLYm/sI3ajFMrJUHM0bGNIEvaIggzbNl2uXObhXnDNV9Iyall3/BADBCTkTQPBycdybd4SJudL0eK1CZqsXJuakhhhGLg1EaEAIIerdBUQmmWvwZPLPF+5W4jI/MVoyXxHcxfEoCA4QipAzAQSvi62DQzNW2nwwJ5kQYqvvoj3yTJT/DiSJVqXeKpym4mjtt95s9nqnUibJE221w/QcQChCzgQQvF6vEA6Yy4zVZsRqXeMzLtEeOhlypkBTleayUaISl29eulvdAfH03OX2ITe33KErABCEkDMBBKnW0emKnlHa3OsZZKrroj2MUiZNjFn6RvAnRirR7BXqDrgnZmffu+n1TnHONGmx14lyXwAICciZAIKUuI6lViHbnBZHCLHViaoMpCcyLI5MCTx5TrIsTViJP3PypnPQSz4Up1EmRalo83I7pucAQgxyJoBgNGNznBClR7uzDFIJy7s5m6gyExYzBQmGYTT7ignNX93c5MHzXheDFyUtmJ7zT3gAsFaQMwEEo2M1XTan23PNMuSBbAMhxNE5xItOnZNlIGcKFtL4KNXmHNq0N/RYPmhaeluhaHquaXhqZNa69B4ACFrImQCCjpvjxRNzxalx0WoFWbiYSRKrk+hUS98LgaLevp7VCv9Hpt4o50QJrkdWnE5FaxMQcgVDTQAhBTkTQNC50j7YNyUcxOEpMUAW5kzYMRdsGLlUs28jbXLT5qnDlxfdI2HZ9YZo2sSSJoDQ4tecqbW19aWXXnrkkUc2bdq0Y8eOz3/+82VlZf4MACAkvC4aZErVq7PjdYQQzmxzdAjDEljMFITkOckyo4E2zReq7S19i+4pFC1putE14nC5/RQcAHxofs2ZBgYGzGbzJz7xie985ztf/epXCSFf+cpXDh065M8YAIJc1/isuEj03txkhmEIIbaGHkKXFUtYHJkShBiG0e4vJlJh9m3iD2d5p0t8T0GSMM5kcbju9I35Lz4A+HD8eurCvn379u3bR5vPPPPM008//Yc//OHTn/60P8MACGavVwp1LNVy6ZaMudzIVttJ+2Wp8YzoFzMED4leo9lVYL5c52m6hiZn3r2h/+s99AadUp4Ro+2ZNHmal9qGdoiGpgAgmAVyPZNEIklOTp6dnQ1gDABBxWR3vlsrVBPYZUyUSySEEJ7jrTVCzoSJuWCmLMmRGoQJuJlTtxw9I+IbxLvnsAwcIIQE4HRPi8Vis9lMJlNZWdmlS5eeeOIJr7fd7ajLNcHP892XCBt4Viv34Z/VuzVdFsfcVA5DyJ7sJM98nLNnmJsWVoXLjQYS4v9HeDL3IWdC/D9kKYYh2kdKpt64SDyno7i5id+dMXz3s3RosNAQfbqh13PdNTHbMzGbHqNd5h/EZ3Dl8KxWDs9qKc9CiGUEIGf68Y9/7FnDxLLsY4899r3vfW/pPRzHTU9P+y4GnuctFgtZwQMCPKuV+5DPiuP512610maBIUrBuM0WCyHEWtFC+5kotUMlZeyL97GHGJ53Ol2E2EhYfl/pFLKSbOftubX8zp6R8aNXVX+x1dOMVTAaudQ8nxyfrev8ZHHGMv8YPoMrh2e1cnhWS0VHRy9/QwBypueee+7xxx8fGRk5deoUx3FOp5fzLFmW1ev1S/vXiiez1uv1+F65JzyrlfuQz+pK+1DftIU2H85P06jnDn81NQnbrxRZSSql8sNFGng8IYTYFEpluH5XKXYWTHWNuCfm1h5Yz9yO2raeTqoWJcfc7J47TPD24PSX9i734w6fwZXDs1o5PKv7EICcKScnJycnhxDy1FNPffGLX3zxxRffeuutpf/PfP1/kZnn068SHvCsVu7DPKs/Vwirv5P16twEvWcMxj1jcXQIhXzkWYYwGJtheH7uQx76/y1eMTKp7iNbpg6Vz82iurmJ3502/O9nPDN0hUlCzlTRM2pzuVWy5X4a4zO4cnhWK4dntVqrWwM+Ojp675tW46Mf/WhtbW1nZ+e9bwUIa53jM9dEJQb2zZcYIJ5SlnTJgVSCKgOhQmqIVm1bR5vOvrHpY9c91/mGaPpryu7iKrrX+EcrAPjC6nKmhx566MUXXzx37pzL5br33Stgs9kIISaTaU3+NYDQ9XqFUMdSLZduSRcSI1tNB72WZySgykAIUW/Pl8RH0ebsezftrf2EELVcmhWno/1XOrB7DiAErC5ncrlc5eXlL7300t69e//93/+9ubl5VW8fHx8XN51O57Fjx5RKpWeqDiBizdqc79Z20ebuLIN8PjHi3ZytTqg+IEMtn5DCSFjdR0oJOz+oxPPjvznF2RyEkIKkBRUHsH0JIPitej2T54M9OTl54MCBAwcOFBQUfPKTn3zyySejoqLu+d7vfe97JpNp27ZtBoNhdHT0+PHjHR0d3/zmNzUazf3EDhAujtZ0Wp1zZ2iwDHkgJ4m+5Ggf4Mw22pQjZwo10oRo9c4Cy7UGT9M9Oj31RnnsFx4rTI55r77H09k3Ze6eMBlFI08AEIQk//qv/7ryuzdu3CiVSvv7+x0Oh6dnbGzs0qVLBw4caG1t1Wg06enpy68ma2xsLC8vP336dENDQ3Z29re+9a2nn3560T2eVVOJib6t2me325VKJda+rQSe1crdx7Nyc/y3j9+atc1tIC1Ojd2dLeRMprJqR2u/51oSF6UWrY8JdS63WyqVhusacDFpcqyzd5QzWT1NZ/ew3GiIzUy81jlsd3GezowYbXFq3N3+BXwGVw7PauXwrFZrdeNMnsNPnE7n1atXT506VVZW5qnibbfbT506derUKYPB8LnPfe7ZZ59VqVRL3/6xj33sYx/72NoEDhAuLrUN9k8J9Sr35aaIX7VWCZvp5FkYZApJDMvoPrJl8s9lZH40ceL3Z5J+8FxBUswHXXMlwq+0D31+W17gYgSAe7ufs1NkMtn+/ftffvnla9euffe731UoFAzDeMqJDg8Pv/LKK0899dTg4OC9/yEAIOS1CqGOZVq0JjtemKBxDk26BiZoU56d7NfIYO1IojXaBzfSJjdrnfjD2UKDUJapomfU6lybvTUA4CP3ed6cy+U6derUiy+++KMf/YjO05H5Wuw9PT3/+Z//uUYRAoSzlpGpW6J95vvyksXj5NYqYTMdo1ZIRauGIeQoijLlollXW3VHRlMvXR3ucHO3UHEAILitOmdqb29/+eWXH3zwwX/6p3+6du0ax3GePGnDhg0vv/zyoUOHioqKeJ6/ceOGL8IFCDPiOpY6haw0bUHtJdsd8cRcEpYdhDSGYbSPbGbUCtpjOXx5o1T4IYzzegGC3OrWM332s5+tqqoiogN0pVLp448//uyzz27atMnT85WvfOVrX/vaxMTEXf8VACCEEDJhsb9X10ObD2QbpBLhN6h71mJvHaBNBSbmQh+rVugeK52Zr2zJO1x7rzfUlq7jWJYQcqVjiOd5ZMYAQWt1OdOdO3c8S5cIIfHx8Z/5zGc+85nPxMcv+Mt4JUUHAIAQ8vadDod7btuUhGHEJQYIIbbqDkJr9kglsowEP4cHviA3GpTFWbaaucMPlMOHlqBGAAAgAElEQVSTD7T0Xl6fSQjpR8UBgOB2P/WZSkpKnnnmmccff1wq9fL2kpKS8+fPr0VsAOHM6eYO3RaWK5Wmx0cp5eIbrHeEV+WZiSj/HTY0ezc4+8bo8b3b2wc6E6L74vSEkCvtQ8iZAILW6tYzPfXUU4cPH37jjTeefPJJrwkTIUQul6empqampq5FeABh62xj36hJKFa5L2/B1BvncNrqumgTO+bCCSOV6B7fQouDM4T8RVWbwukiOEQFILitLmfauXNnW1tbe3v7on6HwzE1NTU1NbV2gQGEM57nX7sllBjIiY9Kj9GKb7A39PCO+Z3nDCozhRtpQrR6dyFtRtkcj9Z1EEIqUXEAIIitLmf65je/+a1vfevSpUuL+g8ePLhr167du3evXWAA4ayqf7x+aJI2Fw0yEUKst4Udc9KUOFalIBBeVKW5MtE2yYKB8fX9Yw43V4GKAwDB6j7rMy3Cz1uTfw0g7B28KQwyxaoVG1Nixa/yLrc4Z8KOubDEMIz2I1sYhYz2PFrXobPaMT0HELTWJmdqa2u7900AQAghpH/KXNbST5sP5iazC7eX25v7FpzLu/A0FQgbEp1K+/Am2lS63I9Xt11twyEKAEFqRfvmHnnkEXHz1VdfPXjwIG3abDZPNSavZ8wBwCJvVLZx82OyCim7M2vxcdSWihZ6LTVES6LUfosN/EyxLs3RMWRv7vM0M8dnOu60dU/MZsZi9xxA0FlRztTf30/LMvE8Pz09PT09Lb6BYRiGYQoKCnwSI0AYMdudR6o7aXOn0aCSLfgY8hxnrRRm7uS52IIa5jT7i539Y9z8Jsq9zT2XrzVmPrk9sFEBwFIrnZtbfq0Sz/NKpfKll15ai5AAwtnRmi6TfW5jFEPIg7mL1yrZW/q5WSttKjAxF+5YpVz7kS20KeX4mT+c5VzuAIYEAF6taJzpa1/7mufi5z//OcMwu3fv3rx5s/BPSKUGg2Hv3r2LCoIDwCJujhcfMLchJTZeq1x0j/WWMDEnSdBLojV+Cg4CR56eYM9PU8zP0OmGJ6sPlm3+wmOBjQoAFll1zsTz/J49e/7u7/7Ol1EBhKfytoG+KTNt7l9SYoDneItoYg6DTJEj7sGNQ13DWrvT06z7w1nj3g0xOdgyCRBEVrdv7sCBAwcOHHjiiSd8FA1AeBOXGEiL1uTELz6c0dHWz00LSZUiD4uZIoVSregoMgprINzctf/zOmboAILK6nKm7du3b9++PSkp6d63AsBCjUOTlb1jtLk/L2XpCfYW8cRcXJRkYXFwCG8xRkNLklCpa6Klv+GN8gDGAwCL3HtuzlNo4MUXX/zUpz61qOjAIgzDvP/++2sWGkB4+ZNokClKKducHrfoBp7jxDkTJuYiTXqM5mhKXNKUSW9zeHqqf38m48GNunQsFQUICvfOmTyFBkwmE1lYdEDM07n0j2YA8BietZ5p7KXNvTnJUnbxKK+9qVc8MSdfh4m5yBKnUSoV8tvGpP1NPZ4fppzDdf3lNx/72YsBjgwACCH3UQfca9EBnJoCsLxDlW2u+UKWMgn7QLaXM3ctN5rotSRBL0VVwwjDMEx6jHZSq2ozxNDOkeqO1mM3AhgVAFD3HmfybJrzFBegG+gAYOUsDtfhO0Idy22ZCRrRKWMevNNlqRDtmMtP81NwEEzSYzTNI1MNKfEpkyaNY24P3Z1X39tXnK7X6wMbGwCsNGdaeg0AK3Sirnt6foUKIWT/kjqWhBBrTSdvtdOmYh1ypkiUqtewDHFL2NtGw96WuXJNTou94Xfnkn70xcDGBgBrc0YvANwNx/MHbwkDSIVJ0QZv58eJJ+akqXESHU5vjEQKmcSgUxNCRqM0XXFCKYqByw0DHzQHLi4AIGS1OdPIyMiVK1euXLkyOztLCGlvb3/22We3bNny0EMPvfbaa76JECC0XW4b7J4w0eb+PC+74Tir3VrVTpvK/HR/RAZBKT1mrvJ7XVqCUyqh/TdfOeKar3gJAAGxupzp4MGDzz///IsvvkgI4Tju+eefr6ioMJvNg4ODP/zhD8vLUUoEYDHxIFOKXr0u0cuqFOvtNkKrF7KMHFUGIlh69FxRLodMWpMqVBkw9Y/XHzwfoKAAgJDV5kzV1dU8z2/atEmn01VUVAwMDNCXeJ5//fXX1zo8gNDWPDx1s3uUNr3WsSSEmK830mt5poFVyf0RHASlWI1CI5tbadodr+cTo+lLdQfLZvrG7vI+APC51eVMPT09DMPk5eURQqqrqwkhiYmJP//5z1NTUwkhDQ0NvggRIHSJB5l0CtkWb8UJXeMz9oZu2sSOuQjHMEx6rJY22telE3Yuz+ac7spfvBuwyAAi3upypomJCUKI5+yUzs5OQsjDDz/86KOPPvnkk/RVAPAYNVlP1vfQ5t6cJKnEyyfOcr2RzBc4Y+RSOY5ljXjpojNz6u3O5J0FtNl3uX7gFhaDAwTG6nImjuMIIVarlRDS0dHBMIzRaCSEqFQqQohMtrjkDEAkO1TZTutYSlnmgRwvBzXyPG++XEebinVpjGjZL0SmVL1GMj+H6+Z5a1GmVK2gr1b89BjO7gUIiNXlTAkJCYSQd9999ze/+U1tbS0hJDs7mxAyOjpKCImLW3x+FkDEsjndh+900Oa2zATtkjqWhBBH24BrZIo2FYUZ/ggOgptcyiaJClI0TpnTHt5Im9Ndwy1HrwUiLoBIt7qcqbS0lOf5oaGhn/zkJ263Wy6Xe+qDd3V1MQyTmZnpmyABQs979d2TVqGO5b67bIUTDzJJYrTSpBivt0GkEU/PNQxOxm8yalNiaU/1b8/YRUcTAoB/rC5neuGFF1QqFc/zngPmnnnmGa1WOzs7e/PmTTJ/vgoA8Dx/8Kaw+nu9ITpZ76WOJWd3Wm610KaiIAMHXYNHhihnmrY5Bk2O3I/vpD0Ok7X2AOoOAPjbvc9OEVu3bt3hw4ffeecdu92+devWj370o4SQ6enpr3/964SQxx57zCcxAoSaax3DHeOztLk/z/uybmtlK0/PVGGIogClLGGOXiWLUspmbHNFLJtHZ/KKsxKKs0Zr5g4ubD5yZf0n92iTY+/+bwDAGltdzkQIycnJ+Zd/+RdxT1pa2gsvvLB2IQGEvD+JSgwkRanWG6K93iaemJNlJEq0OC8F5jAMkx6trR+a9DSbR2eeJCT78a1j9d28myOEcE531W9O7fne5wMaJkBkwXlzAGusbXTmeucwbe7L9V7H0jk4YW/qpU0lVn/DQhmxwvRc75TZbHeqYnWporoDnWdvjzf3BSI0gAi16nGmjo6OAwcO1NbWzszMeEoPUAzDvP/++2sXG0BI+nOFMMikkUu3ZnqpY0kIMZXX0GtGJZdnoywTLJAcpZayrIvjCCEcTxqGp7ZlJGY8vGmwosU9f/Dc7f/vxKP/9WUsgwPwj9XlTJWVlV/84hcdDgchxLMM3INhGJ7n8bkFmLI63hPVsXwgO0ku8VJviXe6LFfqaVNZmIGyTLCIVMKm6tXdk3MHPDcMTm3LSJRrlBkPFXeervR0DlW2Dla0pGzLD1yYABFkdXNzP/nJT+x2O1mYMC1tAkSs4w39dtfc+KuEYfZ4q2NJCLHcauHMNtpUbjD6ITYIOeLpucahSTfHE0LSHiiSi6o3Vf/mNH4CA/jH6saZ6uvrPUNKjz76aFZWllwux9gSAOV0c+/UCUuUStPj9Xc5bdd0sZpey9ITJNFar7dBhBNXHLA4XZ3jM7kJeolManx0c8uRq57+sYae/uuNabsLAxQjQARZXc4kk8nsdvtf/uVf/sd//IePAgIIXWcb+8YtojqWdykx4Ogbc7QO0KZyo9HXgUGI0ihkcRrl+PyQZP3gZG6CnhCStCWv52KNbWKunkX1b8+k7irAX7AAvrbqOuCEkORkLFYFWIzn+ddEq79z4qPEpZzFzKJBJkatwOpvWIZ4qKl+cO4cdFbCGh8pof0TLX29l+oWvxMA1trqcqaXXnpJIpEcP358bGzMRwEBhKiq/vGGIeHkuLsNMnFWu/lqA20qN2QyEpT8gLvKFC1pGpq1jprmxpwSS3JUCXr6UvXvTvMLNzIDwJpb3dzchQsXCgsLa2pqPvKRjzzyyCOpqalS6YJ/4Wtf+9qahgcQMv58q41ex6oVG1O8F2g2X64X1/5WFhl9HxqEsHitUiWTWp0uT7N+cGJ/XgrxDDU9urnx9Yue/qmOoZ6LtZkPbwpUnACRYHU5089//nOGYRiGsVgsJ06cWHoDciaITEMzlvPN/bS5NzeJ9ba4hOc40/k7tCnPTpZEeTmHDoBiGSYjRtM8Mu1p1g9OenImQkjixqyesmrz8Fyt8NoD72c8VIxVTQC+c5+TAp7dc4usbWQAIeSNynb3/EdALmF3Gg1eb7NVd7hGhPk71eYcfwQHIU68pKltdNo2P+bEsEymaFXTZNtA/7VGfwcHEElWN86UkpLiozgAQpfF4Xq7qoM2d2QmqOXeP1mz54RBJkmCXpoS5/PgIPSl6jUShvEk5W6ebxqeKkmbKy6fsCFTnaC3jM6NQtX+z7nU3dhAB+Arq8uZysrKfBQHQOh6r76Hnj9PCNmbe5cSA72j9kahRLiqJAe/22Al5FLWoFMOzFg9zbrBCZozMSyb8dCmpjcveZpjDT1DFa3J29YFJlCAcIcNOwAfCs/zr1cIq7/XJegMOpXXO03nbtNrRqVQrEv1eXAQLtL0wrq3+oFJTrQWInFTtlK0t672f3DoJ4Cv3GfO1NLScujQoV/+8pdVVVVrGxBAaLnZPdo+NkObu+9yIq972my+Lqw1URYbccAcrFx6tJAzmZ0u8bccK2Ez9gvb5Yar2keqOwgA+MDq5uYIIePj49/4xjeuXbvmaSqVyq6urm9961sMwxw9enTdOowJQ2R5vVIYZErUKnPjdV5vmz17m7jccw0Jq9qY5YfYIGxo5NJ4jXJsviB43cB4nqg4U1Jpbvf5Kvu02dOs//OFxE3ZAYgSINytbpzJarU+99xznoSJbpR74oknlEolz/NnzpxZ+wABgtjAtLlcdArK3hzvJQY4i910QRiRVaxPZzVKf8QHYURc3LJmYJIQYXqOlUrS926gzb6rDdNdw34NDiAyrC5nOnDgQFtbGxElTIQQhUKxfft2nudv3bq1xtEBBLdDt9u5+Y+CQirZnpno9TbTxWreKpxDp96S54fYIMyIc6Zxs21w2iJ+NWnbOqnoQOiGNy76LTCAyLG6nOn06dOEkJiYmLfeekvc75mS6+jAJDpEEKvT9U5VF23uMCYoZV6WKPFO1+xZYfW3PDdFcpdz6ACWEadW6BQy2qwZmBC/KlXIUnaup82OM5UW0ZonAFgTq8uZurq6GIZ56qmnNm7cKO7X6XSEkKmpqbu8DyAMnarvnbYJo0d7c7yXGDBfa+DmF5oQQlQYZIL7wjCMeKipbmHORAhJ3V1INxZwTnfT4cv+Cw4gMqwuZ+I4jhCi0WgW9XuO7JXJZF7eAxCOeJ5/Q7T6e70hOtFbiQHezc2eFOasZWnxsqQYf8QH4SgzRthh0D1pmhJN+BJCFDp1UqlQWb7l6DWnxea/4AAiwOpypsTERELIlStXxJ1ms/ncuXOEkKSkpDWMDCCY3ekbp0eAEUIezPX+zW/5oGnBYSlbsbEU7l+yXqWQCD+0lw41pe/dSOY3IThNtrYTN/0WG0AkWF3OtG3bNp7nq6qqnnvuOU/P+fPnn3766cHBQYZhtm/f7oMIAYLRocp2eh2nURR4Gz3i3dzM8Ru0KU2MlmUk+CM4CFMsy6aLFsPVDowvukGdoI8ryKDNprcuc27OT8EBRIDV5Ux/+7d/K5VKCSE3b970HPtQWVnZ09NDCJFIJM8++6wvQgQINmMm2/vNfbS5J9t7iQHLB02uoUnaVO9Yj8NS4EMyxgrTcy0j09b583opcdEB0+BE39V6P0UGEAFWlzOtX7/+29/+NsMw4loDPM8zDPOd73wnNzd3rcMDCEZvV3W45msMyFh2R5aXEgNeBpmyDH6KD8JXWoxWMp95u3l+6fSc3mjQpgpnPze9iZXgAGtm1WenfO5znzt48OCjjz4aGxsrkUhiY2MfffTRgwcPfvazn/VFfADBxsVxh6s6abM0I14j97L7YdEgk2pHPgaZ4MOTS9m0aGEXTnX/4uk5hmHSHiiizeGq9onWfj8FBxDuVn12CiFk8+bNP/jBDwghMTHYAQQR52Lr4MislTb35nhZ/b1okEmSqJdnYYcErI2sOF33pMlz3Tg8ZXe5FQvPLkwszuo4dcsx/13a9Nbl3d/+jL+jBAhHqxtnunLlyt///d9v3rx59+7du3fvLikpeeGFF65fv+6j4ACC0CFRiYHMWG26twKV5qv1WMkEPpIRq6Xr55xurlH0nebBSiUpO4T6lp3nblsnZv0XH0D4WmnOxPP8v/3bvz3//PNXr1612Ww8z/M8b7PZLl269MUvfvGHP/yhT6MECBKd4zM3u0dp0/sgk9M1c0z4QwKDTLC2lDJpSpSaNqv7Fy9pIoSk7FzPzFcl4JzulqPX/BQcQFhbac70i1/84vXXX/cs/aZ/MTMM41kP/tprr/3qV7/yVYwAQePwHeGAII1cWpIWv/Qe04Vqt+jPes3uQgwywdoyxgm75+oHJ1zc4oICcq3KUCLUt2w9doNzuf0UHED4WlHONDQ09Mtf/pJmSPn5+U888cTjjz+en5/v2TTH8/x///d/j4yM+DpcgACyOl3Hartpc2eWQSZZ/AnibY4ZUSFBaWqcLMP7wb0A980Yp6NpuM3lbh6eXnpP6u5Cem0dn+m9VOeX0ADC2YrWgB8+fNjtdjMMk5qa+sorr4gPm6utrf3nf/7nnp4et9t9+PDhr371qz4LFSDAzjb2zdqctLnbW+0AW1kNZxJWiGseKMIgE6w5tVxq0KmG5ld5V/ePFyUv3pGjS42Lykyc6Z77U7bpyJXMhzf5NUqAsLOicabKykpCiEQi+fWvf73odN6NGze++uqrnkKXFRUVvggRIEi8JZqYW2+IjtcqF93gnrFYy6ppU56dJEuO9VNwEGGMcVH0urZ/3M3xS+9J3VVAr0eqOibbB/0RGUD4WlHO1NvbyzDMnj17srOzl76anZ29Z88enud7e3vXOjyAYNE4NFkrqh+4x9vq75lj14loIEq9q3DpPQBrIitO2LBpdrpaRMcaUgkbjDKtcHR0yztX/REZQPhaUc40NTVFCCksvOsvAM9Lk5OLt7wChA3xIJNeJS9ccsCcc3DcVF5Dm4qCdGl8FAHwDZ1SnijKh273ji29h5VKUrYLx0J3nKl0iCaOAWC1VpQz2Ww2QohOp7vbDVqtlt4GEH5MdufJ+h7a3JVlkLCLVylNvXmZ0PkRCasWTYsA+EK2KCmvHfCye44QkrxjPZn/XnVZHe2nsIIC4P6taA24y+ViGKauru7o0aNeb6irqyOEuN3Yywrh6WR9j9U59+3NMmTXkgPmbE29tqp22lSV5kp0agLgS9nxuhtdw55ri9PVNDy1Ycn6OaVeE1+YOVbX5Wm2Hru+/pN7sC8B4P6s4uyUkydPnjx50nehAAQnnufFB8wVJcdGqxQLbuD4qUPltMmo5Kotef6LDyKVViFLEu2eu9M7tjRnIoSk7iqgOdN01/BIdYe4dBMArNzqzk7h78JHwQEEg4ahyeZhYYHtA9mLSwxYrjU45//cJ4Sod6xnFV5O7QVYcyuZnovOTlKJbms5itOuAO7TKs5OWSY3QtoEYext0SBTrFqRb4gWv8rZHFNvX6ZNJlqjLMr0X3AQ2bLiosTFLRuWnD1HCGEYRnz8XM/FGuskjp8DuB8rmps7cOCAr+MACE5mu/NUg1BEY2dWIrtwLcjMeze5KTNtKnYJ53wB+JpGIU2OUg/MWDzNO73jxSlxS29L2pLXcaaSd7kJIZzL3XHyVtHnH/ZroABhYUU50/bt230dB0BwOt3Ya3G4PNcsQ3YYF6z+do1Oz54WNiLJMhOlGQl+jQ8iXla8juZMdQPjdpdbIZUsukemViQWZw3fbvM0W47dKPzsfoZFcg+wOvjMACzn7TvLrf6eevMSoUefMoxm7wZ/xgZAFk7P2d1cnajyqph4es40MD5Y0er70ADCjV9zppqamu9///sf+9jHSkpK9u/f/w//8A+dnZ33fhtAgDQOTdaLFojsWnjAnK2p11rRQpvKTVnS2LvWMAPwEbVcmqrX0GZFz6jX26IyEjSiQqxYCQ5wH/yaM/32t789e/bsrl27vvOd7/zN3/xNRUXF008/3dLScu93AgTCEdHq72iVvCBJWP3Nu7mpg2W0ySjlatHf8QD+lJsobItrGp4y2Z1L71m0Erzvar11fMYfwQGEEb/mTF/4whfKysq++93vfupTn/rqV7/62muvuVyuX//61/6MAWCFrE7XyQah9vdO44LV36YLVc5+4bQK9a4CVin3a3wA84yxUdL5xUlunvd6jgohxLA5h5XNrWHl3Vz7yVt+ig8gXPg1ZyotLZXLhd8rRqMxLy+vo6NjmbcABMr7Tf0m+9zqb4aQHaKJOfeMZfqda7QpiY9SbjD6OTwASi5lM2OFI3vvNj0nVcoTi7Nos+3EB7y3ek4AcDerqAO+5nieHxsby8vzXjHZpzWfUI1z5SL2Wb1TLUzMrTdEx6rkZP4hTL99hbfY6avafcUMM/8ty/M8IUzkPa7VwrNauZU8q7z4qPaxubm2ronZUZM1Qatcelvy9nVDlXOrv2f7x4dutyWFV836iP15dR/wrJa657FCgcyZ3n333eHh4ZdeemnpSxzHTU9P++5L8zxvsVjICh4QROaz6p0yV4omODan6M2Wue3cru4R8+Va+pI0N9kdr3Xb7YQQwvNOp4sQG4mkZ3Wf8KxWbgXPKl4lVUoltvldnNfbBh7JS1p6myROo0qIso7OZVcNb19W5S4+PDGkRebPq/uDZ7VUdHT08jcELGdqb2///ve/v3nz5k984hNLX2VZVq/X++6rezJrvV6P75V7isxn9YfbwkomrUK6xZjkWS/Cc/zI29cI/cNMJtE9uFGimCtAwBNCiE2hVEbQk7pfeFYrt8JnlRsfVTe/zbN6aOovN2V7/cim7ljfduKm53roRrOClyqjNV7uC02R+fPq/uBZ3YfA5Eyjo6Nf/vKXdTrdT3/6U4lkcfk1D1//X2Tm+fSrhIdIe1ZON/dubTdtbstIlM5/l1qu1zs6huhL6m35Ep2aNhmen/vGjZhndd/wrFZuhc8qJ0FPc6ZRk6170mT0VvzCUJrXfnq+JrjT3XmmsvAz+3wQdcBE2s+rDwPParUCUNNydnb2+eefn52d/e1vf2swLD7uFCDgLrUNToiWK+3Mmpu84Cy2qbeEo+XYaI1qM86Hh2CRqFPqRZs3b3QOe71NplYkiLYstB6/gRUtACvk75zJbre/+OKLXV1dr776am5urp+/OsBKiFd/Z8XpkqLmRpKmj17n5g+pIJ6l30sOqQAIFIZh1iUKSxru9I053G6vd6ZsX0evZ7pHRuu6fB0bQHjwa87kdrv/8R//saqq6qc//enmzZv9+aUBVmhk1npVNPtGB5kcfWOm83dovzw7SW7EKCkEl7xEPZ1lsTrd1f3jXm/TZyWp4oQymG3HP/B9aADhwK85049//OOysrK9e/dOTU0dE/FnDADLO17Xzc3PVCik7Oa0eEIIz/NTr5UR+oKE1Ty4MUABAtyVViFLFS3o/qBrxOttDMMkbRNKDHSVVTvMNp8HBxD6/LoGvKmpiRBy4cKFCxcuiPv/6q/+yp9hANwNz/NHq7toc3NavOeIeGtFi72pl/artuRJ9OGz1QjCSX5idN+U2XPdMjI9brbFabwUakoqzes8e9vzZ4Db5ug+X5X38Z1+DRQgBPk1Z/rTn/7kzy8HsFp3+sZ7Jk20udOYSAjh7M6pN8ppJ6tVqbeGVRlACCeZsVqFRGKfX8n0QdfIXxRlLL1NEaWOW58+Pn86UOvxD5AzAdxTAPbNAQStozVd9DpRpzLG6Qghsydvuidmab/mwQ2MLJDFYAGWIZWwuQnCWqWb3SM88b4tLnmrsBJ8vLFnsn3Q58EBhDjkTABzLA7X2UZhAm6nMZFhGNfo9IzoKFNZWrw8NyUQ0QGsVL5B2D03YbG3DHs/UyE2P02uU9EmVoID3BNyJoA5Z5v6rM65GQ2WIVszEgghU4fKyfx5FIRhNPuKUf8NglycRhmnVtDmtc4hr7exElZ82FzH2Uq3w+Xz4ABCGXImgDlHRWWZCpJi9Cq5rbHHOn+gKSFEuSlLGh/l7a0AQYRhmHyDcGxWTf/EjM3h9c7kbcL0nGPG0nu5zufBAYQy5EwAhBDSNT57p08oZrPDmMi7uanXL9IeRilX71gfgMgAVi8vQe85IZEQ4ub5u9UEV8VFRWcLR/m2vYfpOYDlIGcCIISQd2u76LVGLi1KjjFfqnX2jtJO9a4CVnQwBUAwU8gkOaIx0Wudw9xdDkhJEq0EH7zVap4/sQ4AlkLOBEDcHH+8roc2t2YksFbH9JErtEcSF6XckBmI0ADuU0GSMD03YbE3Dk15vS1hg1GikM01eL791C2vtwEAQc4EQAi50Tk8MmulzR3GxOnjNziTUBlZs28jw+LDAqEkQauMF1WzFJ8IJCaRSxNLsmmz7eQtnuN8HhxAaMKvAQByVDQxlxatMTicpvdFR8vlJMvTEwIQFsCHwDBMYVIMbdYPTkxYvB+QIi7UZB6cGLrd5vPgAEITciaIdNNWx4WWAdrcYUyceusycc//qc0ymj0bAhMZwIeTkxAll8z9kOcJudbhfSW4Li1eI8qu2k7c9EdwACEIORNEutMNvc75DEnCMsUOh7Wihb6q3JQticbRchCSZBI2L0Gob3mtY8jlbd6NYRjxSvCeS7X2GYs/4gMINciZINIdE52XsjE5xv72VdpklI2gbR0AACAASURBVDL19vwAxASwRgqThQEkk8NV0TPq9TbD5hxmfkSKc7i6zt32R3AAoQY5E0S01tHpetHm6gdmzI4O4dQt9fb1qC8AIS1GrUjVCwOl5a2DxNvxc3KNMr5QOMq37T3sngPwAjkTRLR3RYNM0XKJ9ryw9JvVa5TFWQGICWBNbUwRhpr6p82tozNebxNPz0209E209vs8MoBQg5wJIpfTzZ0QlWX66LTJPSqcZqrZU0RnKwBCV1qMVi8aLi1vHfB6W2xeikI0ItX2HlaCAyyGXwkQua52DE1Y7J5rmcudfrOZviRNjpXnJAcoLoC1xDJMkWhVU+3AxLjZS9EBhmWTtuTSZueZSrfd6Y/4AEIHciaIXO/WdtPrR4fGiEkoa6l5oJBhmEAEBbD21iVGi4sOXGof9Hpb0pY8eu2YtfZeqfdHcAChAzkTRKhJi51OUqjtzoJGYZJOlmWQpcYHKC6AtSeXsusShaNUrncMW52upbep4qKis4XhVRzZC7AIciaIUCfre1zc3AaiXe39rEP4FaLZXRigoAB8ZUNyDB04tbncdztKJWmbMNQ0eKvVNDTh+9AAQgZyJohQdGJOa7Vv6hbqIysK0qXx+ru8CSBURankWXFRtHmxddBrfcuEDUYJXTDO8+0nUXQAQICcCSJR8/BU0/DcMe872/pZTjgpRb2zIGBhAfhScWosvZ6xOW55q28pkUkNm4Qje9txZC+ACHImiES09rfeYivuHaH9yg1GSZQ6MDEB+FiiTpWiF769y5r6eW/1LZO2iY7sHZocrGz1R3AAoQA5E0Qcp5s7WT+34ntnax/Lz//akLAq0W8LgPCzKTWOXg+brLUDXpYr6VLjcGQvgFfImSDilLcNTlodhJAYk7WoT5ieUBZnSbSqwMUF4HNp0Zo4tYI2zzf1Lz1KhWGYZNEfD72Xau3TZj/FBxDckDNBxKETc7ta+4QPgFSi3opBJghzDMMUpwlDTZ0Tsy0jXo5SMZSIjux1ujvO4sheAEKQM0GkGTPZrrYPEUKizdb1A2O0X1WSzYr+/gYIVzlxOp1CRptnGnuX3iPTKOOLMmmz/cQHPO9l5RNApEHOBJHlRF23m+eJZ7vcfCcjk6pK85Z5F0DYYFlWvKqpdXS6Y8zLUJN4em6yfXCiuc8fwQEEN+RMEEF4nvdMzOkttsL+BSuZWJX8rm8DCC/rEvUamZQ2vQ41xeSkKKK1tNl6HDXBAZAzQSSpHZjoGJ8lhGxv62fpVINUoirNXeZdAGFGKmHFq5oah6e6J2YX3cOwC1aCd5277bTa/RQfQLBCzgQR5FhtNyFEZ7VvEG+X22jESiaINAWGaNWCoSYvU29JW3LJ/EnVTou9u6zaT8EBBCvkTBAprE7X6YYeQsj29n6JqCaTegtWMkHEkUrY4hShLHjd4ETflGnRPcpobey6VNpsO4HpOYh0yJkgUrzf1G+yu9R2x8aFhb9ZjTKAUQEESmFyjFIqoc336nqW3iOenhut7Zrq9H6yL0CEQM4EkeJoTRchpLRzSMrNDzKxjAqDTBCpZBJWfAJd/dBk15JVTXEFGTJRoVfUBIcIh5wJIkLvpKmiZ1TudG3uFv5QVhRkSHQo/A2Rqyg5ViUThppOLhlqYiVs0hZhh0TH6Vtuh8tPwQEEH+RMEBE8JQY29QwrXG7aqdqC7XIQ0WQSdlNqPG02jUx1jE0vukc8PWeftvRervVTcADBBzkThD83xx+r7Za4uS2dg7RTnpsijdEFMCqAYFCYFK0WbaB7r75n0Ql06nh9dHYSbba+e8N/wQEEGeRMEP5udA6PzFqL+ke1diftxEomAEKIVMKWpInLgs80Dy8ZatqeT6+HKttm+sYIQERCzgTh752aTsLzWzsGaI8sPUGWFBPAkACCR4EhWisXhppO1HUvGmqKL8qUimqYtR3HUBNEKORMEObGzbYLLQM5w5OxZhvtxCATACWRsJvTE2ize9JU3Te+4AaZNElUK7/95C23EyvBIRIhZ4Iwd7y228XxWzuFQSZJfJQsI2GZtwBEmvxEfbRSOHLxvfoejl8w1CSenrNNmvqu1PsvOICggZwJwhnP80eqO5OmTOmiwjOq0lxm/kQIACCEsCyzNVP4Q2Jo1nqze0R8gyYxWm800CZWgkNkQs4E4ayyd6x7wiReycRqlIp1aQEMCSA4GeN0CVqhJv6p+l4Xx4lvSN4hDDUN3mqZ7cdKcIg4yJkgnB2p6oyy2NcNCYszlCXZjATf9gCLsQyzLSORNiet9svtg+IbEjYYpSph/q71GIaaIOLglweErRmr4/3mvtKuQZYuzJBJlBuMAQwJIJilRqtT9GraPNvQZxWt9ZbIpEmizRNtJ2+iJjhEGuRMELZO1PdwNueCE3kLM1nRQlcAEGMYZnumMNRkdrrONfWLb0jZsZ5e26fMPeU1/gsOIAggZ4LwxPP8karODb0jCw5L2ZwTwJAAgl+iTpUdF0Wb5W0DU1Y7baoT9NHZybTZcvS6X4MDCDTkTBCeqvvHW0emxCfyynOSJXpNAEMCCAlbMxLY+Y2lTjd3sr5X/GrKTmEl+Eh1x1THEAGIGMiZIDy9ebsja3RKXMdSuSk7gPEAhIpotXy9IZo2b3YPD86YaTO+MFOmVdFmy7sYaoIIgpwJwtCkxX6uqa+0S9j1I4mLkqXFL/MWAKBK0+Nl89tLOZ68W9NNX2KlkuRtwkrwjlMVTtHkHUB4Q84EYejd2i7ttDlrVDhqVFWSjTqWACuklkuLU4SDe+uHJltGhE9T8rZ8Mv9hcpptXefu+Dk8gEBBzgThhuP5w3c6N4sGmRilTLE+PYAhAYSc4tRYtUw4uPdYbSc/f3CvKlYXKyoM23zkKr/woBWAcIWcCcLNza6RoZGpor5R2qPcYGSkkgCGBBByZBJ2S4Ywnd07aa7sEQp/p+4qoNeTbQOjtV3+jA0gUJAzQbh5805HUd+o3D1/7APDKIuzAhoRQEjKT4yOUSlo80RdNz1NJXZdmjJWR19qfvuKv4MDCATkTBBWhmcsF5v7SxaVGNCpl3kLAHjFssx20cG9ExZ7eevclDfDMqk7hfqWPeW11vEZf8cH4HfImSCsvHWnI3VsKk5cYgCDTAD3KyNWmxwl/MlxrqnPbHd6rpO2rmPnp7w5l7v1+AcBiA/Av5AzQfiwu9yH73Rs7hIGmSSxOpQYALhvDMPsMAqnqVicrrNNfZ5rmVqRWCLUPGs9dp0T1dwHCEvImSB8nGnodU3M5gxP0h5lcRZKDAB8GIk6VU68cJrKpbbB8flxXPFKcMvodO+lOn8HB+BfyJkgTPA8/3pl+6buYfo9zcikKDEA8OFty0iQzP/t4eb5E3U9nmtdanxUhjAK1fjWpQAEB+BHyJkgTNT0TzT3jxf3DtMeRUE6q5AFMCSA8BClkhcmx9BmZe9oz8Ss5zr1gULaP1rbNd7Uu/jNAGEEOROEiT9XtOUNTagdLtqD1d8Aa2VzWpxCIvy+OFbbRQhPCEnYYJSLFok3HUbRAQhnyJkgHIzMWt9v7tvUI6z+lqbGSeOilnkLAKycUiYtEW2naB2dqRucJISwElZcdKDr/B3r/BAUQPhBzgTh4I3KNv20OV30w1qFQSaANVWUHKNVCKepHK/t5nieEJK8PZ/W2eec7paj1wITH4DvIWeCkGdxuN6807GpR1jJxKgU8pyUAIYEEH6kEnZbhlDicnDGcrN7hBAi16oMm4SiAy1Hr7tFU+QA4QQ5E4S8ozVdNpNtwQFzRZmMBN/bAGssJ0EfpxZOUzlZ3+twuwkhaaKV4LaJ2a7zdwIQHIDv4fcKhDY3xx+81Zo/MKYQ1dNTbswMYEgA4YplmO2iEpdTVnt52yAhRJsSp89Kov2Nb5TzPB+A+AB8DDkThLaylv7+KXOJaGJOZjRIojQBDAkgjKVFa1L1wufr/fnTVNL3FNHOyfbBocrWAAQH4GPImSCE8Tz/Px+0GKZNSdNm2qncaAxcRABhjmGYHUZhVZPV6T7b3EcIiSvIUInKhTe8UR6A4AB8DDkThLCq/vHagYnibmGQidWq5MakZd4CAB9SvFaVK0qPLrcNTVrsDMukiYaaBm40TXUOeXs3QAhDzgQh7HfXmuROV8HAGO1RbshkWBwwB+BbW0Wnqbg47mR9DyEkqTRPKloh3vgmjlKBcIOcCUJV49Dk5fahgoExuZub62IYRRFWfwP4XJRKvt4QTZu3ekYGZ8wSuTRlh1DfsuNMJepbQphBzgSh6nfXmwjPF4tWf8uzDBKtKoAhAUSOzenxMnbuNwjHE8/Bvam7C2iZD87han4bR6lAWEHOBCGpY2zm/ab+pGmzYcZCO5UbUfsbwE/UcunG1FjarB2Y6BifUejUhpIc2tl85KrTYg9EdAA+gZwJQtLvrzfzhIgHmVidSpaRuMxbAGBtFafEKudPTSGEHK/tJoRP37eR9jhmra3HbwQiNACfQM4EoadvynyyvmfJ6m8jVn8D+JNcKtmcLhzc2z420zg8pUmMjivIoJ2Nb5S7nThKBcIEciYIPb+/3uTm+YKBMZl49XdhxrJvAoC1V2iIFh/ce6KumxA+Y38x7bGMTnedux2I0ADWHnImCDG9k6ZjNV2LV39nJ2H1N4D/SSTslnShxGXvpLmqb1yfmag3Gmhn/Z8v8hzn7d0AIQY5E4SYX11pdHG8YdHq7w3GwEUEENHyEvTRKvHBvT0cv2CoabpruO9qQyBCA1hjyJkglHSOz7xX302w+hsgaLAsszVDWNU0NGu91T0am5+mMcTQztoD7+PUXggDyJkglPzycgPHE5nLjdXfAMHDGKeL1yhp83RDD8cT8VDTeGPv4K2WQIQGsJb8mjOZzeaf/exnX/rSl7Zv356fn3/kyBF/fnUIdS0jU2ca+wghi2t/Y/U3QECxDLMtU1jVNG6xX+8cTijOUsbpaGftH89hqAlCnV9zpsnJyV/84hcdHR35+fn+/LoQHn5eXu+5QO1vgGCTFq1J0gmfxDONvW5CMvdvoj0jNZ0jVR2BCA1gzfg1Z0pMTLxy5cqFCxe+8Y1v+PPrQhi41T1S3jZICDFMm5KmzbQfq78BggHDMFszhKGmaZvjaseQYXOOIlpDO2v+51wgQgNYM37NmeRyeUJCwr3vA1iI4/mflNV6rhes/taqZJmGu7wJAPwqJVqTohcypHNNfU5CMvYJq5qGKlpH67oCEBnAGpHe+5YA8enMNz/Pd18ibATDszpZ19MwNEkIkbncBf2i1d9FmQxDSND8f+TJ3DcuEzQhBS08q5ULoWe1LSP+WO3cMPCs3Xm5ffChrbndZVWOWauns/r3Zx/5f5/3XQDB8PMqVOBZLcUw99hOFKQ5E8dx09PTvvv3eZ63WCxkBQ8IAv6s7C73Ty/WeK7XL1j9TUhuks0eTCeA8rzT6SLERvB9dU94VisXOs9KL2dT9ar+6bkM6f2m/tKkKMPO/N5zVZ6ewZvNnTfqYgvSfRRAwH9ehRA8q6Wio6OXvyFIcyaWZfV6ve/+fU9mrdfr8b1yTwF/Vr+/3jximkuMNolXfxuT1HE+/Ca5DzwhhNgUSiW+q+4Jz2rlQutZ7cg0HKnp8lxbnK5bA9OP7t04fKOZDjW1H7qa9cqXffTVA/7zKoTgWd2HIM2ZiO8zX2aeT79KeAjgsxqZtf7uepPnevHq743GYPuzm+H5uW/cIAssCOFZrVxoPat4ncoYq+uamPU0L7QMPJibnLG/uO34B56eoYrWkeoOQ0mOjwLAz/aVw7NaLdS0hKD2SlmN2TF3KHpxzwjtx+pvgKC1JV0oC25xuspbB5O358uj1LSz+ndnAhEXwIeFnAmCV0XP6MmGXs+1zOUuGhTX/s5E7W+A4BSnVWaJqllebB1wEJL5kLCBbvhO+2BlayBCA/hQkDNBkHK6uR+duUObxcMTUqd7rsEQRWFmYMICgBVYNNR0oWUgeVu+QlSJoOrXp7BjC0KOv9czHTx4cGZmZmRkhBBy4cKFoaEhQsizzz6r0+nu9VaILG9UtrWPzdDm7qFxei03Jkl0qP0NELxiNcqcuKj28bmPcHnbwP68lMyHN7W8c83TM1bf3Xe1Pn3PhsDFCLBq/s6Zfv/73/f393uuz549e/bsWULIxz/+ceRMIDY8Y/nl5Qba3Oh2K4YmaVO50RiAmABgNUoz4jvGZzxDSVan+2LrwONb1/VcqrWNzy0Pv/OrU6m7ClkJpjsgZPg7ZyorK/PzV4SQw/P8/zlzhy79JoQ8NiEU62J1WP0NEAJi1Irs+Cg6WuwZasp6rLTxjXJPz3TnUOfZ2zlPbA1cjACrgwQfgs6Zxj7P0XIeu5NjJFXttKncYMTqb4CQUJoeTz+rnqGmxOJsTXIsvaH6d6fdor+OAIIcciYILlMW+4/nSwYTQnQK2aMmM09/qjKMsgirvwFCg2eoiTbL2wZsLnf241toj3losuXotUCEBnA/kDNBcPmP89WTFuE4lE+WGJ1X6mlTnp3EapSBiAsA7seioaYLrQOx69L0WUn0hpo/nrPPWAISG8BqIWeCIFLeOnCiroc2i1Ni19sczj5RWaaNWYGICwDuk5ehJqc7+3FhDZNjxlL3p/OBCA1g1ZAzQbCYsNj/9WQlbapkkk9uzjZfqKY9rF4ty0gIRGgAcP+WDjXpMxMTRLtfmw5fnh0Y9/ZWgOCCnAmCAs/z3z9VOSGalXuq2Kh1uiy3WmiPcoMR5yIBhJxFQ02X2gatTlf241uZ+SoDnNN951cnAxQdwCogZ4KgcKy2+0LLAG1uSI7ZYUw0X64jrvna3xIWq78BQpR4qMnidF1sHVDFRaXuKqA3dJ+vGq3rDkhsACuHnAkCr2/S9LJor5xWIf30lhzC86byGtqpyEtlVYpARAcAH1aMWpEdJ1rV1DpodboyHy6RquS0s+JnR3mOC0R0ACuFnAkCzOnm/texDyyiGi2f2ZIbpZTbarvco0IpS2UxVn8DhLDN6XH02uJ0lbcOytSKzIdLaOdYQ0/HmUpvbwUIFsiZIMD+u7yublA4F2WnMXFjSiwhxCRa/S1J0EuTYgIQHACskViNUjzUdLF1wOp0pe4qUImWOt3+5XsOsy0Q0QGsCHImCKTLbYP/84Gwyjteq/zEpixCiGts2lbTQftVxVlY/Q0Q6kqXDDWxUknuX+6gnbaJ2do/ngtEaAArgpwJAmZ41vrdE7doU8Iyf7djnVImIYSYyqoJP9fPyKWK/LSARAgAayhWo8yKE45j9ww1xeWnx61Pp52Nb16a7h4ORHQA94acCQLD6ea+cfTGlNVBe54qNqbFaAkhnMNpvlRL+xUFGYzM34dJA4AvlKbF02uL03WpdZAQkvPkDlp3gHdzt/7rKM/z3t8PEFDImSAwXimrqeoTqtgVp8TuzZk7TsFyo4kTrWlQbcr2d3AA4Btx2gVDTRdaB6xOlzo+Kn3vBto5eKulu6zK27sBAgw5EwTAqfqe1yraaDNWrfjs1lzPiiWe503v36EvyTITJTHaAIQIAL7hdagp46FN8ig17a/42TGHyRqA4ACWhZwJ/K11dPpfTwk7iqUs88Vd+Wr53Oybo7Xf2TtKX8UgE0CY8TrUJFXI8j6+k3Zax2erfnMqENEBLAc5E/jVtNXxT29ftzndtOdTpdnpopGk2XPCIBOr18iMBr/GBwC+t2ioqbx1kBASX5QZK1oM3nzk2nhTbwCCA7g75EzgPy6O+8bRGz2TJtqzO8uwU5QVucZnrLdbaRMlBgDC0qKhJs8GOoZh8j6+k5VJ5np5/vrLb3Iut/d/AiAQkDOB/7xSVnOja4Q2M2K0f12yoLq36UI14eb3y0gliqIMf4YHAH6zJX3BUJPnuElVrC7zEaEy+GTrQP2fLwQgOIC7QM4EfnK0puvgLWHdd5RS9qXd+VKJ8B3I2Z3mi8IBc8qCdFYhJwAQjmI1ypyFZcE9Byil79mgMQhF/2v+cHa6C+WaIFggZwJ/uN07+gPRum8Jy3xp1/rohWfumq/Wi0sMKEty/BcfAPhdaUY8nXq3udxlLf2EEFYqyf/kHjI/Kc853dd/fIhz4+xeCArImcDneidN/9fb112cUKTu06U5RtFqBkIIz/Em0fGcMqNBGrvgBgAIMzFqRY7osLny1gGz3UkIiUpPSNtTRPtH67qb374SgPgAlkDOBL41Y3N8/a2r4nrf+3KTdxgTF91mq253jUzRpqo010/xAUDglKYn0KEmu5s739zvuc56rFQlmrm786uT0z0jS94N4G/ImcCHnG7u/37nRuf4LO0pTIp5apNx6Z2zZ2/Ta0l8lEy0FRkAwlW0Wp6XqKfNS+2DMzYHIUQil+b/9QO03213Xv3B69hDBwGHnAl8hef5H525I94ol6xXP7djHbukfICja9guKsSiKs1FiQGACLE5LZ6d/7g73NzZxj7PdXR2cuquAnrbeGNP3Z/O+z88ADHkTOArv7/RfKS6kzZ1CtkLu9crafEVkdnTFfSa1SgV69L8ER8ABAG9Sr4uMZo2r3YMTczvBcl+YptKtOCp5o/nUOUSAgs5E/jE6Yben12so00Zy/797vWxGuXSO10jU5abzbSpLM5iJPi2BIggpenxkvmhZTfPn54fapLIpQWf3kfmh6F4N3fl+685rfbARAmAnAl84U7f2P9z4hZtMoQ8sz1v0UY5auZ0BeHnttQxMqmyOMvrbQAQrrQKWUGSUJPpZvfw8KzFcx2VnpD50Cb60kzP6K1X3vF3fADzkDPBGusan/2Ht645RPVUPl6cWZIW5/Vm97TZfFkYjlJuNLJK1LEEiDglaXEydu73EceTk/XCHFzmwyU60aaQ9pO3OkVbRgD8CTkTrKVxs+2rb16ZtgmVBR7INjyUl3K3+2fP3SZ0LwzLKDejjiVAJFLLpRtSYmnzTt9Yz8TcfltWwhZ8Zr9ELqWvfvCfh2f7x/wdIgByJlhDFofr629e7Z8y057CpJi/Lsm+2yY4zmI3lVXRpqIgQ6JV+TxKAAhKxSmxCtFaxnfrugmZm7VXx0ete1ooPeC02C99709uu9PfIULEQ84Ea8PFcd84eqN+aJL2pMdovrBznYS9a9UA04VqXlTrUrUFdSwBIpdCJikRzcG1jEw3Dgl1bg0lOUlb8mhzornv5n8d9Wt8AMiZYE3wPP/D07cvtw/RnjiN4oUHChRSL5UFPDibQ1xiQJ6bIo3BYSkAEa0oOUYrmoM7VtvN8cKZS7kf36lKEApgth2/0XbiA7/GBxEPOROsgVevNLxT3UWbarn0y3sKo5ZdzW0qq+JMVtpUbc1b5mYAiARSCbslI4E2B6bNFd2jwqsK2YZnHmZlooVNPzky3tzn1xAhsiFngg/r7aqOV6800qaMZV/Yvd6gW25lEmd3zp4SBplkWQaZIWaZ+wEgQuQl6mPVCtp8r77HKdqEqzHEiM9U4Ryu8u/80To5SwD8AjkTfCgXWgZ+eFrY98sQ8rc78rJEpXu9WjTIpN6x3lfxAUBIYRlme6Zwhvek1X6hpV98g6EkJ3V3IW2ahybLv/1Ht8PlvxAhgiFngvt3p2/sfx27wQnrDcgnN2cXp3ovxURxdufsKaHipcyIQSYAEKTHaFL0ato819Q3LdosQgjJ+YttUaK8arS264P/PMyLVj4B+AhyJrhPbaPTX3/rqt0lDJs/tj51T07SPd9oKqviZjHIBADeMQyz05hIN9za3dyJum7xDaxUsuGZRxR6De1pP3mr4fWL/gsRIhVyJrgfg9OWrx66MmsT6qPsMCZ+rCjjnm/kLLbZ927SpsxokCVhkAkAFojXqvINwsG9H3SP0BKXHnKdasNzj4rXg9/+5XvdZdX+CxEiEnImWLVJi/0rhy4Pi8aKipJjPl2ac7falWIzJ29x84eWEwwyAcBdbM1IkIlKXB6p7qIlLj10KXEFn35QaPP8lR+8Nnyn3V8BQiRCzgSrY3G4vv7W1c5x4W8+Y6z2CzuWq11JuSdNpnPCgnF5bgoGmQDAK7VcWioqcdkxPnOrZ3TRPQkbjFkf3UKbnNN98dt/mOka8VOIEHmQM8EqON3cPx+5XjswQXuSolQv7CmQ3712pdj0u9d5ur2FYdS7C3wRJACEhw3JMeIyb0eru6zOxfvjMvYXp4iGq50m2wf/+8+mwQkC4APImWCl3Bz/7eM3r3UO055olfwrewo1ctlK3u4cmjBfqqVNZVEmCn8DwDIkEvb/b+/O46Mo8gWA19z3kUkm9w2Z3CTEYAg3hNWAgMBD3FURBcQFcVW8QN11eW9dPJ4uC67Cgm8RXQFZcxDOgBwCQjgSkpCEHIQQcmeSzH1P9/ujdTLk7MkxSWZ+3z/8dPfU9NT8bNK/qaqumhza+Xyc2mg+cqu2SxkKhRLx+GTPmM7BlIY29elXd+nkSifVErgTyJkAKTiOf3AyP7esc8pdHpO+fnqM2G72ub4pD11AtmkJ6DROSuSQVxIA4GJCPQUhHnzb7sU7jV0GgyOEKFRqzG9nCYM7sytNQ9vpV3cZOjROqiVwG5AzAVJ2nC/54eZd2y6TRl07NdpHyO3jLfYMpff0+VW2XU5iOI3f10ThAABASA33oVN/uVXhCB0suIN1m4qJxqTHP/cbnt34SGVN8+nXdhmVWudVFLgByJlA/77Nv/t/V8ptuzQqZc2UqFBPsj1ruBXr+O6sbZfCZsLqcgAAkoRsZlJQ50y59zu0P1U1di/G4LISVqdz7BYh6KhqyP3Dl7CyChhCkDOBfuy/XrU7r/PxXQpCK1Nk9lOn9Etz9qalvs22y5sSQ2X1tXwvAADYi/eXeNgNAzhy616rxtC9GFPASVjzKNNuDnHFncZTL3+pk6ucUUvgBiBnAn3JKqr56PQD08T99qFxCf2tjmLPqtIpM3+27dKkIlZsyJDVDwDgBmhU6rRwH9uuyYrtv16Jox4WS2GL+ZErZrPEnVOE1+y7mAAAIABJREFUK2uaczf8A56kA0MCcibQqxOl97ccu25/ZElC6OQwn97K90iZcRHXGW27/JnxFBIzOQEAgD0/ES/GbrhSlVx1oaqpx5JsD37i2nlsSefIcXWd/MTvd3RUNQx7LYGrg5wJ9OzU7bp3Dl+1X3/3sdjgWRH+Dp3EUF6nPd85vwBTFsAI8OqjPAAA9CYl1FvA6pzZ5HBxjVzbQw8dQogjESSunc/x7BzbpG9Tndzwj+abMEs4GBTImUAPfiyv35SdZ7V7OGVuZMAj0YEOnQQ3Wzr25nbuM2i8abFDVUMAgLth0Kgzx/vZdk1W7JurFVashx46hBBbzE98cT7Pp7NpyqwxnH5tV3XujWGvKHBdkDOBrs5VNryVdcVi95doSojXgtggR8+jysmzNHXYdnmpMTQB2bkJAACgO3/xAz10d9vUx0u7znJpwxJyE1+cLwrtHE6Ama2X/vu7gn8exzFseCsKXBTkTOABp2/XvZ5x2T5hmh7u81i0P5n1d+2Z7reqjl217dJ9PNgJ4UNWSwCAu0oJ9RayO3voTt2uK29W9FaYwWVNWP2ol90s4QihW/tO//THfWZdz/16APQBcibQ6XhJ7VtZeQ+0MIX7LE0MczRhwi3W9v87iay//pKjUvhzE2HoNwBg8Bg06hxZAPXXP0o4Qt9cq1AbTb2VpzHoMU/PCZgSY3+w9nzx8bXblTXNvb0LgB5BzgR+kVN8752cq/ZjmFLDvJ+YGE51MGFCCCmzfjbb/THiPBRB9xINTS0BAG7PW8B5OERq21UZzPvyKrtPDm5DpVEjFk2OWJyK7H65KWuaj72wrebHguGtK3AtkDMBhBD697XK945csx9MOTXcZ3nSuAEkTIbyOrVdrxzNg899GJaWAwAMpTh/SbBH5yRM5S2KrMK7fZRHCAVMjp7w/CN0dueEuha96cL7317+8KDZbj4UAPoAOZO7w3F854XSjx+cuHLmeL+BtTBhOkP7P491TjVHpQjSkyl02lDUFAAAfkGlUGZG+HMZdNuRc1WNl/vra5NEBDz08iK+n8T+YNWRq0dXfdZ2+/6wVBS4FsiZ3JoVwz86VfjlxVL7g3Nk/ksSQh0dw4QQwnG8fe8pq92q49zUGLq3A6usAAAASRwG/TdRgTS7v1Tf37hT3drPMikcT+HE9Qt8H1zyUl0nP/7i9pt7TlhNlmGpK3AVkDO5L4PZ+mbWlf03quwPPhYbvCg+ZAAJE0JIffKG/lqFbZcR6MV5aPxgawkAAL3wEXKmj/O17VpxfM/l2z0uRWePxqBHLZseuWw6ldnZTIVbseK9p46u/pu898kLAICcyU116Ixr95//sbzedoSC0BMTwx+JDhxYwmQorVV+/1Pn2VgM/iNJAzsVAACQJPMRT/Dv7GvTmCxfXbvTpu1/fJJfckTyHxYLgh5YmUB5t+nE77fnffqDUaUb+rqCsQ9yJnd0t0317L6zhfWdi1bSKJQVD0dMs/vF5hBLm6rtyyPI7rkVwaMPwQyWAAAneDjUO8huPLjSYP7ipxKVodfZB2y4XsKJv18QkvbATCg4hldk/pz91IdVR/IwK0x9CR4AOZPbuVDV+MzXZ2o7NLYjHAZt3fSYh4KlfbyrD5jeKN+ehWn0tiPcyVHMsAGmXwAA4BAqhZImC/Tmc2xHWrWGLy6U9DFpU+d7adSw3yQlbVjE9/e0P25UaC9/+P2x1X9ruFo+9DUGYxbkTG4Ex/F/XSl/+dAljbFznKOYw/zDrLgI7wHOn4RbrPLPD5trW21HmOG+HJhcAADgREw6NT0mUMJl2Y40KHXbzt5q62UR3y4E/p5JLy0Me/QhKuOBh3w7qhp+3PjPU6/ubL11b4hrDMYm2p///OeRrkNXra2tCCFvb+9h/RSj0chms91nwI3KYNp8+Or+Gw8s6x0o5m2YGSe1+33WI7PZzGQwULdY4Rjevue4oaDznDQxX/h4KtWNJxewWK10Or17rEB3ECvyIFb9otOoIRLBvXa10fJLh5rOZLlZ1xbtIxbYzcnUGwqVIg7z9Zk43qDQ6FqV9i9pGtqrjuS13qrh+3vaL/rrAtztPjh4kDO5xbVS0tj+4oELRXYDmBBCSUFea6ZE8ViM3t5l02POhOO44uA57fli2xEKhyn6r2k0Pnuoqj0Wwb2NPIgVeRArMph0arAHv6ZNbfp1HJLRYs2/Lw8Q8/r9ZUigc5jeCeHCYKmmod38YBuVpr7tztGrjdcqmAKuIEjqGotBudV9cEhAzuTi1wqG4/uuVm4+fFWh7+zapyC0IC54SUIonUaqc7Z7zoTjuOK7s5pTdssOMGiiJVPpXsKhq/uYBPc28iBW5EGsSGLRqQECdrPGoDdbiSNmDLtR20pBlHFSIQWRCiDHU+ifEskW89X1cqvRbP+SrkVx78zNmlP5VrNFGCilc/pvwRrN3OQ+OIQoeO9r9IyUkpIShFBsbOzwfQSO40qlUiQSufa10qDU/vHIteu1cvuDPCb9mUkRMX6kW5hxXKvT8bhc299rHMM7vv1Re9Zu6nAqRbhoMjPEZ2jqPXbhuMFoZLNYcG/rH8SKPIgVeThuMBopNPrJsromtd7+lVhfj6cnRfBJtKzbWE2WhrzbteeLzRp991epDFrwjPjweZP8kiPG4oAEN7kPDi3ImVzzWsFwPLPw7mdniuyHeyOEwjwFK1NkHnYjJfv3YM6EW6ztX5/SXSzpLEBB/EceYkcFDU3VxzS4t5EHsSIPYkXer7GyYPi5ysbqtgemBecz6UsTw5ODvRC5BieC1WRpuFp+/6diUy+TNrE9+KFpE4NnT5DGhVLJNd6PBi5/HxwOkDO54LVSLVf99/EbBXVt9gcpCM2W+S+IC6ZRHfwnbZczYVqD/PPDRvuFmSgUwaMPsSIDh6LiYx/c28iDWJEHsSLPLlY4jhfXt+fda+lyk4vx9fivxHCpgyMvMYu1tbjm/oVbmoa23sqwPfiB0+ICUqN8H4pg8kb7yE7Xvg8OE8iZXOpa0RrNX12+/XVehQV74H+rB5f5dHLEACcU+DVnMrco5NsyLU0dnS9RKYL0ZFZEwOBq7ULg3kYexIo8iBV53WLVoND+WNGgNz/Q4k6jUCaH+aRHB4kcHJCE47jyXnNjXnlLcQ1usfZWjEKjSuNDfSeO95k4zis2hO5Ih6DTuOp9cFhBzuQi14oVw7OLaz4/f6v7ogEPh0iXJoZx7BYAdwyOa3U6yq377V+fwu0GkiM6TTAvmRXuN9AquyK4t5EHsSIPYkVeT7HSmSw/Vzd36adDCDFo1Mkh3tPH+/kKHV60wKw1NN+801xwR10n77sklUHzGB/gFRvsFRPsGRkoCJSOkv4717sPOgHkTGP+WsFw/ExFw5cXSqq6LejtyWM9MTE82ndQE4pgBpP8m1PGn2/bH6RwWcJFkxmuNVXJEIB7G3kQK/IgVuT1Hqu7bepLd5p0DzY4EWTeosmhPnF+HmzHf1vqWpXNN+/IS+5p7dvge0djMTzG+YnDfUVhvuIwX2GwlOctpjg6ZGIouNJ90GkgZxrD14oVw89VNuy6VFberOjyEpWCZkf4p8cEMQf3NIeh5F7HvtOWlgfOT/MSChdNhuXkegD3NvIgVuRBrMjrM1ZGs/VmnbykUWHBe1hIjkGlRvmK4/wlMqnIk8dyaJw4QkgnV8lL77WX1ylrmnFHFqqjMemCIKkgwEsQ6Cnw9+IHSPh+njwfMW3AnQPkuMZ90MkgZxqT14rebDlcdO/ba5X2y8bZxPh6LJ4Q4uN4a7M9q1KrOHBOd+V2l+OsqEDe7AQqczR2z488uLeRB7EiD2JFHolYaY3m/Dp5ebMC6/3uJ+Gywj2FgR68IA++v5BLZu5fG4vRrKhuVNxpVNY0q+vb0IBushQqheMl4vtJ+L4efH8Jz1fC95PwfD143uKhmtdgrN8HRwTkTGPsWqlsVWbcvHvk1j2Vwdz9VT8Rd3F8aJSveDAfgekM6hM31Lk38Acnc0MMGn92Ajs6eDAnd3FwbyMPYkUexIo80rFSG823mzrKmhSG3ody2/AYdKmA48Vji7ksMYcp5jD5bIaAxeCzGBwGrY8WKYvBpK6Tq+63qmpb1PVtvc1WQB6FSuF6i/m+Er6/hO/vyfeXCAK8BAGeLBHP0dvZ2L0PjiDImcbGtdKmNeSW1R0rqS1qaO+xgI+AMy8mKCHQkzqIb2RV6zRnizS5N7BuC1vSfT0EjzxE8+AP+ORuAe5t5EGsyINYkedgrCxW7G6b+o5cVa/QWgd0N6RRKBwGjcNkcBk0DoPOYdLYDDqbQePQ6RwGjcukc5h0Dv2XDbrJbGpWapradc0KbUuHrllhNfUwvmoAGHy2IMBLEOglDPQSBEqFQVJhsJTVZ2/DmLsPjgbD210KBqlJpTtf2Ximov7qvZbempEDxLw0mf/EIK8BZ0s4jptrWzRnCnWXy/BuAyQpLAbzYRk/cdyIjFIEAIDhQ6dRI7xFEd4io9l6r119v0PboNLa1l0hw4rjGpNFQzr1YdCofCaD5yHg+0j4yXQhjvONJq7OyNAaKRodptSZOjQWg6n/Ez3IrDG0l9e1l9fZH2SJecIgqTDYWxTiTfyX7ycZi1OWjx6QM406OpPlZp08717L5erm8hZlHyVjfMWzZQERUuGAfyVY5EpdXrn2cqmlvqdZ2iiIFR3MmxJtolHghwgAwIWxGDSZj1jmI8ZxvENnalLp5FpDm9bQrjUOrP2pN2Yr1qE3dui7TgqDEAXxeYjPYwb7SOg0b4SLrZjAbOEYTAy9EWkMFqW2y+J3/TIqtK0KbWtxje0IlU4TBHoJg72FwVJhsJQm4bJjGGwhb7Dfym1AzjTycBxvVutvNbQX1rcV1reVNinMfT5zIWQzUkK9J4f6eDk4jy0BM5lN1U2GWzWGm9Xm+l5nFmGO9+emRtMlAoTjyNj9nzcAALggCoUi4bEkvF8WmMIwXG00K/UmlcGkNpp1RovWZNaaLAaz1Yw58HAceSYr1mTFmn6pDRVx2IjDRhIRwnExleJLpXpimMBi4RrMDJ0BqXQWpRbvYzT7gzCLVVnTrKxptj/IEvOFQV7CIKkgSCoMkgoCPAUBngzuaJ/HfEQ4O2cymUx///vfs7OzVSpVZGTkq6++OnXqVCfXYWThOK7Qm+62qe+2qarl6spWZXmzQqHvvyWWSaPG+UseCvKK9hU7tP4JjuGWlg7zvRbTvWZjVaPpbhPqY8wjlcKKDOQkjqN7D2ogOQAAuAAqlSLiMHucLtxsxQxmi9GCGS1WowUzWawmK2ayWk2Wrv81mq0mK+m8pjcUigJHCuIXNY2OeHTE4yCpBwXHJRjujeMSq1VgNLN1BppGj6t0iPQHGhWaVoXGvjkKIcT24PP9JHw/Cd/fk+frwff14Pl4cL1Fbp5LOTtn2rRp08mTJ5999tnQ0NDMzMy1a9d+/fXXycnJTq7GcMNxXGO0tGkNbVpDq8bQrNY3q3RNan2dQluv0HRZN7dvXAY92k8c7yeJ8fNg9dkPjeM4rjNaFVprh9oiV1naVJbmDktTh6Wpo/sope6oAg4rOpgzIYw66pdJAgCAEcegURk0poBcYQzHTRarwUwkWBa92WowWw1mi95s1ZksOrNFZ7KQeYKvO5xCaaNR2hBCdBpiMZGQhxCiYDjPZOYbTBKzxcNk4RtMbK2e5sh4c0OHxtChkZfWdjnO4LG5UhHHU8jxEnI8BRwPAduDz/bgs0Q8lojHEnHpHJYLj+Vw6nNzRUVFTzzxxFtvvbV69WqEkNFoXLBggaen54EDB+yLOee5uZa2dh5fgCMKjuMYjmMI4ThuxXAMx60YbsVwK45ZMNxixSwYbrZiZitmtlpNVuyXXxVmq8Fi0ZusxLWuMZo1RrPaaFYZzEq9Uak3WRz8UcE0W1gWKxXHKThOx/EAATdUzAsRcf14LCqG4WYrbrbgJgtusmAGE2404wYTpjdheiOmNWAaA6bRW1W6vhqQekFhM5nhvuzoYHqAZ88XOjyzQx7EijyIFXkQK/LGcqysVkxrtmhNFp3RojWaNSaLxmjWmsxqg3lg6VQXTIuVbzAJ9EaBwcQ3mgUGE89oog51CkChURl8NoPHYfDZdC6LwWXTuSwml8XisugcJo3JoLEYNBaDxmTQmHQak06l06gMGpVBp9JoVDqVQqNR6VQqjUahUShUKoVKodCoFCqVQqFQmfQRX/nYqe1MJ06coNFoTz75JLHLYrGWLVv22WefNTY2+vk5b9kyld70RtaVvJoWp31i36gYNv9mVVRjz2tl97qC9hDBDSZjaa2x24+JLnqYOhP0AmJFHsSKPIgVeWM6VgyERAgNaEH1UQG3YialzqQc7ExUPfKKCZ619XmOp3A4Tk6GU3OmsrKy0NBQPr9zjp8JEyYQx+1zJpPJhOM40do0HDp0xgX+jAX+AcN0fkcxLVZBgudI1wIAAAAY7UpLS9kSkj2iDmOxWOPHj++jgFNn3GltbZVKpfZHiN2WlgeafKhU6rD2ho6+WTwBAAAA0L+RvYM7tZ3JYDAwmQ88fcBisYjj9gcTEhKcWSsAAAAAgH45tZ2JzWabTA88VG80GonjzqwGAAAAAICjnJozSaXS1tZW+yPErre3tzOrAQAAAADgKKfmTFFRUTU1NRpN5zMNhYWFCKHo6GhnVgMAAAAAwFFOzZnS09OtVuvBgweJXZPJlJGRkZCQ4MyJBgAAAAAABsCpY8ATEhLS09M/++yztra2kJCQzMzM+vr6Dz74wGkVUKlUn3zyyalTpwwGQ3x8/KZNm/qYOfP7778/fPhwdXW1SqXy9vZOSUl56aWXAgMDnVbbkUU+VhiGZWVl5ebmlpWVKZXKwMDA+fPnr169mhjg7w4cuq6KiooyMjKKiorKy8stFkt5ebkzq+pMDi2U1Nzc/Ne//vXSpUsYhqWkpLzzzjtBQUHOrO3IIh+r6urqAwcOFBUVlZSUmEymH3/80X3+KBHIxyo3N/fYsWPFxcVyudzX13f27Nnr168XCkdsah/nIx+rU6dOHThwoLy8XKFQSCSSxMTEDRs2yGQyJ1d49HPqPOAIIaPRuG3btpycHKVSGRkZ+corr0yfPt05H41h2FNPPVVeXr569WoPD4/vvvuusbExIyMjNDS0x/J//vOfDQaDTCYTCoV1dXWHDh2yWq3Z2dk+Pj7OqfAIcihWWq02KSkpMTFx1qxZnp6eBQUFWVlZycnJ+/btc+EZ9G0cva527Nixa9cumUym1WprampcOGfauHGj/UJJxcXFvS2UpNVqly5dqlarn3/+eQaDsXfvXhzHs7KyPDw8nF/tEUE+VhkZGe++++748eNpNFpZWZkb5kzkY5WSkuLt7T137lx/f//y8vIDBw4EBQVlZma6z1NH5GP1+eef37lzJzo62sPDQy6X//DDD62trQcPHoyKinJ+tUc13G0cPXpUJpMdP36c2G1ra0tOTt64cSPJtxcXF8tksl27dg1bBUcRh2JlNBpv3Lhhf2THjh0ymezSpUvDXtFRwNHrqrW1Va/X4zi+ZcsWmUzmpFo6XWFhoUwm27NnD7FrMBjmzp375JNP9lj4n//8p0wmKywsJHarqqqio6M//fRTJ9V1pDkUq46ODrVajeP4nj17ZDLZ/fv3nVfRUcChWF25csV+NzMzUyaTff/998Ney9HBoVh10draGhMT88c//nE4KzgmOXU808g6efKkl5fXI488QuxKJJJ58+b9+OOPXaY/6E1AQABCSKVSDWMVRw2HYsVkMpOSkuyP/OY3v0EI3blzxwlVHXGOXldeXl7u8DO3x4WSCgoKGhsbuxc+efJkfHw8sSoAQmjcuHGpqanHjx93XnVHlEOxEovF9kspuBuHYpWSkmK/O3fuXOQ2f5eQg7HqwtPTk81mq9XqYa7j2ONGOVNZWVlMTAyV2vmV4+Pj9Xr93bt3+3hXR0dHW1tbcXHx5s2bEUKpqanDXtFRYGCxspHL5QghN+lYGWSsXFUfCyV1KYlhWHl5eVxcnP3B+Pj42tpa+2dsXRj5WIHBxMqt/i6hAcVKpVK1t7eXl5e/++67Go3GTe53DnHqGPCR1dra2qUfl5gXqqWlJTIysrd3zZgxg2gwEIvF7733Xh+DWF3JwGJls2fPHj6fP2PGjOGq32gyyFi5KpILJSGEFAqFyWTqrbA7tKmQjxUYTKx2795No9EeffTR4arcKDOAWC1fvpz4scflctetW7ds2bLhruSY4wo5E4ZhZrO5jwJMJpNCoXRfuYXYJeYi783u3buNRmN1dfXhw4f1ev2QVHgEDWusCDt37vz555/ff//9sf58ihNi5cJILpSEfg1Uj4XdJIbkYwUGHKucnJz//Oc/a9as6e3hDNczgFht3bpVo9Hcv38/IyPDaDRarVb7FnSAXCNnunbt2rPPPttHgWPHjo0bN677yi3Ebt+PxE+ePBkhNHPmzLS0tAULFnC53GeeeWYoaj0yhjVWxNu3bdu2bNmyp556avC1HVnDHSvXRn6hJCJQPRZ2kxjColLkDSxW169ff/fdd6dNm/baa68Nb/1GkwHEauLEicTGY489Nn/+fITQ22+/PZx1HHtcIWcKDw/funVrHwWIvpLuK7cQTZQkV24JDg6OiYnJyckZ0znTsMbq0qVLb7311qxZs7Zs2TIUlR1hzrmuXJVUKm1ubrY/0ttCSWKxmMlkuvOqSuRjBQYQq9u3b69bty4iImL79u10uivc8kgazHUlEokmT56ck5MDOVMXrnABSaXSpUuX9lssKirqxo0bGIbZGhuLioo4HE5YWBjJDzIYDCQfshu1hi9WhYWFGzZsiIuL27Ztm2v8YXLadeWSoqKi8vLyNBqNbUBSbwslUalUmUx269Yt+4NFRUVBQUHuMJgJORIr4Gisamtr16xZI5FIdu/ezePxnFfRUWCQ15XBYIDn5rpzo67K9PR0uVyem5tL7La3t584cWL27Nm2Ht/a2tra2lpi22KxKJVK+7cXFRVVVFR0ebrHVTkUK4TQnTt31q5dGxAQsGvXLnfrUHA0Vm6i74WSGhoa7B/5fvTRR4uLi4uLi4nd6urqK1eupKenO7/aI8KhWLk5h2LV2tq6atUqCoXy1VdfSSSSkanxyHEoVm1tbfbvrauru3z5spvc7xzi7HnAR5DVan3qqacqKiqI+Zr379/f0NDwn//8Jzw8nCgwZ84chNCZM2cQQiqVaubMmfPmzYuIiOBwOBUVFRkZGSwW6+DBg+4whNChWGk0mgULFjQ3N7/22mv2k6QHBwfbesddmEOxQgjV19dnZ2cjhM6dO1dYWPjKK68ghPz9/RcvXjxC32C4vPLKK6dPn165ciWxUFJxcfHevXsnTZqEEFqxYsXVq1dtc6BrNJolS5ZotdpVq1bR6fS9e/cSc+67z32OfKzUavU333yDEMrPz79w4cKqVasEAoFQKBzTYwYcQj5Wjz/++O3bt9esWWO/BoiXl5ebPP6MHInVlClTUlNTo6KiRCJRTU3NDz/8oNfr9+7d22XuPeBGORNCSKlUfvzxx6dPnzYajfHx8W+99VZ8fLztVft7m8lk+uSTT/Ly8urr641Go7e3d2pq6rp169xnmQLysaqrq0tLS+t+hiVLlnz44YdOq/AIIh8rhFBeXl73oeUPP/wwcSN0JX0slNTl7zVCqKmpyX69uc2bN4eEhIxQxUcA+Vj1+M8tICDAdoG5PPKx6nGyD5f8t9Yb8rHasWPHuXPn7t+/r9VqJRLJpEmTXnzxRXeeLaU37pUzAQAAAAAMjBuNZwIAAAAAGDDImQAAAAAA+gc5EwAAAABA/yBnAgAAAADoH+RMAAAAAAD9g5wJAAAAAKB/kDMBAAAAAPQPciYAAAAAgP5BzgQAAAAA0D/ImQAAw2LHjh2RkZGRkZHE6jF92LRpE1FyxYoVw1efyF9lZGQM36d0Rz4OAIBRjj7SFQAADK/uK9xRqVQejxcUFDRlypTnnntOKpWOVN1GFaPROG3aNJVKhRCaMWPG7t27uxSoq6ubO3cusd7UypUr33nnnRGoJQBg5EDOBIDbwTBMrVaXlpaWlpZmZ2cfOnTIz89vyD9l6tSpXC4XISQQCIb85MOBxWLNmzfv4MGDCKFLly7J5XIvLy/7AocPH7Yt0Ll06dIRqCIAYERBzgSAG5k/f35cXJxGozl9+nRFRQVCqLW1de/evZs3bx7yz0pKSkpKShry0w6rpUuXEjmT1Wo9cuTIc889Z/9qdnY2sREdHR0VFeX86gEARhbkTAC4kenTpxMNJKtWrUpNTTWbzQihqqqqLsWuX7/+73//u6CgQC6XM5nMiIiIRYsWLV++nMFg2MqUl5fv3r07Pz+/paWFSqVKJJLg4OCEhIRnnnnGx8cHIbRjx47PP/8cIRQQEHDmzBnbG69du7Z9+/bi4mImkzl58uQ33nijez3r6urS0tKI7X379qWkpBDbK1asuHr1KkJoyZIlH374IXFwz549+fn5d+7c6ejo0Gq1HA4nNDQ0LS1t5cqVREMXeYmJieHh4dXV1Qih7Oxs+5ypsLCwpqaG2CZiWFZWdvDgwZKSkqamJqVSieO4l5cXEYHk5OS+PygyMpLY2Lp1q63JatOmTZmZmQihhx9++JtvvrEVlsvl+/btO3/+fG1trcVi8fX1nTZt2gsvvODv7+/QtwMADBLkTAC4I4FAwOPxFAoFQsjDw8P+pb/97W87d+607ZrN5ps3b968efPYsWO7d+8mspCqqqonn3xSr9fbijU2NjY2Nubl5U2aNInImXp09uzZDRs2WCwWhJBerz958mReXl5YWNhgvsvu3buJL0JQq9XFxcXFxcXHjh07cOAAj8dz6GxLliz59NNPEUKlpaWVlZURERHEcVsjE4PBWLBgAULoxo0b+/fvt39vQ0NDQ0PDiRMn/vrXvw5V511BQcHo5q7QAAAIcElEQVS6des6OjpsR2pra7/77rucnJydO3f2m5wBAIYQ5EwAuB2NRpORkWHLM+bNm2d76ejRo7aEadq0aUlJSW1tbZmZmTqd7vr161u3bv2f//kfhFBmZiaRMPn6+i5atIjD4TQ1NVVWVhYWFvbxuXq9/t133yUSJgaDsXTpUpFIdPjw4YKCgsF8HV9f35SUlICAAKFQiON4XV3d8ePHdTpdRUXFd99998ILLzh0tscff3zbtm1WqxUhlJWV9eabbyKEzGbz0aNHiQKzZs2SSCQIISaTmZiYGBUVJRaLeTyeWq2+fPlycXExjuMfffTR/Pnz2Wz2YL4XQkij0bz00ktEwhQQEDBv3jw2m33y5MnKykq1Wv3yyy/n5uaOleFiALgAyJkAcCObN2+2H7rE4XBefvllWy8YQmjPnj3ExuLFiz/66CNie9KkSa+++ipCKCMj4/XXXxeLxUajkXjp6aefXrt2re3tSqWyj08/c+ZMW1sbsf3+++8/8cQTCKEnn3wyPT2d6CUcmOzsbLVanZ+f39jYqNfrx40bFxsbe+3aNYTQxYsXHc2ZfHx8pk6d+tNPPyGEcnJyXn/9dSqVev78eVuKuWTJEmJj+fLly5cvv337dkVFhUKhoNFoaWlpxcXFCCGFQnHr1q3BNwJlZGQQEROJRBkZGWKxGCG0evXqtLS09vb29vb2zMzMLg9FAgCGD+RMALivuXPn/va3v7Xt6vX6srIyYjsrKysrK6tLeYvFUlRUNGPGjOTkZGLAzbZt286cORMWFhYWFpaQkJCcnEyj0Xr7uFu3btm2Fy5cSGwEBgYmJSXl5eUN7CtgGPa///u/+/bt6zHrampqGsA5lyxZQuRMzc3NeXl5qamphw8fJl7y8vKaOXMmsV1SUvL2229XVlb2eJKBfXQX+fn5xIZSqbQN6rJXUFAAORMATgM5EwBuZP78+VFRUQUFBWfPnkUI5eTkEM/NUSgUhJBKpbI9S9+b9vZ2hFB6evqqVau+/fZbk8lUUFBg61wLCAjYtWuXbQxQF8TURwghHo9n32/V5ZH+LuyrZDKZury6b9++r776qrf3Dqz5au7cuSKRiGgzy8rKiomJIcKFEFq4cCGdTkcIGQyGF198sbW1tbeTdK9qj/r+dn2326Ff/3cAAJwDciYA3Ijtubk//elPxEP1V65cyc7OXrx4MXpwIqU5c+b02LUUGxtLbLz99tvr16/Pz8+/e/fu3bt3z5w509LSUl9fv2XLlm+//bbHTxcKhcSGVqs1GAy2tEkul3cpSaV2LlFg6wfEMKy2trZLyePHjxMb3t7e//jHP6KiophM5scff9xHItUvJpM5f/58Ynx3bm5uVFSULZuxdcxdu3bNljCtWrXqhRdekEgker0+MTGRzEdQKBQiWzIYDLaDtufybEQiEbEhlUqff/757ucZjom1AAC9gZwJAHf0xhtvHDt2TK1WI4S++OKLhQsX0mg0LpcbHR1NdM8pFIpnn33WfnIBtVr9008/EW1I9+/fF4lEQqFw5syZRF/VtGnTNmzYgBAqKSnp7UPj4uJs2zk5OcR4prq6OlsPlI0tu0II3bx5k/iI77//vnuzim2YUVxc3IQJExBCRqPR1iw0YEuXLiVyJp1O9/e//504GBsba5sjwP5JvYULFxKjwm0JXL+EQiHRhlRYWPj0008jhC5cuNA9dBMnTiTO2dHRMXXqVPtJoXAcv3z5clBQ0IC+HwBgICBnAsAdCYXCp59+mnhE7t69e8eOHSMGGK1evZqYMCk/P3/RokWzZ88WiUQKhaK0tPTGjRve3t6PPfYYQuj48ePbt29PSUkJCQmRSqV6vf7IkSO2M/f2oXPmzJFIJETes2XLluLiYuK5ue49aHw+PzQ0lGh32blzZ1lZmcFguHLlSvdzhoWFEcXOnTv3pz/9ycvL6+TJk8QES4MxYcKEiIgIYqySbUoF++kD7OdHePPNN+fNm1dfX28b9tSv+Pj4ixcvIoSys7Obm5vZbPalS5e6F1u6dOmXX37Z0dFhsVh+97vfpaenh4SEmEymu3fvXr16lZi3CdImAJwGciYA3NTKlSu//vprIiHYtWvXggULKBTKwoULKysrd+3ahRCqrq7uI/kwm80XL14kbvz21qxZ09tbOBzOX/7yl5dfftlqtZrNZqJzkMfjxcbGdm9iWbNmzXvvvYcQwjCMaDcKCgpiMBhdqrRmzZoLFy5YLBYMw4gTcrncRx55JDc315Fg9GDx4sWffPKJbdc2LRMhLi5u+vTpFy5cQAhVVVXt2LEDIbRkyRJiUsp+rV69+tKlS0T3HJELisXi4ODgoqIi+2ICgeCLL75Yv359R0eHTqdz8urCAIAuqP0XAQC4IolEsmzZMmK7srLy1KlTxPbGjRv379+/aNGiwMBAJpPJYDB8fHymTZu2cePGvXv3EmXS0tJeeumlKVOmBAQEcDgcOp0ulUpnzZr15Zdfrlixoo8PTUtL+9e//jVp0iQ2my0UCtPS0g4dOiSTybqXfOKJJ/7yl7+MGzeOwWBIpdLf/e53hw4d6j5aPDk5ec+ePRMnTmQymQKBYObMmQcOHOjxhI56/PHH7Z8BnDNnDvGov82OHTtWrlwplUoZDEZISMjGjRs/+OADkiefMmXK559/Hhsby2AwxGLxwoULMzIyxo0b171kUlLS0aNH169fHxsby+fzaTSaUCiMjY195plniEgO5jsCABxC6fcxGQAAAAAAAO1MAAAAAAD9g5wJAAAAAKB/kDMBAAAAAPQPciYAAAAAgP5BzgQAAAAA0D/ImQAAAAAA+gc5EwAAAABA/yBnAgAAAADoH+RMAAAAAAD9g5wJAAAAAKB/kDMBAAAAAPQPciYAAAAAgP79P7VNkpsaPHwZAAAAAElFTkSuQmCC;fontFamily=Times New Roman;" parent="1" vertex="1">
          <mxGeometry x="183.5" y="2390" width="785" height="583" as="geometry" />
        </mxCell>
        <mxCell id="rBD3_tpfgUX2GQeDqXnd-3" value="" style="shape=image;verticalLabelPosition=bottom;labelBackgroundColor=default;verticalAlign=top;aspect=fixed;imageAspect=0;image=data:image/png,iVBORw0KGgoAAAANSUhEUgAAAxAAAAJHCAIAAACPZydRAAAgAElEQVR4nOzdd1wUd/4/8Pdspy5FQEEEFEVFEQtiixpLTIwYW9REiWfieV7K3ZlyKV6MKb/kktOLUZNoosZorOdXoxCVxN4VOyKoWEB6XXZh2Trz+2N0HJey9EV9Pf/gMTM75bOzu8N7Pp/35zMMx3EEAAAAANWTOLoAAAAAAC0dAiYAAAAAOxAwAQAAANiBgAkAAADADgRMAAAAAHYgYAIAAACwAwETAAAAgB0ImAAAAADsQMAEAAAAYIfM0QVoKcLCwmyWSCQSZ2dnf3//yMjIyZMnd+/evRmKERsbe/r0aX563759bdu2rXn9YcOGZWVl8dNXr15t2sIREdG2bdvef/99fvr1119/4403al5fXEIiksvlCoVCrVa3bt06LCxsxIgRAwcOZBjGZqv33ntv+/bt/PTatWujo6Mb7x3Yl5mZOXz4cH66b9++69at46eXLl26bNkyfvqLL76YMGFCSyiVo3Act2nTph07dqSlpZWVlfHPDHj//ff/9Kc/NfWhxR+EXfy3VPy9rZKbm9uZM2fESzIzM9evX3/ixIk7d+4YDAZXV1e1Wu3r69upU6dOnTqNHz9eqVSKPxS7AgICFi1aNHXqVH62e/fuW7duFa8g/rF88sknU6ZMEV46ffp0bGwsPz1o0KBVq1bZPZzZbI6Jibl16xYRLViw4IUXXkhKSpo0aRL/qrOz8/Hjx52cnCpvOGXKlAsXLvDTH3744fTp02v5Bqn6X65wgQ0ICNi/f3/NO2mer3rzXzwdqx6/miYtj42NGzcuWLCAiEJCQuLi4uRyeXMevZZQw1QtlmXLysquXbu2ZcuW559/fs2aNY4u0aPAbDaXl5dnZ2efO3du48aNr7zyyujRo5OSkhr3KNu2bQu7Z+nSpY2786bzcBV7yZIlCxYsOH/+vE6ne/SesLR3794xY8asXr06JSWlrKzMYrFoNJr09PTExMT169d/9NFHJSUl9dhtt27dVCoVP52SklJeXi68lJubK761sIneEhMThenevXvX5lhr167loyV/f/+JEycSUffu3Tt16sS/qtfr//jjj8pbpaenC9GSXC4fM2ZMbY7VAmVmZgq/JiHWBAeKjY0VPpHMzEybVydOnNimTRsiunXrlsPvBquDGqYqDB482MnJSaPRJCUl6fV6IuI4buHChSNHjgwICGjSQ0dFRXl6evLTzs7OTXqs5hcVFeXl5VVeXp6Wlpabm8svvHnz5gsvvLB48eIRI0YIa3bv3p0/80Tk5eXVzOV0dnYeNWoUPx0aGtrMR69OSyvVli1bhOnu3bv7+/sTUXBwcDMcukOHDsKpIKKKiorDhw8Ls+KX+JVtNvf09Ozbt6/NQnFdS15e3jvvvFNRUcHPtmvXLigoSCaTFRQUpKWlGQwGYU3xh8I7ffq0EEt169ZNfMXw8vKSy+U9evQ4deoUEVkslgsXLgwcOJB/1SZCOnv2rHhW/GqfPn3IHo1G89133/HTL7/8skKh4KfHjRv31Vdf8dM7duwYO3aszYY7duwQpocNG+bh4WH3WLUhnKXm/zlXZ/DgwcXFxY4uRfNp4K+mqSkUipkzZ37++edE9O23306YMKGxvnuNCAFTFT766CO+LSwnJ2fs2LFarZaIzGbz8ePHn3/++SY99N/+9rcm3b9jvfHGG0IV/enTpz/88MPbt28Tkdlsfvvtt7dv3x4SEsK/Om3atGnTpjmqnF5eXkuWLHHU0avT0kpVWFjIT/j4+Ng0LTW10aNHjx49Wpi1aReze5Y6duxY8zq7d+8W4vV//vOfr7zyivCSyWQ6e/bszp07ZTIZVfWhiFvVp02bVrndNioqig+YiCgxMbFywMQwDMdxWVlZOTk5/D03H1rxr/IhV81vkIi2bNlSVlbGrx8TEyMsf+655/773/9aLBYiOnHiREFBgY+Pj3jDnTt3CtPjx4+3e6BaalFfXR7fAPT4aOCvphnExMT85z//MZvNZWVlW7ZsmT17tqNLZAsBU03atGnTp08focW9ciW8wWDYvn373r17U1NTS0tLlUplUFDQsGHDpk2bJlQU8XJyctauXXvixInMzEy9Xu/i4uLh4REUFNS9e/eRI0d27dqVX62GHKZz5859//33Fy5cMJvN7du3nzJlyuTJk6ssdg1pRlVmEpSUlGzYsCE1NfXmzZsajaa0tFQqlXp6enbu3Hn06NFjxoyRSBq/6bZv374bNmx47rnnCgoKiKiiomLJkiVff/01/2p1mRB2T2PlVJVly5YJLff82bDJkFi+fPkPP/ywZ8+e7OxsHx+f/fv31zKF4s6dO8uWLTt27JhGo2nTps3o0aNnz57t4uIirFDdp1n5A6pHsW1KdePGjY0bN54+fTorK8toNLq5uXXs2HH48OGTJk0SF8lmJ6tWrVq3bt2OHTtu374tl8sjIyPfeOONyMjIKt+vwCbhr6CgQFgivE2WZffu3RsXF5eUlFRcXMwwTKtWrSIjIydOnDhgwADx5jaZYV26dPn+++/PnDlTUlLy6quvNnMiBY9vyeL1799f/JJCoejfv7/NwjoR1w+Jq5GEgGn48OF79+4losTERL4GKDk5WQjgunXrplQqaz6E1WrduHEjPz1kyBDxnXqrVq2eeOKJAwcO8KvFx8fPnDlTXJ47d+7w0z4+Pk888QQRpaamxsXFpaam3rlzp7S0tKysTKFQ+Pn59ejR4/nnn69NdRfVmMO0ffv29evXp6WlyeXyiIiIWbNmBQYGVrmTzMzMrVu3pqam3rp1S6vV6nQ6uVzu7e0dHh4+bty4J598UljNJrHs9OnTQgGE304NOUwlJSWbN28+dOjQzZs3y8rKnJ2dAwMDBw4c+OKLL/IhrMBmJwkJCb/88suVK1fMZnNoaOhLL700bty4ms/Mxx9/vGHDBn76hx9+GDJkiPCSTqcbOHCg0WgkopCQkD179hCRXq/fuHHj/v37b968yZ8BDw+PNm3adOvWrX///sJJaLiMjIyNGzfyF1uDwaBWq7t16zZ+/PhRo0bZZJ0eOXJk69atly9fLiwstFqtarXay8urc+fO3bp1mzhxoqurq/hKyBN/QMJFw8vLa9CgQfyXk0/YkEqljfV2GgUCJjvEyRm+vr7il27cuPHqq6/ydSQ8s9mcnJycnJy8adOmpUuX9uzZk19+69atqVOnajQaYU2tVqvVajMyMo4cOWIwGISAqTo7dux4//33rVYrP5ucnDx//vyTJ08KSxoiMzPT5vbCbDbn5OTk5OQcOHBgx44dy5cvb4oUPG9v71mzZn3xxRf87N69eysqKqrMQuU1/DRWptVqp06deu3atbpuePHixf/3//4ffxNPRBkZGcuXLz906NDPP/+sVqvrurcGWr169aJFi/hqA15xcfGpU6dOnTr1888/f/fdd507d668lUajmTp1anJyMj9rNBqPHj16+vTpX375pTZ1GDUoLS194403hHoUXmZmZmZmZnx8/OjRo7/88kuhkUjsyJEj8+fPN5vNDTl6w4m/7R988MHs2bOjo6O9vb0bZeeRkZFyuZx/jxcvXjSZTAqFQqPRpKWlEVFwcPAzzzzDB0xnzpzhAyZxAlNtApRLly5lZ2fz0zbhKRGNHz+e/59ERDt27BAHTOL2uJiYGL4W7dixYytXrhTvwWKx3Lp169atW7/++usbb7zx+uuv1/7t25g/f/7mzZv56YqKiqNHjx47dkxcJLHLly9///334iVms1mv19+5c2fPnj0TJ07kG3Qa6MSJE3PnzhXfHmu1Wv7Cvm7duk8//VRcYyf27rvv/vrrr8JscnLyu+++q9Foau4GMWXKFCFg+vXXX8UB0549e/hoiYj422OTyTR9+nThN0v3zkB2dvbZs2fPnDnTWAHT+vXrv/jiC/EvsbCw8ODBgwcPHhw8ePCSJUuEC/WqVauERl5hzcLCwmvXru3cubN///5C2lxtDBgwgP9yZmdnJyUl2b15a2YImGqSlZUlXKpUKhV/v8UrLS19+eWXhUScoKCgkJCQwsLCy5cvE1FBQcGcOXN27tzp5+dHRD/99JPwb759+/ZBQUEVFRV5eXmZmZm1+d+Qnp7+4YcfCrGRt7d3ly5dbt++vWvXrsZ7r+Tj4+Pv7+/u7i6Xy0tKSlJSUvhcjaNHj65fv76Juj4NGTJECJhMJtPly5ejoqKqW7k2pzEgIGDUqFFZWVn8B0FEHTp0EDJ+KjfMp6amEpG7u3vXrl05jisqKqplyTdt2iSXy3v37m2xWC5fvsx/OikpKZ9++unChQtruRNBXYsttmPHji+//FKY7dChQ+vWrZOTk/lzlZWVNWvWrLi4OJsqTyLiw8SAgIDg4OCLFy/ywZ/JZPrmm29Wr15dwxH5dIeEhAR+1snJafDgwfw0n3j397//XYiWlEplRESE2Wy+fPkyH9Lt2rXLxcXls88+q7xn/isdFBQUHBycl5dXuftko7h+/Xrltu+nn35aaLDo06ePUIGXkpIyd+5cIvLz8+vevXt0dPTTTz9tc+9UJ05OTuHh4XwTm9FovHTpUp8+fc6ePcvfm/Xu3Vv4CQj1T3VNYDp+/LgwLdy2CZ588kkPDw/+65GSknLt2jX+X5rJZOLrMHg27XFBQUHe3t5qtZpl2fz8/KtXr7IsS0RLly4dNmxYPe5ViGjnzp1CtEREwcHBAQEBycnJNX/9/P39/fz83N3dJRJJYWFhamoq//P/v//7v2HDho0YMYJPLBPn6Iiz1mrO/+Nvg4X6PL5TZHp6Ol/xVlFR8e677/r5+VXOgSOiX3/91cPDIzw8/MaNG8K/hmXLlk2ZMqWG+8DOnTtHRERcunSJiPbv319WVubq6sq/JMSvCoWCr6n6/fffhWipVatW/Gnnr4HiDgQNtHv37k8++YSflkqlERERarU6JSUlLy+PiA4fPvzBBx/wrQFms1moHuYbi93d3YuLi3Nzc4UzQPdyc8XpfXyiMD8tztYVf12PHz+OgOkh8PHHHzs5OZWWll68eJFP/JRKpQsWLBDfYv7000/CF+Ktt94SWlvj4+PfeustItJoND/88MOHH35IREKPgP79+4t72+n1+tOnT/O3cTVYu3atcJ/Rs2fPlStXurq6Wq3W9957T5xwUG/BwcEJCQk26bqFhYUjR47kLxy7du1qooCJzxQWH7SGlWtzGqOjo6Ojo8UtXM8880zNzToDBw5cvHixu7s7EZlMplqWXKVS/fLLL/xgE4cPH549ezb/D++33377xz/+YXc8CBv1KDaPZVlxfPbmm2/+5S9/oXsBvRC+r169mv9a2pg4ceKnn34qlUpv3rw5duxY/h/P6dOnzWZzDXWKfH2k0MZhk8dz5MiREydO8NNqtXrDhg38v6hTp07NnDmTjyy3bt06c+bMKgPB+fPnC+lrtf846qSkpESI9gQdO3YUpkeOHBkdHW1TQ5aXl5eXl7d3796vvvpqxowZb775Zr3bC/r06SPkJJ09e7ZPnz5CSBQVFeXn5xcYGHjnzp0bN26UlJSo1epz587xr0okkl69etndvxB2U1XxgUKhiImJESLCHTt2vPPOO0R08ODB0tJSfmF4eLhQMTB69Ojx48fbJGsfPHiQ/6YR0a5du+oXMP3444/CdGxs7Lx58xiGKSkpeemll6qs9I2Kijp06FDr1q3FC69fvy505fvtt99GjBjBfyHFDXN2s9YE3377rRAtDRs2bPHixUqlkmXZBQsW8LGd1WpdtGiROM4ThIeHr1692sPDo7y8fMqUKdevXycinU5X830gEU2ePJkPmAwGw+7du/lM2aysLOFbMXLkSP78C9dAFxeXvXv3CjGH1Wq9ePGiuLmj3liWFWqM1Gr1xo0b+d+pxWJ57bXXDh48SES7du165ZVXunXrVlxcLJyuzz77TNz+mJWVdezYMf4+jb8/ETfMCYnCNsTN/Y3ee7rhMKxAFQ4fPpyQkHDy5Ek+WgoKCtq6davN/RZfZ867cOHC3+7ZvXu3sFyo9xbCgqSkpGXLlv3xxx9Xr141GAzOzs5Dhw4dNGhQzeU5duyYMP3aa6/x9x9SqfTtt99u0Pu8x83NzWw281/3qKio8PDwsLCwgQMHCr+EmzdvNsqBKuNvUgU11yg08DRWSSqVfvLJJ3y0RERVthNVacyYMcLQXIMHDxaSWliWFcKFZnD58uX8/Hx+2s/Pb9asWfy0Wq0WV6IIX0UxpVL57rvv8v/127dvL2Tcm83m+vWZ54kzVCZPniz8w46Ojh45ciQ/zXEcf+W10b9/f3Gyf+0/jsYllUp//PHH2bNnC/f6YmazeeXKlYsXL673/sX/Pvk6bOFfI1+BxK/AcdzZs2evXbsmxDEdO3YUvqs1EG48XFxcqjyH4qtZXFwc/zMUNyeJc9XbtGlz+fLlt9566+mnn+7Zs2eXLl3CwsKEaInqe30oKCgQoiKFQvGPf/yD//l7enr++c9/rnITb2/vnJycefPmxcTE9O7dmy+JeOCDBl6pWJYVfy3ffvttPl1MIpG8/fbbwi3ExYsXq+xe949//INPF3NxcenXr5+wnK+YqcGzzz4rfNOEe+CdO3cKCSFCuqpwDSwvL//3v/8dFxd36dIlPuu0V69ejTIyXHJystCeq1KpvvnmG/5f25tvvilcaujeJcXT01OoH1q/fv3GjRuPHz+elZXFcVxAQMDkyZNtuhTYpVAohB3Wvr6/2aCGyb709PSPPvpo5cqV4twU8TAS+/btq3LDnJwcq9UqlUpnzpyZkJCg1WrLysqE8XWkUmlYWNioUaNiY2PFabmVCV9fIhK3B/P10nwnvobYtWvXO++8I86AsaHT6Rp4iOqI3xoRtWrVqoaVG3gaqxQQEFDX2iCeTeJzx44dhXYQmzfVpMQj93To0EFc5yHOW6o86gkRBQUFib/Sbm5uwnRDqnbERbJJX+jcubPQ6FNlkaps6Wh0tRkLUalUvvXWW6+99tqpU6fOnTt37ty5CxcuiE/LL7/88re//a1+uX29evWSSCR8mHL+/PmysrIrV64Qka+vL5/v3KdPn23bthHRmTNncnJyhA1rmWEtXBOqDPjoXgUSH6/k5eWdPHmyS5cuQgOWzfBLn332Wc2nq37XB/HPxN/fX1zU6rJefvrpp3//+9+NXhKBRqMRGrbkcnn79u2Fl9zd3f39/dPT04mI47jMzMzK4yOIBzcWvx27vyZnZ+cxY8Zs2rSJiBITE7OysgICAoT2uODgYCH8GjVqFD82GBFt2rSJ34SI2rZtO2TIkJdffrl+VzMx8Q8zLy+vcl2seDWFQvHXv/510aJFRHTp0iW+noyIXF1do6KiJk+ePGzYsLoWwNXVlb9XF+4TWg7UMFVh3759SUlJ69evF8ZQuXTp0nvvvVfX/bAsy6cBdejQIT4+fs6cOeHh4UIPF6vVeuXKla+//nrGjBmNkrtdJXEYVGWDl8lk+vjjj4XV+H4Ko0aNGjVqVA3t7o3l0KFDwrRCoQgPD69h5aY4jQ1JRqkTcdlqbnmsE3GnhLpm/NgMc9JYHVIaUqRm+zhqSaVSDRkyZO7cuevWrUtMTHzzzTeFl/R6vTiUqRN3d3chJigrK9u0aRP/AxTiISFwPHPmTF0zvkkU+wqdEioT10bs2LFj165dQiKgePilpKQkcbQUHBz85JNPjho1Sshaazb5+fni1uc2bdoMGTKEv1I11iEaOP6qOE2wrr8mYVR3juN27tx56dIloaumeCwbpVK5adOmf/3rX/369RPf4fCj0k+YMEF8u9KkhFHKZs+evWbNmpiYmICAAOH3XlZWduDAgb/+9a9r166t656FL21tKlObGWqYqqZQKPr06bNs2bKJEyfyN4L79+8/evSo0O7Ttm1bvomaYZjDhw/bvdD7+fnNnTt37ty5LMsWFBTcuHHj22+/5evhk5KSzpw5U8PTP9q0aSM0Tl+/fp1PJCeivLy8KquXxHe94j5lNiPj8dLS0oR1unTpsmXLFr4O32Kx1PLqXG8FBQXiJzyMGDHCbohWy9NY+//T9R4xwSbHgu/ixBOqzW0+iKCgIH7aZkxCQT1ynMU3lGlpaXyNJj/L57NXXq2piY9lc5bEnberLFJTDGBRDwUFBa1atbL5OFQq1V/+8pdVq1YJN752sw9rEBUVJXxAQkKe8IsLDAxs3bp1bm5uSkqK0M+faj3Gt1BTW15ezvfCq7zO2LFjFy5cyAdqv//+u/iTEjfYib+rL7zwgjB20fnz58XDHtaDuH9+dna2ONmZv7TauHjxonBfN3To0OXLl/MfUH5+fpW1IPX4NfENTHz1htlsvnXrllDJpNVqhSoxhmEa/QfVtWvXbt268clnO3bsEFqj5HK5TUObSqWKjY3lxy7XaDQZGRlbt27lc6pKS0u3bdvWwJE4xG/tiSeesOkgWSVhoA2DwZCTk3P+/PlPP/2UP41r1qx56aWXan90o9EopILU3ODgEC3i8tRide3a9bnnnhNmv/nmG2FaqGnkOO6TTz6xuZNLTU1dvHixMBTKH3/8kZCQwFf2SiQSPz+/AQMGiMORmqscxB2Dv/vuO34/Vqv1v//9b5Xri6O3gwcP8snpt2/f5itObYiroORyOf8/gGXZRYsWCfcQTeHUqVPTpk0T3riTk5PdQTtrfxrFA9XYTSCon7i4OKG7ytGjR4X2OIlEItSfiz+ITZs28fevW7durTJ9h+pV7PDwcCFLIC8vT+hepNVqxc+NGjp0aG321ijEx9qyZcuNGzf46TNnzgjP4mAYpjmLVFf/+9//Ro8e/fPPP4uTNojo2LFjQrTk7u4u3LrUg/h7yw9FZrOQn+YfycIvCQwMrOURu3XrJkxXGXwQkbe3t1BLpNfr+TZBEg2/xBN34xXuZ3Q6XXUXn9rz9fUV8ttMJtOSJUv4H4hGoxEng1dZEqVSycdDJpNJ3EVUTHgEDRHZfI7VkUgk4l79ixYt4lvT+OuhUICIiIimGK9cqGS6deuWMIw+n8MurJOSkrJp0ybh4uDh4RERESGuYxO+S/UWHh4ufM2OHTsmzmwjIqPReOjQob///e9Cn6fly5dfunSJ/+xUKlVISMiYMWOEDlLi8og/kequb+J7quZ5fmudoIbJjldffTUuLo6PKi5dunTgwAF+oIuZM2du27aN/zb88ccfx44dCw8Pd3Nz0+l0aWlpfM6sMDzJ6dOn165dyzeK+/n5yeXy3Nxc8VgaNfcbnzFjxtatW/mf7tmzZ5966qnOnTsLPV0ri4iIcHV15WO43NzcESNG+Pj45OTkVFnh3LFjR+Gm6tKlS6NGjWrfvn1aWlpmZiY/4nB9zlo1li5dun79eptHoxCRQqFYtGiRkHRcndqfRnHywbZt29LT0/na8vfff99m3Ll6MxgMU6dOjYiIsFqtwvWCiEaPHi0MuzdgwABh+M1t27bx2dDiOj8b9Si2VCp98803hb51Cxcu/PXXX/lhBYTEbW9v75dffrkhb7ZOhgwZ0rdvX747jEajmTBhQvfu3S0WS1JSkhCdjx8/vvmfvSCoclgBIlqwYIHwz+nmzZuff/75559/HhgY2K5dO4VCkZOTI660GzduXEMaMStX36rVanHuTp8+feLj42vepDr9+vUTkvwuXLhQXUv3hAkTKj8HVxh+iSfu17169erExEQPD4+kpKRGyS/585///O677/LTP//886FDh9q2bXv58uUqfyMRERFC4ldCQkJMTEybNm2uXLlS3d2mt7e3MHrC7du3n3vuuXbt2jEMM2nSpBraE19//fWDBw/y94p79+4dPny4eFgBIpJIJOKW2Ub07LPP/vvf/+ZvCIVu0eIHMBNRVlbWRx99tGDBgnbt2rVt21bozS2s0PCflUQieeedd/geRSzLvvvuu0uWLGnfvr1EIsnPz79x4wb/n4jvWUlEK1eu/Prrrz08PNq3b+/h4cHnSAhxkrg87du3F2olX3/99R49eigUisDAQGFXRHT+/HlhuvIQYg6HGiY72rVrJ37cknAZ8vT0XL16tdAVX6/XJyYm7t+/PzExUfhHZXM9NZvNV69ePXz48L59+8T/5qdMmVLluIKC4ODgTz75RGitKCwsPHr06J07d5544okq+yA4OTmJa2XNZnN2djbHcVU+gdLJyUn8+8/IyDh48GBmZub06dNt+vw3XGJiYkJCwtGjR8XRUmho6KZNm2r/yPfanEZ+aBN+2mq1nj59OiEhISEhoRGz1/kB0M+cOXP+/HkhP6lTp078QBK8Z555RnyTpNFoNBqNi4tLdZ1Z6lfsCRMmvPXWW8KXLS0t7ejRo8KX0N/f/8cff2zmB3gtXbpU6AhmMBgSExPPnz8vREujRo36+OOPm7M8NvhhBSoT2gLErTl37tw5duzYgQMHxNFSv379+MGZ6q1Vq1Y2A3n06tVLfNzKHdFr2R5HRJGRkeJKgupWGzp0aOXRuWy6A0dFRT311FPCbFJS0pEjR3Q6XZWjVNTVuHHjJk2aJMzevn376NGjGo2Gf1SwjbZt286YMUOYvXbt2qFDhwoKCv75z39Wt3/xflJTU3///feEhISMjIwaihQaGrps2TIhhSs/P5+/2PKzKpXqiy++EPeAa0QuLi42jzoOCgqq8lgcx6Wnpx87dmzv3r2JiYlCUnl4eHijPLwrJibmX//6l5BRkJWVdeTIkUOHDqWkpAjHsvnvptFozp07t3//fv5D4ReqVCohICai8ePHC7F4cXHxgQMHEhISbPoUC1X1/v7+qGF6KL366qs7d+7kL/fJycl79+7lHxPbqVOnHTt2xMXF/fHHHykpKRqNhuM4tVrdrl27yMjIwYMHC2lJU6dO9fPzu3DhAj+wik6nk8lkrVq1Cg8PHzt2rPihs9UZP358YGDg8uXL+UejBAcHjx8/fvr06eJrmdif/vQnT0/Pn3/+OS0tTSaThYeHz5gxY8SIEaz59sYAACAASURBVFX2domNjfX19V29enVqaqpEIgkNDX3hhRcmTJhQZV/0BpJKpUqlUq1Wt27dulOnTk899dTAgQNrmW1Qp9O4fPnyxYsXHzlypKCgoIYOgPU2cODAV1999dtvvz158qRWq23dujX/aBRx7xi5XP7TTz998803e/fuLSws9PDweOKJJ15//fVTp07xfaAqq1+xZ8+ePWzYsOoejVJdV6mm4+HhsXbt2oSEhPj4+MuXLwuPRunRo8eECRPELT4t06xZsyIjI0+dOpWUlJSRkVFYWGgwGBQKhbe3d9euXUePHv3MM880fFDNqKgo8cA5NvFQaGiol5eXuPt67WuYZDLZiy++yA8tePjwYY1GU+VzTPnHzInTcsXDLwm+/vrr1atXb9u2LTMz08XFJSIiYs6cOX5+fvUYoLWyzz77rFevXhs2bOCvVF27dn355Zc7duz4f//3f5VXfvfdd0NCQjZs2HDz5k2lUtmlS5eZM2cOGzasula5uXPnurm5xcfH37lzR6izsWvQoEG7d+/etGnT4cOHb968WV5erlKpgoKC+vfv/+KLLzbp89cnT54sHuFp0qRJNl+zXr16ffzxxxcuXLhy5UpxcTFff+bh4cH/2J9//nm7j82ppdjY2KFDh27evPnkyZMZGRn883B8fHxCQ0OjoqJGjhwp1Hl/9dVXZ86cuXjxYk5Ojkaj4cd5adu2bd++fadPn96uXTthn507d165cuWKFSuSk5N1Ol3l5ovi4uKjR4/y0y+88EJLey4KETVymwsAADhcSUnJ8OHD+fadf/3rX1XWLgO0KGvWrOEf/ODq6rpv374qo3zHQpMcAMCjxtPT89VXX+WnV69e3URjpgM0FpPJ9NNPP/HTr732WguMlggBEwDAI2nGjBl8mlR2dnaVLVwALcfWrVv53NaQkJAWWyGKJjkAAAAAO1DDBAAAAGAHAiYAAAAAOxAwAQAAANiBgAkAAADADgRMAAAAAHYgYAIAAACwAwETAAAAgB0ImAAAAADsQMAEAAAAYAcCJgAAAAA7EDABAAAA2IGACQAAAMAOBEwAAAAAdiBgAgAAALADARMAAACAHQiYAAAAAOxAwAQAAABgBwImAAAAADsQMAEAAADYgYAJAAAAwA4ETAAAAAB2IGACAAAAsKMlBkxpaWlpaWmOLgUAAADAXS0xYDIajUaj0dGlePhwHKfVajmOc3RBHh04pY0Op7Qp4Kw2OpzSpvCwn9WWGDBBvbEs6+giPGpwShsdTmlTwFltdDilTeGhPqsImAAAAADsQMAEAAAAYAcCJgAAAAA7EDABAAAA2IGACQAAAMAOmaMLAAAA8OiwWCwmk8nRpWiJOI4zGo16vZ5hGIcUQC6Xy2Syeh8dARMAAEAj4DguIyOjsLDQ0QWBaslksoCAAG9v73qETQiYAAAAGgEfLQUEBLi6ukokyHhpWTiOM5vNJSUl6enp5eXlQUFBdd0DAiYAAICGslgsfLTUunVrR5cFquXh4aFSqbKzs52cnHx9feu0LUJgAACAhuLzllxdXR1dELDD3d2diH7//ffs7Ow6bYiACQAAoHGgJa7l47OXSkpKzpw5U6cN8dECAADA48XNzS0zM9NgMNR+EwRMAAAA8HiRSqUWi8VsNtd+EwRMAAAAAHYgYAIAAICaZGZmhoWFbdu2jZ9dunRpWFhYDeuHhYUtXbq03oeLjY2NjY2t9+ZNBMMKAAAANAmN3lhusjT1UVwUMg9npd3V5syZc+LEiWPHjlXuyvfWW28lJCQcOXLE09OzacpYrbS0tN27d48fP75t27bNfOi6QsAEAADQJMpNllUnUpv6KK/071ybgGns2LEHDhzYu3fvuHHjxMsrKir2798/aNCg2kdLf/3rX2fPnl2fslaSlpa2bNmyvn37igOmVatWNcrOGxea5AAAAB59w4YNc3FxiYuLs1m+b98+vV4/duzY2u9KJpMplfZDtHpTKBQKhaLp9l8/CJgAAAAefSqV6qmnnjp58mRRUZF4eXx8vIuLS+/evb/88suYmJiePXv26tVr1qxZqanV1o3Z5DCZTKbPP/+8X79+PXv2nDNnTm5urnjlrKysBQsWjBo1KiIiIjo6+m9/+1tmZib/0rZt2/7+978T0UsvvRQWFhYWFnbq1CmqlMNUVFT0wQcfDBgwoHv37mPHjt2+fbvwEp9ctWrVqs2bN48YMaJbt24TJ068dOlSg85UNdAkBwAA8FiIiYnZvn377t27p0+fzi/RaDRHjx599tln8/Pz9+7d+/TTT7dt27awsHDz5s3Tp0//7bff/Pz87O523rx5O3fuHDNmTK9evU6ePGnTWpeUlHT+/Plnn322devWWVlZGzdufOmll3777TcnJ6eoqKjY2Nh169bNmTOnffv2RNShQwebnRsMhtjY2IyMjGnTprVt23bPnj3vvfeeVqudMWOGsE58fHx5efmUKVMYhlm5cuUbb7yxd+9euVze0PP1IARMAACNrOGpvrVM4wWok379+vn4+MTHxwsB0549e8xmc0xMTFhYWEJCgjBS+XPPPffMM89s3br1tddeq3mfqampO3fufPHFFz/66CMimjZt2ltvvXX16lVhhaFDhz799NPC7JNPPjllypSEhIRx48YFBgb26dNn3bp1AwYMiI6OrnL/mzdvvnHjxn/+8x++0XDq1KmxsbGLFy+eOHGikL2enZ39+++/q9VqIgoJCXn11VePHj365JNP1u8sVQcBEwBAI2t4qm8t03gB6kQqlT777LNr1qzJzMzkk6zj4+NbtWrVv39/qVTKr2O1WrVarbOzc0hIyJUrV+zu89ChQ0QkbkGbMWNGfHy8MKtSqfgJs9lcVlbWrl07d3f3K1eu2OSeV+fw4cM+Pj5jxozhZ+VyeWxs7JtvvpmYmCiERKNHj+ajJSLq06cPEd25c6c2O68TBEwAAACPi5iYmDVr1sTHx/PJRmfOnImNjZVKpSzLrl27dsOGDZmZmVarlV/Zw8PD7g6zsrIkEkm7du2EJXzjmsBgMKxYsWLbtm15eXkcx/ELdTpdLQuclZUVFBQkfkgf32wnfnRumzZthGk+ctJqtbXcf+0hYAIAAHhcdOvWrX379r/99tucOXPi4+M5jouJiSGi5cuXf/PNNxMnTvz73/+uVqslEsnnn38uxDcN8emnn27btm3GjBmRkZFubm4Mw8ydO7dR9iwQqscEjbt/HgImAACAx0hMTMw333yTmpoaHx8fHBwcERFBRAkJCdHR0Z9//rmwmlarrc3ITAEBASzLZmRkCBVLN2/eFK/Apyu99957/KzRaBRXLzEMY3f/V69eZVlWqGTi9+/v72+3bI0LwwoAAAA8RvgqpSVLlqSkpPDTRCSVSsW1Mrt3787Ly6vN3gYPHkxE69atE5b8/PPP4hVsqn/WrVsnNPkRkZOTE9XYQjd48OCCgoJdu3bxsxaLZd26dc7OzlFRUbUpXiNCDRMAAMBjJDAwsGfPnvv27aN7wRMRDR069Ntvv33//fd79ux57dq1uLi4wMDA2uytS5cuY8aM2bBhg06n69mz58mTJ9PT08UrDB06dMeOHa6urqGhoRcuXDh+/Lg4NapLly5SqfTHH3/U6XQKhaJfv37e3t7izadMmbJ58+b33nsvOTk5ICAgISHh3LlzH3zwQeUHvDQ1BEwAAABNwkUhe6V/52Y4Sl03iYmJOX/+fERERFBQEL9kzpw5FRUVcXFxu3bt6tq164oVKxYtWlTLvX3++eeenp5xcXH79u2Ljo7+4YcfhgwZIrw6b948iUQSFxdnNBp79er1008/zZo1S3jVx8fn448/XrFixbx586xW69q1a20CJpVKtW7duoULF27fvr2srCwkJOSLL76YMGFCXd9ywzFNkRjVQMnJyUQUHh7u6II8ZDiOKy0tVavVdpuEoZZwShvdY3JKszTlDR9WIMDDpZYrPyZntTnV45Tq9fqUlJQuXbo4Ozs3admggfhP6sqVKyUlJTNnznRzc6vlhshhAgAAALADARMAAACAHQiYAAAAAOxAwAQAAABgBwImAAAAADswrAAAwOPCWFpuKjfWe3OFi1Kprm3fPYBHDAImAIDHhancmPzLvnpvHj59OAImeGyhSQ4AAADADgRMAAAAAHYgYAIAAACwAwETAAAAgB0ImAAAAADsQC85AACAJtHAcRxqqZbDPYSFhdXw6tq1a6Ojo+t03IqKipUrV/bt27euGz6kEDABAAA0iQaO41BLtRzu4auvvhKmd+zYcezYMfGSDh061PW4FRUVy5Yte/311xEwAQAAwCPiueeeE6YvXrx47Ngx8RKwCzlMAAAAjzWWZdesWfPss8927959wIAB8+fPLy0tFV5NSkp65ZVXoqOjIyIihg0b9v777xNRZmZm//79iWjZsmVhYWFhYWFLly512BtoFqhhAgAAeKzNnz9/+/btEyZMiI2NzczMXL9+/ZUrVzZu3CiXy4uKil555RVPT8/Zs2e7u7tnZmb+8ccfROTl5bVgwYIFCxaMHDly5MiRZC9H6hGAgAkAAODxdebMmf/9738LFy6MiYnhl0RHR8+aNWvPnj0xMTHnz58vLS1dtWpV9+7d+Vfnzp1LRM7OzqNGjVqwYEFYWNhj0rSHJjkAAIDH1549e9zc3AYOHFh8T3h4uLOz86lTp4jIzc2NiA4ePGg2mx1dUgdDDRMAAMDjKz09XafT8QlJYkVFRUTUt2/fUaNGLVu2bM2aNX379h0xYkRMTIxCoXBESR0MARMAAMDji2VZb2/vhQsX2iz38vIiIoZhlixZcuHChQMHDhw5cuSDDz746aefNm/e7OJifyCDRwwCJgAAgMdXu3btTpw40atXL5VKVd06kZGRkZGRc+fOjYuLe/vtt3ft2vX8888zDNOc5XQ45DABAAA8vp555hmr1frdd9+JF1osFq1WS0SlpaUcxwnLu3TpQkQmk4mInJyciIhf7XGAGiYAAIDHV9++fadMmbJixYqUlJSBAwfK5fLbt2/v2bNn3rx5Tz/99Pbt2zdu3DhixIh27dqVl5dv2bLF1dV18ODBRKRSqUJDQ3fv3h0cHOzh4dGxY8dOnTo5+t00IQRMAAAATULhogyfPrwZjtLAPXzyySfdunXbtGnT119/LZVKAwICxo4d26tXLyLq27dvUlLSrl27CgsL3dzcIiIiFi5cGBgYyG/42Wefffrpp1988YXZbH799dcRMAEAAECdKdUutXnKW/ObP3/+/PnzxUsmT548efLkymt27dp10aJF1e2nZ8+e27Zta/zytUjIYQIAAACwAwETAAAAgB0ImAAAAADsQMAEAAAAYAeSvgEAHkEavbHcZLFZqLRYKi+sjkzCKGXSxi4XwMMKARMAwCOo3GRZdSLVZmGMv1dqnqaWe+js59HQ3uqPH/EYj9Ay1fszQsAEAI8jY2m5qdxYv20VLsqW2VccHEgulxOR2Wx2dEHADn6YcoultlWtAgRMAPA4MpUbk3/ZV79tw6cPR8AENmQymUwmKy4u9vDwcHRZoFocxxUWFppMpnqEtgiYAAAAGophmICAgPT09JycHHd398ftwbQtH8dxJpOpsLCwtLS0sLCQ4ziGYer0MSFgAgAAaATe3t5lZWVZWVnZ2dmOLgtUjY+ZdDqdXq/38vLinx9cSwiYAAAAGgHDMMHBwUVFRSdPnlQqlS4uLqhnsmEymRQKhUMOzXGcxWKxWCwcx5WVlRmNxq5du0qldegHioAJAACg0URGRppMpsuXL+fm5rIs6+jitCwODJgEEonE1dW1T58+/NOFa89hAdP333+/ePHijh07xsfHO6oMAAAAjUsqlfbv3793796lpaUImMQ4jtPpdG5ubo6teJNIJGq1uh5xm2MCptzc3BUrVjg7Ozvk6AAAAE1KoVD4+Pg4uhQtC8dxKpVKrVY/pC2VjgmYvvzyyx49erAsW1JS4pACAAAAANSeA54ll5iYmJCQ8MEHHzT/oQEAAADqoblrmKxW66effjpp0qSwsLCa18QA83XF3ePogjw6cEobXUs6pQ0phN230PA3WIezVM1ZbYwyNKBUD7WW9EV9dLT8s1pzW2FzB0ybNm3Kzs5es2ZNzauxLFtaWtosJXp0cByn1+vJ3kcOtYdT2uhazinlLBb+CQmVsUSWGlN1K8yWosKaLlDcvccv1JvZbKn9NbDKs2o2V1EGlmNZq7WWu2VZzmYPFksdSvVQazlf1EdJyz+rNY/S3qwBU0lJyZIlS1599VUvL6+a1+ST2JunVI8MPmx/ePPpWiCc0kbXck5pmb64um4yepP5WkFNYUErjT7uSmYNK0zrE9rAvtNyuUxd66evVHlWy0vLK5dBwkgktR54RiJhFAq5eIlMJnN9PK7MLeeL+ih52M9qswZMixcvVqvV06dPr83KD+kJdSzmHkcX5NGBU9roWswpraEEDi8b8eepbmvbntWGv4vKJWgJH1wzaTFf1EfKQ31Wmy9gun379pYtWz744IP8/Hx+idFoNJvNmZmZrq6ueFohAAAAtFjNFzDl5eWxLPvZZ5999tln4uXDhw9/6aWX5s2b12wlAQAAAKiT5guYOnbs+O2334qXLF68uLy8fN68eYGBgc1WDAAAAIC6ar6AycvLa8SIEeIlP//8MxHZLAQAAABoaRwwcCUAAADAw8VhD98lonXr1jnw6AAAAAC1hBomAAAAADscWcMEAPCws1hZvclSZrLoTeZyk6XcaLFyrM5gytVWuKnkbiq5s1z2kI46AwBiCJgAAOqszGi+VaTL11UYzFU8aSQxo6DCdHe5VMK4qeSeTsogL1cXpbzyygDwUEDABABQWxxRnlz2w8Vb5/Jq+0g1K8tp9CaN3nS7WNdG7Rzayt1N1aCnpgCAQyBgAgCwjyVKVylSnJ2K5VJFoa4ee+A4ytboszX61u5OoT5qtRPCJoCHCQImAAA7bisV59yc9dJqeskw5CSTOivlLgqZi0ImlTBBnm4nbufpDGazla28eq62Ildb4evm1NHX3cNJ2bRFB4BGgoAJAKBaZoYS3VxuVhXWyKWSIC/XNmpnF4VMKnkglprWJ5QY4jjOaGF1BlNhuSG9uMzKcuJ18nUVBWUVHX3UoT7uyAoHaPkQMAGAYxhLy03lxnpvrnBRKtUujVieygrlsqNq17JKFUutXVUD/b36+nspq6lzctUbYvy9xEvKzZbDdwoP3Sk0WFiOyGhliYjj6Fp+aUmFMTLAWyGTNtG7eDS0/G8LPPIQMAGAY5jKjcm/7Kv35uHThzfdv0CWKNnF6ZKrE/fg8lZmS9dyw2uTBsR9G3+2+s07+rhfL9DaLFQTPc0w15xVtwNaGUVNdQU6w5Ebub0CW3k6o3muWi352wKPCQRMAAAP0BDt9XTPV9y/PEpY1t1o7lOsDdAbJGZrZsJZZXYRMcRJJMQwnIThJBKSMJxcalUqqPq6IgXHdSuvmDGg87LLGWkFpdy9cMxgtp68ldeltWeQlyua5wBaJgRMAAD3pXH0s0RWJrd6lFX4lZb7lpb5lpa7V5gUHMvci2/u/H5OXm6obg+cXKrJcVEQw6rkrErJquT0YAyklEk7+aq9XZTn7xQZLXeHa2I5Ss4pKdYbu/t7yavLLgcAx0HABABwV5LeeC6npH9JWavSMsW9UEbGcXKWq3lDMcZsNZeUKe41unFyqcXN2eLubHVxIsn9yMnbRTWoQ+vzmYXFotScnFJ9mdEcHezbGO8GABoTAiYAeNyxFmt5XklGVrG1RNdDtJzhSMFxEq4O0VJljNkqL9bJi3WcVGJ1dbK4OVsNJv4llVwaHex7Lb/0hijhSWcwn7qdPz2qYwAh5wagBUHABACPKY7jDMU6XXaRPk9jsLLmB1+Vcpyc4xhxsCRhOJmUlUm9uwXfvp5FHMew3N2/LMuwrMRooeqjK8bKykrLZaXlN77c4hHWVtejg1XtImGYzn4ens7KC5lFlnuVUjqD+fOE80ufH+iBNHCAFgMBEwA8djiWzTlzLev4FVOZgYiMRDYd1vlmOE4hszirrM5Kq7OSVchIIuGzkbq8/NTVZXFV7ZeTGM0So9lXKiku0koNJsZkqbwWazS5nb/hduFGRfs2up6hRn9vPzenQR38Tt0uqLi3fqam/J1fT/5nXD/ETAAtBAImAHiMcCybdTL1yqZDpbdyzXojERmITKIVTDIp6+uhYhiTs5KT1/EKyTCsSsGqFC4+7tmuTkTEGE0yrV6m1UsrjGRT98SR040cpxs5Jl+1rldH6tS2X7Dvydv5Qsx0q0j3zq8nF47vj4eoALQECJgA4C6N3lheVY1I7bkoZC22RoTjuOxTV69sPFh6O09YWEHEt8RxDJPt7X6rjXcPX3Uvlk3N0zTOQZUKs4/C7OPBmK3SMr2sVC8r09uso8gv9d5zxu18WsngiH7Bvidv51WY7uab3yrSvb39BGImgJYAARMA3FVusqw6kdqQPbzSv3PLDJhKbuac+y6+5Hq2sIS7Fy2VujjdCPC+7edlUsqfl1BvhspNVTwAroE4udTi6WbxdGNMZr92vtmnUm1a6xR5Gr//HXbr1FbWN+xo0f2H+/L1TP8Z1w8xE4BjIWACgEeZxWi+svHg9Z0nOOsDTWLlJkuhi9Ol9m3u+HoQw8iIXpJQ16YfM5JTyP3GRCeGB7teSXe9cEOmfaDCyflaZvsb2erIDmfb+RXei6huFmr/FZ+4aHw/PD4FwIEQMAHAIyv/4s2z38WX55bYLNe5OR0MC7zl4concSuIXpZQ+2YcYZtTynU9Q3U92jvdyPE4nizTlAsvMVa21dnrE9PzDncJSnG/O7JASm7Jf/cnvTuyB8YBB3AUBEwA8Agy6Sou/vR7+r4LNstd/b1ye3XcoDdbOY4qjEQkI/pT80ZL90kkFR0DKtq3cbt00/1UqsR4f2QDVqsfdCrFK9D3ZGiAVSYlor1XM4O8XF/oE+qIggIAAiYAeOTknL1+ZskOo6jahogkMmnnSYMutff/5fQ1kjBk5YhIQjRdQqGOrbWRSnQ9Q8s7B6pPprgm3RI600kZpktGnjqn6HjPjhoPVyJadSK1nafrwA6tHVlagMcVnlgEAI8O1somr99/7JMNNtGSd+e2I77+y41uIStPXxMWMkRTmyVvqTZYJ2XJk5G5Lw4zBPoIC2USSWuTefiRS2HXMxmWI6Ivfj+fVlDquGICPL4QMAHAI8KgKTu64JeULUfEC2VOip5zRg/9YmZihembg0nilyYwFNkyoiWBuZW6YPzAkmGRkntDQCmkUleZNOJK+pATyU4VRoPF+mH8maLqH/0LAE0EARMAPAoKr2Tsnbsi/9It8cI2UZ2eWvZah2eizmUWfbX3gXymmT1Colvm9Y9hyrqHRH42w7NDG36Bk1ymlEl9CktHHLroVawrKKtYsOus6d6zgQGgebTMCwYAQG1xHHft1+OH/rXGUFwmLGSkkoiXnxowb6pzK/frBaULdp21sveHFYjt22lcWIAjCltbzm28nvzqlbBJg4ghInJRymVSicpofvLY5cDMgpTckoX7LnENeyowANQJkr4B4CFmNVkSv/k182iyeKGTt1u/fz7v3TmQiHK1+nk7T1eY748SOb5HyEt9O5bl2I410NJIZNLuscNb9wpNXLxdn1/qppSXGkzEsv3OXnMrq9jPcZ39PCZEhji6mACPC9QwAcDDyqSrOPLROptoyTey/Yiv/8JHS9oK03s7ThXr7z9ad0hH/78+0fUhGs3IJzxoxOI5fpHtJQzjppTzBQ+/eif67LWVh5Ov5yMBHKCZIGACgIdSRZH2wPurC69k3F/EUNepQwbNn6ZUuxCR0WKdF5+YKeou1yPA+72RkZKHJ1riKVxUAz98scPoKJlE4qqU8wvbZRUOOnrp39uP6xv2+D8AqCU0yQHAw8eo1Z/492Zz2f3OYjInRb9/Pt+6Vyj/CGEry31zMOlydrGwQlsPlzmDuuTrKvhZpcVS3ZOG2ZaXGySRSXv+ZbRbgPfFVQkWK8e3MHoX61S/nVrq4frO8wMdXUCARx8CJgB4yOgLtfkXb0oVMkZyt45c5eU6aP40j5DWRFRusqw8npKcU5IuygFXyaVtPV02nr0hLInx90rN01S5/44+7k1Z/PoLHRPt0sbr1H+2mkvKLFaWiFz0Rv0v+3a38RwY0dbRpQN4xKFJDgAeJrrsorzzaayoU717oM+wr2bx0RLvRqFWHC3JpJK+QT5O8kfh/rBN745Pfvlyq4BWQhqWc4Ux7T9bb1zLcWzBAB55CJgA4KGhvVNQkHSbEw0Q4NMtaOi/Zzr7qIUlh9NyrubdT4WWMNSnXSs3laJZC9qU1EF+o/77Z48QP2GJqsJ46v9tKUrPd2CpAB55CJgA4OGgzSh4IMWbqO2g8EELpitcnYQlZzIKVp1Ivb8GQz3atvJ2UTVbIZuHysN13KLZsgBvYYm03BD39o/azEIHlgrg0fYo1FEDwCOvNCO/KOWOeEnwiJ5hE5/QF2iFJTdKyj46kMRaWZX07q3g+E7+QwJbVblDbyd505W2Zj6uqhh/r5rXUWrLdaLREMSkconVzBLR6A+mbJ7/i1PR3TNg0pT/NnfF0Hcnu/p7E5HSYql8FAe+a4CHHQImAGjpKkdLnh3adBzb78qG/cKSYo6+ZUlHxHFkYVki6lJukN/KPl7NPse9HtOEJa4RY7EeX7mn5nU6+3m4KKq+Pnd+/onU/919Xl5w9+ArZ9O8tHeHTtAW6w58+HPbqE4KV6dyk6VyVrsD3zXAww5NcgDQolUZLXmG+ouXlHO0iiWdaEmQwdSrTN8sBXSk1gqZW6/QQrULP8sR6U2W3HNpFoPJsQUDePQgYAKAlqs0vVK0FOpvEy2ZOVrDUoFoiZ/JMqC07CEbnrK++ihkBb06Fqpd+VkLUUWFKe/8DRZP5wVoabiQRAAAIABJREFUVAiYAKCF0t4pKEp9MFrq6O/ZoY14CcvRRo7SRUt8iRui0UmbpYQtAcPQWLn0dGSHIve79UwGIoNWX5qcTi1vBE6AhxcCJgBoicpySwpTHugT59XR37P9A9ESx9E2ji6LogJ3ommsVfGYBQrODD0r4Q5GdihzUhIRR1RBZCzWKbMKETMBNBYETADQ4lQUaQuSbpHof71XpwCPB6MlIkrg6LRoHRXRKxJS0+OoM3HdlPL9PUONchkRWYjMRPKSMkV+1aOZA0BdIWACgJbFWFqed+GmeHRKzw5txAN58+Ju5O4XRUtSopck1OYxSVyqSgxDEmfVwchQq0RCREYijiFFvkZWrLO7LQDYhYAJAFoQc7kh95ztk088OtjWLZ3l6Kek+w12DNE0CYU+xtESETkxNElCRWqXo91DOIbhiEwMQ0Sq7CKp7tHvMAjQ1BAwAUBLYTGYcs5et5oswhKX1p7eXQKF56bxUjj6H/vAhhMZ6vZ4R0u8zgxFMZTl43EmLJCIWIaxMAxxnOpOAWM0O7p0AA83BEwA0CJYzZbcc2mWivsDCDl5u/l2D7aJlm5z9AtL4njpGYb64kp2zxiG1ETX2/okB7UmIrOE4RhirKxTRj6xrN3NAaA6uMwAgONxLJt/4aZJVyEsUbo7+0V2YCQPXKNyOFrNkriq5AmGhqJuScSJoeclREQXOvjf9vWgew1zEoNJmV3EodMcQH0hYAIAB+M4rvBKRoUoN1nurGzdK1Qie2A0pXyOfmTJIFrSm6FnGWIQMD2oE0PRDBHDHAtrp3FWsQxjZRgikpeU5R6/4ujSATysEDABgIOV3s7TZRUJszKlvHWfjlLlA4+JLeToB5bKREv6tPaYxJAE0VJVnmXInTiLTHqge4hZKjFJGI4hIrr56wmJ3mBvawCoAgImAHCk8nxN8fUsYZaRSvx6dpA7KcXrFHO0giWtaEkI0VtRoVJES9VQMfQsyxKR1ll1tEsQEZkZhog4K+uUUcDgqSkAdYeACQAcxqjVF1x6YIBK3+7BynuPkuVpOFrBUqloSTuimRJSSnH5qkkYcYEGExFl+HhcbudrZRiWYYiIMVtUdwowAjhAXeGKAwCOYdCU5Z1PY633u255dQpw8fMUr6PlaAVLJaIlAUSvSEiFuqVaiNLpZRxHROdC/HM8XE33sr2kZRWKvJIaNwUAWwiYAMABLEbzue/iLIb7Pd7cArzVwX7idXQcrWCpSLSkNdEsCTkhWqodZ5aNLKsgIk7CHA4PLlfJDda7jXGKglJpWUWNWwPAAxAwAUBz4zjuzDe/atPzhSUqT9dWXduJh1wq4+hHlgpEW/kRzZaQC6KluuikN3iZrURkUMgPhofoWY67dwJVmYWEZCaAWkPABADN7dqvxzOP3e/fLndW2gy5pOVoOUu5ok1aEf1ZQq6IlupIQtRPW8aftgK1y4XO7YSGOcZsUWUXIZkJoJYQMAFAsyq6nJG8br8wK5FL/XqGShUyYUkJR9+zlC/axIvoLxJyR7RUL14Wa9i9oQSuBbfO9HK33ouZZKXlstJyxxUN4GEis78KAEAjKc/XXPruN469V6vBkG9EiMJVJayQY7GuIkkp3Q+O1MTFslaZlWz+sbMcVy566px4eRMU/OHWo0yfoVTopRJimKNd2vmcTnUzmRmOiEiZXWR1VnEK/C8AsAM/EgBoJlaT5eSX/zOXGSTM3bptr1B/51ZqYYV8jn4kaQnL0r2RBtys7OBibS7L5lbaW2ezNTVPU/koHX3cm6LwDzU5R3115Qc93IioQqk4HhY4/PItOccREWNlVVkFFcGtMWI6QM3QJAcAzYHjuHPLf9PcyBGW+PZorw5pLczmcLScJZ1oE7XFOrK41AWPjG0MbY1mflgmIrrt63mttRd7L0CSlhnkhdpqtwQAIkLABADN41bC2fR9F4RZV3+v7n96SugWl8XRigeffOJpsY4s1jqzaF9rNH10esW9zPqTnQK1qvvDqSvzSiT3wikAqBICJgBockWpdy78uEeYlarkA96fKne++w/7BkcrWNKL1vc2W0YWa1XIRmpULiwb0+FulZ5ZJj3QNUjI/iaOU90pIISnANVDwAQATcugKTv51f9Y0ZA/fd4Y697Oh5++zNEqlsTPg/UxWYaX6BSIlprAmPZ+rveGVs/zdEsK8hXS6yUGk6KgipwwAOAhYAKAJsSxbOLiXyuK7ucmBT/Tu+3AcH76NEvrWBJ3dQvhuOEaLaKlJiKXSnrr7nc3PN3ev9TFSZhVFJSiYQ6gOuglBwD1N6ytt4uoHUepLdfpjeIVbiacyT17XZj1Cmvb4emospxijqOtyRlbH4yLwhl6jrPeQLDUlNoazW2M5hylnIhYiSQhPGRSYoqE/xA5TplVWNG+DXrMAVSGgAkA6s+F5Y6vvJ+c1NnPw0U0oo9BU5Zz+hp3r7pIqpQr1S6X1++XyRXxHJ1SKsW7imJoAvNA2xw0BYYoSlcep/Dgn5FS7OZ0ta1Pl4y7A4VK9UZ5sc7sjaEZAGyhSQ4AmoTVbMm/dEuIlogh3+7BUqXcSrSJo2MPViMNY2gSQ1LUazQLdyvbRX8/ND3aIcCgUgizirwSxlzFiKAAjzkETADQ+DiOK7ycbqm4nxDj2b6Nk7e7gaN1jOzig9HSWIaelqAVqFl1K69wuteWapVKDnduJ7zEWFllTrGDygXQciFgAoDGp71TUJ5/v8uVysvNo0Mb/pG6acz9y46E6AUJDcJ1qNkpOK6nKPv7Zit1rq+HMCsrLZdq8Yw5gAfgQgUAjcyo1RdfzRRmpQqZb/fgfGKWsZQjWk0plcyUUE9ULDlIiMHUStT09ntYkFUmFWZV2cXikSAAAEnfAC2CRm+s8lGyteeikHk4K+2v18RYizX/4k1O1HXOp1vwHaXipwcHW3Ih+nhQZ3bv+eYv4cOiuu9DVU8d5liWLCYziR5abPchxAxRX235Lu+7z/LTK2WX27fpce1upMuYLWU3c9y6Bdez9ACPHARMAC1Cucmy6kRqQ/bwSv/OLSFgKkq5YxaNLOAR4pfWSr3pwcGWvIlekVAnT9cGveFHmpVlrxdU/Xy3Kp86zFqtEqlUvKQ2DyH2slhDK4xpTne/NicCfTvlFjtp7w66rs8qMrRtpfJwrXPpAR5FaJIDgEZjyNfosouEWZWHS3J7//UPRkttiX1VQq3QEtcy9CjTy+73ZGQOh7Ujyf3PpijlDodBRAGICAETADQWxmzRilKXJDLpxW4hcYxE/P+2C0MvsxZXREsthhPLhZffbyy9pXbJ8/cWZo1avS6rqKrtAB47CJgAoDFwnCqzUJwmfKVz4AHVA02E0QzFMqSotCk4VpfyCud7D5gjov3tA1iVXJgtuZ5lxbBMAAiYAKBRyIt10rIKfpojSvfzPOjnJV7haYYmYGjKFklGFFmmF2ZLFbLrQa2FWavJormZ64hyAbQsCJgAoKEkBpMy9+5QhxxRsVK+r3M7YSRKCdEUCQ3D0JQtWIjB5G2+Xzt4PMDH5O4szGoz8k3leGgNPO4QMAFAw3CcKrOAWI6IWKJyoiPhwSb53R64SqKXJdQboVLLxhD1Fo1jaZQwFzoEMPciXI7lilMzq9kU4HGBgAkAGkSRVyKpMBERyzB6opRA31yvux3a3Yj+KqFOiJYeBr5mS6Dh/qNsLni5M4E+wqy+sFRfUOqIcgG0FAiYAKD+9LfzFIWlRGRlGKOE0bioLoQG8C/5EL0uIX9ESw+PXmV6oU8jy9Dh4NYy5f3s76KrmRj7Gx5nCJgAoJ4YsyVn62HiyMIwJgnDMsyx8BCrVEJEwUSvScgT0dJDxc3Khunv5ypdlsstHQOEWXO5IX3/BUeUC6BFQMAEAPWkPn7FXKSzSBizhCGi8yFtStyciagbQ3+WkDOipYdQ9/IKheixNrv8vJRqF2E27bfThpIyR5QLwPEQMAFAfSiyi9wu3DBYWTPDEFG+2iW5nS8R9WNoOkNyREsPJwXHRZRXCLMZDKMJCxRmrQbT5V/2OaJcAI6HgAkA6oyxWL3+OGu2skYrS0RWCXO0cxDHMEM4djwjfrQGPHw66Q1uonEsd7m7uIjG/r6970Jpep4jygXgYAiYAKDO3I4nU5GWvdd2cz7EX+es7KPV/3/27js+juu8G/1zZrYX9A4QBEGQACl2UiwSZapTkiWZpptsi5ZlX9myo+j1+yY3HzvOzU3s3FznE7/2dWLHjmI7jkxZViTb6oUSSYkiKfYGggSJSvSOXWzfKef+sdjZQSGABRe7KL/vh3/smZ2ZfbDc8uw5Z55zB1dRbGmuE4jWemJ1LHuJmiuKBEN0ZV9OF397IDWRAaQUEiYAiI/Y3mc9VadG+yB60+yXS3K3u71VAdQ2nCcWh0bUsdxnMjkW52nNzpNXe2uupSIugFRCwgQAcZBDkvmNEzzat6QK7KPK0tvd3jJdCR+Y6xjRem+sjqWH6EJpvmiKlRio/q/3OOfjHQowbyFhAoCpCsuKd99px1BsvKa2snRzOFwUllIYFcyEgrBcoUuJDoqitTy2wNzAlbbOE1dSERdAyiQ1Yaqrq3v66afvuuuutWvXbtmy5Ytf/OKBAxgLB5gbwrJy5VxjxdXYEhkDGfZ7P7M9F0vZz1N3c0WbkBYiOlacY81J1+6t/u1+1LGEBSWpCVNHR4fP5/vkJz/53e9+95vf/CYRfeMb33jhhReSGQMATENIVo43dq0/fTVWCVpk/vs3F+uK9MA8U0C0TjeF/yMm5N63UWt6WvuuHTyfgrAAUsSQzAfbsWPHjh07tOajjz66e/fu//zP//zc5z6XzDAAIC5BSTne3L2ktjXLE63Qw8i7ucpUnD3hcTDn7WR0gVOkH0khestg3L60wNXQFbn30vPvl35stahbPgVgHktqwjSKKIqFhYXV1dUpjAFgrruzJNuuciIyD/k8/lC8h5vsZvOEvURBSfmoqVtwedc1tA9vYsTzMoJbV0wrXphLshjdwujDaLfioda+hx7a5vr//hRpBvo99W+cqNx9a8riA0iiFCRMfr8/GAx6vd4DBw4cOnTo/vvvH3c3XIIRLx6V6kDmj+Q+pdN8FLvKj/7ybSKqyk+3meL+rb/q0TtNabbrxRCWlePNPf6QdM/lawaFExFjZDSIPfdsJHHcAf3JnizOI/84Y+M83ngxwOQizzrnlOAqWJwT3cHoJCetYsQLbv+Da5f0nG+KNGtf+rDs7vUmpzWhj3vdYG7o8HhOgI/TmTD7n1U24TsoBQnTD37wg8i8JUEQ7rnnnr/9278du4+qqm63O+mhzW2cc7/fT5P9l8PUJfMplSQKh6dzZb7KVVVRiEhV+TTOIMuy9l4bFYOkqKfbBjwhqax7oLjXxYkYY0ZRGFq12Jtlp3BY/+jDwUwaA+eyLBMRMcb5ODurKulPOLFx9+R8qme43m5TOcPEO0x6hknPP/EZxt6lquqoLdc7QxxPr8rD4bCRaDsT3mXDXxanrvXcs32Feq4h0gx5A+d/t3/5I7dN8ZzTxmV5em+QCP3rfEoPh4/TGTD7n9WMjIwJ7k1BwvTYY4/dd999PT09b731lqqqkjTOBcmCIKSnp4/dDhOIpO3p6emz9rU45yTzKfW5fSaTaRoHCkwQRJGIBIGZ4u9hMhgMjuh7TR+DrKrn23o9IdkkKVtrWxgxxsgoCqrD6tm+Wnsg7dGHm5PGwDkRmUwmYowxNvZPlsOS/oQTG3dPxsbfPsXDp3iGiXeY9AyTnn/iM4y+i3MiEgRB38N0vTPE8fRG/zd3cDqh0tDwRuFPg8E921e1H7kU2a3tvfOrPv0xa3baFE87PV7/wPTeIBH61/lU4ON0Jsz1ZzUFCdPSpUuXLl1KRLt27frKV77y5JNPvvjii2Ofvjn6hKYWi0p1IPNHEp/SG3+I6UWp/+uGb6gqP93SN+gPEdHGujZbUCJGRlFgjA1+bDWfaJLvJDFwxogx7e093s549cYv8nQm/lU6fEYzo3sY/SE6kHK1xx24bTU7VssVlYhUSbnyhyPrv/5Aoh99/GCmf3icJ8DH6UyY089qigtX7ty5s7q6uqmpKbVhAIBG5fxsW1+fN0hEOW5vVWsPMTKJAmMsWJYfWFac6gAhBTYxytE19zZ0ld2zQWs27Tvj7xtKflQAyZTihCkYDBKR1+tNbRgAEME5v9A+0DUUICKm8ltqmhkNZ0vcIAzcvnYGujFgDhAZ3av7umgZ9HatXaqtyKvKypU/HE5NZADJktSEqb+/X9+UJOmVV16xWCyREToASC3OeU3XYLtreBGxFS3d2R5/JFsiIvfmKgVlKhewNURLMmIvgOeuti++Z73WbNp3xt+HK3VgPkvqHKa//du/9Xq9N998c35+fm9v72uvvdbY2Pjtb3/bbsenMEDqvVnTcq1/uLvXFgxvqG8zRrMlKdvp2bAspdFBigmMHl29+P85Whtp9ngCzWvLhHfPRhZIUWWl9qXDG578eEpjBJhBSe1heuCBBwRBeP755//u7/7uN7/5TUFBwb/92789/vjjyYwBAMZ1qL7z+dMNWnPz1RYbkRAdgBu4c/11Ci/BArKxIHNVYZbWfP5qZ8nd67Rm87tn/b3oZIJ5K6k9TB//+Mc//nH8/gCYdS53Df6/+85qzfwBz/LuQUEYzpB8Ny0OF2EVFCDG2FdvqfqffzgaaboCoasrF9n2n1OlaCfTix9u+OaDKY0RYKbgJyPAQtc15P+/Xj8lKcOVDxnndza2a9mSaja6br0pddHB7LK6KGvz4jyt+WJ9V/Gduk6m/ed8Pa5UxAUw45AwASxovrD83ddOuAKxRei2Dg6lu31a0711hWo1pyI0mKW+sq1Su+0LSxfKCwXT8GCFKiu1L32YorgAZhYSJoCFS+H0g6O11wZidT0KTYbVl69pTSnb6V2zJBWhwexVkZu+Y1mR1vxTU0/hHWu1ZvN753zdg6mIC2BmIWECWKA4pz9yuqAbQCnJsN/e3iMEY6sVDe5YQwI+JWC0x7dWahcEhGXlZGme1snEFbX2JdRkgnkIH4UAC9QHnE7qVg3PtJmfWlGcXt2sbQksLQotyht7IEBJhv2+lYu05hvXevNuX6M1m/ef83WhkwnmGyRMAAtRPae3dNmSySB+7+ObXH88ElnGlYi4KAzetio1wcFcsGfzMmO00oSi8o+Kc/SdTFf+eCR1oQHMCCRMAAuOm9PvVNLlS/TX965La+pyXWrRtng2LkNdb5hArsP6idVlWnNf20D2jtVas3n/ucCAJwVhAcwYJEwAC4vCaa9K+uUbv7ylcltJzvlf74vt47AMbVqe/Nhgbnlk41KrMdqrxPmH+Vn61eXqXj2WutAAEg8JE8DC8gana7rmpsKsL9xccfXVY37d7G/X9tXcmNSqtjAXZdjMu9fFLqJ8v8uVtq1Kaza+fSrsDaQiLoAZgYQJYAE5z+mwfqI30f/csjzs9umXmg8VZfuXF6cgOJiDPrO+3G4yas0P87OZMHz1nBwI179xIkVxASQeEiaAhaKb04tqrGkg+pJADpPh8guH5EBY2z64Yw1FrxgHmJjDbPzcxqVa84jLZ1sfa9a/dlwOhsc7DmDuQcIEsCAEOT2rkv67axejYka+HlfjO6e1jb4VpVJeRvLDg7nrk2vLMnS14D8szNFuhz2Bpn1nUhEUQOIhYQKY/zinP3Dq1W3ZxGizQER09U9HeHQVOcEgureuSEF8MJdZjYYvbKrQmieCkklXounqy0dVWUlFXAAJhoQJYP47zum8bupSEdEnGRFR0OXrPlOvbS+8d4OSZkt6dDDnPbiqNMdh0ZpHinK124F+z7WD51MRFECCIWECmOf6OL2uy5YsRHsEMjLinA9cbdO2m5zWRQ9vTUF8MPeZDOKem2N1KE4TE8ryteaVPx5RFXW84wDmkvgSpt7e3sl3AoBZQ+X0wsipS48IlM2IiPy97uBgrB5T1WduM9gso48HmJp7V5QUpce6J4+WxDqZvB0D7R9dTkVQAIkUX6mVO+64Y/v27Z/61KfuuOMOgwFlWgASI+T2mYd8DxVlTePYbKtxgnvfH1l1aQujlYyIiKt84Gp7ZCNXVWt2Wv76Cin+GCZ+dJh3uKdj4Hr3fXZZ0Y+OX43cPmMwbMp2ir3uSLPmuYPpSwrMDosZ5eNhzoov6ZFl+YMPPvjggw8yMjIefvjh3bt3V1ZWzlBkAAtH2Bc6/+z+2m7X5LuOseuph653Vwend3WDcdlED0bLBXg6+iVfkIg453IgnFnhuPz7931hOd4YJnh0mH+UkFT74ofXuzeLU7ZK3dHmoTTH9ms9kdsDV9tO/eRPN39rNxImmLvinsPEOeecDw4OPvvss7t27dq9e/fvfve7oaGhmQgOAKZN4vR7lbTLkxjR5wQyMyIiVVYG6zu0Pc1pNntBZgpChPlFYLRT95VSk5cR0g3yupq6xzkGYO6IL2H693//9127djmdTopmTpcvX/7+979/2223/a//9b8OHz7MOZ/0JACQBPs4dematzMqi3Yvua/1KCFJuytreTFLXKVKX1ie4J8/LIVV8oclX1hWOR+7g4rPkLnsJiKtSDxn7JRu6ndwwONuRs4Ec1h8Q3I7duzYsWOHJElHjhx56623Dhw44PF4iCgUCr311ltvvfVWfn7+F77whT179lit1pkJGAAm18Dp0Mg6AvdGMyIlLOu/t3JWllqz0xL1uIqq1vVO0t+sKoogikRUJSljRwCX5SYsGEg+xug+gX4VvSTuYkHWxoYOSzQ7b3r3TMktKPQFc9V0ygoYjcbbb7/9n/7pn44ePfo3f/M3ZrOZMRbpcOru7v7xj3+8a9euzs7OhMcKAFMR5PTfKmn5kkj0iECi1r3U3B0rJMho2cPbkh8hzGPLicqit7kgXFiUp93VfabO1zOdiXoAs8E06zDJsvzWW289+eST//iP/xgOx65ZjqRNLS0tP/zhDxMUIQDE51VOg7rmfYwKtO6lkDTU0qPd5SjIchZnJzU4mO8inUya6uKckDjc5iqvf+14asICuGFxlwZoaGh46aWXXnnllcHBQSLSJi2tWrVqz549ZWVl3/ve92pqao4dO5bgSAFgCuo5ndINxi0huk03PcnV3K2VEGSMZS4tTG50sCCUM1rGqI4TEUlGw+WinLWtPZGXYdO7Z1Y8ssNkR8UvmHviS5g+//nPnzt3jnR5ksFguO+++/bs2bN27drIlm984xtPPfXUwMB1a3UAwAyROf1JV1HZTPQ5gYRowiQHw0OtsdqzjqIsI763YGbsjCZMRFRdmreirdfMORHJgXDTO6crd9+ayuAApiW+hOns2bOR6UpElJOT88gjjzzyyCM5OTn6fdLSMGcTIDXeH7nC7v2MsvTdS01d2jq7TGAZ5ehegplSymglo0uciMhnNTfmZVR1Dw8U179+fNnDWwWDmMr4AOIX95Ac53zdunWPPvrofffdN26x73Xr1u3fvz8RsQFAHAaIDugG4xYRbdVlS3Ig7Gnr05rOomyjzZzE6GDB2cnoMh+++OBiaX5596CJiIgC/Z7WwzWLb1+TyuAA4hdfwrRr165HH3101apVE+xjMpmKi4sn2AEAEo4TvclEOdpkRLt1g3FE5Grs5OpwPsUEloHZSzDDChmtYXSeExH1p9s7MhwVoXCkW+nqy0dLd6xOYPUvgCSI7yq5rVu31tfXNzQ0jNoeDoddLpfLhetFAVKj1Wyq1339bGNUrPsykvwhT0e/1nSW5BgspmSGBwvTvYy0l2FNaX5AHh4Rdjd1915oSlVUANMTX8L07W9/+zvf+c6hQ4dGbd+7d++2bdtuueWWxAUGAFMlMTrpjC0U7yTaOfKn+4juJVHIWFKQzPBgwcpltDH6UmzPTe83G7VK7ldf+ShlYQFMyzTrMI3CoxJyNgCIy3mHLSDG3ssPC2TVdy/5gl7dCvNpi3LRvQRJczejyDAcZ+zKkkK/NDxu3HW63q0rCQYw+yUmYaqvr0/IeQAgXi1D/iu6JU6XMRo1mXawoVP7MSOIQoZueS+AmZbFaHM0fW9alOthghJ9NdahkwnmlClN+r7rrrv0zV/84hd79+7VmsFgMFJ1CevHASQZJ/r1xRata9dA9ElG+qm0YW/Q26XrXirNE83GpIYIc5kvLOubkfWSp364QWBmg3gXo1OcJCJFFOuXFDgbOhxmIxG1vF+96tG7LJmOCc7g8ocij2iW5bgeelQM0zgQYJQpJUzt7e1a+SXOudvtdrvd+h0YY4yxFSuwqiJAUjVYzfUun9a8g1HOyNlL7uYubVU5wSCmo3sJpmzsUsrjrpc8gar8DDNRGqNbGH3AiYjqywqq6tqtqioKgiorje+cXvnIjgnO4AvLv/qologeKsqK66FHxQBw46Y6JDfx/CTOucViefrppxMREgBMicTonCM21zuL+O0jsyUpEBoxe6k0VzTFXXoN4MbdziiStYQsppaSHL80vPxz49unYktBA8xuU/r0fOqppyI3fvrTnzLGbrnllvXr18dOYTDk5+ffdttto0p+A8CMumyzBgWmTV96QFWNI4ce3E3d+tlL6YvzCCAV7Iw+xuggERHVlReVtfTIRtEgCMFBL4pYwlwRd8LEOd++ffvjjz8+k1EBwCQCArtkj80aLA5JFeYR2ZIcDHvadaW9S3JEE2YvQcrcxuiUyehTFFe6vTc7zejypllMRFT/2nEUsYQ5Ib7++WeffZaISktLZyYYAJiqC3abHP2KYUTrvX4yO/U7uK/16Et7Y/YSpJaF0aeqip+taSGiuvKi3JO1kqoaBWGwvmPgSlt21aJUBwgwifjKCmzevHnz5s0FBah6B5BKQ6JQr1sJrjwQyhg5EUQJy57W2Dq8zqJs1F6ClHtgWWGW3UJEHQVZfpvZH73qre614ymNC2BKJu9hitQUePLJJz/zmc+Mqi8wCmOiiKwnAAAgAElEQVTsvffeS1hoAHAdZx027SoMkyCs9QZG7TDU0qMqw8tQMMbSUdobZgGzKD66qeJfPrjIBVa/pHBNTXNYUUyi2P7RJX/fkC0nLdUBAkxk8oQpUlPA6/XSyPoCepGNGIQGSIIeo6FV1120c0meub5Nv4MqK/oayvbCTKMNF1bDrHD/TaUvnGno9gQaS/Nvqm3xh2WTVeQKb3jr5Oo9E/0gB0i5uCt9j1tfAIuiACQHJzqjWzbOrPKHykdPThpq7VWl2AgdVo6D2cMoCl/aspyIJJOhuTRPUXlIUYio6Z3TSkhKdXQAE5m8hylyiVykjoB2uRwApESr2dRnjL1tV/sCNuOId7GqqO7mbq1pz88wOVCCH2aRuytLXjjd0DLorVtSuLSpKxCWzVYx7Am0fFC95N4NqY4O4LqmmjCNvQ0ASaYSndVVqnQo6nJ/cNQ+nrY+RbeCBLqXYLYRBfbYluXff/uMx2nrzsvI73GFZMVsEOvfOF52z3pM7YBZKzGL7wJAEtRbzR5D7D27zuMf9Qbm6ojuJWtOmjndnqzoAKbqtorCitx0IrpaXkhEfknmxN3NPb3VzSmODOD64kuYenp6Dh8+fPjwYY/HQ0QNDQ179uzZuHHjHXfc8dxzz81MhABARCQxuqDrXsqW5MWh8Kh9vJ0DcjC2MbMc3UswGwmMfXVbJRF15WV6HFZV5SFJIaL611FfAGav+BKmvXv3PvHEE08++SQRqar6xBNPnDp1yufzdXZ2/sM//MMHH3wwM0ECAF2xWoJCbLRivcc/auiCc67vXrJkOiyZTgKYlTaV5q4pzibG6pdEOpkUTrzjxBVv18CkxwKkRHwJ0/nz5znna9eudTqdp06d6ujo0O7inD///POJDg8AiIhkRpd1C6EUhaQCSR61T7jfE/bGpjRh9hLMZizaydS8KFcyipzzoKQQp8a3T6c6NIDxxZcwtbS0MMaWLVtGROfPnyeivLy8n/70p8XFxUR06dKlmQgRAOqslpCue2md1z92H5+utLfJYbGiDCDMbjcVZm0ty5eNhqbSfCIKSLLKedO7Z2TUF4BZKb6EaWBggIgiS6M0NTUR0Z133nn33Xc/+OCD2r0AkFgK0SW7RWsWhaSskQuhEJHgD4VdXq2ZXpaPq41g9vvKtkoiaigrICLOKSApkjfY+uHFVMcFMI74EiZVVYkoEAgQUWNjI2OsrKyMiKxWKxEZjVgLHSDx6q3mgBB7q672jV4IhYhM/W7ttsFsdBRmJSMygBtTnpN25/Jir8PalZdBREFZVjlveOMEiiHDLBRfwpSbm0tEr7766n/8x39UV1cTUXl5ORH19vYSUXZ29gxECLCgqUQ1utlLBWEpd8zsJRaWDO7YIF3a4jwmoGIIzA2PbVkuCsNTv4mTX5JdjV0DV9omOw4g2eL7VN2wYQPnvKur60c/+pGiKCaTKVIBvLm5mTG2ePHimQkSYOFqtJr9oq57acw6u0Rk6h+i6C9yQRScJTlJCg7ghhVn2O9fWdqVl+mzmYkoJCkK5w1vnkx1XACjxZcwfe1rX7NarZzzSH/po48+6nA4PB7PiRMnKLp8CgAkikp0Ude9lBuW88Z0L8n+kHEgNnvJWZIjGiev4A8we+zZvMxoMjSUFUaa/rDcduRScNA78VEASRbfB+vy5ctfeumlP/3pT6FQaNOmTTt37iQit9v953/+50R0zz33zEiMAAtVs8XkFUfMXho7kbvr2GVS1chtxlja4rxkRQeQGNl2y641ZS/7gzddaREVNSwr4bDU9O6ZFZ/9WKpDA4iJ+5fo0qVL//Iv/1K/paSk5Gtf+1riQgIAouHupRGlvQvDYy635rzjUOySIlt+htFqTk54AAn0yMalb1xsaS3OKWvpISJ/WG58+3Tl7ltTHRdADGaGAsxSLWbTkGGS7iWDyxseik33zijLT0poAAmWZjF9dkP58NRvIklRh3pdnSevpjYqAL24e5gaGxufffbZ6urqoaEhNToQEMEYe++99xIXG8DCxYkuOmKzlzJlpXhsNT/OTX1DFB2zM2XYsdQuzF271y15+UJzf6Yze9BDRP6wXP/GiYoVpamOC2BYfAnT6dOnv/KVr4TDYSLS18lgjHHOUSgPIFHazEaXQdSaq7zjdC+J3oAQDFO0pqVtUW6yogNIPKvR8OjNy1650hpJmGRFbT/XUNTel+q4AIbFNyT3ox/9KBQK0chsaWwTAG4EJ6rWzV5Kl5XSUHjsbqa+Ie22ajGas7EWCsxtD9xUqqwoDZmHayD7w3L7u2dSGxKAJr4eppqamkhn0t13371kyRKTyYReJYCE6zEaBoy67qXxZi8JwbCoq8kUzk7HmxHmOqMofPnWla+cvLLiahsRKSpvff8CKyvkZiwjAakXX8JkNBpDodBDDz30z//8zzMUEABc1tVecijq4uA43UvG/lj3EjeIcoYjGZEBzLAdywr/uL6C17Uzzoko4AtZL1/zr6tIdVwA8Vf6JqLCwsKZCQYAyCMKbbrf01X+4DjvUlkx6pbalbKcJKB7CeYDgbHHdm7oKBheDJFzbjpTT5j1AbNAfAnT008/LYria6+91teHiXgAM+KKzaLdNnK+NBAcu49x0Evq8FcIEwUpy5mk4ABm3sZFOWxzpdY0DXrF1t4UxgMQEd+Q3MGDB1euXHnhwoV77733rrvuKi4uNhhGnOGpp55KaHgAC0uYsXpd5ckKf8g49qc15ybdeFzOmiW9upV3AeY6xtjnPnXrm/vPOiOz9DjRySu0tSrVccFCF1/C9NOf/pQxxhjz+/2vv/762B2QMAHciAarWY7O3WZElf5xupcMQ36mW1Gu6GOrLr92IknxASTFyqKst2+upIPnIs3Maz0DumtCAVJimpW+I9fKjZLYyAAWGpWoVjcetygYdoysDRuhn+6t2MzOxajuDfPQJx+7S4kWZRVUfua9s6mNByC+HqaioqIZigMA2swmn26p3arxupeEQEj0xbZLqL0E89SSkhxxzRI62xBpGqqbhpYWpqn4ZQ4pE1/CdODAgRmKAwD03UvZkpKrG3fTjKgmYBRlrIUC89c9e+56N5owWYPheklZKWL9U0gZvPgAZoUOoh5T7AdMlX+cYpVMUowun9aUstIIxSph/ipfs8RQElvwJ6vX3WeMe/1TgESZZsJ09erVF1544ec///m5c+cSGxDAwnSMxd6MVvU6xSoHPbGCNAJDNQGY91Y+vIWiPwqKBoZqRRFjcpAqcWfr/f39f/VXf3X06NFI02KxNDc3f+c732GMvfzyy8uXL090hADz30AgXMME4sNTvCv9oXF+ynBuHIiNx0npdq5bnTfCFx5nFG9iKufaUSou3YBZpvjWm87/+h0KSETEiLL7XO1ZaSVhKdVxwUIUX8IUCAQee+yxhoYGIuKcR9auuv/++//+7/8+GAy+8847SJgApuHN+k4lelvktGzcagJuH5O0vcaZ7q2oal1v3JdeV0lKbbcrcntZLqaQw+wimo2hVUvMp65Gmss6B/YtyisKS5hNAskX36vu2Wefra+vJyJ9EQGz2bx582bO+cmTJxMcHcACEJKVtxu6tOaSYMg8Xk/PiGoCdouqq28JMI/51pQboiv/mCU5Y8DTZMGLH1IgvoTp7bffJqLMzMwXX3xRvz3SsdTY2JjAyAAWiP1X2j26IYYq33jVBPwh0R/SmqgmAAuHnOmQFueL0esbqtr7zjuscY89A9yw+BKm5uZmxtiuXbtWr16t3+50OonI5XIlMjSABYBz/vKFZq1ZGJIyFGXsbvrZS9xkkNNsSYgNYJbwrlliMQx/W+UO+cz+oH7JRYDkiC9hUlWViOz20aVfImvxGo3GcY4BgOur7XY16tZ8GLdYJcmK0R2rJhDOcqKaACwogfJCS7pdiA5VV3X0XbRbQ3gXQHLFlzDl5eUR0eHDh/UbfT7fu+++S0QFBQUJjAxgIXj94jXttkNRi8a7/Mc46CGtwDFjciaqCcACIwgZN1caowlTefcgqWqN3ZraoGChiS9huvnmmznn586de+yxxyJb9u/fv3v37s7OTsbY5s2bZyBCgHnLG5IO1nVqzYpAcJyfzJybBjxaSx6vmgDAvJexuVIgJnJORAZFLe8aqLVZfAKuloPkie/V9qUvfclgMBDRiRMnIjUFTp8+3dLSQkSiKO7Zs2cmQgSYr9670h6Wh2csCURLA6Gx+4ieANNVVwpno3sJFiJDmk1Os2mdTJUdfSrx8w50MkHyxJcwVVVV/fVf/zVjTF9WIFKQ6bvf/W5FRUWiwwOYtzjn+vG4Ks6t4y0satJN91atJlQTgAVLynIyTgbOiSjTF8xz+xqt5kF0uEKyxN2f+YUvfGHv3r133313VlaWKIpZWVl333333r17P//5z89EfADz1aWuweb+2FjbpmiZbz0WkkRPQGuGs7F4HCxcit2imo0GXScTEZ1x4IpRSJLpLGS4fv3673//+0SUmZmZ6HgAForXqlu024UOS5nXd3XMPvruJS4KcvroC1QBFhDGpCynuXPAyLnEWFmP60SF1Gk2dpqMhVgsBWZefAnT4cOHf/Ob35w6dSoUClG0xvfjjz++bdu2mQkPYH4aCoY/qO/QmveWFwhd/aN3UlXDoFdrSZlOwhRXWNikDIe5e9DAucyYwHlF10BNaf4Zp+2Bfje6XmGmTTVh4px/73vf+/3vf0+6dVGCweChQ4c+/PDDL37xi3/zN38zUzECzDvv1rZJyvAYnEEQ7izLu3q0ZtQ+BpePRfchRlIWpnvD3KNfEDoky0Mu3wQ7j6W9TYYZRCndbhz0GlQuCayyva9mUd6gQWyymMqD4YQEDHA9U02Yfvaznz3//PNExBjTJn1HLpTjnD/33HO5ublf//rXJz7JhQsXXn755ePHj7e3t2dkZKxdu/Zb3/rWkiVLbuxPAJhjOOevX4yNx926tCDDYhq7k348TnbYuBmFYWGOGbUgdNag77Wa1rjO8MVNo68lkrKcxkGvgXOZM2cwXDTg6chOO++wLQ6GMf0bZtSUevi7urp+/vOfa6lSZWXl/ffff99991VWVkYukeOc/+u//mtPT8/E5/nlL3+5b9++bdu2ffe73/3sZz976tSp3bt3X706duYGwHxW3THQqhtre3BV6dh9hEBICMR+MUuoJgBARESq1axaTEQUKTEQmfrtEwUslgIzbUo9TC+99JKiKIyx4uLiH//4x/qF5Kqrq//iL/6ipaVFUZSXXnrpm9/85gTn+fKXv/zDH/7QZBr+Mf3AAw889NBDzzzzzA9/+MMb+RsA5hZ991Jxhn1dcba3c3DUPibdBXSqyaCg3gxARGTqd0e/yLnA2aI+ty0Y9ltM1Xbr0kDIzMepzQGQEFPqYTp9+jQRiaL4zDPPjFp2d/Xq1b/4xS8i1SxPnTo18Xk2bNigZUtEVFZWtmzZssbGxrijBpiz3IHwofpYde+P31TKxlQKYJJi0C0eJ2WhmgBAjJTh4KJAREbOGdHyzn4ikgR2EYulwEyaUg9Ta2srY2z79u3l5eVj7y0vL9++ffv777/f2hrf4DTnvK+vb9myZde7N66zAY9KdSDzx0w8pe9cbpXV2HTve6tKOOdEkX/DjIMe0h5UYFKmI4EBpFjk7+IcKWAiLbRnVRTkdLtxwCNwLnJa1tF/YXG+KghXbJZKf9ChjippFn124nkj4+N0Jsz+Z3Xsz1e9KSVMLpeLiFauXHm9HVauXPn+++8PDo4eVpjYq6++2t3d/fTTT4+9S1VVt9sd19mAc+73+2my/3KYuoQ/pZzzV883qtEP9K1lORQOuMMBLsuqylVFiexk0E33DqfZVEakKBOcNnIg58M34qUdNb0z6A+ZyhlU3ffZ2J3jimHcPad+huvtNqW/YsIdJj3DpOef+Axj71JHZwnXPcPUn95xzxDXK2TUGVSuhsPxXcvGOY8conJVf6pQht044CEio8ptYamkf6glN0NldM5uucXl0Z9BVXk4HJZlOa7vFHyczoTZ/6xmZGRMcO+UEqZgMEhETud1p506HA5ttylqaGj43ve+t379+k9+8pNj7xUEIT09fepnA4r2yaWnp8/a1+Kck/Cn9Fxbf5c3JETLKe3esCzyOvf6BwSBCaJIROKQX5BiXwxydnpk+wQiOzBGk+45weHTPoP+kMnPwDkRCYIQ6QsZu3NcMYy759TPcL3dpnKGiXeY9AyTnn/iM4y+a+SzOvEZpv70jnuGuF4ho84gMEE/K2NqZ2CRQwQmjHhou1WxmUV/iBEZOK9q72vJzSCiZptlZSCUJcfeQYLATCajwWBwxPOdgo/TmTDXn9UpJUyyLDPGLl68+PLLL4+7w8WLF4lImfIvj97e3q9//etOp/MnP/mJeN3PrDn5hKYWi0p1IPNHYp/Sdy63abdLMx2ri7KiZ2ZEww8R+d0coVpNqjW+L5jZLvL34iWaWAvyWZWy0kR/LxEZOC8c9KT5g0M2CxGdcdruGvTonovosxPn84OP05kwp5/VOCp9v/nmm2+++eaNP6TH43niiSc8Hs9zzz2Xn59/4ycEmBN8IelQQ2y6930rF40z3TssGbx+rRnGdG+A65DT7bxrgMkK42TkvLK97+SyEiLqMhk7TMZiLJYCiRbfSgv8OqZ+hlAo9OSTTzY3N//iF7+oqBhdkQxgHjtU3xmOjhQIjN1dVTJ2H+OAR5v8zUVBzsDicQDXobsewqDyZV0DYrQs+FmnbZy1rAFuzFQTpokToynmTIqifOtb3zp37txPfvKT9evXT/GhAeaHty/HLiPdUpaXZTOP3oNzo66gpZzhwOJxABOQMmMza+1heUnP8IVHLoPYaB3z/gK4MVMaknv22WcT8mA/+MEPDhw4cMcdd7hcrldeeUXb/olPfCIh5weYtdpcvhpddcr7Viwau4/B7WO6yapYPA5gYtxsVJxW0RMgIpHzVW299YXZkbvOO6xlwZBh9l7ADnPPlBKmzZs3J+TBamtriejgwYMHDx7Ub0fCBPPeO7rupTSLaXNZ3th99NO9FbtFHbvAHACMFM5Ks3oCkdu5Q/7sIX9/mo2IAoJw2WZd7QukNDqYV+KY9H3jfvvb3ybz4QBmCUXl79bGro+7u7LYKI4ea5O9QdEXK8whZaclKTiAuUxxWrnJwMIyEYmcb2zp3rdqeEH3GrulIhBHsRuAiWGGBMCMO9vW1+eNfXDft3Kc8Th/R792mxtEOc2WjMgA5jrG9DOZFve6TJIcuS0zVm3H+wgSBgkTwIx7+1JsPG5pTlp5zujeIzkkBboGtKaU6UA1AYAp0r9fREXd2tqj3VVnM/elKCqYf5AwAcwsb0g60tilNcftXuo8eYVHr4gmhuneAHHgRoO+R3Z5e5+oDk/25kTvsemUvwcYCwkTwMw6eLVDUmKr7d65vHjUDpzz1g+qtabssHGTMXnxAcx9UnbsN4YhJG3uig1w1zLWhGvlIBGQMAHMLP31cduW5KePWepksK59qCU2iIDuJYB4KTaLaon9zFjR3mdWY1nSG+pUiwUCTAAJE8AMujbgqe12ac2dK8ap7t3w9mntNjcZFKc1GZEBzCeMSVmxqYGmIf+GAbfWbCE60oq5THCjkDABzCD9artZNvOmxbmjdgh7A20fXtSaUqYT070BpkHSV8bnvKqj36nE1kf57cVrkoLlUuCGIGECmCmyqr6nL79UVWIYs9TJtYPnlfDwVdCjLpAGgDiIgqRbe9E06Fnv9mnNLm/w1ermFEQF8wgSJoCZcupa74A/pDXvHbPaLue8UTceJ6fZuBFX9ABMk37+H5OUJX2uXO3XCNHeE3XekJSKuGCeQMIEMFP26bqXqvIzyrJH9x71Xmz2tMWmVmC6N8CNUK1mRbemtWlgaIPXrzU9Iel3p+pTERfME0ldGgVgvnL5Qz7db1ki8oakQ/WdSvRSnc2L89pdvlFH1b5yTOGciBgn0WZW7JbkRAswX0nZaaK/N3Jb9AbzPf6V2emXo/MC/3iu6eHViwtQRh+mBQkTQAL4wvKvPqrVb7k24PEEh/v/Bcbqet3NurV1iUjwBYuPXiKVE5FFZNaiHEz3BrhBcrqddw4wWYk0jf1Ddy/Ouxr9ppNV9dcfXfnrnetTFyDMYRiSA5gR7a7YWEBemnXsaruOS9co2v/EDAZLfmbyggOYrxjTD20bXd4MWdmm+yVy4Gr7FV2lD4CpQ8IEkHi+sDSom+5dkj5mCEBVHdVNWittzRIB070BEkHK0tXmUHmgc+AuRnZjbDjlmSOXUccSpgEJE0Di6buXjAYhd0wtSsu1HtET0JoZW6qSFBnAfDdqaTl/e5+N+Kd1NWPPt/cfa+4Z71CAiSBhAkgwzrl+fndRuk0YMzlJ370Uzku3lOQkKTiABUDKjlX9VgLhQP/Qg8uK8hyx3y3PHLksq6hjCfFBwgSQYK5A2K+7Yq443T5qB3HIb23q0pre1UsYpnsDJI5iM6uW2KKNQy29JlH4yrZKbUvroPetmtbxDgW4LiRMAAnWrqsvbDcbMsastuu42Kzd5iaDf/mi5AQGsFAwpu9k8ve5fT2uOyuLK3LTtY3PnrjqH1kKBGBiSJgAEknlvMMdm8BUlG4f3XukqPaaZq3lqyrlJlT3AEgwKcPOtUtTObV+cEFg7OvbV2g7DPpD/32mITXBwdyEhAkgkXo9AUmOzY0oHnN9nLWhQ9RdQOddXZacwAAWFkHQr8zYduSSHAyvL8nZUpanbfzvs4193mAqgoM5CQkTQCK167qXMm1mu9k4agf9eFyoKFvKSScAmAFSlpOi3btyINRyqJqInrhlhdbpG5aV/zx2JVXhwZyDhAkgYSRF7R6KFQsozhjdvWQYGLK09mpNdC8BzBxuNsqO2Huw4Y0TnPOybOcDN8VmDb5zubWxbygV0cHcg4QJIGE6h/xqtCCewKhwzJJVjguxagKq1eSvKE5ecAALj6Rb8drd3NNX00JEX9q83GKI1Yn998OXUxAZzEFImAASRl9+KddpNRlGFO9mkmyvjV3J7F25mAyo7g0wgxSHVdRdplr/+jEiyrZbPrdxqbbxdGvvyWuoYwmTQ8IEkBj+sDzgi83mLs4YXX7JdqVNCEla07t6SZIiA1iwGLMVx6rCdhy/4usaJKJPry/Pslu07c8cuayoWCwFJoGECSAxOnTll4yikO8YuRwK584LjVorWJavjCloCQAJZy3MEqJduVzl9W+cICKr0fD41lgdy6Z+z77attTEB3MHEiaABBi1HEphuk0QRpRfMnUNGnvdWtOzpjx5wQEsYIJBdBZna82md89I/iAR3VtVskQ3w+k/j10JSKhjCRNBxTyABGjq93hDEy2H4qiOdS8pTmtwcR4BLDC5DstDRVlxHeLwByOHZFtHV+iYurTSPH/054ocCDe/d27Zw1tFgX19+8pvv3I8sn3AF3zpbOOezcun/SjXE3L7wrrB+niZ7GYzeqNnByRMAAlwpDG2NpzNZMi0jVgORQiEbVfbtaZn9RIS0LkLCw6TlaO/fDuuQ5blptX1DhHRrqcemvbjGm3mvHVLe6PXqNa/fnzpxzcLorCpNHfjotzT0UofL5xueOCm0mzd3KaECPtCNXv3T/vwmx69CwnTLIFPbYAbJavqR02xq2yKMmyjlkOxX7rGlGj5b4H5blqczPAAoOzu9dptX7er88RwvUr9YilBWXn2+NVkRwZzBxImgBt1prVvKBjWmqPH4zh3VMfKL/mXFau2BP+EBYCJZVYUZS4t1JpXX/0ocqM8J23nilgdyzcvtTb1o44ljA8JE8CN2n8lNtyWbjU5Ri6HYmnpMeguoMN0b4DkY4wt+8RWrdl/qXWgriNy+/GtlWbtMjrOn0EdS7gOJEwANyQgyUcaYhOYxpZfcuiqCUg5aeHC+Ca9AkBClNx6kyXLoTXrop1MOQ7LZzfEfsacbOk91dI7+mAAJEwAN+hoY3dQViK3GaOi9BHLoYhDfmtTLJ3yrl5CI6c3AUByCAax4uObtWbbkUuB6OjbZ9YvzbKZtbv+/fAl1LGEsZAwAdyQ93TjcTl2i3nkaieOi80U/eDlJoOvahEBQIqU79wkmoavDeeKGiliSUQ2k+HLqGMJk0HCBDB9g/7QaV3v/ejxOEW11zRrLV/VIm6afi0ZALhBJqd18Z1rtWbjO6fl6OUaO1cs0tex/M2xKwFJSXZ8MLshYQKYvvfrOlQ+3IMkCizfOWI5FFtdu+iPFazD4nEAKeELyyFZbnf52l0+5+1rFc4j/4KewLk3Tka2dw35P7VuiaLyyL9eb/CFC20dbp/LP/2akzDPoHAlwPTpr4/LT7MaxBG/QJznG7TboeJsKSc9eZEBABERKapa1zuUNeh7raY1siW3KNvS3B25ffbFQ29aTFohWbvJ0OsNRm6/cLaxxxf6s4/dlKGb3gQLGXqYAKapzeWr7XZpzVHll0zdg6auQa3pWbs0eZEBwPUNra/QbhtcPmtDp9asKsjQrspQOL/S4yKAKCRMANOk715yWow5jhHlKB3ndYvHOSwBXdE8AEih0KJcKTfW3Zt26ipFB9bTLKYS3UzENpevZcCT7PhgtkLCBDAdnPP9V2LX0Wwtyxd09QIEf8h2NXavd005Fo8DmC0YG9oUW2TX1OOytMYu3VielyEK0fcyp+dO1XOOEgNAhIQJYHpqu10dbr/WvLU8X3+vo6ZZv3icF4vHAcwm/ooiWTeG7jwVW0LOYhSX5qRpzZrOwRPXeggACRPA9OjH44rSbfpPWFJVfXVvX2UJFo8DmF0EYWjTMq1lae01dQ1ozSU5TrMxVlDtF4cvS9rvH1jAkDABxE1S1IPRhaiI6K7KEqYbj7M2dIrRC22IyIvp3gCzj29FqWKP/ZJJ03UyGQShKi82yal10PtGTUtSg4NZCQkTQNzOtPa5A2GteVdlsf5ep266dyTdLzcAACAASURBVLggM5yfmbzIAGCKRNGju1zO2tBpGBjSmsUZ9jTdKtr/dfyqJyglNTyYfZAwAcRNPx5XlZ+hv6zG2Oc2t/dpTVQTAJi1vKvKVF1WlHa6TrvNGKvMjY2ze4Lh507WESxsSJgA4uMPy0caY+vpjupeGlFNwGb2LxtxLwDMHtxs9K4p15r22lbRE7uSI9NmKkiL1e5/+UJzu8uX1PhglkHCBBCfo41dIXl4kSmBsduXFWl3sWDYXtuqNX2rykjEWwxg9vKsW8oN0Tepyp1n6vX3VuXHSgzIqvrMkctJDg9mFXyaA8Tn3drYeNzGRTmZumUTHDXXWDSXIoF5sHgcwOym2sy+lWVa03GxWQjEFo+zm407V5RozSONXefb+pMZHswqSJgA4tDvC55pi01Rursq9mFKquqojo3H+ZcWqY4Ra/ECwCw0tLGCole5MlnRj6oT0a41ZU6LSWv+/PAlFXUsFyokTABx2H+lXSv7azUabi0v0O6yNHcbdKUsPWvLRx8MALOPkmb3VcZ++TjPNbBQ7II4m8n42JZYWfD6Xve+y20ECxISJoA4vKe7Pu62pQUWXXW7tLOx2Q9Sbnq4KDupkQHAdHk2xopYCiHJea5Bf++Dq0pLMx1a89fHrgQkOXnBwayBhAlgqhr7hhr7YpVa9ONx3ms9Zt1QnWfdUtKVsgSA2UzKSQ+Ux5bHdp6tZ8FYoTWDIHx9+0qtOeAL/veZERkVLBBImACmSt+9lG23rC2O9SF1vH1Ku63YzPoefgCY/dzbVmi3hZCk7zAmos2LczcuytWavz/d0D3kJ1hgkDABTImicn3CdFdlsXa9cWDA03ssdr2xd005ieLo4wFgFpNy0vVV05xn6wVdNX/G2JO3rdBWQJIU9ZmjtckOEVINCRPAlJxv7xvwxVaIu6cq9tna8OZJHl2bk4uCF9UEAOYg99Yqig6kM0nJGDmTaUl22sOrF2vND+o6UGJgoUHCBDAl7+nKLy3NSVuSPbxsghySGnXjcb4VpaquMhMAzBVyVpqvcpHWTK9uFnS/kYjosc3LHbqlVH72YY2iosTAAoKECWByQUn5sCG2HIp+unfLwfNhT0BretZh8TiAuWpoS5V2uYYgK2mnrurvTbOavry1Ums29g29WdOS1PggpZAwAUzuSGOXdiExY+zO5cPLoXBVrXv1mLZbcHGenJ02zvEAMBfIGQ7filgnk6O6KTTo0e/w4KrSsmyn1vz1sSueoESwMCBhApjce7WxUnUbSnKy7ZbI7a4z9Z722DwGz/qKZEcGAAnl3lJF0es5mKK26X4REZFBEL55201a0xMMP3tiRC8UzGNImAAmMeALnmqN1VjST/eueyX2YSplO4OleUmNDAASTUmze28q05pd71/w9bj0O2xYlLN9aazE/ysXmpv7R/RCwXyFhAlgEgfqOrTlUCwG8dboZ6W7ubvnQpO2m2d9BYpVAswDQzdXcnH4y5Erau1/Hxq1w9dvXWmM7qBy/m8f1nAsMLcAIGECIJc/1O7yjf3X4fa5JHrjYoui8si/9YtyBnzDO5998UOF88g/g9Oqv74GAOYuxWnVFwdpPnDO0zGigkBhuu0z62OLRZ5p7fuoqTt58UGKGFIdAEDq+cLyrz4avwzdgMd3uSvWIe8KhCJ7Cr5g8cHzFL2oeOkda8mAYpUA88TQpuX26iZBUYmIK7z6v9675Tuf0+/w+U0V71xu64/WHfjF4Us3L87Tup1gXsL/LsBEOoZihVjMRjEnOt3beaFRy5a4KOTdviYFwQHAzFDtFvfqMq3ZcaxWP/5ORFaj4YlbY6updLj9WGBu3kPCBHBdnPMuXY2l4nRbZG0EFpYc5xu17f7KEmO6PQXxAcCMcW2oUK0mrXn+V++o0YL+EXctL1pZkKk1nztV34UF5uY1JEwA19XnCwZlRWsWZwxnRY7qZiEUK77i2bAs2ZEBwAxTzUb3tpVa093cfW3/Of0OjLGndsRKDIRl5WeHapIXHyQdEiaA62od9Gm30yzGNIuJiEhRnLqVzAPlhRKKVQLMR96bFttLcrTmxecOSP4Ri6Usz8vQLzD3UVP3Mcz+nr+QMAGMT1LU7qHYeFxJpiNyw17bKupWmBratDzZkQFAcgjCki/cobVCLl/ti4dH7fL41qp03cjdTw/VhHTd0jCfIGECGF+H26dGa6sIjIrTbUREqpp2qk7bJ1ScEy7MSkl4AJAEGavKCm+O/Siqe/WYt2tAv4PTYvyabvZ315D/96frCeYjJEwA49OPx+U5rSaDSETWhk6Dy6ttR/cSwLy35vF7mVamUlaq/+u9UTvcW1WySvfD6fenG9pdPoJ5BwkTwDg8wbA7ENaaw+NxnOtXL5dy04OLsRYKwDznLM6u+Phmrdl+9HLvxWb9Doyxp29fJUQL/UuK+tMPLqL29/yDhAlgHG26H4hmo5jrsBCRubXXpFtVamjTcqyFArAQrPjcx0xOq9YcW2KgPCdt99pYcfCTLb2HG7qSFx8kBRImgNFUzvUJU3G6LfLbUd+9JKfb/RVFKQgOAJLO5LCu/PztWtPV2NW8/+yofb60ZXlWtLAtEf3bh5cCkpyc8CA5kDABjNbrCYTl2M/HRZkOIjJ1DVpae7WNno3LSMDbB2ChKN+5MW1Rrtas/s27gQGPfgebyfDN22J1m3q9gb0n6gjmEXziA4zWquteyrCYHGYjEaWdjnUvKTazd0VpCiIDgBQRDOLar+7UmpIvdO6ZN0fts6OicP2iWN2ml841NvYNJSk+mHlImABGCMlKj245lKI0KxEZBjzW+g5to2d9BZbaBVho8tcvLd2xWmu2f1TbdvSSfgfG2NM7Vhmifc+Kyv/3/guKitnf8wQSJoAR2l0+7eoWQWD5TguN7F5SzUbv6iXjHgsA89va/+M+U5pNa5779zfDut9XRLQo0/G5jUu15pUe12t1HQTzAhImgBg+crp3QZrVKAoGt89+uVXb6F29hJuNqYgOAFLMnGZb98R9WjPo8p3/z32j9nn05mWLogsDENFzF6/1o49pXkDCBBAzFJQ8wdiquosyHESUdqKWop1O3CB41i0d/2AAWAAW3bZKX/v72v5z3eca9DsYReEv7lyjNcOK+gdOqMo0DyBhAohp1VXxtprEbLt5dPfSmnJVd+UwACw0jLH1T37coFs/7vTPXpcCIf0+q4qyPrGmTGvWczqFhGnuM6Q6AICECbl9YV9o8v3GMMvynSXZ77b0dbj82saSDAdjLPNUna57SRzauCwxsQLAnGXLSVvz5XvO/PyNSNPf47r0u4Nrv3qffp+vbqs62tjd6x2e4fQap0pOaah0O5chYYL5I+wL1ezdP40DfWE566Gt3R6/pKveW5JhNwx6HVfbtS3eteWqDd1LAEBL7t3Q+uHF3ovXIs26146X3HpTdtUibQebyfCtO1Z997WTkWaQ6BVOe5AwzWUYkgMYpl9tN9tutpkMaSdqmda9ZBSHNqB7CQCIiJggbPizhwRTtNOB08mfvCz5g/p9tpTl37m8WGtWc7qIgbm5DAkTABFRrz/U54192JVkOgyDHvuV2Owlz9qlqs2citAAYDZyFmXfpFsvxdsxcPpnr49ac/ebt610mmIX1b6sUgA505yFhAmAiOho+4B22ygKhWnW9OO1FP1o40bRg+4lABhp2cNbsypjfUhth2ua3jmt3yHDZn5ifaxs2xDRa0iY5qykJkw+n+9f/uVfvvrVr27evLmysvKPf/xjMh8d4HpkouOdsYSpJNNuHvTarrRpWzzrlqq6i2IAAIhIMIhb/uJTRnus7/ncL992NXbp9/lYaW6lburSKU7VyJnmpqQmTIODgz/72c8aGxsrKyuT+bgAE6sh5pcUrVma6Ug/Xqs1ucmA7iUAGJc9P/Pm/7FLa6qScuyfX9RPZmKM7WakH87/g0pDyJnmoKReJZeXl3f48OHc3Nzq6upPf/rTyXxogAmcEmK/HLIdlkxvwFYXuzjOs26pakH3EsAC1a6r/j++ykX5927oiA7Gudv7D/3oT5V/9hBjjIgsimKS5PsYe5kNL0DpI/qdzB/lylSumQvJsuIPZWAC5SyQ1ITJZDLl5uYm8xEBJtXJqZWYljEtznSkHbmo3auaDEPrK1ISGACkXFCSnztVP/l+iwvyM52m7sFIq+VwzXnT8KKTX19ZUtvtMhMVpTtaoj+9rhC9OhSoDExeNy5r0JeXZkfCNBvM3jpMHJXk48SjUh1ICk3njz+mO8ZsEBcFg/ruJdcarByXUJH/Is6JoSJN4uBZTTjOh/9NkSj0PXBzwe8OCqHhtZUyPrgQKsiUcjMiTUa0ZcjXazIEov3ZZ5z2grCcrijjn3BUNPPig332f0mxCd9BszRhUlXV7XanOoo5hnPu9/tpsv/yeYzLcjgcjuuQENFpwUjEIp+ORU5zxqFq7VNSMRv6Vy4SwuFJv4c45/E+tJ7KVc5JndJH53iHKwoRTfsM2lHTO4P+kKmcQVVj1UHH7hxXDOPuOfUzXG+3Kf0VE+4w6RkmPf/EZxh7l/5ZnfgMU396xz1DXK+QsWeI9wWmP8P0Xt6RM6hcje8dyrksyxTXW9ti7L5jTeFbpyItJivZrx1r+9StFP0TjERbB4cOZg+nUAqjw+n2nb2DE08lVrkqSfL8+EKc/V9SGRkZE9w7SxMmQRDS09NTHcUcE0nb09PTZ+1rcaZ5/QMmU3yTjc6qFOZEnBgxgbFV/pC1Y0BLjzybKgW71WQyTZowMcbifWg9gQmMkSCK0zxcFIlo2mfQjpreGfSHTH4GzolIEITIUzp257hiGHfPqZ/hertN5QwT7zDpGSY9/8RnGH3XyGd14jNM/ekd9wxxvULGniHeF5j+DNN7eUfOIDAhvnco50RkMpniemvLlaWeLpczuhav0RMofuu0srFCi7xYViv9wSvRBQMGjYbqdOd6r3/80xERkcAEo9GQnm6PI/jZaq5/Sc3ShIlmcQY6m7GoVAeSKvH95ZyPGI/Ls5nzjlRrTcVh9a6vIFXBMEciRZ5MPKWJhWc14Rgb/hcn1/ZV5s4BbTKTqXvw0q/36UdL13v8XSaj2zCcQtXYLUWhcL4kTxLNfPnPndNfUihcCQtXK1GHrrmu323s92hN1y0ruWGaXT4AsECJQu+DWxSnVdswUN1s7uzXBvoNRLe6vYLup9rRdEd4biYQCw0SJli49N1LOQah9FzsWhgpJ81fWZKCmABgjlMd1p5P3KLqLhYx9nuMfbFJSFmyslY3DOcThSPpjtk7ERqikDDBAhXgdF73EXVHr0v0xS7xdW1fRQLeHQAwHXJ2Wt9DW0mI9RuZuwYNg16tucIfzAvHhuHazcaLdivB7JbsOUx79+4dGhrq6ekhooMHD3Z1dRHRnj17nE5nkiOBBe40Jyl62xaSsqsbtdK8wdK84OL81IQFAPNCqDinb+emnLdOalss7X0Bo6g4rEQkEN3q9r6ZnR6KJlXnHdZsSS4KS+OfDmaBZCdMv/71r9vbh4vc7Nu3b9++fUT08MMPI2GCZBo13XtHUwfpJl26tq9KQUwAML8Elpe4vEH7RzXDbc4tLT2Bxfmq3UJEdlW9ze3Zn5mmfRQdTnc8MOB2KKMrRMAskeyE6cCBA0l+RICxGoh6oredvmBJRx9FJxz4VpRKuShpAQAJ4NlQUWwx1L92PNJkimpr7goszo/0MxWE5XUe/1mnLXJvWGAfpDt3Drhn7+XrCxtmacBC9IGue2lrfbsYbXJRcG9bkZKQAGBeWrr7VllfRUnl1uZucWh4fbqV/uCiYKww5qBRPJFmxwTw2QkJEyw43ZyuRD+Q8gY9i3pd2l2e9RVK9NceAMCNYwILluTKaboPFs6tLb0Gl5eIGNG2IV+aHCti3mg111mxctxshIQJFpxD0WyJqeqW2latiK9qMQ1tWp6ioABg/hJYsDRPztD1M3Fuaes1DniIyMT5DpfXoFth7ZTT3mfEuNysg4QJFhYPpzPRz6Wq1t4cX0C7y72lCuvsAsCMYCxYkitl6S5v4mRu74vUZ0pXlG1un3aPyuiDDIcXlU1mGfx/wMJylFOk79saDK9u7NS6l8yF2d41S1IWFgDMe4yFirKlnDT9NnPngLmjnzhfHAqv9Gm1TSggCAcy04KoAD6bIGGCBSTM6aNo99LGujabomifRgWf2IZKlQAwsxgLFWSF8zL024z9Q9amLibJ67z+Al0dpiGD8H6mM4QqA7MGviFgATnNKbIeQf7AUGn3oNa9ZC3IspbmpSwsAFg4GAvnZ4YKsvTbRF/Q1tBh8Ac/5vJm6CaA9xkN/3XxmqIiZ5oVkDDBQqFy+pATEQmqurm21RB99QtG0bm0MKWhAcDCIuWmB0ty9WunMEmxNXbZ+9x3DgzZdL1Kl/o8v/roCucoNZB6SJhgobhM1EdERCuu9Tj9Qe2y3axlxYIJF6QAQFLJmQ5/eSHXf/hwbu7oz2ztubPfbVJjGdKh+s7fHL+aghBhJHxPwEJxSCUisgdCq5o6RSKRiIjM6XZnSY5fUnIdloeKssYepXJVYJP/rnBingEAxEm1mn1Li6ytvaI3drmucdBb5A/tDElvluRpsyyfO1mXZTN/Yk1ZSuKcnpDbF9ataE5ERJzLstc/QDT5ZHaT3WzWF/ycBZAwwYLQyqmJiIg2Xm0TVXV49hKjnBWLGGNExGTl6C/fHnugqiiCKE56/k//5e4ERgsAC4VBDJTlm7oHTb1ubZsQkoqvtn7S7X15RZm28V8/uGg3Ge6uKklBkNMS9oVq9u7Xb+FE4XDYZDJN5dq/mx69a7YlTBiSgwUhUqyyqM9d0usSiCLVltJKcmfbGxIAFhzGwgVZwdK8ERfqcsrpGvzCsUs5gx5t2w/ePfda9bUURAhEhIQJFoJBTtWcjJK85fI1Iop0L4kmQ+ayotQGBgAQIafb/UsLFduIRVFsgdCDJy+vr2kSo5fO/eT96hdON6QiQMCQHCwAhzmpRFuutllDEot2L2UtLxax+AAAzBqqxRQoLzT2uc3dLopeFmcRhDUtPYs6B6pXLm4pziHG/uPo5YAkP7ZlOUtiWUuXP+QLy3EdYpZl/SEGgZkMk09vmM3whQHznJfTMU7Fva4lnf1EZCRiRNacNEdRdqpDAwAYiTEpN0Nx2sztfaI/RETEyGoyCLKy5fTVisbO86vK+rPS9p6s84flb9y2Mmk5ky8s/+qj2rgOeagoq7Y7trR5VX6GaYK95wIMycE8d5ATk+Qtl1siTRORYBBzb1qczB9nAABTF+lqChVkaYWabEaDzWTIHvTc+WH11lNXbP7gH883/e8DFxQV9ZmSBz1MMJ8NcfqI05baFktYoki2RJRdVWKwzPWfOgAwrzEm5abLadYMkzHY0kNEVqOBMeYLSYva+4o7B+rKCw+Gwv6w/Fd3r7MY5/ZQ11yBhAnmswOciroHF3cPRpomIltuOgbjAGBO4GbToq/uNPQPdbz0obdjwGIQGZE3JAmqWlnfXtHUWV/f/hcdA9/99C1FuOB35mFIDuYtF6dzIenm2thgnMEo5qwsxWAcAMwVjLHsjcvu/ddvrv3qTqPdbDaITosxUvdRVNTK+o6b/vv9f/32b46cb0x1pPMfEiaYt/arfGNti1mSiYgRmYlyVpRiMA4A5hzBIC57eOt9v3i64sHNZpMxzWzSfveJilpW13bh//zVs//3b4c6+lMa5jyHhAnmpwFOPV2Di3qGr9EwEjnyM+wFmamNCgBg2sxptnVP3L/zZ39Wce+GDLtF1K3dK6hq4Mill77y40P/8HzfpRYs1jsTMIcJ5qdDvqA2GMeILCZDzgoMxgHAnOcozLr56U+s+OxtF184dPmd02FdrSNJVq4equ44XptbWbL8E9uKt60Q5njpo1kFCRPMQ72ymnm+0RCtjWskyltRKpqNqY0KACBRHAVZW//HrlWP7Hj1395wf3RJiNYXUFTuDoTDNS0Dde22nPSl929acs8GrAH1/7d333FR3Pn/wN+zM9sLdQHpHaQIEuxdvESNGvVSLtVETe6b9kjO3OVS7nF3fi/1ckm8mLvEr+bOmKLR/EA0ajTGFCsqICDSi0hvC2zfnfL7Y3SzAsLSdinv58OHj5nZmdnPfIDlxcynDAt8JIfGoeKiGrcbs38TAG7+Xgp8GIcQGncUvh4PbH7otn88fjU2yGo3uIDRSncaLV3NHZc/O3Fo/fvnt2S0ldTic7ohwjtMaLyprW1V2rd8VEgnTQ5yXXEQQmhkTZ8SFvrmY69lnrNeLIuqrJcbzADAsFyX0SIWknLgan7Ir/kh3yNiUsSd04LmJuDt9sHBwITGFYvWqCm+ZltlSDIyKRyf4iOExjcfpfTd+xfsjg7YnVXqW98aXVHv1a4FALOVsdKsXEyJSFJT0XDxgwN5/zkWmpYcfkeqMgBHpBsYDExo/LAazdcuVTAMa9uijwt2U0hcWCSEEHIOISl4ZHr0/IhJ757IP+Hv7anRRlQ1Bte1AstqTVYhychEFCUQWHWmssxzZZnnfKaEhS9L9Z8eg39SOggDExonOI67vOu4kZ+uEgAAKgPVyyZ5urBICCHkZKFeyi2/np1ZUP2fM8UXPJT58aFhNU0RVY0yo7nTaBFRpExIkgIBADTnVzXnV0k8FWG/Sgm/4zapl8rVZR/tMDChcaLi0PlrF0pt/WvbVTJlTKAUhxFACE0wpIBYmxQ2O8z3/RMF2ddaiqMCSyICJjVrIqsafJs7LDQjpkiZiBIQBACY2nVFX/1c/PVJ/xmxEUtT1VPCcPiVW8HAhMaDxpzyS58cNVivjyNgochLieHPkNgJFCE0QfmpZG/dNf370vr/nClu1hnr/Tzr/TzlemNEdVNYTZPZaJZQpERIkQQBABzD1Z0pqjtTpAz0jliWGrwoSSTHxgzdYWBCY15HVeO5v+8zmK3sjU6zZ+ND0+RiEf6ZhBCawAiCWBITMD/C70DB1S8ulmtNFr1cmh8fejk2KKi+LaK60atdK6JIqZCkBNf/vNTWtl7a/u3lz74PWZwcuWK6MsDbtZcwqmBgQmObobXr9N++NBvMRuv1x3GFoX5SH/cpri0WQgiNDiKKvHtq+NK4oK9zK7/OrTTRDEuSV4N8rgb5uHfqI6obQq61SAAkQkp04648bbJWHL5QcfiC322RkStm+CaHu/YSRgkMTGgMs+hNp//2hbFNa7BYgQMAqPH1KIjwf54AfAqPEEI2CrHw0Zkxq6aEfnGh7JvLVxmWA4AON3l2UmR+XGjItebIqkZ3g0kipMSUgIDrH6CN2eWN2eXKQG+vRUmESMgJJ3RmmNAXj8Y0lmbOvb23s7rZwjAWmgWAFk/lmbjQOQLCD9MSQgj14CkTP7sg4d6UiPRLlYcu15hoBgCsQqo83L88bJJPa2dEVWNgU7uEJCVCkrzxd6e2trVj13F/gUCbFK6bEs7KxC69CJfBwITGJI7jsv91sDmvigPOYKEBQKuQnkqNlTPMEkxLCCF0a75K6ZPz4h+aFn3w8tWMvCoNPxoLQTSr3ZvV7jKDOaK6Iby6ScGxEooS3nhOJzBZ3LKKVRdL9fEh2qmRtLvCldfgChiY0JhUtOenqyfyAMBkZRiWM4mFJ2fGWUTUr80MDiWAEEL9UkqED6RG3p0cdrykbm9ORW2Hnt9ukIkL4kKvRAeF1LZEVTZ46I0Su1bhBMMq8qsUBVWGyICu1Girj7vrrsDZMDCh7sydeove3P9+vRHJxU6YFrsk/fSVPT8BAMtxBivNkIJTM+L0ckmsu2JqfctIv3uvRCS50n/wg2R6SYWuKTdCaFxz5PN8nodizuIp2Q2aIxUN2Q0afiNLEBXBPuWBat/WzuiqBv/mDiEpEAsEN4ITSCrrPSvrFbFBXouSpUHqnqf1ko63GeswMKHuLHpz4effD+7Y+IfSRjowFe39ufCLH/hlvYXmgDibGqPxUADAb1PCjQ2uCR6sxXpmx7eDPnz1MyuHsTAIIcRz/PNcBvBrgAUcnOHgIgcmAEoipk2WOoW0LjFcpTXGXm0Mb9JQLEtxQN4Yw6U9u7w9u5xRSs0+7qzspqGbxt/HGgYmNGZwHFe05yf+3hIAmBnGQjO5U8Ib/DwBYGViSLiHotClJUQIoTHNm4BVBNzBQS4Hl1TSStP1u1OdCunpySG5YZMm17bE1LeKaJbiOOpGbCK1RpnWyCikZh93dvyOeImBCY0NHMcVfvFD8b6T/CrLcXozfSkhrCJsEgAoJaLHZsZAu86lZUQIodHITDM0yw3okESAhxfGZ+z++TwhKL7RXc4gEWVHBuSH+sXWtcRfaxFbaT42ERwAAKkzynRGWiWz+HqwEtGwX4XLYWBCYwDHcQWfHi/NOGPbojNbcxLCysMn8atPzYtTSURaFxUPIYRGM5rlips6BnpULM2amzRJAJECQbva7RwLZgEBAFaKLAjxKwpQx9S3JtQ0S26OTVSXgdIaaDeFsbVr2C/EtTAwodGO47j8/x4ryzxn22K00ufiwyrD/PjVBVH+S2ICXFQ6hBAa5+Qsm8wy/i1d1RJxsUyiEZIAQFNkYbBv8Y3YJLVYSY4T8rGJA6pDl/P2XrGQsqjdOSHp6isYHhiY0KjGmK0XPzxw7efLti00x52OD6sM9uFX1Qrp8wsTcXpthBAaUSRAhMkcbjI3iahCmbRBLAQAhhRcCfIp8feOrm+dcrXJ/m4Tx7DCri6hRmtRu1u8Va4u/jDAwIRGL2O79swbezRl9b9sIiB3anS51y8/e3/8VZJSMt46ryKE0OhEAPhZaD+LVkORV2TSaqmIA2BIQVGQT9kkr7jaloSaJiHDUhwn5uerYjlRk0bYrjUKCGng2J7KFwMTGqXay+rPvLHbZNeOmxAQLb9KyWZ+2efelIjkMf4TiBBCY5EHzczp0iXrBEVySZlUwhBAU2R+qF+Jv3diKD49WQAAIABJREFUTVNsbQtjpkkBIeQ44ICw0p1Xasz1bapwP5F6rLYHF/S/C0JOd+3k5R9f+a99WqKkIo/1d3xtl5Yi1W6PzYxxQeEQQggBAICcZVO1htWtmliDScABAJhF1MXIgPSZcZWBaitBmAQC5kaTCXOHviWnojm/ijZZXFnowcI7TGh04Vi28MsfbcMH8OR+Hgmb1m46VWTbIqLIV26fapvkCCGEkKtIWS5Va4jTGy/LZeVSMUuAQSI6nxRR4Oc5rbxukkYr4AjiRuDQN7QbmzvcIya5hfgQgrH0GY6BCY0ihpbOix9kNudX2W9UJ4be9sKvN/90+foMkQAA8D9zJgd7TripHxFCaNSSsdx0rT5ObyxQSCulYgDQKKTHkiKC2rpSy+tURrMQQAwgAGAZtr20TlvX5j05SOo1ZtqDY2BCowLHcVdPXMrbcdRquGnao/CltyVtXPr+z4W511ptG2eG+q5MDHF6GRFCCPVDwbKzuvTxemNzWMy5KhMQxDVvtzpPZVx925SqBppmxAB8Iyar3tRwsUzu5+EVE0iNhYEuMTAh1zO2a3P+/U3DhVL7jQRJJG9cGrF8+u6L5d9euWbb7iETv5A2BccRQAihUUvFsI+kRv4rpzxbKe+iBKxAUBzsWz3Ja0pFXVRdqxVAAsCPzqRv1BhbOsfEEzoMTMjFrp26nPvxYYvWaL9R6qWa9vxqnylhP5bVf3K22LZdRJH/e2eqh0zs9GIihBAamACLdVJbR4lMki+XcgIwi6jzsSEV/t7TSq55delFAPy0c/wTOl1Du3dcsMR99La1wMCEXKbrWkvBp8e73VgCgJC05KQNd4jkkisNmre/u2T/0iu3J0/283BiGRFCCA2eAGCywRRmNF/z9cghBADQ7iY/Oi0mor5tankdbaUlN4KIRWusP1+iClJ7RPqTwtEYTkZjmdC4Z2zXXtnzY/V3uRzLAQDLXZ/zWqSSRay/wyslssXKNNW0/PVwtsn6y0ACD6RGhnmp6jr0PU8oF1HueNsJITRO9fq55wgxTestNMsNbObdYSfhuJUcO5VhDxBkMxAARLm/d43afWpFXWRdK98YnAAADjprWrSNGlVUgMlq7br5ql3+OY+BCTmV1WAu3X+mdP9Zxmy1beQADBbaEBWgWZRUYKbhbLGFZs5UNenNtG2fEE9Ffafe/vGcvQ2zYjEwIYTGJZOV/uJi+eCOXenvWdzUEaV2fU80hmV1LV3zGaZYJc+Xy1gCaFJwOjqoxNdzdsk1T71RyHIkH+yMltb8qqx/fZMzfwrYjR3j8s95DEzISawGU/XxS8X/75S5x59KQqW0bVqsISaQX2VYNudaq31aUislcZM8sKE3QgiNaQKABL0p2GTJUimaRBQAtLrJv0mNnlzbklzVKGaY69P3AmgLq5Vucm1KlItLbAcDExpx2rrW8m/OX/0hjzZ2H92VFAuj75qpWJR8Oe/62Es0w16saWnT/zK4gFIiTAn0FmBaQgihcUHFsEs0XZUScbZSZhEQrEBQGOx7Ve0+s7Q2sK1LCNdvNZE3jzLjchiY0EjhWLYxp7z8m/NNuRU9XyUEROiSqXH3L5R6Km2P5y00c/5qS6ddrhILyWkhagpH9EYIoXGEAIgwmf0tliyVolYsBACdVHx8SnhIS8f0sjql2SJRSLVTwl1dzJtgYELDjOO49tK6urNFtaevGJo7et1n0rToxEeWqILV9htNVjqrukVn17aJIgXTgtXSUdldAiGE0BBJWW5Bh7ZKIrqglFsFBBDEVR+PGrW7m94kDVIHk6Snq0toD38VoeHBcZy5Q1+096eWgmpja1ev+xACwn9mbNSqmd6Tg7u9pDdbs662GC2/tFsSUYIZIT4q6RgY/hUhhNDgEADhJouvhT7rJm8UCQGAI4gOhdRgpuuqmyK8VdE+bqOkSQYGJjR4HMdZ9SZTu86o0Zo0OsZsFcrEvQ7VKlJKw36VErF8mkzt1vPVGo3ubFWzmf5lBAGpkJwe6qMQC0ew9AghhEYHOcumabRlUnGOUk7b0hEHFS1dLVpjcqCXchTMnYKBCQ0MSzMWrdGsNZjadSaNlrG7J9Qrt1CfyBUzgucnkrdIP4UN7a9/m2OfluRiakaoDz6JQwihiYMAiDaaJ1msZ1WKZtEvn/9dJuupiqZYPzeXjyaFv5NQXziWtRosVoPJ0mWw6IwWrdHqWLcFhb9n4Jz4wNlxbmG+txoOgOW4r3MrPzlbbKFZ20aVVDQ9RC2myOG5AIQQQmOHkmGXaLqKZJJiudS2keW4Kw0db3136X/vTPWSS1xVNgxMCIBvgdSpN7R0GVs720pqW6/UWA0mq8HMmKzcQEK9wt8rZOGUgNmTVcE+fQ+b1Gm0vP3dpfNXm+03esrFqcFqIfaJQwihiUoAEG8wLZ8WuSW3Umv6pRvQlQbNn7+5+M97ZlMumqMXA9NIMXfqLfpBjiFBCgWMle1/v+44jqZ1hnZSSPZ6OMdxVp3RpNGZOnQmjc6k0Zk79MZ2rUmjNbZruRsPxTgOaOMASk5JRBIPhcRTKfVQJP/2TqV//90a8mrbXj+W26432W/0UUpSgrzJ0T1bNUJoAloc6CVnB/k8iBracyS1QiI0mFY68LnaKy/pWG0JGqCUzgn3K2nqqGrT2jaWNHcYzLSrOgNhYBopFr258PPvB3ds7D3zivedHOhRHIDFYhGJRFErZlzZ/aPVaGZMFtpkpU0W2mxlTBbaZOEc+Jmn+vteJAhCqJCIVTKJh0LioaSkIsfH4GZY7ouLZZ+dL7O/cUUQEKlWRY2arhAIIWRPznJndnw7uGODf7d6KG9N0EzeFyfKWnrvetyv1c+sHMq7uxYpIOImefgopXl1bfy8ohHeKqnIZbkFA9MYxnEcbbLQBrNFb6KNFtpotuhNjNl67eeCnmNqDwUpokQKqUjJ/5OJFJJeu8L1q7ZD//6J/Ly6NvuNHjLxxlmxWTc/m0MIIYQAwFshmR85qb5TPy3Y556UcBe22cDANGawDGvVmyw6o1VntOjNtMFkNZh7vWMkGGyLaYIgSInQI2KSSaMTysSUTCyUSSipiBxyhzWd2frFhbKMvGqavelZYUqQ90u3TzVaaAxMCCGEeiUkBSGeypWJIS5s8Q0YmEYt/u6Rpctg0Rr57mm00TKg9te3QhAEKaJIiYiSCEmxiJIIKYmIkoooiYgUCwmCGNwDwVthWO5o0bX/nC3puLldlIAgHp0Z85vbIgQEUdff2AQIIYSQa2FgGi04jqONFnOX3tJlyP7wQGthDWMdUoygxEJSKqIkIkospCQiPiFREhEpEhICJzUVyq9r+9fPhRU9Bv5WK6Sv3jE1YbDNGBFCCCEnw8DkSizNmDsN5k69qVNn7jAwluv9JympyPG0JKBI/vEZJRMTQoFEIY/99ZzqE3kC1z3o5TiuoL59X27l2aqmbi9RAsGapNAHp0XhKN4IIYTGEAxMzkabrXyXfpNGZ9UZB/qUTSgTC+USkUIqlIuFMgklE5Miiu+kZuslJ/Nxd1Vaoln2h9L6fbkVpc2dPV+dGer7P/PiAt3lzi8YQgghNBQYmJzBajTzE4mYNDoHR8rmCYSkWCXjO6aJFFKhXDLoBt0jzcjBeQ7eO5zdbrb2fDXEU/HUvPjbgtXOLxhCCCE0dBiYRoqpQ6etbzO1DywkkSJKrJIHzo3rrG4SqWSUZABDHLkEw0EpQB4HhRyYASiDudvNLaVYuG5mzIqEYFeNzYoQQggNHQam4Xf1x/yir37S1rY6kpMIASFSSMXucombQuwuo6RigiAiV8wYxn5qI4HloArgEgcFHBhusY+vUvrr5PClcUEy140zhhBCCA0L/E02zDoqGy+8n9H3PgKKFLvLpR4KsbtC7CZ3YevsgTJzUAFQysFlDvoYdzbOz+PuqeGzw33xrhJCCKHxAQPTMNPWt/a6nRRR/EQiEg+FSCF1Wsf+oWM5qAco5aCUg6sAzK33JADmBHnfP3ty3CQP55UPIYQQGnkYmIaZb1KEMtBbW9sKAAIhKfFQSD1VUk+lUCEZ5a2R7Fk5qAOo5qAGoIoDfX/7BwMkEzCFgFmzYpWYlhBCCI07GJiGmUgpXfzOho7KJrPOeO2n/LESkjgO2gFqAWo42PlzYQnb150kGz+AqQQkEeA5Nq4SIYQQGqSJG5g6DGb90GbkkIsod5m453ahTKJOCNHWt9eOfFoy0wz9y3RyHMsCbbGyHNfvpbEAbQANQDQSRD1BNAJhuvGSsF1H33pwKAFAEHARHBfLsT4AAEAJCBgFgx3UdejFND24ryk7HHPOIIQQGscmbmDSW+hPzhYP5QwbZsX2GpiciWa54qYO2yrLMAKSjLUy9hsBgAMwCogOiuqgyA6K7KCoTopkCAAAihDQLAvwS2KgALpNkQsASpqdZLH4W6y+FquQAwBoB2gHAIBYX3cX1wKAyUp/cbF8pb9ntwt3UJRaNexFQgghNJ5M3MA0jnEcpxcIOiny+j+S7KJI88CbmbvTjNpCq61WHwut6BGhEEIIoYkDA9OYZyGILpLUUoIukuwiBVqKOnjsUqfafRCnErOcp5VelBzW9EO+l5UW4YMqhBBCCAAwMI0hDAed/IMw7vrjsHYOWgRUl0/3XmkSxtG7QVKGDSVAqDN60rSHlZGxLAGwOsp//9Hs4S4+QgghNIZhYBpFWA6MADoAurXrMgedHHQCdML1BS1Azxw0oFtAFAduNO1OMx40407T7lZGwnFRalWZ3jhs14AQQgiNRxM0MDEspzdbLTTDBw7+0RN3I34Qtv/41ZvXbSMFGCxWnd1EsyzHsSzHcBzHAcNxXTpTCwc0gBXACkDD9WUzBya4+R8HOgA9gP5GAKJOFdNDbjJEcZwbzVz/xzBuNKNgWOz+jxBCCA3CRAxMx0vqtp260qozGYY2rMCpikby1i2pWYYdeuhxEAGgYFglzSistBvLLl+UWLD3pJTFeIQQQggND2cHJovF8s9//jMzM7OrqysmJub555+fM2eOMwtgZdj3TuRbaEfGZRyNxAAeAJ4EeAJ4AUgZprO1U8Gw/Jxt/LACid6qCuzUhhBCCA0fZweml1566ejRo4888khoaGhGRsYTTzzx6aefpqamOrMMLDvaO3/JhaTQBO4EuAGoANzg+rI7gOzGI0KeHrhih5t4I4QQQmhwnBqY8vPzDx069OKLL27YsAEAVq9evWLFin/84x979uxxWhmEpODZBQnbTl/Rmqz97z1kBAAFILT7XwwgIUDCL9z4JydAAaAAkAMoAOLvvK1430knFA8hhBBCjnBqYPr2229Jkrzvvvv4VbFYfPfdd7/33nsNDQ2TJk1yWjHuTAi+fXJgSVPHlxfLbQ26e076xt0YheiXmUdubhv+wG2Rfm4y20ukgCAIgiQIAUGQAsLQqCnZ/aPg5htCCCGEEBqLCM6JgxM+9thjTU1Nhw8ftm05e/bso48++tFHHy1evNi2MTc3l+M4sXhk59ugGVZjtAzlDB5SEUUKbvUqSzOmDv3gzix2k5k7DY7syXGcuUd7LJWXsqtN6+B7iSiyW4uuAR0OAGKKtMVNibtcMPB55Yb+tXCTijqNFiVFGjQDKLmNiCIlbrIBXXX3AnipOtu6Bn24yktp6jQMrmmd7evV80s5oMMHd4Zu3y0DOkOv32mOn+FW36gOnqGP7/N+z9Dvz0jfZ3DkR6yPMzj4E9rrGZz84dDtDAM93P4MgzjW/gwyD6V2YN/bHMdxBEG4ScVD+WwBl344wI16G3MfDgDQ80vW9+/cYSEWiyMjI2/1qlMD04oVK7y8vD799FPblvLy8jvvvHPz5s2/+c1vbBvz8vJYlhWJRE4rGEIIIYQmuL4Dk1MfyZlMpm4xiL+NZDKZ7DcmJSU5s1QIIYQQQn0b2btb3UgkEovlpicvZrOZ3+7MYiCEEEIIDYhTA5NarW5pabHfwq/6+Pg4sxgIIYQQQgPi1MAUGxtbXV2t0+lsW/Ly8gBg8uTJziwGQgghhNCAODUwLV26lGGYr776il+1WCzp6elJSUnOHFMAIYQQQmignNroOykpaenSpe+9915bW1tISEhGRkZdXd3rr7/uzDKMM11dXe+88853331nMpkSExNfeuml+Pj4W+28d+/eAwcOVFZWdnV1+fj4zJgx4+mnnw4MDHRmgccEx2uVZdn9+/cfO3asqKios7MzMDBw+fLlGzZsGOlBMcacAX2j5ufnp6en5+fnl5SU0DRdUlLizKKOTgOaVKqpqemNN944ffo0y7IzZsx45ZVXgoKCnFnaMcHxKq2srNyzZ09+fn5hYaHFYvn+++/xY/NWHK/VY8eOHT58uKCgoLW11c/Pb9GiRU899ZRKpXJygQfEqcMKAIDZbN6yZcvBgwc7OztjYmKee+65efPmObMA4wnLsg888EBJScmGDRs8PDy+/PLLhoaG9PT00NDQXvf/61//ajKZoqOjVSpVbW3tvn37GIbJzMz09fV1bsFHtQHVql6vT0lJSU5OXrhwoZeXV25u7v79+1NTU3ft2tVzKNQJa6DfqFu3bt22bVt0dLRer6+ursbABACbNm2yn1SqoKDgVpNK6fX6tWvXarXaxx57TCgU7ty5k+O4/fv3e3h4OL/Yo5njVZqenv7qq69GRkaSJFlUVISBqQ+O1+qMGTN8fHyWLFni7+9fUlKyZ8+eoKCgjIyMUd0JjENj1qFDh6Kjo48cOcKvtrW1paambtq0ycHDCwoKoqOjt23bNmIFHJMGVKtmszk7O9t+y9atW6Ojo0+fPj3iBR07BvqN2tLSYjQaOY7bvHlzdHS0k0o5iuXl5UVHR+/YsYNfNZlMS5Ysue+++3rd+f/+7/+io6Pz8vL41fLy8smTJ7/77rtOKusYMaAq1Wg0Wq2W47gdO3ZER0dfu3bNeQUdUwZUq+fOnbNfzcjIiI6O3rt374iXcgic2oYJDa+jR496e3vffvvt/Kqnp+eyZcu+//77bmM33EpAQAAAdHUNfgjacWlAtSoSiVJSUuy3/OpXvwKAiooKJxR1rBjoN6q3t/eo/ivT6XqdVCo3N7ehoaHnzkePHk1MTJwyZQq/GhERMWvWrCNHjjivuGPBgKrU3d1doVA4t4Bj0oBqdcaMGfarS5YsgVH/yYmBaQwrKiqKi4sTCH75IiYmJhqNxqqqqj6O0mg0bW1tBQUFL7/8MgDMmjVrxAs6pgyuVm1aW1sBAB9/2BtilaKioqLQ0FD739l8HioqKuq2J8uyJSUlCQkJ9hsTExNramrsuycjx6sUOW4otTomPjkxMI1hLS0tarXafgs/olVzc3MfR82fP3/27Nl88P/Tn/7UR9PRiWlwtWqzY8cOhUIxf/78ESnc2DTEKkU9K5Bf7VmBHR0dFovFwZ0nMserFDluKLW6fft2kiTvuOOOkSrccHBqLznkIJZlrVZrHzuIRCKCIHpONcOv8uOn38r27dvNZnNlZeWBAweMRuOwFHhMGNFa5X388cdnzpz5y1/+Msr7egwXJ1QpAocnlYIbVdrrzljb9hyvUuS4QdfqwYMHv/76640bN96qI8gogYFpNLpw4cIjjzzSxw6HDx+OiIjoOdUMv9p3n/aZM2cCwIIFC9LS0lasWCGTyR566KHhKPVoN6K1yh++ZcuWu++++4EHHhh6aceEka5SxHN8Uim+SnvdGWvbHs7TNRIGV6sXL1589dVX586d+7vf/W5kyzdkGJhGo/Dw8DfffLOPHfgnGj2nmuHvfDo41UxwcHBcXNzBgwcnSGAa0Vo9ffr0iy++uHDhws2bNw9HYccG53yjIrVa3dTUZL/lVpNKubu7i0QinIGqX45XKXLcIGq1uLj4ySefjIqK+uCDDyhqtAeS0V6+iUmtVq9du7bf3WJjY7Ozs1mWtTWnzc/Pl0qlYWFhDr6RyWRysEvdODBytZqXl/fMM88kJCRs2bJl9P/MDyOnfaNOcLGxsVlZWTqdztac9laTSgkEgujo6MuXL9tvzM/PDwoKwn5e9hyvUuS4gdZqTU3Nxo0bPT09t2/fLpfLnVfQwcJG32PY0qVLW1tbjx07xq+2t7d/++23ixYtsj1Frqmpqamp4Zdpmu7s7LQ/PD8/v7S0tFuHGjSgWgWAioqKJ554IiAgYNu2bXg/v1cDrVLUTd+TStXX19t3xr7jjjsKCgoKCgr41crKynPnzi1dutT5xR7NBlSlyEEDqtWWlpb169cTBPHJJ594enq6psQD5OyRvtEwYhjmgQceKC0t5QdQ3r17d319/ddffx0eHs7vsHjxYgA4ceIEAHR1dS1YsGDZsmVRUVFSqbS0tDQ9PV0sFn/11VejvJ2dkw2oVnU63YoVK5qamn73u9/ZD5geHBw8depUl5R/FBpQlQJAXV1dZmYmAPz44495eXnPPfccAPj7+69evdpFV+B6zz333PHjx9etW8dPKlVQULBz585p06YBwMMPP3z+/HnbeOg6nW7NmjV6vX79+vUURe3cuZMf0H+s/E5yGserVKvVfvbZZwCQk5Nz8uTJ9evXK5VKlUo1QRozDIjjtXrXXXcVFxdv3LgxOjradri3t/do7riNgWls6+zs/Pvf/378+HGz2ZyYmPjiiy8mJibaXrX/PWSxWN55552srKy6ujqz2ezj4zNr1qwnn3wSx/jvyfFara2tTUtL63mGNWvWvPXWW04r8OjneJUCQFZWVs+25NOnT+d/aU1MfUwq1e33EAA0NjbazyX38ssvh4SEuKjgo5fjVdrrj3lAQIDtOxbZOF6rMTExPQ8f5T/mGJgQQgghhPqBbZgQQgghhPqBgQkhhBBCqB8YmBBCCCGE+oGBCSGEEEKoHxiYEEIIIYT6gYEJIYQQQqgfGJgQQgghhPqBgQkhhBBCqB8YmBBCCCGE+oGBCSE0IrZu3RoTExMTE8PPfNKHl156id/z4YcfHrnyxNyQnp4+cu/Sk+P1gBAazShXFwAhNLJ6Ts0mEAjkcnlQUNDs2bMfffRRtVrtqrKNKmazee7cuV1dXQAwf/787du3d9uhtrZ2yZIl/HRS69ate+WVV1xQSoSQi2BgQmjCYVlWq9VeuXLlypUrmZmZ+/btmzRp0rC/y5w5c2QyGQAolcphP/lIEIvFy5Yt++qrrwDg9OnTra2t3t7e9jscOHDANvnm2rVrXVBEhJDrYGBCaAJZvnx5QkKCTqc7fvx4aWkpALS0tOzcufPll18e9vdKSUlJSUkZ9tOOqLVr1/KBiWGYb7755tFHH7V/NTMzk1+YPHlybGys84uHEHIhDEwITSDz5s3jb42sX79+1qxZVqsVAMrLy7vtdvHixS+++CI3N7e1tVUkEkVFRa1ateree+8VCoW2fUpKSrZv356Tk9Pc3CwQCDw9PYODg5OSkh566CFfX18A2Lp164cffggAAQEBJ06csB144cKFDz74oKCgQCQSzZw58/e//33PctbW1qalpfHLu3btmjFjBr/88MMPnz9/HgDWrFnz1ltv8Rt37NiRk5NTUVGh0Wj0er1UKg0NDU1LS1u3bh1/i8txycnJ4eHhlZWVAJCZmWkfmPLy8qqrq/llvg6Lioq++uqrwsLCxsbGzs5OjuO8vb35GkhNTe37jWJiYviFN99803az6qWXXsrIyACA6dOnf/bZZ7adW1tbd+3a9dNPP9XU1NA07efnN3fu3Mcff9zf339AV4cQGgoMTAhNREqlUi6Xd3R0AICHh4f9S++///7HH39sW7VarZcuXbp06dLhw4e3b9/OR5Dy8vL77rvPaDTadmtoaGhoaMjKypo2bRofmHr1ww8/PPPMMzRNA4DRaDx69GhWVlZYWNhQrmX79u38hfC0Wm1BQUFBQcHhw4f37Nkjl8sHdLY1a9a8++67AHDlypWysrKoqCh+u+32klAoXLFiBQBkZ2fv3r3b/tj6+vr6+vpvv/32jTfeGK5ndrm5uU8++aRGo7Ftqamp+fLLLw8ePPjxxx/3m8wQQsMFAxNCE45Op0tPT7eFjGXLltleOnTokC0tzZ07NyUlpa2tLSMjw2AwXLx48c033/zb3/4GABkZGXxa8vPzW7VqlVQqbWxsLCsry8vL6+N9jUbjq6++yqcloVC4du1aNze3AwcO5ObmDuVy/Pz8ZsyYERAQoFKpOI6rra09cuSIwWAoLS398ssvH3/88QGd7a677tqyZQvDMACwf//+P/zhDwBgtVoPHTrE77Bw4UJPT08AEIlEycnJsbGx7u7ucrlcq9WePXu2oKCA47i33357+fLlEolkKNcFADqd7umnn+bTUkBAwLJlyyQSydGjR8vKyrRa7bPPPnvs2LGx0kQMobEOAxNCE8jLL79s31xJKpU+++yztodfALBjxw5+YfXq1W+//Ta/PG3atOeffx4A0tPTX3jhBXd3d7PZzL/04IMPPvHEE7bDOzs7+3j3EydOtLW18ct/+ctf7rnnHgC47777li5dyj8cHJzMzEytVpuTk9PQ0GA0GiMiIuLj4y9cuAAAp06dGmhg8vX1nTNnzs8//wwABw8efOGFFwQCwU8//WTLl2vWrOEX7r333nvvvbe4uLi0tLSjo4MkybS0tIKCAgDo6Oi4fPny0G//pKen8zXm5uaWnp7u7u4OABs2bEhLS2tvb29vb8/IyOjWBRIhNEIwMCE0cS1ZsuQ3v/mNbdVoNBYVFfHL+/fv379/f7f9aZrOz8+fP39+amoq38hmy5YtJ06cCAsLCwsLS0pKSk1NJUnyVm93+fJl2/LKlSv5hcDAwJSUlKysrMFdAsuy//jHP3bt2tVr5GpsbBzEOdesWcMHpqampqysrFmzZh04cIB/ydvbe8GCBfxyYWHhH//4x7Kysl5PMri37iYnJ4df6OzstDXkspebm4uBCSHnwMCE0ASyfPny2NjY3NzcH374AQAOHjzI95IjCAIAurrU8/mDAAAFlklEQVS6bN3mb6W9vR0Ali5dun79+s8//9xiseTm5tqeqQUEBGzbts3W7qcbfogjAJDL5faPq7r13u/GvkgWi6Xbq7t27frkk09udezgblwtWbLEzc2Nv1u2f//+uLg4vroAYOXKlRRFAYDJZPrtb3/b0tJyq5P0LGqv+r66vu/YwY0vB0LICTAwITSB2HrJ/fnPf+b7z587dy4zM3P16tVw84BJixcv7vWJUnx8PL/wxz/+8amnnsrJyamqqqqqqjpx4kRzc3NdXd3mzZs///zzXt9dpVLxC3q93mQy2TJTa2trtz0Fgl8mIbA9/mNZtqamptueR44c4Rd8fHz+9a9/xcbGikSiv//9732kqH6JRKLly5fzDbqPHTsWGxtrizK253EXLlywpaX169c//vjjnp6eRqMxOTnZkbcgCIKPSiaTybbR1gvPxs3NjV9Qq9WPPfZYz/OMxABaCKFeYWBCaCL6/e9/f/jwYa1WCwD//ve/V65cSZKkTCabPHky/1Suo6PjkUcesR9HQKvV/vzzz/zdo2vXrrm5ualUqgULFvCPqObOnfvMM88AQGFh4a3eNCEhwbZ88OBBvg1TbW2t7cGTjS1aAcClS5f4t9i7d2/PGyq2pkUJCQlTpkwBALPZbLshNGhr167lA5PBYPjnP//Jb4yPj7cNB2DfL2/lypV8M3BbeuuXSqXi7x7l5eU9+OCDAHDy5MmeVTd16lT+nBqNZs6cOfaDP3Ecd/bs2aCgoEFdH0JowDAwITQRqVSqBx98kO8Qd/Xq1cOHD/ONijZs2MAPjJSTk7Nq1apFixa5ubl1dHRcuXIlOzvbx8fnzjvvBIAjR4588MEHM2bMCAkJUavVRqPxm2++sZ35Vm+6ePFiT09PPvRs3ry5oKCA7yXX88GZQqEIDQ3l77h8/PHHRUVFJpPp3LlzPc8ZFhbG7/bjjz/++c9/9vb2Pnr0KD+Q0lBMmTIlKiqKb59kGz3BfqQA+6EQ/vCHPyxbtqyurs7W1KlfiYmJp06dAoDMzMympiaJRHL69Omeu61du/ajjz7SaDQ0Td9///1Lly4NCQmxWCxVVVXnz5/nx2fCzISQc2BgQmiCWrdu3aeffsqngW3btq1YsYIgiJUrV5aVlW3btg0AKisr+0geVqv11KlT/G99exs3brzVIVKp9LXXXnv22WcZhrFarfwzQblcHh8f3/PmysaNG//0pz8BAMuy/B2joKAgoVDYrUgbN248efIkTdMsy/InlMlkt99++7FjxwZSGb1YvXr1O++8Y1u1Db/ES0hImDdv3smTJwGgvLx869atALBmzRp+5Ml+bdiw4fTp0/xTOT4Iuru7BwcH5+fn2++mVCr//e9/P/XUUxqNxmAwOHnaYISQPUH/uyCExiNPT8+7776bXy4rK/vuu+/45U2bNu3evXvVqlWBgYEikUgoFPr6+s6dO3fTpk07d+7k90lLS3v66adnz54dEBAglUopilKr1QsXLvzoo48efvjhPt40LS3tv//977Rp0yQSiUqlSktL27dvX3R0dM8977nnntdeey0iIkIoFKrV6vvvv3/fvn09m4enpqbu2LFj6tSpIpFIqVQuWLBgz549vZ5woO666y77Hn+LFy/me/XbbN26dd26dWq1WigUhoSEbNq06fXXX3fw5LNnz/7www/j4+OFQqG7u/vKlSvT09MjIiJ67pmSknLo0KGnnnoqPj5eoVCQJKlSqeLj4x966CG+JodyjQghxxH9dopBCCGEEJrg8A4TQgghhFA/MDAhhBBCCPUDAxNCCCGEUD8wMCGEEEII9QMDE0IIIYRQPzAwIYQQQgj1AwMTQgghhFA/MDAhhBBCCPUDAxNCCCGEUD8wMCGEEEII9QMDE0IIIYRQPzAwIYQQQgj14/8DKM90qv6PIsIAAAAASUVORK5CYII=;fontFamily=Times New Roman;" parent="1" vertex="1">
          <mxGeometry x="1050" y="2390" width="784" height="583" as="geometry" />
        </mxCell>
        <mxCell id="rBD3_tpfgUX2GQeDqXnd-4" value="" style="shape=image;verticalLabelPosition=bottom;labelBackgroundColor=default;verticalAlign=top;aspect=fixed;imageAspect=0;image=data:image/png,iVBORw0KGgoAAAANSUhEUgAAAxIAAAJHCAIAAACLkvdsAAAgAElEQVR4nOzdd1xTV/sA8JMFIQES9kaGgCBDlKF14agbrbSuKtrqW2ut42ft0NbX9rWt2latddRatUVxW0EURdxSFVERERkiSwh775BA7u+PI4crMzISxvP98Me9N3ecS5Kb557znHMZFEUhAAAAAADQFqayCwAAAAAA0DNA2AQAAAAAIBcImwAAAAAA5AJhEwAAAACAXCBsAgAAAACQC4RNAAAAAABygbAJAAAAAEAuEDYBAAAAAMgFwiYAAAAAALmwlV2ATmBnZ0emr1+/bmpqSmYDAwO/+eaburo6PLtixYqVK1cqunwdEBERsXDhQjw9c+bMrVu3tr6+r6/vgwcPyCybzVZRUdHU1DQwMOjfv7+Xl9fYsWPZ7O74pr/pmXaidevWBQYGtrLCuHHjfv/99849KP2davSh7VaU+L40SyKR+Pn5hYSEpKWlVVVV4YV79+4dP358Vx+6zc8J3ZYtW3x8fHbv3r1nz55WVhswYEBQUBB9SWJi4rFjxx49epSVlSWRSDQ0NAQCgbGxsa2trZ2dnY+PD3r9TWmTh4fHnDlz1q5di2cnTZr022+/kVclEombm1tNTQ2ePXTo0IgRI8irgYGB69atw9Nz5szZtGlTm4crKSmZOHFiSUkJQujAgQOjRo26fPny6tWr8atmZmbXrl1rupVMJvPy8srNzcWzf/zxx5gxY+Q8QdTCt0kkEo0bNw4v9PDw8Pf3b30nivmok18rExOTGzdudMUhupV2fGu6tDyNbNu27cCBAwghT0/PI0eOyLlVb65tOnXq1Pr160nMtHbt2p4VM3VcbW1tVVVVTk5OdHT02bNnV65cOW7cuLCwMGWX6w1ERETY1SNX8B6BFHvs2LHKLktrdu/eTYoaEBCg7OK0YcOGDdu3b4+LiyMxU29y/PjxmTNnnjx5Mikpqaqqqra2tri4OC0t7d69e35+fhs2bGjfbt3c3Mh0ZGQk/aWnT5+SmAkh9OjRI/qrDx8+JNNDhgyR51i7du3CMdOgQYNGjRqFEBo7dqxQKMSvZmRkNCoAdv/+fRIz6enpjRw5Up5jdUM993rVW40dO5a8I01fXbx4MY/HQwhFRESEhobKuc/uWPHQKfz9/X/88UfyxL3169d/8MEHSi2Rojk6OpqYmFRWVqanp6enp+OFOTk5S5cu/e9//zt//nzlFq8RbW3tiRMn4mknJydlFcPa2rp///6NFnZFedzd3bW0tPA0/t52T93kfcGqqqqCg4PJrIeHB/4f6uvrK+DoTk5O9FitqKiIRBVqamo4RCBMTEwabW5iYuLo6Nh0IZmOi4v7/vvvZTIZnrWxsTE2NkYI5eTkpKSkSKVSsib9TcHCwsKqq6vxtLu7u7a2Nnmpf//+hoaGpqamIpEIIZSfn5+WlmZhYYFfbRTENJqlR1H02KslycnJJ0+exNMff/wxnlBRUZk6deqxY8fwbFBQUNMIjF7l5u3t3Sk14jwej/yXmn6plYUUif4e9WId/NZ0NW1t7VmzZh0+fBgh9NNPP40bN06ez17vDJsOHjz4yy+/4GkGg7Fx48b3339fuUVSvPnz55MKz/j4+G+//TY6OhohRFHUDz/8YGNj4+HhodQCvsbGxmbXrl3KLgWaPHmyYqokV61apYCjdFw3eV+w4uJiUnk8aNCgNptdOtf8+fPpNxv0Nh1tbe02/0seHh6tt/sEBASQmOm3336bNGkSeam6ujo8PPzChQt4tumbMnbs2MzMTDy9cuVKT0/PRjt3d3fHYRNC6OHDhyRsIoERg8GgKCo6OloikaioqCCE8vLyXr58iV81MjKS5yft8OHD+A3S1dUdPXo0We7j40PCpsuXL2/YsAEfgpzdlStXyOzMmTPbPJA85HlTFK8bFqlLdfBbowA+Pj44bMrMzLxy5cqUKVPa3KQXhk179+4lbwaTyfz+++/fe++9pqvl5eWdPHnyzp07aWlplZWV6urq9vb2U6dOfeeddzgcDlmtUYP3F1988fvvv9+8eTMvL8/V1dXf37/RChs2bDh48ODly5czMzN5PJ6np+fq1autra3bd/TOYm9vf+TIkVmzZiUmJiKEZDLZtm3bTp8+TV8nPT39xIkT4eHhIpFILBYLBAJHR8eZM2dOnDiRwWCQ1QICAtavX4+nV6xYMXfu3P3799+4cSMvL08gEIwaNer//u//DAwM6Hu+ePHihQsX4uPji4qKKIoSCoX6+vr29vaOjo6zZ89msVioucSCpgkcgYGBpJl85syZw4cP//zzz/HssmXL1qxZQ1/Z29sbn6yKikpYWBip2umg2tras2fPXr58+cWLFyUlJUwmU0tLy8DAwMHBwdXVdcaMGej1ZDuEUGZmZtOEBnmyMfbu3fv777+HhoYWFBQYGxv7+PgsWbKEzWanpqbu2bPn3r17FRUV/fr1mzVr1sKFC+nv0c2bN8PCwhISEnJzc0tLS8ViMY/HMzMz8/DwmD9/vpmZGV6taebN+vXryZuL8wxaT/h4+vTpqVOnIiMjc3NzpVKpUCi0t7efNGmSt7c3/Xexfd8ROvp/Bnvy5An5rz5//hxPSCSS4ODgy5cvx8XFlZSUcDgcfX39IUOGzJ0719nZmb45PeXiyJEjFEUdPHgwJiamtLR08+bNCk6wwNLS0sj0sGHD6C+pqamNHTu2I629bm5u5HwjIyNnzZqFEJLJZI8fP0YI8Xi8QYMG3bt3r6amJiYmBtcG0aua5GmhKysrI4Hd1KlT8fcac3R0tLW1xd/H0tLSW7duTZgwgbx69epVUiExcOBAW1tbfPQrV67Ex8dnZ2eXlpZWVlaqqakZGxsPHjx43rx5AwYMaLM8reQ21dbWHj169OzZs2lpaTwez93dffny5S3tJyEh4cKFCwkJCRkZGaWlpRUVFSoqKgYGBi4uLrNmzSKVcG1er/B3p5Xcpuzs7BMnTty9ezc9Pb2qqkpdXd3S0nL06NFz5sxpVDVF38m1a9fOnj175syZFy9eIITs7e0//vhjeszarKVLl96+fRtPX7x4kV4bl5KSMnnyZDw9YsSIQ4cOIYSKi4uPHj0aFhb28uXLyspKVVVVLS0tU1NTR0dHLy8vd3f31g8nv4SEhBMnTjx69Cg7O1sikWhraw8aNGjOnDnDhw9vtGabPyv0ewmMfmUmF40BAwaQD6e/v39fDJt27dpF6ntZLNbWrVunT5/edLWrV6+uW7euoqKCLCkpKQkPDw8PDz99+vS+fft0dXWbbpWVleXj45OTk9PS0TMyMmbMmEHu6iQSSWhoaHh4eGBgID3nt31H7yAul7t69epPP/0Uz0ZHR2dkZJBf0GPHjm3ZsoXeEFBQUHDr1q1bt26NGjVq165dampqTfcZExNz9OhRnMqANwkICIiIiDh37pympiZeuGnTJnKjieXn5+fn58fGxv7zzz/Tp0/n8/ntO6PJkyfv2LEjKysLIXTmzJlPP/2U/FQnJCTgrwFCaNKkSZ0VM1EUtWLFips3b9IX5uTk4OyxkJAQHDZ1iqKiolmzZpGf0rS0tB07dsTFxfn6+n700UfkZ+bFixebN2/Ozs6mJ1KcPHny1q1b9L2VlZXFxsbGxsaeOHFi9+7djerG24GiqK1bt/r5+dEX4nc2LCzsyJEj+/btw21Mjcj5HWmHzMzMTz/9ND4+niyRSqVpaWlpaWlnz5794IMP1q1bRw8uiX/++ef8+fMdOXSnoN8vrVix4sMPP3RzcyPfow6iN7GRVpKEhAR8FXJ1dfX09Lx37x5CKDIyEgdJ9MQmeVrowsLCyMey6Y/czJkzf/rpJzwdFBRED5voLXQkYL106VKj60ZFRUViYmJiYuKZM2c2bdrU7M2wPGpra5cvX06CBolEcvXq1Vu3bs2bN6/Z9e/evXvw4MFGe0hNTU1NTT137tzKlStXrFjRvpLQXbhwYePGjfT2rJKSkqioqKioqMOHD//666+NImmspqbmo48+unPnDlkSGRn58ccf7969++23327lcLNnzyb/gXPnzpH7T/T62zF79myEUFFR0XvvvUcPQWpraysrK0Ui0f379zMyMjorbPr111/3799PUmsQQrm5uaGhoaGhoT4+Pj/88AOJxTv3Z+Wtt97CvxePHz/Oy8trs9G/t4VN5C3ncDi//PILiZrpHj9+vGbNGhwiMBiMgQMH6unpJScn4wSgp0+frlix4sSJE02vsBEREQghHR0de3v76urqptVC+P7MyspKX18/KioK51qWlZXt37//+++/7+DRO2748OEsFos0c0RGRuKwKSQkhPSRYbFYzs7OAoEgPj4eJ2mGhYV9/fXXv/76a9Md4i+eg4MDj8eLiorCe87MzDx+/PiyZcsQQrm5ucePH8cr83g8Z2dnNTW1/Pz87OzswsLC1kuLEzjobeH07BAnJyc2m71o0aItW7YghAoLC+lRC/1XcO7cufL/i0JCQvBNG93KlSttbGwQQk+ePCExk0AgwGXIy8vLysoisSOqT18gCYb0Jnz5ExqSkpIQQnZ2dgKB4OHDh/hScvny5du3b4vFYhcXl7q6umfPnuGVjxw58sEHHxgaGpLNORyOpaWlUCjU0NCoqalJS0vDkYpYLP7666+vX7+uqqpqbW09ceLEpKSk5ORkvBXOh8PTrTfK7Nu3jx4zOTg4CASCp0+fVlZWIoQSEhI++uijwMBAep0TJs93pCmcp1JdXU06NGhpadFbmSUSydKlS/E/DSHE5/OdnJzKy8tjY2PxEj8/P6FQ+MknnzTdOf602NjYmJiYkGapTvfgwYOmLbPz588nDWpubm6k+uHBgwe4MtLU1NTFxWXYsGETJkwQCATtPrqFhYWenl5+fj5CSCQS5eTkGBoakvqkIUOGkMDo0aNHS5cuRW+e2ISjLoQQg8FwcXFp9Or06dO3b99eW1uLELp9+3ZJSQnOE8/Pzw8PD8frcDicadOmkU2YTKaFhYW2trampmZtbW1mZib+oNbV1W3atGnUqFHty2k7cOAAiRgQQnZ2dtra2k+fPm29I1W/fv10dHQEAoFMJsvLy3v+/DluUd29e/fYsWMdHBzavF61svOIiIivvvqKXJlNTU0tLCwSExPz8vIQQsXFxcuXLz979qyVlVWjDQsKCu7cuaOnp2draxsXF1dcXIwQoihq27ZtrYdNY8aM0dfXx/u/cOHCZ599xmQy8bakylBXVxdXcJ45c4bETCYmJra2thKJJDc3F7dLtHKUN3Lw4ME//vgDT6uqqrq4uKiqqsbExOBLa0BAgI6ODg7v5PxZGTVqVFFRET3tr1FGIOHq6kquZuHh4W3e/fa2sIlYtWpVszETQmjbtm04amGz2YcPH8ZXBIqivv3221OnTiGEoqKirly50uy/eMaMGT/88AP+MZBIJE1XIGMc0OtsyQWlg0fvIDU1NS0trYKCAjyLJ2Qy2c8//4yXCASCEydO4OaS2traTz/9FFdaXLp0acmSJU0TWhGtyyi98e7evXs4bMrMzCS3DgcOHKBffJOTk+/evdtKiyRO4KD/G5tmh8yaNWvv3r1lZWUIoWPHjuGPO0VRFy9exCvY2trK2QOIlIrEEARpmyd1JAihoKAgIyMjPE1RVHx8fFRUFJ7FbcSkQrjdTfjLly/HPbd//vlnXFWOEKqurt68efO7776LV7h+/TpCqK6u7v79+++88w5e58svvzQ2Nm5UQfjTTz/99ddfCKH8/PyIiIhRo0ZNmTJlypQp9KY6ej5cK0pLS/fv309mt2/fjn/tsrOz58+fj6+wSUlJAQEBzcasbX5HmsL/Q3qzS6P8noCAABIzmZmZHT16FAeRQUFBX375JV6+f//+999/v2nwwWazf/vtNzKEQbPf647LzMxs1GSAEPLy8iLTc+fOpZ8FJhKJRCLRxYsXN2/evHLlysWLF7e7AG5ubiEhIXj60aNH06ZNI4GRu7u7k5MTl8sVi8WPHz+WyWRlZWXk/kEoFMqTUk2CeF1dXdJ1jtDV1R05ciS+65BKpZcuXcL5psHBwSRcoPe5W7Ro0Zo1azQ0NOg7OXbsGL7Bq6mpuX79ekv1Q63AA1iQ2a+++gr/S0Ui0dy5c3FY2ciUKVNmzpzZ6Ibn1q1bJOf90qVLDg4O8lyvWrJjxw7yT5g3b97GjRuZTGZNTc2qVavwFbiqqmrPnj07duxouu3IkSP37NnD5XILCgqmT5+O44a0tLSsrKxmq3sxFov17rvv7tu3DyGUk5MTERGBa7MePXpEPqU+Pj74+kyuexYWFpcuXSJVPhKJJDIyEl9+O6i8vHzv3r142szM7NixYzjTo6qqasGCBfjmx8/Pb+HChfr6+nL+rHz33Xfo9bS/lq7DuF0Yi4mJ6bth04EDB4YOHdoooQEhVFRUhJvzEUI8Hu/IkSPkJoP+nbl582bTwEUgEGzcuJHcQDe9kzYwMCC3s56ennw+H998k761HTl6pyA5pwghXKEVGxuL27kQQlwulz6mC74XIUVqGja5uLiQX1l64gU5X3qNxb59+yZNmtSvX79+/foZGBhYW1u3ns4iDz6fP2/ePPwTHh0d/ezZM0dHx4iICNKQ+kZVTW2iX4Z+/vnn0aNHm5mZWVhY6OjoODg4ODg4dOKxeDweuS4PHjyYhE3m5uY4ZkIIDRs2DIdNiPY/RwiZmZkFBQVdvXr1xYsXRUVFTe8IU1JSOtJOd+/ePbJPFxcXUkNgZGS0ZMkSUnN58+bNpv//Nr8j7UNPE1myZAmpeJsxY4a/v39MTAyqT6ymp1pj77zzDn3Yp6bfa8Xg8/nHjx/fvn37uXPn6IMCYFVVVT/99BOPx2v3R9rd3Z2ETQ8fPpw2bRruN8fhcFxcXFRUVJydnR88eFBeXv78+XP6L9PgwYPlqfwm92MttYn7+PiQytqgoCAcNp07d46sQE8GNzMzu3z5ckhISHx8fEFBgVgsprfdIIRSUlLkO+/X4KQ3PG1gYLBo0SI8bWpqOn/+/J07dzbdxMjIKCwsLCgoKDY2Njc3VywW06+i7S4JUVhYiDvrIIQ4HM7atWtxxY+qquoXX3xBWttv374tk8nwS3Tr16/ncrkIIV1dXWdnZ/Ifzs3NbSVsQgjNmjVr//79+FyCgoJw2ESaaxgMBm6hQ7TrXmZm5o4dOxwdHc3NzS0sLPh8frNNh+1w9+5d0kDJYrF+/PFH8hK+PiCEpFLpnTt3fHx8Ov1nhf6JbbMZBPW+sInH4+H/fllZ2Ycffnjw4EFXV1f6CiKRiHz9ysrKWhqqgV6vQDg4OKirq7dydAcHB3r3RQ0NDfyWk5yhjhy94yorK0tLS8msjo5Oo2PhhmT5i0SveabfF5LzNTAwmDt3Lu6TfOfOHdIGr6WlNXTo0AULFshT+d86X1/fv//+G9cQ4Awt0kLH4/HeNNmo9QFRhwwZMmrUKNxOdOnSpUuXLuHl+vr6I0aMWLRokTyZqnIyNzfHV0OEEL2dnn7fT19O6kjEYvHChQvJhbhZ9Ly6dqDXmtBv1BBC9P9AS1+i1r8jXVEkHDa1VCTFdCmVZwRFgUCwadOmL7744v79+5GRkVFRUc+ePcMNW9jff//d7rCJXu0aGRmZmpqKAx1HR0dVVVWEkLu7O24ZpFc5IPla6BBCpNahpYukl5eXUCjEUcuTJ09evnwpFosTEhLwq/ThmiiKWrlyZbMDYxLt+wyTW0SEUP/+/el567ghvqkffvih9T6b5eXl7SgJQY9QjY2N6RdSa2trDoeDvxoVFRUlJSWNKr14PB49SqBv22alqYmJyfDhw//991+EUGho6LfffstkMi9fvoxfHTZsGMl8nT179unTp7OysqRSKUnzYjAYVlZW48aN+/DDDzs+mAL9i4nzEVtZrdN/VuifWPpPZEt623CXO3fu1NPTw9MVFRVLlixpNICbnJodTK/NpvRGVdP072THj95xd+7cIVXBSO7x6zDSPExHP9+WTvZ///vf7t27J0yYQN4XhFBxcXFISMiCBQtavzLKQ09Pj2T9X7x4MTc3l3Rmnjp1authbjv88ccfW7ZsGT16NP0GJS8vLyAgYNasWU+fPu2sA9Fzgem3mG0muBw7dozETAwGw9HRcfz48RMnTqRXFja6cX9T9M3fNAmvs74jnVgkxQz7JD8NDY2333573bp1p06dCg8PX7BgAXkpLS2NHkW9EZwnh6eTkpLIV4/8xpDE3kePHr1pPjii/Wa3FNCoqKh4e3uT2aCgoJaGawoNDaVfGWxtbceOHTtx4kR66nEHP8NyiomJocdMFhYWY8aMmThxYsc7VTTrTT+6jSr23vTbNGfOHDxRVVV19erVGzdukBCQVDUhhHR0dM6dO7dmzRpXV1cyyBxFUcnJyX/++ed7773Xwdsw+ZGfoc79WaEHvvJ0wuhttU3W1tZHjx5dtGgRbqaprKz86KOP9u3bN3ToULyCiYkJHqEEIWRlZUVqreXRtIL0TXXk6B1UVVVFb9l1cXHBNxP07ksjR45s1GekU0yYMAF3nKmqqsrMzAwPD9+6dWtdXR1FUYcPH279sRjyXEcWL1589uxZiqJqampWr15NvgOd20KHsVgsHx8f3DRZXl4uEomuXLmCH70ikUiOHz/etF1Ywej3CTt27CD9affv30+yT+ja0fmA/pkhPRYx0q230WpdzdTUlCSlJSYmDh48WP4idfx73Slyc3MbjdyBENLU1FyzZs3Ro0fxLIvFanegyWAwBg8ejBtx8FcPLydRkaurK67biIiIIFVHampqcrY+6+rqFhUVIYRwYnKzfHx8SBRy/vx5eo0IvYWO/hn+/PPPP/roIzwdHBxMj+fageQjIoSSk5PpzV6Nssow+vif8+bNw+kyCKGoqKhmH7fQjm8TvckpKyuroqKC3OzRhznl8/lNM8Y6aMyYMaSjQFBQEMk01dHRaXRZFggEy5YtW7ZsGUVRRUVFqampfn5+V69eRfXDHXVwzA76F3Pu3Ln/+9//2tykIz8rjdA/sfJ0Y+8W14vOZWFhcfToUfJZrKqq+vjjj+/evYtndXR0Bg0ahKdTUlL+/PNPegVMbW3t/fv3v/7669bbONpNWUePi4tbuHAhuS6wWKwvvvgCTw8cOJBcrO/evUtPNUAI1dTU3L59e/Xq1a0Mu9CK6urqffv2kV9WHo9nY2MzY8YM3CiAXs/oahZpqEItp79YW1uT1FqSl+3k5NRsDntHZGVl+fn5ZWRk4FkNDQ17e3t6OyD9dEjJi4uLuyjLuFn02giSFZ6amtpSRyHyXiC5E4yGDRtGzu7JkyeksTI3N5fkYKHX8527Gv1Yf/31FzmR4OBgUgXI5XI7KxWjK+zateu99947c+YMvVcmQoh+c2Vtbd2RPrb02hr8WWUymaTWmcvl4q8MfVhRFxcXOUeSI1+3/Pz8RqdAODg4kK4SGRkZ5G0iwzVhzX6G8/PzcQpzRwwcOJBUueXk5JAvRVZWVqMO7Ri97ZiUpLy8vNnsbCTf9aoRHR0dcq8lkUh27NiB840kEsm2bdvIaqNHj+70+J7NZpNEyfDwcNLaNXPmTPqbfv/+/XPnzuH3lMFg6OjouLm50evbSFpbuw0bNoz8e8+dO0cfUgEhVFFRERIS8p///AfPvtHPijzvCP3eT55nIfS22ibMzMzM399/0aJF+BdOLBZ/8sknu3fvxoOArV279oMPPsDfzO3btx85csTW1lZFRaWgoCApKQlXA3biADyNKOzox44du3XrVnV19cuXL+ndqplM5oYNG8gFlMlkfvHFF7hjp0wm++qrr3bt2mVlZcVkMvPy8pKTk/FPPgmz3ohUKt25cyduObW0tMSd4Z89e0ZaIdtM3+vXrx+TycTXkXv37s2ZMwcHeUuXLqVHRUuWLGk0nFL7qpqaHYBAW1sb32WWlpZu2bJly5YtxsbG5ubm6urqlZWV9BiXfjpWVlZxcXEIoaqqKm9vb5xIMXbsWNLfrYu4uLiQ++CVK1e6ubnV1dVFRUW11LhD79X8+++/P3z4EN/s/vLLL/SIik4oFP7nP/8h/e/WrFlz8OBBTU3NmJgYUl1vZWVFrsgK8N577x05ciQ1NRUh9PLlyylTpjg5OeHRqsg6H330UUf68HdQswMQoNd798TExMTExPz3v/+1tLQ0NjbmcDhpaWn4pLAO/kubNrfZ2trSE2Lc3NzIjUdLm7TE09OTPNMwOjq6pREXfXx88KAhjRbSZwcNGnTixAk8/eOPP4aEhKioqDx58qTZVIE3oqKismjRIvI/37JlS2BgoLa2dnR0NEk9blQSMv3XX389fPhQKBTiYVGb3b+c16tGPvvss8WLF+Otjh07FhYWhgcgID/zampqnTI6VFM4MZyiqLq6Ohwr05PBsYSEhC1btrBYLAsLCyMjI9xrj+QLotevIe2Da7PwMDdisXjJkiVWVlZmZmYymSwnJyc1NZV++XqjnxUrKytSDz1nzhx7e3sOhzNo0CB6p1T6Z16eO6veGTYhhExMTHBrHU4uq6mp+fTTT3ft2jV27Fh3d/dt27Zt2LABX+LxMFmNNu+slIumFHb0Z8+eNW2UMTIy+vHHHxsNRuft7V1SUvLTTz/hW6tme0p3sEjNnqZQKPy///u/1jcUCAQTJkwgiYpPnjzBE42ewODu7u7s7EzqFTQ1NadOndqOcjY7AEHTEYyysrLouaVkNXI/hBB67733SJ8ykuSogIcu+fr6BgUF4WHApFIpHhRHKBTOnj37zz//bLr+iBEjjI2N8elIJBJSL7tly5aWwiaE0IoVK0pKSkjjET06QQjZ2tru27dPkV3SVFRUDhw4sHz5cnzjWFFRQUYDwnx9fclYr0rR7NeKjlQjURSVkpLStH+Wt7e3r69vR8owcOBA0mkGaxQVubu74wfCt7RCK7y8vPAQBgihO3futBQ2eXt7//LLL/RfwUbDNSGEpk6devz4cXxDIpPJcDKT3kUAACAASURBVJsdl8tdtWoVvatv+yxdujQqKgqnQiOEcE46k8mcOXMmGdSbcHd3nzBhAkmXxLECi8Vau3YtvSqIkPN61ciwYcO2bNny7bff4v9eRkYGqdJGCAmFwu3bt3e833GzTE1Nhw8fTq/d8fT07NevX9M16+rqmr08jh49ulOeVr5s2bKKiopDhw7h8LHpV6Dpb5A8PyuzZs3CjYkIoezs7Ozs7KaHJqOfDB48WJ5Mx14bNiGEDA0N/f39P/jgA/xOS6XSVatW7dixY8KECZMnT3Zzczt9+vTdu3eTk5MrKipYLJaurq6lpeWQIUPGjx/fqDNO51LY0VksloqKiqampr6+vo2NjZeXV0uPKvT19fXy8jp16tT9+/fT09PxAwT09PT69+/v7u7+9ttv03MC5Mfn83fs2BEVFRUTE5OXl1dSUiKRSNTV1c3Nzd96660FCxbQE/pasnnzZmNj42vXrmVnZ7fS32rx4sXk2zJjxoxmhzXvoH79+m3duhX3byooKCgpKamrq9PU1LS0tPTy8po3bx79xn3+/PkMBuPMmTOpqakdv0uWn0AgOHXq1M6dO2/evFlcXKylpTVixIjVq1e3NDCSqqrq4cOHd+7c+eDBg6KiInqrcSsYDMZ///tfb2/v06dPR0ZG5uXlSaVSgUAwYMCASZMmzZgxQ/Hd+M3MzM6ePRsUFBQaGpqQkFBSUsJmsw0MDAYPHjx79uxGPWq7oQ0bNowfPz4iIiIuLi4jI6O4uFgsFnO5XH19fUdHxxkzZnQ8DZnNZuOHqJAljfqFDBkyhD4iLpvNbjpwZUuEQuH06dPxI5suXbq0bt26Zu+1dHR0Ro8eTQbOQK8P14RxOBw/P7+9e/eGhITk5eVpaGi4u7uvXLkS5051EIfD2bdvH364ysuXL/GDZT7++GOpVNo0bEII/frrr3/99VdAQIBIJOLz+c7OzsuWLTMwMGg2bEJyX68aeeedd9zd3U+cOHHv3r309PTq6mo+n29paTly5Mh58+bhXs9dZPbs2fSwieSJExMmTGAymU+ePElMTCwuLi4tLcVNdXZ2dpMnT/b29u6s1sPPP/982rRpZ86cefTokUgkqq6uVlVVNTQ0tLW19fDwICPLv9HPyujRo3/99dcjR448f/682b5W8fHxpIVBztsShmL6IwDQ1chQeAwGIzg4uPs88xyAPiI5Odnb2xtHXfv27euUSggAutSPP/6IU9xMTEyuXLnSbLVCI725tgn0BWFhYYmJidnZ2f/88w9eMnbsWIiZAFA8a2vrOXPm4Adf7N+/H8Im0M0VFRWRH46vvvpKnpgJ9cqedKBPuXTp0i+//HL06FGcFqCtrb1hwwZlFwqAPmr16tW4xe3JkyfNdtEHoPs4dOgQbrnz9PSU/8kc0EgHerZ169YFBgYymUw9Pb2hQ4euXLmSDG4LAAAAdC4ImwAAAAAA5AKNdAAAAAAAcoGwCQAAAABALhA2AQAAAADIBcImAAAAAAC5QNgEAAAAACAXCJsAAAAAAOQCYRMAAAAAgFwgbAIAAAAAkAuETQAAAAAAcoGwCQAAAABALhA2AQAAAADIBcImAAAAAAC5QNgEAAAAACAXCJsAAAAAAOQCYRMAAAAAgFwgbAIAAAAAkAuETQAAAAAAcoGwCQAAAABALhA2AQAAAADIBcImAAAAAAC5QNgEAAAAACCX3hA2JSUlJSUlKbsUAAAAAOjlekPYVFNTU1NTo+xSdBWKosrKyiiKUnZBlADOHc69r4Fzh3Pva3rcufeGsKnXk8lkyi6C0sC5901w7n0TnHvf1LPOHcImAAAAAAC5KC1s2rdvn52d3bRp01pZJzc3d/Xq1W5uboMHD/7kk08yMjIUVjwAAAAAgEbYSjlqTk7O/v37eTxeK+tUVlYuXLiwvLz8448/5nA4fn5+CxYsOHfunJaWlsLKCQAAAABAKCds+umnn1xcXGQyWXFxcUvrHD9+PC0t7cyZM87OzgihkSNHent7//3335999pkCSwoAAAAA8IoSGukePnwYGhr69ddft75aaGiok5MTjpkQQtbW1sOGDQsJCen6AgIAAAAANEPRtU11dXXff//9e++9Z2dn18pqMpns+fPn7777Ln2hk5PTnTt3Kioq1NXVm27Sg7ovvhGqnrILogRw7nDufQ2cey8499raWolE8kabUBQlFovZbDaDweiiUnVbijx3DofT+oHkKYOiw6aTJ09mZWX5+fm1vlpJSYlEItHT06MvxLN5eXlNwyaZTFZaWtqpJe0uKIqqqqpC8r2dvQycO4Jz72Pg3FFPPneKovLz88vLy5VdENAiFoulra2toaHR7MdMKBS2uQeFhk3FxcW7du1avny5trZ262vi4StVVFToC1VVVclLjTCZTIFA0Hkl7UbwvZdAIOi5l5J2g3OHc1d2WRQNzr1Hn/vLly/Ly8tNTEzU1dWZTBjfp3uhKEoqlRYVFeXn58tksn79+rVvPwoNm3bu3CkQCBYsWNDmmjhCalTPiQMm/FJTPfeb1iZGPWUXRAng3OHc+xo49x567rW1tYWFhSYmJoaGhsouC2iRUCjMzs7Oysri8Xj6+vrt2IPiwuG0tLTTp0/7+vrm5eWJRCKRSFRTUyOVSkUiUUlJSaOVhUKhiopKfn4+fSGebd95AgAAAF0H3+c3m3oLuhVNTU2E0JUrV7KystqxueLCptzcXJlM9sMPP4yrFx0dnZaWNm7cuL179zYuFpNpa2v77Nkz+sKnT5+amZnBhxIAAED3BG1z3R+uziwuLn706FE7NldcI52NjU2j8Gjnzp2VlZXffPONmZkZQigrK6u6utra2hq/OnHixO3bt8fExDg5OSGEUlJS7t+/v3jxYoUVGAAAAAC9koaGhkgkEovFXC73jTZUXNikra09fvx4+pLDhw8jhMjCr7766sGDB8+fP8ez77///pkzZz7++OPFixez2Ww/Pz8dHR0ImwAAAHRzMooqqX6zMQg6TqimwuyZaWFKwWKxamtrpVJp9w2b3pS6urq/v//mzZv37dsnk8k8PT3Xr1/fZhc8AAAAQLlKqiVjfrug4IPeXO2tzWu+yxToRMpshfX39w8ODqbPkqomzNDQcNeuXZGRkVFRUX/88Ue7uwsCAAAAoN1EIpGdnV1AQACe3b17d+tjVtvZ2e3evbvdh/P19fX19W335l0KktcAAACA3m/ZsmUuLi4VFRVNX1q7dq2jo2MrT4ntOklJSbt37xaJRIo/dPtA2AQAAAD0ftOnTxeLxdeuXWu0vLq6+saNGyNGjNDS0pJzV5988snTp087pVRJSUl79uzJzMykLzx06NChQ4c6Zf+drvvmNgEAAAC9wPoJg9RVOZ2+24oa6ZYrT+Rff+zYsXw+/8KFC++88w59+fXr16uqqqZPny7/rthsNpvdhfFDo2eEdCsQNgEAwJvJKK5IL6pgMBCLyVRlM231hTwVuJaCFqmrcroibHpTXC53woQJFy5cKCws1NHRIcuDg4P5fP6QIUN++umnO3fuiEQiBoMxePDgzz//fMCAAc3uavfu3Xv27CHpyBKJZNu2befPn6+pqfH09Pzuu+/oK2dmZh44cCA8PDw7O1tNTc3T0/PLL780NTVFCAUEBKxfvx4htHDhQrzykSNHPD09cWKTv78/XlhYWLh9+/Zbt26Vl5dbWlp++OGHM2fOxC+JRKJx48Z9+eWX6urqBw4cyMnJsbOz+/bbb52dnTvvP/ca+KoDAIBc4rKLrz4X3UzMSi187VmtqmzmqP5Gk+zNRlgbcTksZRUPgDZ5e3sHBgaGhISQp5yVlJTcuXNn6tSpeXl5165dmzRpkqmpaUFBwalTpxYsWHDx4kUDA4M2d/vNN9+cP39+2rRpgwcPvn///tKlS+mvxsTEREVFTZ061dDQMDMz88SJEwsXLrx48aKampq7u7uvr6+/v/+yZcusrKwQQmTsRkIsFvv6+qanp8+fP9/U1PTy5cvr1q0rKytbtGgRWSc4OLiysnLOnDkMBuPgwYMrV668du0ah9MloSqETQAA0IacsqqtV5/cTGz+UQw1tbKrCZlXEzK1eKpfjXeZ5GDWQ5+qBnq9oUOH6unpBQcHk7Dp8uXLUqnU29vbzs4uNDSUjHI+Y8aMyZMn//PPP59++mnr+0xISDh//vz777//7bffIoTmz5+/du1aer94Ly+vSZMmkdkxY8bMmTMnNDT0nXfeMTMzc3Nz8/f3f+uttzw9PZvd/6lTp5KTk3/55RfcjDh37lxfX9+dO3e+++675KkhWVlZV65cEQgECCFLS8vly5ffuXNnzJgx7fsvtQ5SwgEAoEV1MurYwxczD1xpKWaiK66qWXf+wZqz4fkV1QooGwBvisViTZ06NSoqivRcCw4O1tXVHTZsmIqKCo6Z6urqiouLeTyepaVlXFxcm/u8ffs2Qog+XgC9HgghRMaTlEqlxcXF5ubmmpqa8uwZCwsL09PTmzZtGp7lcDi+vr5VVVUPHz4k60yZMgXHTAghNzc3hFBGRoac+39TUNsEAADNq6iRfhYQHpGW1/QlHofNYTNlMqpSIpVRr71080VWZEb+1umew60NFVRQAOTm7e3t5+cXHBy8bNmynJycR48e+fr6slgsmUx25MiR48ePi0Siuro6vLJQKGxzh5mZmUwm09zcnCzBzW2EWCzev39/QEBAbm4uRb36tpSXv9bS3fr++/XrR3/YH27Ioz+I18jIiEzj+KmsrEzO/b8pCJsAAKAZhZXi5afuJOSW0BfyVdjDLA2cjLXNtdXxgywqa6TRmUWR6flJBQ2X6TKxdNU/d3+a4Tl+gKmiyw1AqxwdHa2srC5evLhs2bLg4GCKory9vRFCf/zxx2+//fbuu++uXr1aIBAwmczNmzeTKKcjvv/++4CAgEWLFg0aNEhDQ4PBYKxZs6ZT9kywWI1zCjt3/3QQNgEAQGOikspPTv6bXvzawIBDLfSnO/Xjv94liq/KecvK4C0rgyeigjNRKRU1tXh5rYz68lzE99NkUx3NEejbKmqk3Wq33t7ev/32W0JCQnBwsIWFBe50Fhoa6unpuXnzZrJaWVmZPCM5mZiYyGSy9PR0UsmUkpJCXwGnMa1btw7P1tTU0Kua2kwENDExef78uUwmIxVOeP/GxsZtlq0rQNgEAACvySmr+vDorbzyhvwkdVXOh0Nt++sJWtlqkKlufz3B6cfJ0ZlFeEkdRX1z4YFUJnvH2aJLCwy6uTcaXUkBcNi0a9eu+Pj4lStX4oUsFoteQxMSEpKbmyvPM81GjRq1Y8cOf39/nBKOEDp8+DB9hUZVQf7+/qQRECGkpqaGWm2zGzVq1J07dy5duoTTm2pra/39/Xk8nru7e5tl6woQNgEAQIPKGunKM3fpMZMOX/WTkQ566mptbquuyvlgqN0/USl3U3LxEgqhTZciTQQ89376XVViAN6QmZmZq6vr9evXEUK4hQ4h5OXltXfv3vXr17u6uiYmJl64cMHMzEyevdnb20+bNu348ePl5eWurq73799/+fIlfQUvL6+goCB1dfX+/fs/efLk3r179JQpe3t7Fot14MCB8vJyFRWVoUOH0seUQgjNmTPn1KlT69ati42NNTExCQ0Nffz48ddff0260SkY9KQDAIBXamWyL89FJOaVkiXGAt5qLyd5YiaMyWDMcrUa3b8hQbWOor4IvJ9VWtnJZQWgA3C05OzsTOqTli1btnjx4n///ffHH3+MjY3dv38/Pc+6dZs3b/b19f3333+3bdsmlUr//PNP+qvffPPNjBkzLly4sHXr1ry8vL///pvP55NX9fT0/ve//xUWFn7zzTefffZZUlJSo51zuVx/f3884tTWrVtLSkq2bNnSqLOeIjG6Lm1KYWJjYxFCAwcOVHZBugRFUaWlpQKBoA+OBAPnDueu4ENvuRJ1MjIZT7PqZHZ1te/pqDNyimWVYqpaIquuYahyWBo8poDH1hGo9DdW6afPYDVz80lR1PmYlzdoYxbYGQgP+3qpcdqo4If3veeee1VVVXx8vL29PY/HK6qqGfPbBQUX4OZqb22eqoIP2hPhdyouLq64uPjDDz/U0NB4o82hkQ4AABBC6NzTtJORyVyJ1DanyD6zwLi4nEVRVa1uwlDlqFgb8dxseZ4DmLRfLAaD4e3UL7e8Ojb71SPln+eWfHcxcusMjx4aE4A3IlRTubnaW/EHVfAR+yYImwAAAKUVlh86FTb9eYZ1bjFL7jp4qkZaE5deE5decuKW2pD+6uNdVa1f9e5hMhi+HjY7bsSQNKnL8RnDrQymQ3p4H8BkMKDip7eC3CYAQF+XE/vyn5W/z74dbZtTJH/MREdJa6vuJ+T9cCJ/Z6Ak/dXwmGoc9n/eGsBlN3Qj+vladG5Z6xVYAIBuDWqbAAB9V01ZVeTeC8kXH7T0tFKWtgZbX8jUUGOochgcNlVbS1XVyCrEtXklda+P6oSJo1PE0Sk8zwHCeV4sAd9AQ22+e/9D4a+ez1VeI/3uUuTvc0ZAUx0APRSETQCAPio9LObB9rPVhU0GjGExVSwNVe1MVcz1GSotXiRlVTXSzIKa5yJJag56/QErVREJ4tg0rQXj1DzsnE103M31Hqbn45fupeYGRqf5DLLs7LMBACgChE0AgD6nViyJ2HY25fKjRstr2CxVV2vtITbM14cCbxaTp6pqY6JqYyKrqhHHp1dHvqCqJeRVWYW48I+Lag+ea304wWeQZWJeaan41avbrkcPszQwEvA68YwAAIoBuU0AgL6lIrsodPmeRjGTlMl4ZqJb7D1U9y0HeWImOiZPlTfERvuDCbxh9o1qp6ofJ+VuOsbOLZ4zxJosrJTUbr8R3ZFTAAAoC4RNAIA+JPtR4qX//FqUmElfmKPJvzbQsmKA2UAz3XbvmaHC5nnYaS16W6X/a4/KqssvzfvhuKUo39OiYaDwqwmZEWl57T4WAEBZIGwCAPQVadejrq89UFPa0JdNymQ+tDS8Z2Mi5aqOsDLqeKY2k6eqOdVDY4o7gzaIDiWpLfz9woSMXD6noVfdT1efSOtkHTwcAEDBILcJANAnvDh///4v/yDa+ALlXJVwa+MKNVWE0GBzHSGv00YLVLUx4RjrlAVH1OYUk4XV5+/PH2b/p5YAMRgIoeSCstOPk+e723TWQUH3Qclk9OhcMVQFPAYTqkK6HIRNAIDeL+7k7cg95+lLcoTqDywNa1kshJAun+tsrNPCpu3E5HMF746ouPW0Jrbhsaaa4fEzbEyDbExx5LTv37hJDmY6fG7nHhooXU1p1RnvbxV80FkX/sfVUs7TbfsUiEwBAL1c/OmwRjFTsaXhPWtjHDMxEBrV35DJ7PyBlBhslvq4QfxRTvSFNi9EE58m40qv8hrpvn/jOv24AICuA7VNAIDeLDnk0aNdQfQlPA+7gDoK1acxDTTS1lVX66KjMxgMNVdrhiqn4tpjVN886CTKF3PYtx0sEEKB0amLPG3NoJIAdD07O7tWXj1y5Iinp+cb7bC6uvrgwYMeHh5vumGPBmETAKDXyrgTG771FH2JxSQ3/2opqhTjWTUOe0gHes/JietgzuCwyi8/IqNiuqdmV6lyHlqb1Mqo38Nit8zoQ786QFl+/vlnMh0UFHT37l36Emtr6+Y2ak11dfWePXtWrFgBYRMAAPR4eU9T/914hKL1VrOcNOS5gVZ+bDpZ4tlPT5XWu63rqNqYMFissuAIkpM+OiG9SpUTa6ofEpfx4TA7W32hAooBlML9Mx9OFzzZV1pV83BHgPzrz5gxg0xHR0ffvXuXvgTICXKbAAC9UEVO0a2v/eoktWSJ2ShHTQ+7KwkissRQQ62/vkBhRVKxMlR/25W+ZOLTZLPCUgqh3bdjFVYMoHgcnqqKulqn/3ViKCaTyfz8/KZOnerk5PTWW29t3LixtLSUvBoTE7NkyRJPT09nZ+exY8euX78eISQSiYYNG4YQ2rNnj52dnZ2d3e7duzurPN0Z1DYBAHobaVXNrXV/15Q0PGrXcIiN1WT3ow9fSOornxgIvWVlwFTsI3W59uay6pqqf18FSUwKeT9O9B/hHJaUHSUqcDXt8uZCAJq1cePGwMBAHx8fX19fkUh07NixuLi4EydOcDicwsLCJUuWaGlpLV26VFNTUyQSXb16FSGkra393Xfffffdd2+//fbbb7+N2sqd6jUgbAIA9CqUTHZv88nipCyyRNvO1NZn+MviCvI8XYSQvaGw6zLBW8EbbENV1lQ/Tno1K6md8ej5ybcG7g2LPfj+aMWXB4BHjx6dOXNm27Zt3t7eeImnp+d//vOfy5cve3t7R0VFlZaWHjp0yMnpVZ/QNWvWIIR4PN7EiRO/++47Ozu7PtXYB410AIBeJebI9fRbT8ksT0/gMM+LyWIEPkklC1VZzCHmesooHUII8UYM5FgakFnDssq3Y1IepuVFiQqUVSTQl12+fFlDQ2P48OFF9QYOHMjj8SIiIhBCGhoaCKFbt25JpVJll7RbgNomAEDvkR35IvpQKJllc1UcF41nc1Ui0/NTi8rJclczPTWO0q5+DAZDY6Jb6cnbdfXNiAMzC7K0NA7cjd87e4SySgX6rJcvX5aXl+NEJbrCwkKEkIeHx8SJE/fs2ePn5+fh4TF+/Hhvb28VlU4bUr/HgbAJANBLVBeX3910rOHxKUyGw/wxPF2BpK7ufAxtqG6uykAjJXdbY6pyNLw9S0/dpuqT1r3iXvpra8aOHGjKg0YAoFAymUxHR2fbtm2NlmtrayOEGAzGrl27njx5cvPmzX///ffrr7/++++/T506xefzlVFY5YOwCQDQG1Ay2d3vj1cXNlQpWU0Yom1jghC6mZhVXF1Dlg+10Gd1g0d3sbU11CcMKQ+OwLMcmWzakxeHwmK/neTU+oagx5FW1bS9kvJ2a25uHh4ePnjwYC63xef8DBo0aNCgQWvWrLlw4cLnn39+6dKlWbNmdfzR1z0RhE0AgN4g9tjN7AeJZFbL1sRslBNCqEwsuUYbdMBEwO+n3V2G5Fa1NpK6WIqjXyVd6ZdVpV+MSHa3HCxQ3LAIQAHeaHQlxZs8efLx48d///33zz77jCysra2tqqrS1NQsLS3V1NQkEZK9vT1CSCKRIITU1NQQQmVlZcootdJA2AQA6PEKEzKeHLxMZlU01Oxnj2IwGQihi7HpNbRBB4Za6HerW2T+CEdJRoGsPu/KLTU7KDBi8Fof5ZYK9CkeHh5z5szZv39/fHz88OHDORxOWlra5cuXv/nmm0mTJgUGBp44cWL8+PHm5uaVlZWnT59WV1cfNWoUQojL5fbv3z8kJMTCwkIoFNrY2Nja2ir7bLochE0AgJ6trkZ698eTDaOBMxj2c71U1NUQQpkllfdTc8madvpCHfUWmyGUgsFmaU52Lz5xk1H/3BWD0Edp80ZbmsAYTkBxNm3a5OjoePLkyV9//ZXFYpmYmEyfPn3w4MEIIQ8Pj5iYmEuXLhUUFGhoaDg7O2/bts3MzAxv+MMPP3z//fdbtmyRSqUrVqyAsAkAALq76EOhpak5ZNbcy1nL2gghhBB17mlafX444jCVOehAK9i6mty3BtbceYZnNaslIdsDlu9YqtxSgd5t48aNGzdupC+ZPXv27Nmzm67p4OCwffv2lvbj6uoaENCtmyA7HYRNAIAeLC8mNfbELTKrbqRtMW4Qno7NLnmeV0JecjHR4at20yue+mDr4oR0XsGrHBH1B89THr2wcrNRbqlAu6kKeLMu/E/xB1XwEfumbnoRAQCANtWKJfd+PElGHGCwmAPmjGKyWQihOhkV9LRhfEu+CtvZRFs5pZQDg8EQvj24+uRtFkUhhBgI/bv5ZL9T61nKG1wKdASDyeRqdZeeB6BzKb8XLgAAtM/Tv6+U00bWtnjbVd3wVWx0LzUnp7yavOTeT4/N6taXO019YZ6tCZll5pVEH76mxPIAAJrVra8jAADQkqIXWXEnb5NZTXM9s5GvRjyqltaGxKaTl3T53P56PaBLv9Fb9sW0Z9rHHr1RnlWoxPIAAJpSaNj04sWLVatWjRs3zsXFxdPTc/78+Tdu3Ghp5YCAALsm8vPzW1ofANB3yOpk938+Q3rPMVhMu3dHMOvrk67EiyrqR99GCA2z1Gd2p0EHWqKryRc5WsrIfG1d5J7zSiwPAKAphTacZ2VlVVZWzpw5U19fv7q6+sqVK5988smmTZvmzJnT0iarVq0yNTUls5qamgopKQCgW0sMvFsY31CfZD7amW+ghacLKsW3k7LJS5baGkaCHvMUiP52Jilpuf3zivFsRtiz7IeJRu69v1N3r0GRZ/uA7qqD75FCw6bRo0ePHj2azC5YsMDHx+fvv/9uJWwaNWqUkxM8agAA0KAyryRqfwiZVdPVNB/jTGaDnqbVyl5V2bAYDA8LfUWXrwNMhfyHVkZmRWWqtXV4ycPfzk3zW4vz3EF3xuFwEEJSqVTZBQFtwEOc19bWtrlms5SZ28RisYyMjMrLy1tfraKioq6uTjFFAgB0f5F7L9TSnjFnO3M46XH2Ir80OrMhH8jBSEug1pMe1c5gMGxMtGJpY12WpuU+D7irxCIBObHZbDabXVRUpOyCgNZQFFVQUCCRSNod4Cqhd2tVVZVYLK6oqLhx40ZYWNjkyZNbWXnhwoVVVVUcDmfEiBHr1q2zsLBoac3eWjVK1VN2QZQAzh3OvamcqKSX15+QWcMhNlrWhghRCCGZDAU8aRh0gMtmDTbVQT3qf0ghZKnFf2ygVZxfolX/oNbov0ItJw5R1ezlo/L0gs+8sbFxenp6dnY2/SFuoJugKEoikRQUFJSWlhYUFFAUhd8j+kdOnndNCWHT1q1bT506hRBiMplvv/12o4FKCS6X6+Pj4+npqa6u/uzZMz8/v7lz5wYGBhoZGTVdWSaTlZaWdm25lYSiqKqqKiTfVcjy4QAAIABJREFU29nLwLkjOPfXyepkEbSnorK4KoZeAysrq/Dsg4yCzNJK8qqLkZCqqxXXtbMqXjkoiqqr66+nGW2m7/U8Ay+TVogfHwpxWDxeuUXrar3gM89mszU0NDIzM7OyspRdFtA8sVick5NTWlpaUlIiFAqlUik9eBAKhW3uQQlh06JFiyZNmpSXlxcSEiKTyVqqKJsyZcqUKVPw9Pjx40eMGLFgwYJ9+/Zt2rSp6cpMJlPQS58ZjgNhgUDQcy8l7QbnDufe6KWEf+6Up+WRWauJg4V6rzLBqyV1V180PH5Om6fqZKLLZPaw/x6FEEJiJxPduNzSDC0Ns+JXOQxpwQ+d54/j67d9Te+5esdnXigURkZGhoeHc7lcPp8v57lQFCWVSjkcTo8+9/ZR2LlTFFVbW1tbW0tRVEVFBUVRrq6uWlpab7ofJYRN1tbW1tbWCKF33nln8eLFy5YtO3PmTJv/Lzc3NxcXl/Dw8JZW6MWfNkY9ZRdECeDc4dwJcXHF00OhZJZvqGXkMQChV+uEJmRU1DTcgw2zMGB27/Etm8WgKMRgaKpy+mlrxIl1TUrKmRRCCNVJamP+vjJsXYu9Z3qH3vGZd3V1lUqlz549y8nJkclkbW+AEEJIIpGoqPSkPLxOpOBzZzKZ6urqbm5uQ4YMaceHTckj90+cOHHjxo2pqalWVlZtrmxoaJiamtrmagCAXunJwcuSioaBv22mDyOBUW551e0XDYMO9NNSN9HqMYMONGugkdbFovI0XaFV/qvH6iVfeugw10tgYaDcgoE2sVisYcOGDRkypLS0VM6wiaKo8vJyDQ2Nnh4ytoPizx03T7U7UFNy2CQWixFCFRUV8qyckZHRjvo0AEAvUJKSk3ThPpnVH2QltDKsn6PORqXW1ed1shgMz54fWxgLeFo81XhjHfPCUraMQghRMirqzxCvzR8ou2hALioqKnp6enKuTFEUl8vt6Q2U7dPjzl2hldiFha89KEAqlQYFBXG5XNxml5eXl5ycTFKdGnXjvH37dmxs7MiRIxVWWgBA9/F4XzAlexUYMTksq8nu5KWnmUUJeSVk1slYW8jr8Y0dDAZjoKFWDYedZNBwr5gRFlOYkKHEUgEAFFrbtHHjxoqKCnd3dwMDg/z8/AsXLqSkpKxbt47P5yOEduzYERgYeP36dTws+Ny5c+3t7R0dHTU0NOLi4s6ePWtkZLRs2TJFFhgA0B1kP0zMDI8ns2Yjnbj1A39L6uoCoxva7vkqbFcz3cbb90z99QQRL/MSDbQt80pU6x8j89Tv6piti5VbMAD6MoWGTVOmTPnnn39OnDhRUlLC5/MHDhz4+eefjxs3rtmVJ0+efPv27bt374rFYj09vVmzZq1YsUJXt5dcEAEAcpLVySL3XiCzHHU1s9ENTw64/jyzsKph6MuhFgacHpgJ3iwVNrO/nmZ8TkmiobZTZgFeKLoTW5Qo0rY1bX1bAEAXYfToscWw2NhYhNDAgQOVXZAuQVFUaWlpD2r37URw7nDuCKHkSw/ubT5FXrX1GW7sYYen8yvEW69ESeuzbo01eVMdzXv2f4yixDU1XFVVxGAghAoqqgOi01h1skkxKeRxK+ajnUb/+IEyC9k14DMP567sssill9yWAQB6pboa6ZODl8ks30DLyM2mfo46E5VMYiYmAw2zNOgpV1456aqr6aur1bGY9Ayn9NsxxcnZrWwFAOg6EDYBALqv54H3qvIaxvC1muLOYL66akWJChNyGzLBHQy1ddS5ii5f17M3FCKEkvWFElrjY8zhq8orEQB9GoRNAIBuSlIpfuZ/jcwKrY20bU3wtFhaS3/8HJ/DdjOXt7N3z2Ktq6nKYtayWPQKp5c3n5ak5iixVAD0WRA2AQC6qfiTt2pKq8is1cSGIX0vxqaXiiXkpWFWBirs3nk1Y7OYNvq4wklLSiqcKCruxC0llgqAPqt3XmgAAD2duLg87mQYmdV1MNc018fT6UXl/9KSe8y0+JY6GoounwINMBAihKRsVrJ+Q4VT6pXHVQW98/nlAHRnEDYBALqjZ/43aqvrRxZgIMuJQ/BknYw6EZlcP/IlYjOYwy0Ne1kmeCPafFUDdTWEULK+sK7+TGW1dQln/lVquQDoiyBsAgB0O9UFZYnn7pFZA9f+/PrMnhuJoszSSvKSq5mOplqPHxO8TbjCqYbDfqmrSRYmBoVLq8TKKxQAfRGETQCAbifpzF2Z9NUwRQwW02K8K57OK6++HCciq+nwVF1MtJVQPoWz0tPEw3gmGWiTofakFeIXFyKUWCoA+iAImwAA3Utlbkl6aBSZNXK3VdPWQAhRiDoRmUQGamIgNLK/EZPZJy5iHBbTWlcTIVTBVckWqpPl8afCZPXDYAIAFKBPXHEAAD3IM//rJBRgsJjmY1zw9J3knOSCMrKao7G2voaaEsqnJLidDiGUaNhQwVaVV5J244mSSgRAXwRhEwCgG6nIKUq++IDMGnvY4af2FlaKg56mkeWaXE5vHaipJXrqXG2eKkKoSF2tkN8wsCckhgOgSBA2AQC6kWdHaFVNbBauaqIQdezhC0mdjKw20sqo1zyyV04MBoNUOL2gVTgVxmfkx75UUqEA6HP61nUHANCdVeQUJdGrmjztVDV5CKF/k3KSaM1z9oZCEy2+EsqnbP31NFkMBkIoW6hepcImy58H3FVeoQDoWyBsAgB0F7HHblL1VUpMNst8tDNCKL9CfD4mjayjocrx7GeglOIpHZfD7oez4xmMFD0hWf7y+pPqonLllQuAPgTCJgBAt1BVUEqvajLytFPV5Mmoxs1zo/ob9dbnqMjDVv/VuE1pugL60Jcvzt9XXqEA6EP67tUHANCtxJ24LZPU4mkGi2k+yhEhdP15ZkphQ/Ocg6HQRNgXm+cIU6E6j8NGCEk47AzthkfKJJ67ByMRAKAAEDYBAJRPXFKRGBROZnVdLFUFfFFJxaXYdLJQk8vxtOijzXMEk8mw0XtV4ZRs0PCIuuqCsvTbMUoqFAB9CIRNAADliz/9b51Y8mqGyTB6a4C0TnbkwYs66tWY2AyExtgY97Xec82y0RfgiVIet0C9YeSq54GQGA5Al4NrEABAySTl1c/P3iGzBoOsVLXUL8S8zCmrIgsHmeoYaPKUUbpuR5vP1VN/NW5Tin5DYnjek5TSl7lKKhQAfQWETQAAJXseeFdaWf9IWgYy93J+UVB+KymbrKDL5w4201VO4bol2/oKp0yhRg2bRZa/OA+PqAOga0HYBABQproaKX2caz1HC0rAP/O0YfxGFoPhZWPM6hvPnpOTte6rAZwoJiNNV0CWp1x+WFcjVV65AOj94EoEAFCm5JBH4uIKMmvu5XQiMrm8ppYs8bTQ1+arKqNo3ReXwzbXfvVAX3rYVFNalR4GieEAdCEImwAASiOrk8WdvEVmtfobx9TUxWQVkSVmQv5AI61mtuzzbPReRUuVXJU8jYasLxjACYAuBWETAEBpMm7HlIsKyKyGh21AdCqZVeOwRtsYM+oHdQR0Zlp81fqsplS9hgqn3KjksvR8JRUKgN4PwiYAgHJQFPXs2A0yyzfW+Se39LUBwa2NeLQnrwE6FpNprftquMtsobqUQ0sMD4YKJwC6CoRNAADlyHmcVPRcRGZzLQxEpQ0jDjgYCvvpaDS3HXjFpv6xdDImM1VbkyxPvvSwTlrbwkYAgA6BsAkAoBxxJ26RaZaAf5WWBi7kqgy10FdCmXoUfQ2uJlcFT6fRnuxbU1KZGR6vpEIB0MtB2AQAUIKS1Jys+wlk9pmOJlWfw8RiMEZa6bFhxIG2MBgMkhhewVUppiWGJ4c8VFKhAOjl4MIEAFCC+NMNYzXVcdiJAnUy62mhr6WmooxC9Tzk+XQIoRTak30z78XTh3UAAHQWCJsAAIomLq5ICX1EZl/oatbVP2yun5b6QENhC9uBxjTVVAzqH0uXqa0hq/83UnWy1KuPlVcuAHotCJsAAIqWeO6eTPIqk0nGQCl6r0Zm4nHYo2yMYMSBN9K/vsKplsXKEjZU2kE7HQBdAcImAIBC1dVInwfcJbMZ2pri+lEGvGyM1Tgw4sCbsdLTZNbHmak6DW12xS+yil5kKqdMAPReEDYBABQq9epjetpNksGrqiZnY21TLb6SCtWDqXHYJsJX/7d8DZ6U25AWlhzyqIWNAADtBGETAEBxKIqKpz24N0+DV8rjIoR0+Vx3cz3llatn609GCWcwUrQaEsNTr0TCAE4AdC4ImwAAipMblVySnE1mcVUTm8kca2vMYsHlqJ0stDXIeA1ptHa6mpLK7AeJSioUAL0TXKcAAIqT8M8dMl2uyskR8BFCQy30hTxV5RWqx+OwmP20XyWDV3JVKmiJ4alXIpVUKAB6JwibAAAKUpFTJLrzjMym6GshBqOflro9jDjQYf11GyqZkjQbxr3MuBMrrRIro0QA9E4QNgEAFCQx4B4lo/C0lMl4qasJIw50FlMtvir71dN8RVoaZMj1uhppRtizlrcDALwZCJsAAIpQK5a8uHCfzL7UFdSyWKP6G8GIA52CxWRa6b5KBpdw2CXa9MRwGPcSgE4DYRMAQBFSrz6WlFeT2RR9LQdDobm2eiubgDdCb6d7odkwlEN25IvqonJllAiAXgjCJgBAl6MoKvrkbTKbo8lnCtU9LQyUWKTex0CTx6+vussWqlP1bXZUnezljSfKKxcAvQqETQCALpcdnVL9Mo/MphgIx9gYcWDEgU7FZDAs6yuc6ljMfO2GyidopwOgs8BlCwDQ5UIPhJLpClWOob25Aa23F+gs5Pl0CKEXtP9wQVx6mahAGSUCoLeBsAkA0LWeJWaimBQym2OiOwQGBO8aeupcTS4HT+dp8mWqHPJS2rUoJRUKgF5FoWHTixcvVq1aNW7cOBcXF09Pz/nz59+4caOV9cvKyv773/8OHTp00KBBvr6+sbGxCisqAKBTSOtkx/cGs+vHHahjMPoPGwADgncRBoNhVT9KOMVkZNHa6dJvRiupUAD0Kgq9eGVlZVVWVs6cOfObb75Zvnw5QuiT/2fvzuPbqO/88X9mRhpJ1uFL8n3biXOZJBDC0YSQkpKjhVK+213aJtBtF5ruj7Llu6UP2B6/34P2u2S7NF1Ku20p37bLUZaFEq6SA5IQkpD78pnE923Ltmz50K2Z3x+SZj5ObMdyLI2O1/Ov+YxmnPfEkv3253h/vv3t119/fcqLBUF45JFH3n///a1btz7xxBM2m23btm1tbW3RDBgArtOfPm3Iq2+Xmo4Cs9mcOsP1cJ3KqfV0zdQ43XBzr729X4mIABJKVCumrFu3bt26dVJz69at999//x//+Me/+7u/u/riPXv2nDt37rnnntu0aRMhZPPmzRs3bnz++ed//vOfRy9iALgObUNje98+9kWnWzqTd8siBeNJBhl6TbpOM+x0E0KGDDq/ludcnsBL7Qcu3PD3dysaHUDcU7KrnOO43NzcsbGpC4rs3bvXbDbffXfwQ56RkbF58+b9+/d7PJ4oxggAcySK4k/2nFnWKm/cK2Ya+bwMBUNKBgzDlEkdTgzTnS7XvWw7gHE6gOulQH1eh8PhcrnGx8cPHDjwySefbN68ecrLGhoalixZwrJyYldVVfX666+3trZWVlZefb0oipGKWFFiiNKBKADPHtfP/vaFtssXu9dZR6QzxuXlDCHkWg8lkuDnmYnnx5+beXn2crPxTOdA4LjFlFLUOxQ4trf2Dbf0ppXmXH+ckZAA7/k5w7PHyLPPZqMnBdKmHTt2BOYzsSz7uc997sc//vGUlw0MDKxatYo+k5WVRQixWq1Xp02CINjt9sjEqzBRFB0OB5ndtzPB4NlJ3D77sMPz8wMXqrqscvRqlVhidrndM9wVJIper48QF4nPZ78u8/HsWpZk6Hib00MIsU0ep7u8+0Tl1+6cl0jnXby/568Hnp3ExrOnpV17W3EF0qaHHnpo06ZNVqt19+7dgiB4vd4pL3O5XDzP02cCTfdUP3ZZlk1NTcx5poEcPDU1NRbeUlGGZ4/fZ99x6OS4y7usUy5xqV1UoDPoZ7hFIhJCiEuj1cblk1+f+Xr2CkvqyY4BQghhmK50Y3Gow6nv00s3f/ve2HxTxft7/nrg2ePo2RVIm8rLy8vLywkh99133ze+8Y3t27e/8cYbV/9/abXaK6YxBZoajWbKLxsv/+NzwIQoHYgC8Ozx+Own26276zvLrCMml/wR1laVzLIHhRHF4Oc5Dp/9Os3Xs5eZTcG0iZDWVL2UNo22W+2t/enludcZZ4TE73v++uHZ4+XZFa6esnHjxpqamtbW1qtfslgsAwMD9Bmr1UpCQ3UAEJu8fuGZfecJIVWd8nJ3VVaaynLt3m+YLyYdbzFoA8c2vdafIv+12bYf+9MBzJ3CaZPL5SKEjI+PX/3SokWL6uvrBUGQzlRXV+t0utLS0ujFBwBheu1MU8vgqN7lKbcOSye1y0qUiyhJSXUvCcN0pBqk852f1CgTEEBCiGraNDQ0RDe9Xu8777yj1WoDY3ZWq7W5uVma6rRp06bBwcF9+/YFmjabbc+ePevXr79iwhMAxI6BcedvD9cTQpZ1WVlpZYya4yvzFYwqOZWaqdIDqfKsMntbv70NdS8B5iiqc5t+/OMfj4+P33zzzdnZ2QMDA++9915LS8uTTz6p1+sJITt37ty1a9f+/fsLCgoIIRs3blyxYsVTTz3V1NSUnp7+2muv+f3+73znO9EMGADCsvNAzYTHR0SxqkOeDK5ZWMDy6hnugkgwafksg8467iSEDOu19Hq6jkM1VSXZikYHEK+imjZt2bLlzTfffO2110ZGRvR6/dKlS7/3ve/dddddU17McdwLL7zws5/97OWXX3a73VVVVc8880xZWVk0AwaA2TvXNfhBXQchpGhoNI2qDK5dVqxcUEmtzGwKpE2EYbpSDcUuW+B8x6Gaqoc2KBkZQNxiYqTG1PUIbPG7dOlSpQOJCFEU7XZ7HC3OnEd49jh6dkEUt/3XgdreYULIlnONS3oGA+e5TFPa19aH9xSi6HK7tRpNEq6km99nH3d7/3y6KXBsHnXccblTeum+//kXY17m9f8T8yju3vPzCM8eR8+OfcgBYB7sqe8M5Ewar29BnzyLUbu0KF5+GiYeg0adbdAFjoeMOj8vDy90flKrUFAA8Q1pEwBcL5fX/9zHwfVZlb1DaiHUh80ymspCxcICQkpD+9OJDNOTJq+n6zhUrVBEAPENaRMAXK9XTzX2jToDx3RlcL40h02Zuj4tREcZtZ6uwySvpxuoaXMMjioREUB8Q9oEANdlaML14rGLgeOMMUfeiFyGTbOkSKGgIIgepxswpQgqTnqp8zDG6QDChrQJAK7L7440ODy+wPGyLrmyP6PT8MVY5a48aZxOYNk+epzuY4zTAYQNaRMAzF3X8PhfzrcEjhlBXE5PBl9cyHD4CaO8SeN0VN3L/vPNnjGnEhEBxDH8UAOAufvNkXpfaAJ4+ZBd45DLNWGELkbQ43T9Jr3IBhc2in6h+1iDcnEBxCWkTQAwR00D9r/WdkjNO0bGpGNVdppK2hMNlFZmCX4v/Bw7QE0M7zyC6U0A4UHaBABz9KtP6qRquUZRyGjtlV7SLEZXUwwpy5TH6bqocbqe4xf9oXlpADAbSJsAYC6qu4cOXu6Rmp/3+4nXH2ywjGYh9u6NIXpqnK43zSAlu16Hu/9ck1JRAcQjpE0AMBf/ebheOtbzqtK2PqnJl2SzOpRrii3Sejq3WmUPpVCEkM7DdQpFBBCXkDYBQNiqu4eOtfZLzU15ad7LXVJTswiVwWNOqXnqcbquo3UJsDMpQNQgbQKAsL1wVF6BZdSoq/psJPSbl+FVfGmOMmHB9IwadRY1TieddwzYbZe6prkJAK6EtAkAwlPfO3y4WR6S++zCXNfxi1KTX5DPUKWoIXZIE8PHtPyElpfOo1w4wOwhbQKA8NBdTXpetVrN+bqpKpcYoYtVJdI4HcN0p9JlCDC9CWC2kDYBQBgu9Y8cbJQX0K1fmOc7eUlqskadKj9Tibjg2kxa3mLQBo7pcbqR5t7xPptCQQHEGaRNABCG338qdzWl8Ko1pTkOKm3SVBYyDKNEXDArZaEapEMGnYcaS+3+FOXCAWYFaRMAzFa7beyji91S886KXKatzz88Lp3RLCpQIi6YrdJMeZyujyoX3vVp/dQ3AMBkSJsAYLZeOdkoLVXXqLi1FbmOE/JkcC7ThA1VYpxJx5v10jidnDb1nW3yOt3T3AQAMqRNADArNof7nZo2qfmZsmwdyzhPXZbOoDJ4XCgLTQy3mvRCaEBV8Pj6zjQqFhNA/EDaBACz8vqZJrdPCByzDLOuItfV0CGMO6ULNJUYoYsDJRnBHkGvihs0pEjnu45iehPAtSFtAoBrc3p9/32mWWreVGROS9E4TsiTwVXZ6Ry1ph1iVloKn5kS3Pqmj/qWdX9aLwqCQkEBxA2kTQBwbe/VtI84PVLzswvzRK/PeVYe1tFUYoQubkj70/VRZQicQ6O2y93T3AEAQUibAOAa/IL48kk5Q1qUnZaXqndWt4pUIsUvQNoUN6Ry4eNafkyjls5jPR3ANSFtAoBrONLc20FVGfjswjxCCL2GTl1g5kL7nUHsS0vRpEvjdFSHE6o3AVwT0iYAuAZ6VlN+mn5hVqrg9routEgneayhizdS3Ut6etPQxU7H4KhCEQHEB6RNADCTtqGxT1v7peYd5TkMw7iqW0WPL3iKYTQVecoEB3Ml1b0cNKR4OfkXQQ/ViQgAV0PaBAAzef2s3NWUwqtuLDITQhyn5DV06kIzq9MoEBlch/QUPl2nIYSILGM1yWUIeo4jbQKYCdImAJjWhNv7LlXi8taSLJ7jBLfXVd0qndRUYIQu/jAMUxLqcOpLlac39Zy6JPj8CgUFEAeQNgHAtP5a1zHuDg7GMYSsKc8hhLhq2kS3l4TO8uW5SoUH10NaT9dPbU7nHXcN1LUrFBFAHEDaBABTE0XxNWoy+NLc9Ey9lhDiPC1vqKLON7MpGKGLSxl6TaqWJ4S4eNUINczafQzr6QCmhbQJAKZ2umOghVpXtbYilxAieLzOC3IuhXJN8YthmFJ5nE7ucML0JoAZIG0CgKm9dV6ewJRl1C3MSiWEuGvbRZdXOq/BCF08k7b17afSpuGmHseAXaGIAGId0iYAmILd6fnokrzVxu2l2SzDEEIcp+QROlV+JqvXKhAczJNMvdakVRNCbAadhypD0H0c43QAU0PaBABT+Gtdh8cf3NiVY5ibiy2EENHrc56XR+g0GKGLcwzDlGYYCSEiw1hNGKcDuDakTQBwJVEU6RG6G/IzDBo1IcRV3yG6qH3oMEIX/+Rtfalxut5Tl/1e3zR3ACQ1pE0AcKXa3uFGanbLbaXZgQPn2SbppCo3A/vQJQCLQWvUqMnk6U1eh3uAqtcFABKkTQBwpV0X5K6mjBTNgqxUQogoCPQIHbqaEoO0ns6tVg1TtSSwywrAlJA2AcAkDo9vd32n1Ly1NCswGdzT1COMOqTzmnLsQ5cgSkPb+tIdTj0nL01zOUBSQ9oEAJPsbeh0eOTK4LeUZAWOHdQIHZdp4tL0U9wMcchi1Bp4FZlcLny4scc5NDr9TQBJCmkTAEzyfm2HdLw4Jz0tsOGrKNITmzBCl0hYhinJNBFCbHqdlypD0HPy8vQ3ASQppE0AIOu1O053DEhNqavJ2zngpyaJo8plggnUvRRZxmpMkU5iehPA1ZA2AYDsgzq5q0mn5pblpgeO6a4m1qjjLKnRjgwiKcuo06tVZPL0pt5Tl4RQ7S4ACEDaBABBoii+X9suNVcWmFWhIZvJI3R5DMNEOziIJJZhSs1GMnl6k9vusF3uUi4ogFikiuY/Vl1d/fbbb584caK7uzstLW358uXf/e53S0tLp7z4rbfeeuqpp644eeTIEYvFEvlIAZLRxf6RlqExqbmqOPhZ81lHvJ3yyJ2mAiN0Cag001TbO+zUqEe1vClU1LTnxCXz4iJlAwOIKVFNm1588cWzZ89u2rSpsrJyYGDg1Vdfvf/++19//fWFCxdOd8tjjz1WUFAgNU0mU1QiBUhGdFdTRoomUM6HEEKXa2J0vCo3M9qRQeRlm3QpapXD67Oa9FTadPGGr39O2cAAYkpU06avf/3rzz77LM/zgeaWLVvuueeeF1544dlnn53uljvuuKOqqipaAQIkL58g0OWaVhVZ2NBInPN8i3SeL81hWIzQJSCWYUozjXV9w/2p+grrcODkYH2HZ8zJG1EOHiAoqnObbrzxRilnIoSUlJQsWLCgpaVlhlsIIePj436/P8KhASS74639QxNuqXlzaIROcLjc1AQXviwn2pFBtAT6FwcNOn8oYxb9Qu+ZRkWDAogtUe1tuoIoioODgwsWLJjhmgcffNDhcKjV6jVr1jz55JMlJSUzfLX5DzEGiCFKB6IAPHs0n/2v1Bq64nRDlkFLRJEQ4qpuJdJyKo7lCy0kwlGJJPh5ZpLvW6/ss+cExumIb9Coyw5VhO85cbFoXTS6/PF5x7MrbjaLXZRMm959993+/v7HHntsyle1Wu39999/yy23GAyG2traP/3pTw888MCuXbtyc6eYjioIgt1uv/p8AhBF0eFwkNl9OxMMnp1E69ndPv/Byz1SsyrHNOEI/tYcPyPXPOTyMtyCn7gj3Psril6vjxAXSb7vu+LPXpiWcmlgtN+kl9Km7hMXR0ZGovA+xOed4NmVlpaWds1rFEubmpubn3766ZUrV37pS1+a8oItW7Zs2bIlcLxhw4Y1a9Zs3br1N7/5zdNPP331xSzLpqYmZiGZQA6empoaC2+pKMOzR+3ZD1zudnqDyRBDyC1luXotTwgRff5hasKTtiJPq9FM/SXmj0gIIS6NVpt03/UYePYFlrRLA6NWk56Q4NpJp9XOjnlNhREBZtsdAAAgAElEQVRfwozPO55d6VhmRZm0aWBg4Fvf+pbRaHzuuec4jpvNLatWrVq+fPmxY8emuyBe/sfngAlROhAF4Nmj8+wfXuyWjsstJpMumBu5m3tFhzzhiS/NjUIvCCOKwc9z8n3fFX/2nLQUnVo1qhNdak4byqT7TjemFmVF4V/H5x3PHvsUKHc5Njb28MMPj42Nvfjii9nZ2bO/MScnJ1FH4gAU5PL6P26UR+hWFpilY+c5ufQAl5XKYUVVomMZpjTTQBiGrnvZc+qSgiEBxJRop01ut3v79u1tbW2//e1vKyoqwrq3s7MzPT09QoEBJK0jLX30CN0N+RmBY1EUXVTFJr4Ua+iSQmmmiRBiNcmb0/WfaRJ8WM4MQEiU0ya/3//d7373/Pnzzz333MqVK6941Wq1Njc3e73eQNNms9GvHjp0qK6ubu3atVGKFSBp7GuQZy9VWFJN2mCVEF+fzWcdkV7SlKI4eFLINaXo1JyV6m3yOtyD9R0z3AKQPKI6t2nHjh0HDhxYv379yMjIO++8I53/4he/SAjZuXPnrl279u/fHygL/sADDyxevHjZsmVGo7G+vv4vf/lLbm7u9u3boxkwQMJzen2Hmnql5spCuQI4XeWS1Wu5rMRcdQFXYFmmJNPY4PWP6DRpzuDMtt5Tl7JumHojLICkEtW06eLFi4SQgwcPHjx4kD4fSJuusHnz5kOHDh09etTlclksli9/+cuPPvqo2Wy++koAmLPDTX0uaoRueb6cNrkuTC4OHicTNuH6lWWaGvpGrKYUKW3qOXl5+Tc3KRsVQCyIatr08ssvz/Dqjh07duzYITUff/zxxx9/PPJBASS1fRflEboFWakGjTpwLDjc7kZ5eZ26NIzVGxDvpHG6hf3BXVaGGjrcow4NNeEJIDkpsJIOAGKEy+s/3NwnNek1dK66NiKE6vYGioND0mBZpjTTOGikdlkRxP5zTcpGBRALkDYBJK/jbf2uqdbQEUKc1a3SsbrAzKiV3FEAoq8s0ySw7CBVcqLn5OUZrgdIEkibAJIXvaFKmdkkjdCJguii0ia+BCN0SScnNUWnVtHr6XpPIW0CQNoEkKz8gniIqnJZlSd3NXnb+4XQlmQEaVNSCtS9pKs3jfcMjXUPKRgSQCxA2gSQpC50Dw47PVKTTpuc1Bo6Ls3ApRmiGhnEhrJMk12ncank/a/6zjQqGA9ALEDaBJCkDlAjdHmpKWaDVmq6aqiJTVhDl6xyUlNSePUA1eHUexrjdJDskDYBJCNRFOmJTXRXk3/U4WmVl9fxJdhTJUmxDFOaaaSnN/WdaRQFQcGQABQXXto0MDAQoTgAIJqaBke7Riak5g1U2uSqaSWhygOMWqWmCmBCsikzG61GubfJbXfYqPlwAEkovLRp/fr127dv//DDD30+X4QCAoAooLua0lP4/DS5R2FS6YEiC8OhTzp5ZZtSGINuLLTEkhDSh3E6SG7h/UD0+XyHDh167LHH1q5d+8wzz1y6dClCYQFARE0eoctk5KqGgruuXXoJa+iSHMswZWbjAF2G4DRmhUNSC/vvSFEURVEcHh5+6aWX7rvvvvvvv//Pf/7z6OhoJIIDgEjoH3XU9w1LTXqEztPaJ0y4pKa6OCuqkUHsKTWb6DIEfRda/G6vgvEAKCu8tOl3v/vdfffdZzQaSSh/amho+MlPfrJ27dr//b//95EjR0RRvOYXAQBlHWmRZ3zr1FyZ2Sg1XTVt0jGXaeSM2IMs2WUbdROZJuknu+jxWamFlgDJJrwNE9atW7du3Tqv13v06NHdu3cfOHBgbGyMEOJ2u3fv3r179+7s7OyvfvWr27Zt0+l01/xqAKCIw01y2rQoO41j5T+f6LSJL8YIHRCWYQqz04f12oxQN2TvqcbcVQuVjQpAKXOZ7KlWq++8885/+7d/+/TTT3/4wx9qNBqGYQKdT/39/b/4xS/uu+++3t7eeY8VAK6fx+c/3tYvNZfmpkvH/nGnp1X+5GKEDgLKzSZ6PV3b8QYFgwFQ1hzXyPh8vt27d2/fvv1f//VfPR650HAgeero6Hj22WfnKUIAmE9nOged1Pa9i3PktMld1y6VHiAqTp2H0gNACCFZRu2Y2SQ1x1t63dTeOwBJJexdzZubm99888133nlneHiYECJNZlq2bNm2bdtKSkqefvrpurq648ePz3OkADAfDjfJ/UlFGQYDtbbcWdsmHasLzAy1qwYkM4ZhMoqzffXtKkEkhDAi6TvbVHznDUrHBaCA8NKmr3zlK+fPnydUtqRSqTZt2rRt27bly5cHznz7299+9NFHbTbb/AYKAPPicLM8sWkJ1dUkiuKkiU0oPQCUsuw0q0GXHepkajhci7QJklN4adO5c+cC05gIIWaz+YEHHnjggQfMZjN9jclkmuZuAFBYu22sY3hcatITm7ydA4JdrhvOF2FiE8jMBm1ThlFKm1C9CZJW2IN0oiiuWLFi69atmzZtUqmmuH3FihX79++fj9gAYJ4dobqaTFo1XRyc7mpiU1NY6iUAhmF0xdkktJhANTQ63j9syE6f+S6AxBNe2nTfffdt3bp12bJlM1zD83x+fv71RQUAEfEJNbFpcU46GyoOTghxUROb+OJshnoJgBBSUJbrOVLL+4Nb+Z7ef/7Or65XNiSA6AtvJd2tt97a1NTU3Nx8xXmPxzMyMjIyMjJ/gQHAPHN4fGc6B6UmPbFJcHncjd1SE6UH4GqZRu1ImkFqXj5Sp2AwAEoJL2168sknn3rqqU8++eSK86+88sptt912++23z19gADDPTrZbvaGuApZhKrNTpZfcl7pI6CXCMuoC89W3Q5JjGIaj3hji5W6/IMxwPUBCmp+9zcWQeflqABAJx1rlKpdlmUadWh6jp0foVLkZLK8mAFexLCyQjlNcnhMnsJs7JJ35SZuamprm5esAQOTQadOinDT6JVddu3SMNXQwnfTcdBeVUp/ef0HBYAAUMasp4XfddRfd/O1vf/vKK69ITZfLFajShH3oAGJW98hEu00uPbAoW06bfEOjvl650JoaaRNMg2EYf0466bAGmqPVLT5BULHz8+c3QFyYVdrU3d0tlWsSRdFut9vtdvoChmEYhlm8eHFEYgSA60bvQ6fnVZNKD1BdTYxWrcqa1BEFQDOV5fpDaVO2deRUS/9tFbnKhgQQTbP9K2HmeUuiKGq12scee2w+QgKA+UeP0FVmp01XekBdmMWwKD0A0zKV50jHWp//0MfVCgYDEH2z6m169NFHAwe/+tWvGIa5/fbbV65cKX8JlSo7O3vt2rVXlAsHgBjhF8TjbVapSa+hEwXBXd8hNfkiS1Qjg3jDGXReo0495gw0u05f9v7959QcxukgWYSdNomiuGbNmr//+7+PZFQAMJ/qem1jLq/UXEQNw3nbrcKES2piYhNck6YoSwgN7Gb3DR9r7b8D43SQNMKrEv7SSy8RQoqKiiITDABEBD1Cl2PSpaVopCY9sYlLN3CmlKhGBnFIX5I9Fnrb5NtG91a3IW2C5BFe2rR69eoIxQEAkTNpYtPkGd+TJjahqwlmQV1gFgkJzIBTC+LFk5dc96zWqjmFwwKIimunTYHqA9u3b//yl798RSWCKzAM89FHH81baAAwH8bd3upuub4AXXpAcHncTT1SExWbYDZYLc9ZUoWB4Hrq7D7bkebeDYsKZr4LIDFcO20KVB8YHx8nkysR0AInsfcnQAw61T7gD31mOZYpt5ikl67YU0VVkBn98CAeaYoszlDaVDQ0uru+E2kTJImwlz9MWYkA26oAxCy6YlNZplGjkgdTXNQaOlUO9lSB2VIXyisuc0bGj1/sHHd7Z7geIGFcu7cpsIwuUHFAWlIHAPHiZPuAdFyZPWlik7ue3lMFpQdgttR5mYRliCASQjhRzLLaP27s+cKyYqXjAoi42aZNVx8DQOwbHHe1DI5KzQUWuWKT3z7h7RqUmnT/AcDMGLVKlZPh6xkKNIuG7HvqO5E2QTJAjTKARHaqXa5yqVFxhekGqUmP0DG8SpWdHtXIIM7xVJ5dNGQ/1to/4nArGA9AdISXNlmt1iNHjhw5cmRsbIwQ0tzcvG3btptuumn9+vWvvvpqZCIEgLmjR+gqLCaO2jjFRY3QqQvMDAo9QzjUhfK2EFmjDrXTs/9yt4LxAERHeHWbXnnlld///vccxx07dkwQhIcffri3t1cUxYmJiZ/+9KcFBQXr1q2LUKAAMAcnqN6mhVnUniqi6KYKXWKEDsKlyskgKo74/IFm0ZB9d33n/1pRpmxUAJEW3t+XFy5cEEVx+fLlRqPx9OnTPT1yxRdRFF977bX5Dg8A5q5rZKJ7ZEJq0hObfH3D/uFxqYlClxAuhmPV+XLFisKh0dPtAwPjTgVDAoiC8NKmjo4OhmEWLFhACLlw4QIhJCsr61e/+lV+fj4hpL6+PhIhAsDc0BOb9LwqN1XeOIUeoWP1Wo6a8wQwS+rJ05tEQvY1dCkYD0AUhJc22Ww2QkhOTg4hpLW1lRDy2c9+dsOGDV/4whekVwEgRtATmxZkpbJUQVo3NR9cXWRBrVqYA3pWeMaEy+h0767vVDAegCgIL20SBIEQ4nQ6CSEtLS0Mw5SUlBBCdDodIUStRq08gFghiiLd20SP0Il+wdVAp00YoYO54MypjEb+sV80ZK/psXVR48IAiSe8tMlisRBC3n333d///vc1NTWEkLKyMkLIwMAAISQzEzszAMSKNtvYwLhLatLzwT1tfaLTIzV5zAeHOWFYRl0gr6crGhwlhOxFhxMktPDSphtvvFEUxb6+vp07d/r9fp7nA9XD29raGIYpLr5GrbPq6uqnn37685///IoVK+68885/+qd/Coz0TWd0dPRHP/rRrbfeumLFim3bttXV1YUVLUAyO9kmj9Cl6XiLQSs16RE6LsPI6rUEYE6umN5ERBHjdJDYwkubHnnkEZ1OJ4piYBO6rVu3GgyGsbGxkydPktAGLDN48cUX9+3bd9ttt/3gBz/427/929OnT99///2XL1+e8mJBEB555JH3339/69atTzzxhM1m27ZtW1tbW1gBAyStk/QIXVYqPXuJLnSJ0gNwPej3j9HlSZ9wNQ7Ym0K7/AIknvDqNi1cuPDNN9/ctWuX2+1etWrVxo0bCSF2u/073/kOIeRzn/vczLd//etff/bZZ3meDzS3bNlyzz33vPDCC88+++zVF+/Zs+fcuXPPPffcpk2bCCGbN2/euHHj888///Of/zysmAGSkCiKZzrljVPoiU2Cx+tukkuHqLEVHVwHLt3A6rXCRHA4uGjIPmzQ7anvfHRd6sw3AsSp8NImQkh5efn3vvc9+kxBQcEjjzwym3tvvPFGullSUrJgwYKWlpYpL967d6/ZbL777rsDzYyMjM2bN7/77rsej0dKvABgSi1DY8PUThcVFpN07GnskUoUEoao880EYK4YhlEXmN2XgnUHigbtF4pzdtd3/j93LMXyTEhIYadN80gUxcHBwUAVqKs1NDQsWbKEZeVhxKqqqtdff721tbWysnLKrxapQBUlhigdiALw7HN+dnoNXZqOz9DxJPSl6IpNqqx0lleRGPsfFknw88zEWGBREI/Pri6U06bCoVEiil0jEzU9tqq8jLC+Dj7veHbFzSbXDzttamlpeemll2pqakZHRwP1COh/76OPPpr9l3r33Xf7+/sfe+yxKV8dGBhYtWoVfSYrK4sQYrVar06bBEGw2xNzNF0URYfDQWb37UwweHYy12c/3twrHZek6x1OuXazo65NOmby0l3u2Nt+VRS9Xh8hLpJ83/d4fHaBWqSZ4vVZRh0Dqfp3zzcV6af4+3YG+LwTPLvS0tLSrnlNeGnTmTNnvvGNb3g8HjK5d4dhGFEUw3rm5ubmp59+euXKlV/60pemvMDlcl0xGBdouqf6Kc+ybGpqYg6lB/6fU1NTY+EtFWV49rk9uyiK1X0jUnNRTro+JVgfXHC4bB3ynCddSQ6v0Vx3sPNMJIQQl0arTbrvepw+u0bjStUL9mC5puIh+0Cq/uOWgSc33UxvHX1N+Lzj2ZWOZVbCS5t27tzpdrsDSRJ9PtzutYGBgW9961tGo/G5557jOG7Ka7RabSA/kwSamml+ysfL//gcMCFKB6IAPPscnr3dNj40QU1sykqVui5cl7rkITmOVedlxmCvBiOKwc9z7MUWaXH67OpCszuUNhUN2k+X5Q2Mu852Da4uDq+SKj7vePbYF17aVFdXF8iZNmzYUFpayvP8HJ5zbGzs4YcfHhsbe/XVV7Ozs6e7zGKxBKpoSqxWKwkN1QHAdE53yB+cVC1v1k9dsUmdl8mopv6jBSAsfKHFXRucM1dgG2UFQWDZ3XWd4aZNALEvvLRJrVa73e577rnn3//93+f277nd7u3bt7e1tf3xj3+sqKiY4cpFixadOXNGEARpVnh1dbVOpystLZ3bPw2QJM5QaVO5xTSpYlMDKjbB/FMXyO8l3i/kjIz3ZJg+utT1LxtXqrnwqgMCxLiwq4QTQnJzc+f2j/n9/u9+97vnz59/7rnnrq6NabVam5ubvV5voLlp06bBwcF9+/YFmjabbc+ePevXr0f1AYAZiKJ4mqrYRJce8A2P+Xrk/baRNsF8YVM0XKb8TisaGiWEjLq8R1v6lAsKICLCS5see+wxjuPee++9wcHBa199lR07dhw4cGDt2rUjIyPvUAKv7ty5c8uWLf39/YHmxo0bV6xY8dRTT/3qV7969dVXH3zwQb/fH6irCQDT6RqZsI7J6+YqzPIvM3eDvOsFw6tUWddeMwIwS3QWXjwYXNe8BxutQMIJb5Du4MGDS5Ysqa6uvvvuu++66678/HyVatJXePTRR2e4/eLFi4EvcvDgQfr8F7/4xasv5jjuhRde+NnPfvbyyy+73e6qqqpnnnkmsHMwAEyHnthk1KizjDqpOWmErsDMhLPKCWBmfKHFdb45cJw7Mqby+30cd7Cxx+HxpfBKFggEmF9Xromb2aJFiwLzJKYrN9DQ0DBvoc1aYIvfpUuXRv+fjgJRFO12exwtzpxHePY5PPsP3jv5fm0wPVpZkPn1WyulL9j7xO/9Q2OBpn5dlW5F+TwGPJ9E0eV2azWa+FpNNj/i9tkFt9f2uw+kdZpvrF7cbkkjhOy4d/XmpUWz+Qr4vOPZlY5lVuY4WS+wnu4K8xsZAMzBWWpiUzk9sck6IuVMBBObYL6xGrUqWx72lcbpPsA4HSSW8PpO8/LyIhQHAFy/vlFHj90hNcunm9iUouEyjFGNDJKAutDi6xsOHBcNBdOmT1v67E5Pqg5LeSBBhJc2HThwIEJxAMD1o7uaUtSqHFOK1KQnNvEFlnjpD4c4oi60OE9dDhxn2yc0Xp9brfIJ4keXuv7XCkxLhQSBihoAiYNOm8rMRjaUG4mC6J5Usckc7cggCahzM0ioShNDSGGow+mDOozTQeKY4wKHy5cvnzt3zmaz3XbbbStWrJjfmABgbs510WmTPELn7R4UqKoEmNgEkcCoOHVeprczuJazeNDelJNJCDnTMdA/5symFnUCxK+w06ahoaHvf//7n376aaCp1Wrb2tqeeuophmHefvvthQsXzneEADArdqenaWBUak6e2CR3NbGmFC5VH9XIIGmoCy1y2jQUfDeKhOxt6HxwNX47QCIIb5DO6XQ+9NBDgZxJWjq3efNmrVYriuLevXvnP0AAmB26q0nNsQXpcm50RcWmqIYFyYTuyMwYdxpcwS2l92CcDhJFeGnTSy+91NTURKiciRCi0WhWr14tiuKpU6fmOToAmLVz1MSm4gyDKrSZo+gX3Je6pJcwQgeRo8pKYzRqqVk0GOxwqusbbreNTXMTQDwJL23as2cPISQ9Pf2NN96gzwfG5lpaWuYxMgAIy6SKTdQInaetX3R6pCaPtAkihmEZujuzfFgeNd6NAk6QEMJLm9ra2hiGue+++6qqqujzRqOREDIyMjKfoQHArDm9vvpQyRwyeT44PbGJyzCyem1UI4MkQ3dnlg6NSnXDd9d1oioyJIDw0iZBEAghev2V80kDO/uq1eop7gGAyKvpsfmE4O8kliGlmXI1S0xsgmhSF8lpEz/hyhgPLuFss41d7Mef1hD3wkubsrKyCCFHjhyhT05MTHz44YeEkJycnHmMDABmj57YlJ+m16i4wLHo9Xkae6SXMLEJIo1LM7AGuUdz8diEdIxxOkgA4aVNN998syiK58+ff+ihhwJn9u/ff//99/f29jIMs3r16ghECADXNqnQZSY1QtfcK3p9UhO9TRBpDMPQ2fmSUXm3nz31nQLG6SDOhZc2PfjggyqVihBy8uTJwOYMZ86c6ejoIIRwHLdt27ZIhAgAM/MJQnWPTWrSO/i66+UROlVWGqvF1mAQcXTalNo9yISGj/vHnHR+DxCPwkubFi1a9C//8i8Mw9Az+0RRZBjmBz/4QUVFxXyHBwDXdrnf7vDIXUpl001swp4qEBWTxoJdnqV++c2JcTqId2HvSffVr371lVde2bBhQ0ZGBsdxGRkZGzZseOWVV77yla9EIj4AuCa60GWWQWsMdSkJTo+ntU96SV2AiU0QDZxBx2XIuftNoaKXhJAPG7q8fkGJoADmx1z2pFu5cuVPfvITQkh6evp8xwMAYTvfPSQdl9KlBy53EelXFMuo8zOjHBgkLXWhxR+qb5ndayNGQ+DY7vIca+2/oyJXudAArkt4vU1Hjhz5h3/4h5UrV95+++233377ihUrHnnkkWPHjkUoOAC4JlEUz3dRaRM1QkdXbFLlZDDqOW7dDRAuugyB0NpXkZoiNXfXdUx1B0B8mO2PUVEUn3766f/+7/8m1M4qLpfrk08+OXz48Ne+9rUf/vCHkYoRAKbXO+qwjjml5uSJTfI8Eqyhg2hS55sJwwRrXfr8twn+ptBLBxp7HB5fCo8kHuLSbHubfv3rX7/22muBhCmwhi5wEJge/uqrr/7ud7+LVIwAMD26q0nPq7KMusCxf9zp7bRKL/FFmNgE0cNq1KoceRZH0cAIG/y9QVxe/6GmXmXCArhus0qb+vr6fvOb30hJUmVl5ebNmzdt2lRZWRlYRieK4vPPP2+1Wq/9tQBgXtGFLkszjdJfNe6LnURa8KriVNmYiQhRNWmc7lLXwqw0qYlxOohfs+omffPNN/1+P8Mw+fn5v/jFL+gN6Wpqav75n/+5o6PD7/e/+eab//iP/xixUAFgCvR88Om2olPnZTChuuEA0cEXZTlPXAoce7sGb07XS5urHG3pG3G401I0ykUHMEez6m06c+YMIYTjuBdeeOGKTXyrqqp++9vfBmpgnj59OhIhAsB0xlzeRqtdak7aiq6ertiEETqINlV2OkNNYKoYHlOzwd84PkH88FK3QnEBXJdZpU2dnZ0Mw6xZs6asrOzqV8vKytasWSOKYmcn6pgBRFV1z5A0EMexTGF6cJm3b3jM1zcsXYaKTRB9DMfSCxH8FzuX5skjxXvqMU4HcWlWadPIyAghZMmSJdNdEHhpeHh4ugsAIBLo+eBF6QY1F/xEu6k1dAyvUlHTSgCiRl2UJR276ttvLJArh53pGOyntqsDiBezSptcLhchxGg0TneBwWCQLgOAqKHrg5dNN0JXYGakVUwAUTRpVvjIxAJB0KmDc+xEQvY0dCkUF8DczWpKuM/nYximtrb27bffnvKC2tpaQojf75/P0ABgRl6/UEPt4CvVBxdFcdJ8cExsAoVwaQbWoBPGg3XF/Bc7b8jPPNEWXHO9u77joVsWKhcdwFyEUXDsgw8++OCDDyIXCgCE5bJ1xOWV/1aR5oP7+kekfS0I0iZQDsMw6iKLO9T36arvuOkr66W0qaFvpHVotDTTNP0XAIg54W2uIk4jQsEBwAzoiU1ZRp1Bow4c011NTIqG3lQVIMp4anqT+2JnRYbBpFVLZ3bXYSERxJnZpk0zp0fInACi70L31FvRuai0iS+0SAUwAaKP7uwU3V5vc+9Kannd7vpO/PqA+DKrQbqXXnop0nEAQLim3MFXFDCxCWIIm6JRZaX5rMFCl66atpvuWiFtrtIxPF7XO7wsL0O5AAHCM6u0afXq1ZGOAwDC0jfq6Kd28JXSJm/XgDAur2lVF2IHX1CYujhLTptq24r+Zo3ZoB0MvUt313cgbYI4Et7cJgCIEeeorqYUtbyDL93VxKamcCZ9tCMDmIye3uTtsAqjjpuobH5PfZdfwDgdxA2kTQBx6QKVNpVkGtnQBCbsqQKxRpWbwajlkQ1XXTudNg1OuE53YBt4iBtImwDi0pTzwUWf331ZLiHIY08ViAEMx9KDxa7atmxTSkGa3A/6AdbTQfxA2gQQfxwe36XQZvKESps8rX2iyyudp3cEA1DQpF1W6tpFQbypSH5z7r/U7fahWjLEB6RNAPGnttfmDy3bZhlSnBHcwZceoePMJlavVSA4gKvwxdnSsTDq8HZabywwS4Uxxtzew819igQGEC6kTQDxh57YlJ+m51XBfb7c9e3SeUxsgtjBpenZVHlUzlXblpaiKbfI9cF313VMdR9AzEHaBBB/JldsCv7uEVwed3OvdJ5H2gSxhC+mxulq2wkhN1Fv0U+aeseo8WWAmIW0CSDOCKJ4oWeK+eDuy93ELwTPsow6HxObIIaoqbTJ3dgtOD0rCjK50ApQj184cLlbodAAwoC0CSDOtAyO0n+Xl0lpEzVCp8rJYPgwNuoGiDR1gZmwoelMfsF9sSOFVy3JTZcu2F2P9XQQB5A2AcQZuvRAmo5PS9EEjidXbEJXE8QWller8zKlprO6lRBCF3A62W4dmnArEBlAOJA2AcSZKbei8486vJ0D0nm+MOvK2wCUpi6R19O5qltFUVyam65RBX8NCSI50NSvUGgAs4W0CSDOTC50GZwPTu+pQtScKiedAMQYnkqb/LYxX88Qr+JuyJe7oD5sREapgHkAACAASURBVBkCiHVImwDiybDD3W4bl5pSb9OkEbp8M8Phow0xh8swsqHNE8lU43SXBkbbbWMKRAYwa1H92ToxMfHLX/7ym9/85urVqysrK996660ZLn7rrbcqrzIwMDDDLQAJj+5q4jk2Py0lcOyieptQegBiE8Mw/ORxOkLIwqw0g0YtncRGKxDjorrWZnh4+Ne//nVeXl5lZeXJkydnc8tjjz1WUFAgNU0m0wwXAyQ8Om0qyjBwLEsI8VlH/AN26TwKXULMUpdku2raAsfuxm7B4eZSNDcWmj9pCpYc+6C+49trlzAMM+2XAFBUVNOmrKysI0eOWCyWmpqav/mbv5nNLXfccUdVVVWkAwOIFxemmg/uqpNLDzA6njPjrwuIUXyhhXBssMCYX3DVt6esWngTlTZ1Dk/U9g5X5WUoGSXA9KI6SMfzvMUS9t/B4+Pjfj92eQQgXr9Q22uTmtTEJjlt4guz8Jc6xCxGrVJTc8AD43TFGQYztX8iNlqBWBbrBfEefPBBh8OhVqvXrFnz5JNPlpSUTHelGNrZNMGIIUoHogA8+xXPfrF/2O0TpGZJuoGIoigI9DI6dZGZxPn/mEiCn2cmzh9kDpLh2fnibG9HcJaqs7pVFASGYW4qMu9t6Aqc3NPQ+fhnq1RsEi1rwM+6GHn22fzNGbtpk1arvf/++2+55RaDwVBbW/unP/3pgQce2LVrV25u7tUXC4Jgt9uvPp8ARFF0OBxkdt/OBINnJ5Of/USTvPuERa8hfu+Ew+tr6xeoIoFCdprLHec1A0XR6/UR4iLJ931PhmcX8+TqGIJ9YvRyp6rQvMSs3xs6OTThPljXtrooc8rbExJ+1pHYePa0tLRrXhO7adOWLVu2bNkSON6wYcOaNWu2bt36m9/85umnn776YpZlU1NToxtglARy8NTU1Fh4S0UZnv2KZ7805JCOyywmfUoKIWS02Sqd5NINKZlx/0EQCSHEpdFqk+67nhzPLmbxrlS9YJ8Iti/36CuL9CkphWn6zpHgyUNtQ5+rKlMsxKjDz7o4evbYTZuusGrVquXLlx87dmy6C+Llf3wOmBClA1EAnp1+9isLXTIMmTyxSV2UlQC9FIwoBj/P8f8s4UqGZw+UIXBdaAk0XRdaUu+9jRCyqsgipU0HGnucXn9KMu2riJ918fLs8TR4nJOTk6gjcQDX1Dfq6B9zSs3AfHDB5XE39Ugn1UUoPQBxgC/LkY49LX3+kXFCyI2FmdKvTYfHd6ixZ6pbARQWT2lTZ2dnejq2jIAkRW9Fl6JWZRl1hBD3pa7gWm5CCMuoC7CDL8QBdb6ZoXqSnBdaCCEmLV9hNkgn/4r1dBCTYihtslqtzc3NXq830LTZbPSrhw4dqqurW7t2rRKhASiPTptKMo3sVSN0qpwMlldPcSdAjGE4Vl0slwt3nm8OHCynZot/2tJvc8T54gZIRNEeOX7llVdGR0etVish5ODBg319fYSQbdu2GY3GnTt37tq1a//+/YGy4A888MDixYuXLVtmNBrr6+v/8pe/5Obmbt++PcoBA8SIyRObpih0yWOEDuIHX5bjaQyuDHXXdwgeL6tWLc1OfYfr9voFQohfFPc1dD5wU4WiYQJcKdpp0x/+8Ifu7uBHZd++ffv27SOE3HvvvUaj8YorN2/efOjQoaNHj7pcLovF8uUvf/nRRx81mzEGAcnI4fFd6h+RmoG0yT887qNyKXVRlgKRAcwJX5JNGCZQY0z0+Nz1HbrlZRoVV5WbfjbUsfrX2g6kTRBrop02HThwYLqXduzYsWPHDqn5+OOPP/7441EJCiDW1fba/KFycCxDijMMZPIIHcOrVNnXrjgCECNYLa/Ky5Dyfuf5Zt3yMkLIqiKLlDZV99g6bONFGYZpvwpA1MXQ3CYAmA49sSk/Tc+rOEKIq7ZNOqkutDDJVFUZEgC9ns55oUUURELIouxUPTVb/ANMDIcYg5+zAHHgfNegdFyWaSKEiILoqqUqNhVjhA7ijKZU3vJBGJnwtPcTQjiWvbFQnozxfm17jGy7ARCAtAkg1gmiWN1N7eBrNhJCvB1WYVwu48RjYhPEGy7dwKXLA3Cuc8H1dKuoxQ2dIxP0mx9AcUibAGJd8+DomNsrNQPzwekROjZNz6Xqox8YwHWix+kc55oCB8UZBotBK51HASeIKUibAGLdBWpiU0aKJk2nIZPTJh4jdBCf+PI86djXPeTvHyGEMAxDdzjtqe/0SjVdAZSGtAkg1l1R6JIQIjjd9J4qfFH2FLcBxDxVTjqrlzuWPOeDG9XRaZPd5TnS3BftyACmgbQJINZNng9uJIS4GzqxpwokAIZh+HJ5YrjnQmvgwGzQSjVdCSHvU6sfAJSFtAkgpg1NuKRt4QkhpWYTIcRJlx7Iy2SSaaN4SDD0OJ2/Y8A3NBo4vrlY7nA61NQ76vREOzKAqSBtAohp9AidRsXmmlIIIe46lB6ABKHOz2S08l6KzrPBieErC8wcywSOvX5h38UuBYIDuArSJoCYRm9FV5xh5FjGZx3xWeWNVjAfHOIaw7F8mTxO5zzTGDhI4VVLc+Sdfd/DOB3EBqRNADHt6olN9Agdk6LhzKnRjwpgHmmocTp3Y7ffHhyVpsfpzncNdQ6PRzsygKsgbQKIXS6vv653WGqWZpoIIa7qVukMX5TFMIwCkQHMH3WRhVGH5ueJxBmqe7kkN53eaOW9GnQ4gfKQNgHErvq+YZ8Q3FmCIaQk0yB6fe4GufofX4LSAxD3GBWnLpXfyY7TlwMHKpa9qUheJfpebbuAjVZAaUibAGLXOWqELj9Nr1Wr3Je6RI8veIohauypAglh0jhdQ4d/1BE4vpl6h/fYHec6B6+8EyC6kDYBxK5z1DK6MrOREOKskUfoVDkZrI5XICyA+caXZhMVF2wIojPU4VSYrs8x6aTL3sU4HSgNaRNAjBJEka4+MMXEJqyhg0TBqFWT9qc7eSl4nmFWU+/zDy92Ob2+K28GiCKkTQAxqtU2MU7t4FuWafRZR3x98gxxviRnqvsA4pJmQb507L7c5bONBY5XFVmkVQ8THt/Byz1X3QoQPUibAGJUbZ9cnCkjRZOWonFSXU2MTsNlofQAJA6+OIvw1Hq6U8FxulQdX5mdJl32TnVb1EMDkCFtAohRNb1y2lRqNhJCXNTEJr4EpQcgoTAqTkWtDHWcvCgd0wWcTrRZe+2OqEYGQEHaBBCjaqjeprJMk+Dxuhs6pTMoPQCJR1Uhjzt7Wvqkavg35Gfo1MEJ4yIqhoOikDYBxKL+UUffmEtqlpmN7ktdohelByCRcXmZjFZeHCpNDOc5bmWhXMDpneo2FHACpSBtAohF56mt6HRqLseUQq+hU+VksFqUHoBEw3CsZoFcwMlx/KIYSo9uodbTdY1MnEUBJ1AI0iaAWHSuky49YGQIcV5okc5ghA4SFb2ezts96O2wBo6LMwzZRrmAEyaGg1KQNgHEIro+eJnZ5Oux+Qfs0hm+FKUHIDGp8jNZg5weTRytDxwwDHNridzhtO9i1wRVngMgapA2AcScMZe3kUqSyjJNzvPNUpM16DizSYm4ACKOYRjN4kKp6TjeIPr8geNVxRY2tHjU5fXvvdgV/fAAkDYBxJwL3YOhDXwJxzKFGfpJI3SlOSg9AAlMu7hIOhbGnFLdDZOWX5KTLr2EcTpQBNImgJhzhpruWpxu4JweT5NcGZkvxcQmSGRcukGVmyE1J47UScerqXG6811DLYOjUY0MAGkTQAw62yGnTeUWk6u6lUjLrVWcutAy9W0AiYLucHJeaPGPOwPHS3PTDRq19NKuC61X3gkQYUibAGKLy+uv7bVJzXLzpIlNfJGFkTaKB0hQ/MI8woV+PfkFx/FgxXAVy66mKoa/V9PuCc18AogOpE0AsaWmZ8gXmtnEEFKSmuKqbZNexRo6SAashufLc6XmxFF5nO42apB62Ok52IidfSGqkDYBxBZ6YlNBmp5p7ROdHukM0iZIEvQ4nbet3xMq4JRl1FVQK0nfOo9xOogqpE0AsYUuf1xuNtFr6FRZaaxeq0RQANGmLsqi3+3jH1dLx7dSHU7H26xdIxNRjQySG9ImgBji9QsXqG1VyjONrvNU6YEydDVBsmBYRrO0WGo6jtULoW7X5QXyzr6EkLcxMRyiCGkTQAxp6Bt2eeUprsUej7QJPMEIHSQZ7bJiEqpQJrq8juMNgWOe426mJoa/Xd3mE4TohwfJCWkTQAyhR+iyDBpS2y41WaOOs6QqERSAMjhjCv2nwvjBC9LOvvTE8IFx1ydNvdEODpIV0iaAGELPBy9JNzjPNklNvjwXxcEh2WirSqVjb+eAp6UvcJyXqi/JMEgvvX6m+co7ASIDaRNArBBEkd7Bt4Ij0vbvhBC+LHeqmwASmbo4izWlSM3xjy9Ix5+hpvodb7O228aiGhkkK6RNALGi0Wofc8mbuud3DkjHjFatzs9UIigAJTEMo11WIjWdJy5JFcNXFGamqFXSS2+eayEAkYe0CSBWnO6Q86TMFA3X0Ck1+dIchsWnFZKRdkkRYYPD06LXN3GoJnDMc9wt1BZ1b1e30cspACIEP4gBYsWpdjltWmTU+KhZrnx5nhIRASiP1Wv5Cvn9P/7ROTG0ocrtZfLE8FGXdx/1lwZAhCBtAogJgiieoUbllgyN0dv38kXYvheSl25lhXTsHxl3nLwUOM4y6iqz5OWl/4NxOog8pE0AMeFS/8goNbEpo0XeaYsvzmKoORwAyUadk67Kk+f2je05LVUi+Ey5PDG8psdW3zsc7eAgySBtAogJ9MSmHF4lXKQmNpVjDR0kO92NcoeTt3PA3dAROF6Wm5Gq46WXXjvTdOWdAPMKaRNATKAnNq1yOEVpcivD8CUoDg7Jji/LYdP0UnNsz5nAAccyn6FmOO2u7xyacEU7OEgmUU2bJiYmfvnLX37zm99cvXp1ZWXlW2+9NfP1o6OjP/rRj2699dYVK1Zs27atrq4uOnECRJlfEOn64CXUJCd1oZml/pgGSE4Mw9AznFw1rd7u4EfmM2U5qtBSO69feAMznCCSopo2DQ8P//rXv25paamsrLzmxYIgPPLII++///7WrVufeOIJm822bdu2tra2yIcJEG2X+kfG3MGJTWqfX9vYLb2kWZCvUFAAsUW7uJDRyn9CjL5/MnBg0KhvotZMvHG2xevHFnUQKVFNm7Kyso4cOXLw4MHvf//717x4z549586de+aZZx599NGvfe1rL7/8Msdxzz//fBTiBIiyU9TEpuVjE8TrCzYYBhObAAIYtUp7g7zXiuPERW/vUOB4XYX8MRmccO1FJQKImKimTTzPWyyzXUe9d+9es9l89913B5oZGRmbN2/ev3+/x+OJWIAAyjjVLm+isswqLwVSF5hZnUaJiABikW5FubyqVBRH3z0ROMxP01eYTdJlfz7VJC21A5hfsbuquaGhYcmSJSxVGbmqqur1119vbW2dcowvUT8kYojSgSggSZ7dJwjSVnQqvz+TSqH4BXkk0R//aiIJfp4ZPHsymc2zs1q1dnmp83RjoOk4cdF0zy3q3AxCyB0VOU2Do4HzdX3D57uGVhTEzX5ESfKzbkox9eyz2S49dtOmgYGBVatW0WeysrIIIVar9eq0SRAEu90eveCiSBRFh8NBZvftTDBJ8uwNVvu4OzgqV2odYeQROkLyM1xut2KRKUUUvV4fIS6S0N/3qeHZr/Xs7NJCcqGFBJaaiqLt7aOGh+4ihJSladN1/LAzOBzxf4/W/XTT8sgHPT+S5GfdlGLq2dPS0q55TeymTS6Xi+cnLSAKNN1T/RZhWTY1NfXq8wkgkIOnpqbGwlsqypLk2Rsa+qTjGwZGpGMuN0ObbkrkJ5+GSAghLo1Wi2dPKrN9do1GWFHuPHU50PKcbuLv+0ygw2ldRe7bNe2B80daB4Z9bEmmMYIRz58k+Vk3pbh79thNm7Ra7RXTmAJNjWbqqR7x8j8+B0yI0oEoIBme/URbcFRO5fcX9Q1J51XlOQwhSdjrwIhi8POMZ08ms3923coK14UW0eMjhBBRtL/9qfkf7yGE3FaWvfdil9PrJ4SIhLx8qvHHm2+KeNzzJBl+1k0nvp49dstdWiyWgYEB+ozVaiWhoTqAxODy+qWKTWXWEU6uckm40uxpbwNIYqyO1y4vk5rOU5fdjd2EEK1a9ZkyuTbsuzXtg+MofQnzLHbTpkWLFtXX1wuCXH6jurpap9OVlpbOcBdAfDnfNegJ1ZhZ3C1XvFTnYw0dwLR0N1YwWrXUHPnvQ4GxnnULcjmq9OWrocnjAPMlhtImq9Xa3Nzs9QaL/m3atGlwcHDfvn2Bps1m27Nnz/r166+Y8AQQ146HRug0Xl/ZgFx6QFNZoFBEAHGA1fIpqxdJTU9Lr/PkJUKIScuvLpZHJN442zLu9k5xP8BcRXtu0yuvvDI6OhoYbjt48GBfXx8hZNu2bUajcefOnbt27dq/f39BQQEhZOPGjStWrHjqqaeamprS09Nfe+01v9//ne98J8oBA0TU8bb+wMGC3iFOCC3B5Vi+Is9DUOkYYFraG0qdF1oE+0SgOfLGYd2NFYxatX5h3vHW/sBnaczt/cv5loduufa+FACzFO206Q9/+EN3d3DjiH379gU6k+69916j8cr1DhzHvfDCCz/72c9efvllt9tdVVX1zDPPlJWVXfkVAeLWsMN9sS+4dG5xjzxCx5dksxo1ScLSAwCzxnCsfu3SsdAWK/6h0bF9Z0yfvyXbqKvKy6jusQXO/9eJy397Y7lOHbvrnyC+MDFSY+p6BLb4Xbp0qdKBRIQoina7PY4WZ86jhH/2fQ1dT7x9nBCid3m27z8jPaRxy82aijyX263VaJJwRRURRTw7nn12d4j2vxzxdQfXnzK8Kuf/fF1lTm0bGvvFwRrpsifuWr519YL5D3j+JPzPuhnE3bPH0NwmgGQjjdAt6hmUfmAwvIovzZnuFgCQMAxjWFslNUWPb/ilj0RRLMk0LsqW6xb+8fgll7RGFeD6IG0CUIw0H3zSCF15HqPiFIoIIM6ostO0VSVS01XTFpgbvmlJoXRycML1l/Mt0Y8NEhLSJgBldA2Pd49MEELSx505oWmtBGvoAMKU8pklrF4rNYf/fNA/7iyd3OH0h2PocIL5gbQJQBlSV9OSbrmsK5OiUReaFYoIIC6xGl6/Th6qE0Yd9v/5hBCyabH8Fwg6nGC+IG0CUMbRlj5CCBHFpV1y2qRZmM+w+FQChIevyOOp+uATh2sdZxtLzabKLHmv0v977KLD45vqboAw4Ac0gAK8fiGwFV3RkN3kkvde1C4pUi4ogHjFMIz+zhsYqsrA8B/3+YfH6RlOQxPul05eViI6SChImwAUcL5rcMLjI4Qs65S7mjizSWVJm/4mAJgWZ0zR37FMagrjrqEXd5dmGJfkyJ+p/zpxeWgCu9TBdUHaBKCAIy19hBDe61vQNySdRFcTwPXQLC3mK/Kkpru+Y2zv6S8sK5aqezg8vheONigSGyQMpE0ACjja3E8IqewdUksbqrCMprJwpnsAYEYMwxjuWsEadNIZ+1+OmK3DNxdbpDNvnmvpsI0rER0kCKRNANHWP+poHLATQpZ1WqWTfGkOm6JRLiiARMBqecPGG+W2Xxj89Xsb89JVbLDLySeIz39Sq0xwkBCQNgFE29GWfkJI+rgzf0T+q1eDETqA+cAXWHQ3L5SawqjD9/vd60qypDP7GrrOdAxMdSvAtSFtAoi2wMSmZV1yVxOj4/nibOUiAkgoKbcuVlMfKG+79ZYTDSlU8f1n9p33CYISoUHcQ9oEEFVev3CirZ8VBHoNnWZRIcPhwwgwPxiWMW6+iU3TS2c8Jy99dXBYajYO2F8/06xEaBD38JMaIKoudA+Nu30L+mx6j1c6qV1arGBIAImH1fCme25leLmSU9rRuvW98uaP/3m4bnAcxQggbEibAKLqSHMfIeSGjn7pjCovU5VpUi4igMSkyjAaN64ijHzmprONi0N7GY27ff9xsEaZyCCeIW0CiKrDzb3p487ioVHpDL1/OwDMI74sx/DZFfSZzdXNFaFiae/Vtp9os051H8C0kDYBRE/X8HjTwCjd1cRoeQ1VoA8A5pd2WUnK7UukJiuI9569XNkTHK37/z44jY3qICxImwCi52BjD+cXllF792qXFDHUAh8AmHe6VQu0K8qlJiuSz59rXNI1QAjpsTswVAdhQdoEED0fN/Ys7BvSeeW/brXLSpQLByApMAyjv2MZ/VljCdl8oWlFWx8h5PWzzSfbMVQHs4W0CSBKRhzus52DK9rlETp1oYVLNygYEkCSYBhG/9nl2uWl8hlCNtS1rmtoI6L4//4VQ3UwW0ibAKLkcHNf1vB4/vCYdAaTwQGihmEY/bobdDdW0Cdvbun9wrnGftv4T/ecFUVxunsBJKprXwIA8+FgY8+Nrb1SkzVo+bJcBeMBSDYMw6SsWcqoVY4TF6WTi3qHUp3udzzet4stX6K6owCmhN4mgGhw+/zn69ore4ekM9obylAZHCDKGIZJuXWRYcNKwsoFnXJHxrcdqXnpz4cCe2wDzAA/tQGi4USbdVFzDyeNAqhYTAYHUIp2abHp3tvoGuJ6j/eLn9b+7v+8PuH2znAjANImgGg4VN+xnJoMrl1UxOp4BeMBSHJ8cVbql+9gU+V96zhRXH760h8ffs4xPK5gYBDjkDYBRJxfELsOnE+h6w6sKFMwHgAghKjMprQH1qmKs+iTqS29b3zt3/rPYaNfmBrSJoCIO9NuXXSxU2oyBWZsQgcQC1gtn3rvbezK8kknRx37HvvPM//5nh9VCeAqSJsAIu7weyfM406pabxpgYLBAACNYZmMO6o8d6100/X6RVL/548/ePg/bI09yoUGsQhpE0Bkef1+8tFZuWlKUU8eFAAAxeUtKx7fstpqTKFPjjT37n74P6r/9KHg8ysVGMQapE0AkXVkz5ksG1Xi8qYFDMPMcD0AKKKyNHvszhtqCix+6hMq+PwXXtyz+5Hn0O0EAUibACKr8bWPpWOnlk9bVqxcLAAwk5tLs/1LSw4uLhrRaejztsvdH/zDL86/uAeznQBpE0AE9dW26drkugOuxUUMiw8dQIxiGWb9wty0fPPHi4su5WTQm62IfqHmTx/+9Rs7B2rbFYsPYgB+ggNE0NHf75aOXWou68byGS4GAMVxLLuhMj833VhXYPl4cZFdO6m+mr2tf8+3nz/13Nteh1upCEFZSJsAIsXW2O040yQ1ewuzUw06BeMBgNlQcezdiwtyTSnDet3BJcUXczMEejqiKF584/B7D/57D7WxHSQPpE0AkXLuBbmrycOx2qoS5WIBgDCoOXbTksLCdL3AsvX5loOLi4dTJs12mugb3v/Pvz/609fcow6lggRFIG0CiIiB2raeYw1SszE7oyQ3XcF4ACAsao7duKhggSWVEGJP0X68uLgm3+yfvAy2Zc/pd7f+rONQtUIxggKQNgHMP1EUz/3uA6npUnFj5blGjVrBkAAgXCzLrluQW5WXQQgRGaYxN/OjpSUDk4faXbaxQz/4r09+9JILO9klB6RNAPOv73QjvafVpdyMirxMBeMBgLlhGea20uy15TkcwxBCJrT84crCs8XZXm7Sb8/2gxfe3faz9gMXFAoTogdpE8A8E0WRntXkUKs6szPKzEYFQwKA67E4J33LsiKdWkUIIQzTZkn7aGlJb6qevsY9MvHJj1/65Mcvue0TykQJUYG0CWCedRyqGWrokJoX8zKLLCae3u4KAOJNrinlS8tLskIjdE5efawi/2RprmfyR7v9wIX3Hny2m5rXCAkGaRPAfPK7vWd+/Z7UHNeo2zNTF1rSFAwJAOaFQaO+p6poeV5GsM0wXZmmD5eWdKcZ6MucQ6MHnnjxxLNv+lweBaKECEPaBDCf6l8/NNFrk5p1+Ra9Vp33/7d35+FNVWkDwM/NvjVJ06T7XppulM1C2bcyUsoiIMq4AArojIqPI+Mo6nwz48woI6KD4AKCI+IMskgXkEJRAdlKWVra0n3fl6RNs7TZ7/3+uBBCN9LSJE37/p7Hx9ybc5P3pW369tyzCDn9XAIAcBVUCiU+xGtRdACbfqeTSU+nZYX5XgvxMd7f7VSampm+cQfsZDfyQNkEwJDpkitvf/eL5VDOYze488ZIBBTYuxeAESTAnff4hNBg0d0Bi2S3U3RwM/++0U7K6pZTL+4oOnqRIIheXgW4JiibABgyOXvSTdo73fIEQrmBngjDpJ5whw6AkYbDoP0m0m/uGB/G3Sl1OgbtSrhfTqCXmXLvzyTcaL7xaer5d74xqLVOihQMMUeXTQaD4aOPPpo5c+a4ceOeeOKJy5cv99Vy165dEfeLjY11ZKgADIisoKby1A3LYY1YoOSwPHlsIYfRz1UAABeFYZjUS/j4xFB/IddyqspT+Et0cLclxesvFpxc/0lbcZ0TogRDjebg99uyZUtGRsbatWuDg4NTUlJefPHFb7/9Ni4urq/2f/vb3zicO+NCqFSYiwSGKdxkztp21HJopFAK/MQIoShv6GoCYCRzY9IXRQeUtiivVrfozThCSMNi/BoZGN0gl7YoLM00Te2nX9o1+bUV0uXTnBcsGAIOLZvy8vJOnjz55ptvbtiwASG0fPnyJUuWbN++/dChQ31dsnDhQpFI1NezAAwTBd+fV1Q0WQ6LfT30dBqTRg0T850YFQDAATAMi/AW+rtzL1Y01yo0CCGcQrkd4Cnjc+OqmpgmM9kMN5qztv/QVlI/5fUVVIaj+yzAUHHoTbrTp09TqdTVq1eTh0wmc9WqVTk5OU1NTf1cpdFoYDwdGM5UtbK8b85YDpVsRrmnO0Io0lNAo8LwQQBGBS6TvjDKf264D/PuT32LgHs2OqiNy7JuVn7i6plNn3fJlM6IEQwBhxa8RUVFwcHBrfhEVQAAIABJREFUPN69JS7GjRtHnvfx8en1koSEhK6uLg6Hk5CQsGXLFrFY3NeLj9TSirjL2YE4gUvkTuB45rYjuMF05xCh7CBvgoJhCEV5uaPBBk+gO9/T2PBO3x4gd8jd2bEMEoaQVCLwE3AvVTTXKDQIIS2DfiEiMKZBZn3DTl5Ym75xx5ytz4mjAskzLvFZZyfDKnfMhlnPDi2bZDKZRCKxPkMetra29mzM5/OfffbZCRMmMBiMGzduHDx4MD8//9ixY9ZVlwWO40rlyCzeCYLo6upCtn05RxiXyL3mdHbrrUrLYbmXu4LHRgj5CtgMCq7T6wf5ugRhNJoQ0qFhnLu9QO6QuyujIjQ7RFzBZ12vazfiOEHBbgd4KrisR6qbafid4kDbpjqz6YuJry/znRWDXOSzzk6GVe5C4YNHozq0bNLpdAzGfbOKmEwmeb5n43Xr1lkeL1y4cNy4cW+88cbBgwdffPHFno0pFIpAIBjqeIcFsgYXCATD4VvKwYZ/7sqa1oJ9927PdTJohb53OkRjfTxYTGYf1z0YgRBCOiaLNUwztyfIHXIfAcb6sQI9BOfLGpvVWoRQg4ivZjGmVjTy9EayAW4w3fww2SjTxD73G/LMcP6ss5/h/znfjUPLJhaLZTDct9i8Xq8nzz/w2qVLl3744YdXrlzptWxCw6NQtRPsLmcH4gTDOXezwXT57/8z64yWM7eCvM1UCkLIjUn3F/Ee5o9mjCDufE8Py9ztCnKH3J0dy9DgsxlLxgbl1Muz6+QEQioO61xUUHxFo6e6y9Im7z9nOpsV8X9aNZw/6+zNtXJ36HhViUQik8msz5CHnp6etlzu7e09Uu/EAVd066v09tIGy2GlRNhyd0f0aG93WBkcAEChYI8ESpaMDeQyaAghI416Ody/UnLfvZGK9Ovn3vza2DXYG/rAsRxaNkVGRlZXV2s0GsuZ3NxchFBUVNQDryUIoqGhARYjAMNE47WSwkO/Wg6NfE6+/51xe0wqBZZrAgBY+Ai4K8eH+Ao4CCGCgt0K9MoN8LQeAt10vfTKW992yVXOihDYzqFlU2JiotlsPnz4MHloMBiSk5PHjx9PTqNrbGysqKiwNG5vb7e+9uDBg+3t7bNmzXJkwAD0StPUfum9/1oOMSrlUoCn+e6s4yhvdwYNlmYFANzDZtCSogPH+4oQQgjDKrzcr47xM1ltw6Kqajnz8meqernTQgS2cejYpvHjxycmJn7yySdtbW1BQUEpKSkNDQ3vv/8++exbb7117dq1kpIS8nDevHlJSUlSqZTBYGRnZ588eTIqKsqy5hMAzmLU6s9v+Y9eeW90QueEMAV2p2aiYthYX+gTBQB0R6Fg8SFeEh77fFmTicCbhLyL0oBp5Q2su+thapraM17+LOHjF0Thfs4NFfTD0QuVbtu2bceOHcePH1cqlREREbt37548eXKvLZcuXZqTk5ORkWEwGHx9fTdu3Pj73/+ezWY7OGAArBEEceX9Q9YLggsj/U/SaMiMk4cRXgIOrP8LAOhDqITPY9HPFNV3GU0KHvvXyMAZZfWW6XW6dvWZTV/M27bBa3yoc+MEfcGGyRpTD6OgoAAhFBMT4+xA7IIgCKVS6UKTM4fQMMw975szuV9nWA45nsL2+RPTyxvJQwqGnpwUxmcNxd69BKHT61lM5oiZVTQAkDvkPtKp9caMwrr2Lj1CiGk0zSitF2rvDQmnMulztz7vOyXCeQE6zjD8nO8f7PwAgK1KUzOtayYaixH22zlnq1ssZ0I9+ENTMwEARjQ3Jn1pbJAvn4MQ0tNpFyICZLx791LMeuO5t76uvZDvvABBn6BsAsAm1b/kZH187N4xhkU/Pe+CXKW7Oy4BQ2iCv4dzggMAuBomjZoYHRAickMImWjUy1L/RuG9PTBwo/nC/x2o+inbeQGC3kHZBMCDNWQWXfr7QesN5sYsicf8xRfLmy1nwiR8EffBC7cCAACJRqUkRPpFegkRQjiFkhXqWytyszxLmPHL/zhYceqG8wIEvYCyCYAHqLt4+/y7+4m7g74RQkEJE/xnRJ8qrDPhd05SMSwuQNLHCwAAQO8oGDYrzHustztCiKBgN0J8qsT3FsMkcOLKB4fKfsxyXoCgO5jyA0B/Kk5dz/zXEeuayW96dPCCic2qrms190Y1RXoJ+WwY1QQAGDAMw6aFeBIEXtCiRBiWE+RlolDCWxV3niaIq/86QpjM0uXTnRomuAPKJgB6RxBE0ZELN3cdtz7pNTFszJJ4DMOO59fc3csc0SmUiQFiJ4QIABgRMAyb5OfOoNFyGtoQhuUHSHAKFtF8b83nrO3HCAJFrIDKyfmgbAKgF2a9MeuT5IqT16xPesdJpSumYxTsdlP77aZ7n2ixfiJYqwkA8DAwDIsLFOMI5Ta0IQwr8BMTGBbZ1GZpcO3jYwhB5eR88FkPQHedzYpf//xtW3Gd9cmA2bGhi+IwDNObzMdyKi3n2XRqLCwLDgB4aBiGTQmSmHHidlM7wrBCPzGOoejG+ysngohYOcOJQQIomwC4T8253KyPj+k7Oq1PhibGBc4dRz4+U1zfZrVX+dRgTybsQAcAGArkOCecIAqbFQihYl8xQvdXTp8kYxQMxjk5EZRNANyhU2iufZJccy7X+iSFQYtcNctzXAh52KzqOlvSYHnWV8AZIxEgAAAYIhiGTQ/1MuF4aasS9VY5ZW0/hhAmXT7NaSGOblA2AYBwk7n85LVbe09162Rii/lj1yRwvdzJQwIRR7IrzHdXb6Jg2IxQb1fZEAAA4CooGDY7zMdowqva1aj3yukHhCHpY1A5OQGUTWBUIwii8Wrxzc9PKK32SCGJY4Iin5hFs9os5WxJY7lcZTkc5yty5zAdFCgAYDShULD5Ut/TRfUNyk7Ua+X00Q8YBQtfOtVpIY5WUDaBUQo3mWt/zS/8/ny3od8IIRqHGb5squf4UOuepPoOzY+3ayyHbkz6JFh0AABgN1Qq5dEo/5O3a1s1WoRQsa8YI1CU1dy6qx8exTBszJJ458U4GkHZBEadLpmyMuNmWVqmxmoRAQtxTFD48mlMN471SYPZfCCr1HJ7DkNobrgPjQqL7AMA7IhOpSRG+5/Ir1Vo9QihIl8PhO6rnDI/PIowbMziKU4LcfSBsgmMFjqFpiGzsPqX3KbrJQRO9GzA8xGFLZ7iPsa351NpeTXNaq3lcJyfh4+Aa8dYAQAAIYQQi05bFBNwPK9aYzAhDCvy9cAQureeE0Fk/usIhqGwJKicHATKJjCS4SazvKi2Jaei8Wqx7HZ1r9USQogl4gUnTPSaOAaj9DK++3pt68WKJsuhmMuKC4TbcwAAB+Ex6Ukxgcfza3QmM8KwQl8PRBCRljXECeLK1iMEgaDPyTGgbAIjTZdc1VZcKy+olRfWygtrTFpDP43d/MUBs8eKY4Ipfdxxq2lXH7pRYTmkUSjzpb5UCtyeAwA4jpDDXBgVkF5Qa8RxciVMDKEIq8op819HEEHAOCcHgLIJuDaT3qiqaemobFZUNinKGxVljTqF5oFXUZl0SWyId9wYQZBXPysIdGgN+64UG/F7+/hOD/ESwuw5AIDDefHZCyL9MorqcYIgd19BPSonAifCl8HcOvuCsgm4EtxkVtfLFRVNHVXNHZXNyqpmdYO8r1tvPVHoNJHUTzw2SBITRGXQ+2+sN5m/vlKk1N3rrIrxdo/0Fg4+egAAeAgB7rw54T7nShsRQmTlhCEktdrx9+q2o7jRFPH4TKeFOApA2QSGNZPO0FpT1V7aoChrUJQ3dlQ140bzQF+E6+0uDPURSf2EYT5Uuk3f80YzvvdKUY1Vx5WvgDstxHOgbw0AAEMoXCLQGc2ZVS0IIYRht/3ECMOk1jv+/jvFbDJHr57jtBBHOiibwPBCEISqtrU1v1qWX91WVNtR3YJs7kyyoDJobv5itwAJP0AiCPZi8NgDutyE419nFpM7G5D4LMaCCF8KDGkCADhbrK9IZzTn1MsRQgjDbvt6YBgKt1oJ8+au42a9MXbtAqeFOKJB2QScjyAIZXVLc3Z5S3Z5y60KvbJroK/AEvG4Xu5cb3eejwfPV8QW8XudE2cLM07sv1pC7qN558Vp1IVR/izbuqkAAMDe4gLFepOpsLkDIYQwLN9XTFCp0rpWS4NbX50yduom/n4x7P405OA3AXAag0bbdL20Mau4MaukS6Z88AV3Mfgcrpc710tIlkocTyGN+YCBSjbSGU3/ySwpbu2wnGFSKUkxAbCJCgBg+MAwbHqot96IV7Td2e7ptpc7omDSmnubRBX875xBo5uyeWVf04TB4EDZBBytS6asu3i77tLtluwK3GTDQCUKxvUUuvmJeT4iro+I5yOi26eI6dDq91wqIneAItGplMToQPEA7/EBAIC9UTBsrtTHWGyuVdz5yLotESIqVVrZaGlTlpZp0GhnvPsUlQG/64cM/FMCB+mSK2vO5dWcvSXLr35gYwafIwjy5Ad50sVuklDfB856e3h1Cs3eK8UdWr3lDJ1CSYwK8OJDzQQAGI6oFMqCCP/TRXWNdwc23Ba5mWn+UWUN6O5OUDW/3NJ3aOZ88DyDy3JepCMKlE3Avgydurpf8yozspuzyy0/yb1iCrjCMB/3MB9BiDfLnYdhGEJEZ2eX/f9OIi6UN6fmVZus1mdi02kLo/w93aBmAgAMXzQq5dHIgPSCO9v9IoSK+FxTVOC4kjrCfOcDrflm+ZlXPp+//QWOmO+8SEcOKJuAXRA43nyzvDz9Wt2v+WaDqa9mGJUiDPUWSf1FEf4cicDxoxe7DKaDN8ryGu/b01fIYiRGB/DZDAcHAwAAA8WgURZFB5wsqJV36sgzZRyWOTpoUkkdfvezV1HeePr3O+dt2+Ae6uO8SEcIKJvAEOtsUZSfvFaRfr3TajJaN1QWwyMyQBwdKIrwH6rR3ANH3KyVJ+dWqfVG67PebuxHYd4cAMB1MOnUpJiAkwV1bXcrp0omQx8dPL20ztx1Z+BBZ7Mi4/e7Zr23xm9alPMiHQngdwMYGrgZb8gsLDt+tfFqcV/LdlOZdHF0oGRciCjcj0KjOjhCazKN7mhORXFLR7fz431Fk4MksD4TAMC1sOi0xfdXTg006rmIwPlVTaaOO8v2Grv05976+pFNyyKfmAULEwwalE3gYXXJVeU/ZpUdv9rV2r0KIWEUTBTh7zUxzCMq0MZFuu1HpTNkFNZdqWox3z/QikWjzg33DRTxnBUYAAA8DLJySi+os9ytk1Mpp8J8kxrlxqY74xAInLixM629tCH+jcdpLBiHMBhQNoFBIgiiJaeiNOVK7YV8y9jDbrje7t5xUq8JoQNdp9seVDrD+bLGC+VNhh7RBovcZoR6cZ12uxAAAIYAi05bHBOYUVTXrL4zQlyNYcm+4uVclrn83sIEladvKMob57z/nJufh5MidWFQNoEBM3Tqqk7fKEm5oqxu6bUBlUn3nBDqMznCzc9jOHQFN6u6zpU1Xq+RWc+VI3HptOlh3iEebk4JDAAAhhaTTl0UE/hTcX19x531nIwYdlTAWzohlH6r0tJMUd6YvuHf095ZHTg71kmRuioom8AAdFQ2l6Rcrjx902S1vpE1N3+xb3ykZFyI8wZ632PC8Zx6+ZXKlgq5quezVAwb6+M+MUDMcOooKwAAGFp0KmVhpP+5sqbKu2uIIww7QaPPjI/0uVVhvjsJxqDR/vrOfunyaY9sWgY37GwHZRN4MNxkrv01vzTlSsutil4bUOhUz/FhflMj3fzFDo6tJwIR5TLVzVrZrfq2LmMvax9gCEV4Ch8JFMNdOQDAiESlUuZH+PKqadarq1wyE6ETw+PL6/VWf0mWpma23Kqc+ZenRVJ/Z0TqeqBsAv3RNLWXHb9afvKarl3dawO2mO83NcrrkTF0tpN3bcMJolKuym1oy2toV/TRGUbFsHBPwThfDyEH/rQCAIxkFAybGuLlxqRfqWqxzH+pNJllob6L3d0MZQ2WlsrqlvQXPo15et64535DhT8mHwTKJtAL3GSuv1xY/mNWw9Xi3pf2xjBxVIDvtCj3MF+M4szRS1qjqaSlo6BJUdCs0Ny/ApM1Np0a6SWM8RFxYG8mAMCoEeMrcmPRz5Y2WqbCqHHiEJ+bEBfunluF3+2PJ8z47e9+qb2QP/VPq7wmhDkvXhcAv0LAfZS1rRUnr1WevqFt6717ic5j+UyW+sZHsoROm6tPIKJe0Vnc0lHcoqiUq8397tniJ+BGeQmDPHhUWI0JADD6BIrclo8L+bmkvv3u0pcIw35BWODEMdOrmw1WC8eoalrPbPoieMHESS8v4XoKnRPusAdlE0AIIb2qq+ZcbuWp67LbNX21EQR7+U6NlIwNdtJKlYRMoy9r7ShpVZa1dmj63rCFJOIwx0j4YWK+Gwx1BACMbkIO47FxwRfKm6znx9TiRL2/528kAl5xnfUiMtU/59RdKoh5em7U6jmwAXBPUDaNaia9sSGzqOpMdkNmIW4099qGyqR7TxrjEx/J83Z3cHg4gVo12sYWdYVMVSZTKnWGB17iwWWFiNyCPXgi+GkHAIC76FTKfKmvn4CbWdVivLsUC07BMtgsn9jQGQ0yXKa0NDbrDHn/OVNy7FLMM/MjVs6AeXbWMKLfGxwuoaCgACEUExPj7EDsgiAIpVIpEAzlNrcmvbExq7jmXG79pcK+lhJACPEDPX2mSD3HhVAZjhskqDOaahWa6jZ1VZu6qk3d61S4bqgY5iPgBLrzAkU8/oj58SYInV7PYjLRMFj4ytEgd8h9tHFg7kqt4XxpY4tGa30SI4gJ6q7QmhaixwhRppAX+fgM6YrpdhqYYY/fcXYFZdNwN4TfUlqFujGzqO5iQeP1UnPfPTd0HstrQpjPZCnXyxHdSxq9sVHZ1ajU1Co669o1rRqtjd+RfBYjQMj1F3J9hVw6dcSNW4JfIZD7aAO5Oyp3HCfyG9uz6+TG+1cAZhhNU9tU4npZz0uoTHpoYlz4sqkeEUO8ToHLlU1wk26EMxtNbYW1jddLG68Wt5XU9z4tDiGEEEaleEQGeD8SLorwp9inCtGbzIoufVunXq7Rtqi1rRpts6pLpetz+ltPHDrNV8DxE3B9hRwYtAQAAINAoWDj/T1CxW6ZVa3VVovLGOi0C94iPp87oVUhliutLzHrjWVpmWVpmSKpX9jiKUHzxrNFo3RzBehtGu4GUYmbdIa24rrW/OqWnPLWvOp+OpYQQgjDOIESt5hArjSAwqLjBIEs3xEYomAYhsj/0J0HyBIIhhCBEwRBIJwgTGbcRBAmM6434TqTSW/EuwzGTqOpS29S6gwqnVGl1T9wHHeveAyaF5/jK+D48LkCNt1V/iJ5WPCXN+Q+2kDuzsi9tl19rUZ2b5LdXcJO3dhGuaeys9erMArmOSEsaN54v2mRPG/RwwQAvU3ACcxGk6qmta24rqmgVl5cq6lsRn3srWtBICTnsRtEbg3ubno6DbWqUWuhY6J9ICqGibgsLzeWhMcSsWgebtzR+DEKAAD2Fyhy83fnVchUN+tk1n3/HVzWpXB/fpcuvEUR0K6i3N/BQuBES3Z5S3Y5QkgQ7OUzJcJ7YphkbDDL3WkL0ziMo8smg8Hw6aefpqWlqVSqiIiIP/zhDzNmzOircUtLywcffHD58mUcx+Pj4995552AgABHRjvcmHC8vVPf0qpsrm5ur27R1MmNTW2UZgWzXU2xrdfQSMFkfG6jkNcs4Brow6VopmEUIYch5rLEPJaYxxJxmDTyLiFB6PR9jlgHAADw8CgYFu4pCBW7VcrVeY3tbZ06y1MqDutmiE+BnzhYrgyWKzm93TFQVrcoq1uKj1xACPEDJR6RAaJwP3epn3uoD1PIdZU+JNs5+ibd5s2bMzIy1q5dGxwcnJKSkp+f/+2338bFxfVs2dnZuXLlSrVa/fzzz9Pp9P379xMEkZqa6u7efZzyyLhJZ8Jxtc6o0hk6ugztnVqFXK2Udahlyq42tU7egZRaiqqTpdEKuvQcGyaXddPBZrbyOS0CrpzHIZy6qDdCiE2nuTHpQjZDwGYI2AwRh8Vn0ym9/mhBpz3kPtpA7pC7kwMhmpRdBc2K2nZN95WECcJL1RUoV/ooNTTcpsqBwecIgjzd/MU8bxHPx53j5c7x4LM9+HQey1JOudxNOoeWTXl5eU888cSbb765YcMGhJBer1+yZImHh8ehQ4d6Nt67d+/27duPHj06btw4hFBFRcXSpUs3bty4efPmbi0dUDYZTGajGccJRCACxwkcIRwnzASB44QZx/XKTpPRZDThZpPZaDKbjCajyWzUm4xGs9FgNBpMeoPRqDcZ9QaD3mjSGQ16o0lnMOkMZr0R1xoIvRHTG6h6E9NkYhrNLKORZTQ/5LcPgZCSw2zjsmV8jpzHtqVjiYIhDGEIoTv/JxA5yolAiHjQdwmGEBWjUCiISqHQqRidQqFTKUwalUmnMqhUDoPKYdA4dDqXSXNj0mm2jzcfNh8lTgC5Q+6jDeQ+nHLXGU0VMlWZTNV6/1IFCCEKjnsrO30Vai9VF9PU+4J//cPoNKobm+bGprtx6DwWYlA5Qjc6l0VnM2lsBovD5HBZNCadyqBR6DQKnUql0zAqlUKjMAVcpw9Fd+htmtOnT1Op1NWrV5OHTCZz1apVn3zySVNTk4+PT7fGGRkZsbGxZM2EEAoLC5s2bdqpU6d6lk12pdEb30y9ermypddnxequ5TeKhT0G0/WKjpDDlj/CEBJ26YVd+jBZx4NbO4oZoUFEoxn6QFwG5D46Qe6j03DL3QshL/u8MmE0mdrVpna15XZgu83XBsyOnfXes1TnDTJx6BsXFRUFBwfzePeGjJFVUVFRUbeyCcfxkpKSxx9/3PpkbGzspUuXNBqN9SsghAwGA0EQZJ/TkOvo0id60xK9/Xp91k2rZ0zv/SkAAAAADLnbuXk0NtMer8xkMseMGdN/G4cuEiiTySQSifUZ8rC1tbVby46ODoPBYGNjCoViv3uiD7w5BQAAAIBRwqG9TTqdjsG4b4lCJpNJnu/WUq/XI4R6bazvMbVq/PjxQx4qAAAAAEA3Du1tYrFYBsN9Sy+SNRCL1X3XVbJC6rUx+RQAAAAAgIM5tGySSCQy2X2b3ZCHnp6e3VoKhUIGg2FjYwAAAAAAB3Bo2RQZGVldXa3R3JsukJubixCKiorqHhaFIpVKb9++bX0yLy8vICCg23hwAAAAAADHcGjZlJiYaDabDx8+TB4aDIbk5OTx48eT0+gaGxsrKiosjRcuXJifn5+fn08eVlZWXr16NTEx0ZEBAwAAAABYOHqV8Ndee+3nn39et25dUFAQuUr4/v37J0+ejBBas2bNtWvXSkpKyJYajWbFihWdnZ3r16+n0Wj79+83m81paWki0UPtGugqVCrVRx999NNPP+l0utjY2C1bttiynqfRaHzssccqKiosa4q6ogHlfuTIkePHj1dWVqpUKk9Pz/j4+FdeecXf39+RAQ8h23PHcTw1NfXMmTNFRUVKpdLf3z8pKWnDhg2uO/hvQF/3vLy85OTkvLy8kpISk8lk+dwY/kbzBlO2515ZWXno0KG8vLyCggKDwfDLL7+47g81yfbcz5w5k56enp+fL5fLvb29582b9/LLL/P5fAcHPIRsz/2nn346dOhQSUlJR0eHSCSaMGHCpk2bpFKpgwPun6PLJr1ev2PHjhMnTiiVyoiIiNdee23WrFnkU93KJoRQc3Oz9UfG22+/HRQU5MhonQXH8aeffrqkpGTDhg3u7u4HDx5sampKTk4ODg7u/8Jvvvlm586dXV1drls2DTT3v/3tbzqdTiqV8vn8+vr6o0ePkuW1l5ed1mmzowHl3tnZOWnSpAkTJsydO9fDwyMnJyc1NTUuLu7AgQOuskeBtYF+3Xft2rVnzx6pVNrZ2VldXe1CZZM9NphyFbbnnpyc/O67744ZM4ZKpRYVFY2Assn23OPj4z09PRcsWODr61tSUnLo0KGAgICUlJSec6dche25f/bZZxUVFVFRUe7u7nK5/NixYzKZ7PDhw5GRkY4Pu08EGH5OnjwplUpPnTpFHra1tcXFxW3evLn/q+Ry+SOPPPLZZ59JpdJ9+/bZP0y7GFzuFvn5+VKpdM+ePXYL0I4GlLter79586b1mV27dkml0suXL9s9UDsY6NddJpNptVqCIN577z2pVOqgKB9abm6u9Y+nTqdbsGDB6tWre2381VdfSaXS3Nxc8rC8vDwqKurjjz92UKxDbUC5KxQKtVpNEMS+ffukUmldXZ3jArWDAeV+9epV68OUlBSpVHrkyBG7R2kfA8q9G5lMFh0d/X//93/2DHDAHDq2CdgoIyNDLBY/+uij5KFIJFq0aNEvv/zSbUWGbrZv3x4SErJs2TKHxGgvg8vdws/PDyGkUqnsGKLdDCh3BoMxadIk6zO/+c1vEELWAwRdyEC/7mKx2BX/+O51g6mcnJympqaejfvaYMpx4Q6pAeUuFApH0uyfAeUeHx9vfbhgwQLksj/XaIC5d+Ph4cFisdRqtZ1jHBgom4ajoqKi6OhoCuXeVyc2Nlar1VZVVfV1SV5eXmpq6jvvvOOKN2isDSJ3hJBCoWhra8vPz3/77bcRQtOmTbN7oHYwuNwt5HI5QshF7+A8ZO6uop8Nprq1JDeYGjt2rPXJ2NjY2tpa68nILsT23Eeeh8ndpX+u0aByV6lU7e3tJSUl7777rkajGW6f507bDA/0QyaTdbvvS65W1draGhER0bM9QRD/+Mc/kpKSJk6cWF9f76Ao7WOguZNmz55NdksIhcI///nP/YyxHc4Gl7vFvn37eDze7Nmz7RWfPT1k7q5iqDaYcsWeGNtzH3keJve9e/dSqdSFCxfaKzg7G0TuTz75JPn3EofDeemll1atWmXvIAcEyiaHwnHcaDT204DBYGAY1nMXGvKw58YY7+oJAAAQaUlEQVQypOTk5NLS0p07dw5hqEPOTrmT9u7dq9frKysrjx8/rtVqhyTgIWTX3Em7d+++cuXKX//61+E248YBubsQO20w5RJsz33kGXTuJ06c+OGHHzZu3PjA+UDD1iBy37p1q0ajqaurS05O1uv1ZrPZuh/a6aBscqjr16+vXbu2nwbp6elhYWE9d6EhD3udW67RaD755JMNGzaQy18NW/bI3WLq1KkIoTlz5iQkJCxZsoTD4Tz77LNDEfXQsGvu5OU7duxYtWrV008//fDRDi175+5aRvMGU7bnPvIMLvcbN268++67M2fOfP311+0bnz0NIveJEyeSDxYvXpyUlIQQeuutt+wZ48BA2eRQoaGhW7du7acBeWOi5y40ZH9mrxvLfP3110ajMSkpibw919zcjBBSqVT19fWenp7dynwnskfuPQUGBkZHR584cWJYlU12zf3y5ctvvvnm3Llz33vvvaEIdog55uvuKiQSSUtLi/WZ0bPBlO25jzyDyL24uPill14KDw/fuXMnjebCv6kf5usuEAimTp164sQJKJtGL4lEsnLlygc2i4yMvHnzJo7jlp7JvLw8NpsdEhLSs3FTU5NSqVy8eLH1yd27d+/evTs1NbXnxjXOYo/ce6XT6Wycducw9ss9Nzd306ZNY8eO3bFjx/D8bHXY190lREZGZmVlaTQay+Ck0bPBlO25jzwDzb22tnbjxo0ikWjv3r1cLtdxgdrBQ37ddTodzKQDD5aYmCiXy8+cOUMetre3nz59et68eZauo9ra2traWvLxmjVrPrfy97//HSG0cuXKzz//3BUXiBtQ7iaTSalUWl+el5dXWlrabf6RqxhQ7gihioqKF1980c/Pb8+ePa5+p2Ogubuo0bzB1IByH2EGlLtMJlu/fj2GYV9//fUI2BVjQLm3tbVZX1tfX5+ZmTncPs8dvUo4sIXZbH766adLS0vJFZO///77xsbGH374ITQ0lGwwf/58hNDZs2d7XltfX5+QkOC6q4QPKHeVSjVnzpxFixaFh4ez2ezS0tLk5GQmk3n48GFXHEE5oNw1Gs2SJUtaWlpef/116yXRAwMDLSMDXMhAv+cbGhrS0tIQQufPn8/NzX3ttdcQQr6+vsuXL3dSBrYazRtM2Z67Wq3+7rvvEELZ2dkXL15cv369m5sbn88fVjffB8T23B977LHi4uKNGzdabyoiFotddIIwGkju06dPnzZtWmRkpEAgqK6uPnbsmFar3b9/f7c16pxrOPbqAyqV+tVXX23btu27777T6/WxsbFbt261/P4Y2QaUO4vFWrVqVVZWVkZGhl6v9/T0XLx48UsvveSK3WxogLl3dHSQ68V9/PHH1udXrFjhimXTQL/n6+vrP/30U8sh+XjKlCnDv2zatm3bjh07jh8/Tm4wtXv3bvL3R088Hu+777774IMPvvzyS8sGU65bM6GB5K5UKq2/vv/5z38QQn5+fq5bNtmee3FxMUJo37591ienTJniumWT7bk/9dRT58+fv3jxYmdnp0gkmjFjxu9+97vhtgQJ9DYBAAAAANgExjYBAAAAANgEyiYAAAAAAJtA2QQAAAAAYBMomwAAAAAAbAJlEwAAAACATaBsAgAAAACwCZRNAAAAAAA2gbIJAAAAAMAmUDYBAAAAANgEyiYAgEPt2rUrIiIiIiKC3GauH1u2bCFbrlmzxn7xRNyVnJxsv3fpyfZ/BwDA8AF70gEwSmVlZa1du9b6DIVC4XK5AQEB06dPf+655yQSibNiG1b0ev3MmTNVKhVCaPbs2Xv37u3WoL6+fsGCBeRGVevWrXvnnXecECUAwCGgbAIA3IHjuFqtLiwsLCwsTEtLO3r0qI+Pz5C/y4wZMzgcDkLIzc1tyF/cHphM5qJFiw4fPowQunz5slwuF4vF1g2OHz9u2dxz5cqVTggRAOAoUDYBAFBSUtLYsWM1Gs3PP/9cWlqKEJLJZPv373/77beH/L0mTZo0adKkIX9Zu1q5ciVZNpnN5h9//PG5556zfjYtLY18EBUVFRkZ6fjwAAAOA2UTAADNmjWL7CZZv379tGnTjEYjQqi8vLxbsxs3bvzvf//LycmRy+UMBiM8PHzZsmVPPvkknU63tCkpKdm7d292dnZrayuFQhGJRIGBgePHj3/22We9vLwQQrt27frss88QQn5+fmfPnrVceP369Z07d+bn5zMYjKlTp77xxhs946yvr09ISCAfHzhwID4+nny8Zs2aa9euIYRWrFjxr3/9izy5b9++7OzsiooKhULR2dnJZrODg4MTEhLWrVtHdnfZbsKECaGhoZWVlQihtLQ067IpNze3urqafEz+GxYVFR0+fLigoKC5uVmpVBIEIRaLyX+BuLi4/t8oIiKCfLB161ZLx9WWLVtSUlIQQlOmTPnuu+8sjeVy+YEDB3799dfa2lqTyeTt7T1z5swXXnjB19d3QNkBAGwHZRMA4B43Nzcul9vR0YEQcnd3t37q3//+9+7duy2HRqPx1q1bt27dSk9P37t3L1mIlJeXr169WqvVWpo1NTU1NTVlZWVNnjyZLJt6de7cuU2bNplMJoSQVqvNyMjIysoKCQl5mFz27t1LJkJSq9X5+fn5+fnp6emHDh3icrkDerUVK1Z8/PHHCKHCwsKysrLw8HDyvKWriU6nL1myBCF08+bN77//3vraxsbGxsbG06dPf/DBB0N1Fy8nJ+ell15SKBSWM7W1tQcPHjxx4sTu3bsfWJ8BAAYHyiYAwB0ajSY5OdlSaixatMjy1MmTJy0108yZMydNmtTW1paSktLV1XXjxo2tW7f+4x//QAilpKSQNZO3t/eyZcvYbHZzc3NZWVlubm4/76vVat99912yZqLT6StXrhQIBMePH8/JyXmYdLy9vePj4/38/Ph8PkEQ9fX1p06d6urqKi0tPXjw4AsvvDCgV3vsscd27NhhNpsRQqmpqX/6058QQkaj8eTJk2SDuXPnikQihBCDwZgwYUJkZKRQKORyuWq1OjMzMz8/nyCIDz/8MCkpicViPUxeCCGNRvPKK6+QNZOfn9+iRYtYLFZGRkZZWZlarX711VfPnDnjKkPHAHAtUDYBANDbb79tPYyJzWa/+uqrltthCKF9+/aRD5YvX/7hhx+SjydPnvyHP/wBIZScnPzHP/5RKBTq9XryqWeeeebFF1+0XK5UKvt597Nnz7a1tZGP//rXvz7xxBMIodWrVycmJpK3CwcnLS1NrVZnZ2c3NTVptdqwsLCYmJjr168jhC5dujTQssnLy2vGjBkXLlxACJ04ceKPf/wjhUL59ddfLVXmihUryAdPPvnkk08+WVxcXFpa2tHRQaVSExIS8vPzEUIdHR23b99++K6g5ORk8l9MIBAkJycLhUKE0IYNGxISEtrb29vb21NSUrpNkwQADAkomwAA3S1YsOC3v/2t5VCr1RYVFZGPU1NTU1NTu7U3mUx5eXmzZ8+Oi4sjB9/s2LHj7NmzISEhISEh48ePj4uLo1Kpfb3d7du3LY+XLl1KPvD39580aVJWVtbgUsBxfPv27QcOHOi18Gpubh7Ea65YsYIsm1paWrKysqZNm3b8+HHyKbFYPGfOHPJxQUHBW2+9VVZW1uuLDO6tu8nOziYfKJVKywAvazk5OVA2AWAPUDYBAFBSUlJkZGROTs65c+cQQidOnCBn0mEYhhBSqVSWCfZ9aW9vRwglJiauX7/+v//9r8FgyMnJsdxl8/Pz27Nnj2U8UDfkkkgIIS6Xa30Dq9s8/26sQzIYDN2ePXDgwNdff93XtYPrxFqwYIFAICB7zlJTU6Ojo8l/LoTQ0qVLaTQaQkin0/3ud7+TyWR9vUjPUHvVf3b9996hu18OAMCQg7IJAHBvJt1f/vIXcqb91atX09LSli9fju5fYGn+/Pm93mOKiYkhH7z11lsvv/xydnZ2VVVVVVXV2bNnW1tbGxoa3nvvvf/+97+9vjufzycfdHZ26nQ6S+Ukl8u7taRQ7m1sYLkhiON4bW1tt5anTp0iH3h6en7++eeRkZEMBmPbtm391FIPxGAwkpKSyOHeZ86ciYyMtBQ0ljt0169ft9RM69evf+GFF0QikVarnTBhgi1vgWEYWTDpdDrLSctMPQuBQEA+kEgkzz//fM/XsceCWwAABGUTAMDaG2+8kZ6erlarEUJffPHF0qVLqVQqh8OJiooi79N1dHSsXbvWesUBtVp94cIFsieprq5OIBDw+fw5c+aQN61mzpy5adMmhFBBQUFfbzp27FjL4xMnTpBjm+rr6y23oiwsBRZC6NatW+RbHDlypGfnimXI0dixY8eNG4cQ0uv1ls6hQVu5ciVZNnV1dX366afkyZiYGMvCAdZz95YuXUoOErfUcA/E5/PJnqTc3NxnnnkGIXTx4sWe/3QTJ04kX1OhUMyYMcN6sSiCIDIzMwMCAgaVHwDgAaBsAgDcw+fzn3nmGXLSXE1NTXp6OjnYaMOGDeRCStnZ2cuWLZs3b55AIOjo6CgsLLx586anp+fixYsRQqdOndq5c2d8fHxQUJBEItFqtT/++KPllft60/nz54tEIrL0ee+99/Lz88mZdD1vpfF4vODgYLL3Zffu3UVFRTqd7urVqz1fMyQkhGx2/vz5v/zlL2KxOCMjg1x46WGMGzcuPDycHLdkWWfBek0B60UT/vSnPy1atKihocEyBOqBYmNjL126hBBKS0traWlhsViXL1/u2WzlypVffvmlQqEwmUxPPfVUYmJiUFCQwWCoqqq6du0auZ4TVE4A2AOUTQCA+6xbt+7bb78la4I9e/YsWbIEw7ClS5eWlZXt2bMHIVRZWdlP/WE0Gi9dukT+7re2cePGvi5hs9n//Oc/X331VbPZbDQaybuEXC43JiamZ0fLxo0b//znPyOEcBwne48CAgLodHq3kDZu3Hjx4kWTyYTjOPmCHA7n0UcfPXPmzED+MXqxfPnyjz76yHJoWa6JNHbs2FmzZl28eBEhVF5evmvXLoTQihUryPUqH2jDhg2XL18m79OR5aBQKAwMDMzLy7Nu5ubm9sUXX7z88ssKhaKrq8vBmxADMJpRHtwEADCaiESiVatWkY/Lysp++ukn8vHmzZu///77ZcuW+fv7MxgMOp3u5eU1c+bMzZs379+/n2yTkJDwyiuvTJ8+3c/Pj81m02g0iUQyd+7cL7/8cs2aNf28aUJCwjfffDN58mQWi8Xn8xMSEo4ePSqVSnu2fOKJJ/75z3+GhYXR6XSJRPLUU08dPXq05+DxuLi4ffv2TZw4kcFguLm5zZkz59ChQ72+4EA99thj1rMC58+fT87/t9i1a9e6deskEgmdTg8KCtq8efP7779v44tPnz79s88+i4mJodPpQqFw6dKlycnJYWFhPVtOmjTp5MmTL7/8ckxMDI/Ho1KpfD4/Jibm2WefJf8lHyZHAEBfsAdOkAEAAAAAAAh6mwAAAAAAbARlEwAAAACATaBsAgAAAACwCZRNAAAAAAA2gbIJAAAAAMAmUDYBAAAAANgEyiYAAAAAAJtA2QQAAAAAYBMomwAAAAAAbAJlEwAAAACATaBsAgAAAACwCZRNAAAAAAA2+X/6h5U0G4hfnAAAAABJRU5ErkJggg==;fontFamily=Times New Roman;" parent="1" vertex="1">
          <mxGeometry x="1840" y="2390" width="786" height="583" as="geometry" />
        </mxCell>
        <mxCell id="rBD3_tpfgUX2GQeDqXnd-5" value="" style="shape=image;verticalLabelPosition=bottom;labelBackgroundColor=default;verticalAlign=top;aspect=fixed;imageAspect=0;image=data:image/png,iVBORw0KGgoAAAANSUhEUgAAAxAAAAJHCAIAAACPZydRAAAgAElEQVR4nOzdaVwUV9o34FO90yzNjopsouIGgqLGJe4Go2Jc4pJRNJk4eRxHk8ny5olmYhKTiTGPTkw0iZmJifuWRAfBhQhq3BcUBRFUUECafWug6b3q/VBaVFroZm+Q//XjQ1X16erTp4vqu8+56xTFMAwBAAAAgPoJbF0BAAAAgPYOARMAAACAFQiYAAAAAKxAwAQAAABgBQImAAAAACsQMAEAAABYgYAJAAAAwAoETAAAAABWIGACAAAAsEJk6wp0SEFBQWZbBAKBXC7v1q1baGjo3Llzg4OD26AaUVFRV65cYZcTEhK6d+9uufz48eOVSiW7fOfOndatHCGEkIMHD65cuZJdXr58+YoVKyyX59eQECIWiyUSiUKh6NKlS1BQ0MSJE0eOHElRlNmz3nvvvUOHDrHLO3bsGDZsWMu9A+tyc3MnTJjALg8dOnTnzp3s8qZNmzZv3swur127dtasWe2hVrbCMMy+ffuio6MzMjKqq6vZGwysXLny5Zdfbu2X5n8QVrFHKf+4NWs9vV6/YsWK06dPs6vOzs5bt249f/78v/71L3bLq6+++u6773LllUrl+PHjudXjx48HBARwq5s3b960aRO7/NZbb/3P//yP1RpmZWVNmzbNYDAIBIKYmJiePXtu3br1iy++YB8dNmzYjh07nnxWVVXVyJEjdToduxoTE9O7d2+rr8Wp89Rx+fLlRYsWscszZ878/PPPLe+ksWeDJmhvh30b4H8LWNX2p8c333zz6NGjhJBZs2atXbu2LV+6NaCHqWXQNF1dXX337t0DBw7MmTNn27Zttq7R08BgMKjV6ry8vOvXr+/du/fVV1+dMmVKSkpKy77KwYMHgx7jvr3av45V7a+//vqjjz5KSkqqqqrquLdj0mq1S5cu5aIlV1fX7du3DxgwYPDgwVyZxMRE/lMsr169epVb5u/EgrVr1xoMBkLI5MmTe/bsSQiZPn26SPTop++VK1fy8/OffNbx48e5aKl///6NipbalY512HcG3MfB/2HAWbZsGfsT99ChQ8nJyW1euxaGHqbmGj16tJ2dXUVFRUpKSk1NDSGEYZj169dPmjTJ29u7VV96yJAhLi4u7LJcLm/V12p7Q4YMcXV1VavVGRkZBQUF7Mb79++/9NJLGzdunDhxIlcyODiYbXlCiKuraxvXUy6XR0REsMvsF1h70N5qdeDAAW45ODi4W7duhBB/f/82eOnAwECuKQghGo3mzJkz3Cr/IbZwfftRq9VLly7lfs17eHhs376dLR8SEiKVStmI5Pbt2xqNxs7Oji127do1/k6uXbs2Z84cdtlgMNy8eZNdlkgkISEhVt/LhQsXuHBt6dKlXE1GjRrFbmcYJiYm5rXXXjN7YnR0NLfcUp2drq6uXOu1TZ+6Ve3tsG8D/G8BQohSqbx16xa77OLiMnToUH7htj899urVa8KECfHx8QzDrF27du/evW1cgZaFgKm5PvzwQ3YsLD8/f/r06ZWVlYQQg8Fw4cIF7szYSl5//fVW3b9trVixgus9vnLlygcffJCVlUUIMRgM77zzzqFDh7ihjQULFixYsMBW9XR1df36669t9er1aW+1KikpYRc8PDx++eWXtnzpKVOmTJkyhVvlj9oQQhrYStXV1UuWLElKSmJXu3btum3bNi7gk0gkAwcOZGMpg8Fw48aN4cOHsw9Z6GG6deuWRqNhl0NCQiQSidVqbN26lV3o378/PzFg1qxZXCAVHR1tFjAplUrudcVi8bRp06y/4Qbo1atXuzrGSPs77NuA2bcAf9yznXxAM2fOjI+PJ4Rcv3795s2bAwcOtHWNmg4BU4vp2rVreHj4yZMn2dXy8nKzAlqt9tChQ/Hx8enp6SqVSiqV+vn5jR8/fsGCBfyfCISQ/Pz8HTt2XLx4MTc3t6amxt7e3tnZ2c/PLzg4eNKkSf369WOLWchhun79+nfffXfjxg2DwdCjR4958+bNnTu3zmpbSCzgzsje3t7897Vnz5709PT79+9XVFSoVCqhUOji4tKnT58pU6ZMmzZNIGj5cd6hQ4fu2bPnhRdeKC4uJoRoNJqvv/76yy+/ZB+tL4fJajPy3ztr8+bNXL4L2xpmWRFbtmz597//ffz48by8PA8Pj5MnTzYwbeLhw4ebN28+f/58RUVF165dp0yZ8tprr9nb23MF6vs0n/yAmlBts1plZmbu3bv3ypUrSqVSp9M5OjqyPwRffPFFfpXMdrJ169adO3dGR0dnZWWJxeLQ0NAVK1aEhobW+X45Zgl/xcXF3BbubdI0HR8fHxMTk5KSUlZWRlGUu7t7aGjo7NmzR4wYwX+6WWZY3759v/vuu8TExPLy8mXLlrVGWgwhRKVS/fnPf+Z+uHt7e2/fvt3Hx4dfJjw8nPv4EhMT2YCprKwsMzOTENKjRw+GYR48ePDw4cPCwkIvLy/yx/G48PBwq9V48ODB+fPn2eUXXniB/9C4ceOcnZ0rKioIIRkZGampqf379+cePXz4MDcMOn78eGdnZ0LIqVOnzpw5k56eXlhYqFKptFqtXC738fEZOnToggULzN5dnSzkMGk0mh9++CE2NlapVCoUipEjR1r4aBITE3/77be0tLT8/HyVSqVWq+3s7Lp16zZo0KCXXnqpT58+bLGOddhPmzbt3r17hBCJRHLu3DmFQsE9dPbs2SVLlrDL8+bNW7NmDWnwOb/5EhMTf/7556SkpOLiYqPR6OHhMWTIkAULFph1cBqNxl9//fX48eP37t2rqKgQCAQuLi5eXl79+vULCwtjDz+zf22lUlnnV8aYMWO4g3Pnzp0ImOARfnKGp6cn/6HMzMxly5axfSQsg8GQmpqampq6b9++TZs2hYWFsdsfPHgwf/589vBiVVZWVlZW5uTknD17VqvVWv3niY6OXrlypclkYldTU1NXr1596dIlbktz5Obmmv1qMRgM+fn5+fn5p06dio6O3rJli1gsbv4LmXFzc1uyZAmXNhgfH88f+HhS85vxSZWVlfPnz797925jn3jz5s1//vOf1dXV7GpOTs6WLVt+//337du388+kbePHH3/csGGD0WjktpSVlV2+fPny5cvbt2//9ttvua8ovoqKivnz56emprKrOp3u3LlzV65c2bVrVzPPgCqVasWKFZcvX+ZvzM3Nzc3NjY2NnTJlyrp16+rsfTl79uzq1avZhJ7Wo1KpFi1alJ6ezq76+flt3769a9euZsX4EQ8XCXHjceHh4RRFPXjwgBCSmJg4depU8sfepoYkMP3222/cGWbkyJH8hyQSybRp03bt2sWuRkdH8wMm/njczJkz2YV9+/ZxnVKsyspK9oy0d+/eTZs2jR492mqV6lRdXb148WIuviwpKYmOjo6Pj6+vZ+vo0aO7d+8228Pdu3fv3r37888/r1mz5sUXX2xaTfja+LCfM2fOZ599RgjR6/VHjx596aWXuIf4Hwf7O7Y1TlZPMhqNH3zwwcGDB/kblUqlUqmMjo7+61//+sYbb7AbGYZZvnz5qVOn+CULCgoKCgpu3rx57Ngxs3jdMrFYPGTIkBMnThBCEhISDAZDa3xBtA0ETC1GqVRyJ0qZTPbss89yD7G/ULlEHD8/v4CAgJKSEvacUlxcvHTp0sOHD7O/O3/66SfuP6dHjx5+fn4ajaawsDA3N7ch3w3Z2dkffPABFxu5ubn17ds3KyuLvVShpXh4eHTr1s3JyUksFpeXl6elpWm1WkLIuXPndu/e3UqXPo0ZM4YLmPR6/a1bt4YMGVJf4YY0o7e3d0REBH/UPzAwkEt9eDKdhf3WdHJy6tevH8MwpaWlDaz5vn37xGLx4MGDjUbjrVu32E8nLS3tk08+Wb9+fQN3wmlstfmio6PXrVvHrQYGBnbp0iU1NZVtK6VSuWTJkpiYGLMuT0IIGyZ6e3v7+/vfvHmTDf70ev1XX331448/WnhFNqckLi6OXbWzs+O+idnEuzfeeIOLlqRSaUhIiMFguHXrFvvddvToUXt7+08//fTJPbOHtJ+fn7+/f2Fh4ZOXT7YI/vWkgYGB27ZtM/stxAoLCxOJRGydb968yX4rcCHR4MGDBQLB/v37yeOAiabp69evs48KBIJBgwZZrcmFCxfYBScnpyc/5ZkzZ3IB05EjR/73f/9XKBQSQpKTk9lAjRDi4eHBPy+JxeKAgABnZ2dHR0edTpeVlZWbm0sI0Wq1q1atSkhIkEqlVmv1pM8//5w7MimKGjBggEwmS05OZt9+nQQCgb+/v6urq5OTk9FoVCqVbM+cyWRas2bN6NGjPT09O9ZhP2PGjA0bNrBpbdHR0VzApFar2fEpQkj//v0HDBhAmn3Ob6B//vOfXLRkb28/cOBAgUBw/fr1mpoahmG+/fZbT09Ptp43btzgoiWFQhEcHCwSiYqKivLy8vhRnYV/bbNkqbCwMDZgqqmpuXnzZkP6U9snBEzN9fHHH9vZ2alUqps3b7IZCUKh8KOPPnJzc+PK/PTTT1y09Pbbb3MZBrGxsW+//TYhpKKi4t///vcHH3xACGHPWYSQ4cOH86+2q6mpuXLlCnc5TH127NjBXQ4TFhb2ww8/ODg4mEym99577/Dhw81/v/7+/nFxcWbpuiUlJZMmTWIzr48ePdpKARObKcx/UQuFG9KMw4YNGzZsGL+r//nnn7c8rDNy5MiNGzc6OTkRQvR6fQNrLpPJdu3axSbGnjlz5rXXXmO7Co4cOfL3v//d6nwQZppQbRZN0/z4jLuOnT/kVFxc/OOPP7KHpZnZs2d/8sknQqHw/v3706dPZ0/lV65csfyTke2P5PrqzbJMzp49e/HiRXZZoVDs2bOH/Qq8fPnyK6+8wkaWv/zyyyuvvFLnN+Lq1au59LWGfxxNI5FIfvjhhzqjJUKIXC7v168fex2QVqu9detWWFgYFzANGTKEG6pmN6anp1dVVbFb+vTp4+DgYLUC/EDhyehwwIABvXv3Zr/gS0pKzp07N2bMGEII/78+MjKSO4G8++673bp1M+ujXbduHRsHFBcXX758uQmdTMXFxdz4OCHkq6++Yr9W09LS5s+fz/6sMrN48eI333zT0dGRv3H37t3sWJVOp0tISHjppZc61mGvUCgiIiLYxk9KSsrJyfH19SWEnDhxgktc49IkmnnOb4gHDx7s27ePXQ4JCfnpp5/YQ660tHT27NnslZUbN26cPXu2RCLh6kMIiY6O5vpTGYZJS0vjMvks/2vz8a/KvHXrFgKmzot/xQ0hxM/Pb+PGjWY9qNxPCkLIjRs3uDQ9/hjZqVOn2ICJCwtSUlI2b94cFBTk6+vr5+cnl8vHjh1rtT5clgMh5G9/+xv7XyEUCt95550WCZgcHR0LCgo+/fTTxMREpVJZU1PD7+UmhNy/f7/5r1Inmqb5q5Z7FJrZjHUSCoVr1qxhoyVCSEOydFnTpk3jLiMaPXr08OHD2d4CmqYvXrzY2hcHcG7dulVUVMQue3l5cYkUCoXi9ddf5+L4U6dOPfnNIZVKuU6LHj16BAQEsN/NBoOhvLy8vjDCKi7RgRAyd+5crsNg2LBhkyZNOn78OCGEYZjTp08/GTANHz6cn+zf8I+jafR6/T/+8Y9vv/1WJpPVWSA8PJy7cPrq1au9e/dOS0sjhHTt2pW9YNbb21upVN67d0+lUjV2QgGtVssN6bJJSE+aNWsWl0gUHR09ZswYg8Fw5MgRrgA3HkcI8fHxiY6OPnHixL1798rKyp4MZe7fv9+EgOnKlSvcCSE0NJS7Zq1v376RkZE///zzk0/x8fE5fvz4sWPH0tLSSkpKtFqt2cQTzTyl2OqwnzdvHnfKjY6OZmM7bjxOLpdzY5StcbIyc/LkSe78aTAYVq1axT3EtXZFRUVSUtKwYcP4P02/+OKLMWPG+Pj4+Pv7u7m59evXrwnjg/yuO8s/dNs5BEwtLDs7+8MPP/zhhx/4uSn8gD0hIaHOJ+bn55tMJqFQ+Morr8TFxVVWVlZXV3MTjQiFwqCgoIiIiKioKH5+4pPy8vK4ZX5c7+Xl5eTkxF7E1xxHjx79f//v/5kFSXzc7+YWx39rhBB3d3cLhZvZjHXy9vZubG8Qyyw7slevXtzwitmbalX8SUEDAwPZrwEWP4GDf7hy/Pz8+Ic0vz+gOV07/CqZTQ7Up08fNmCqr0pml0y3Ejs7O65L4Pz586+99tqWLVvqnMUjPDycG6a5du1av3792F9EXDw0ZMgQpVLJMMy1a9f4CUwN+cGtUqm45fq6o6ZPn75+/Xr2fzMhIaG6uvrKlStlZWXso/zpl7Ra7aJFi7hJDerExWeNYuED7dWr15PlGYZZsWIF/ydlS9Wkziq15WEfHh4eGBjIji2yAVNhYeGlS5fYR6dOncp9jq1xsjLDf3dpaWlsKF9nsWHDhg0ePHj06NFsX8DRo0e5dA5PT89Ro0YtXry4znwvC/hHLP9I7nAwcWVzJSQkpKSk7N69m5t1KTk5+b333mvsfmiaZn/kBQYGxsbGLl26tH///lwOgclkun379pdffrl48eIWyd2uEz8MqvN3gF6v//jjj7lirq6uo0aNioiIiIiIsJB/3VJ+//13blkikfDTWp/UGs3Y5H6UxuLXrQV/kPF/uDc248esV4P/rWOrKrXNxxEcHMy/OOvy5ct/+ctf6vwKZzO72eXr169zfUhcPMSl3F29erWxARPXr0nqDyDc3Ny4FCWtVhsXF1ff9Eu7d+/moiU2zWjixIkRERFsSg2rbeYXjYuL40dLvXv3Hj9+fEREBD89sZk1seFhzw26PXz48Nq1azExMVw3D/+yZRue881wvw22bNmydu3aMWPG8DuHioqKDh48OGfOnMZOQcn/Fc0/kjsc9DC1AIlEEh4evnnz5tmzZ7P/DydPnjx37tyoUaPYAt27d2cvMaUo6syZM1ZP9F5eXm+++eabb75J03RxcXFmZuY333zDnmFTUlISExMtTG/ftWtX7lq8e/fusYnkhJDCwsI6u5f4w/D8hD6z+WNYGRkZXJm+ffseOHCAHQcxGo2tPSxdXFzMTUJDCJk4caLVEK2Bzdjwc2iTZ0wwu7AuIyODW+Z6v80+CD8/P3bZbOZDThNynPndYxkZGWyPJrvKXQVmVqy18V/LrJX42dZ1Vqk1JrCo08svvywWiz/55BP2qzcxMXHJkiVsdiC/mEKh6NWrF/suKisrf/31V3b7kwFTTEwM1/Hj7+9vua+UZWdnZ29vr1aryR//T83Mnj2bS9fdu3cv16Rm0y/x/7v/9a9/cfNUff/991ymVNPwR3PYkx6Hf9jXWZN33nnnL3/5C7scGxvLH7XkdKzDnk39ZvuioqOjueyfvn37ml3G35xzfkPw3x0/j7Y+QqFw1qxZbJBdVVWVm5v722+/ffvtt4QQvV6/Z8+ehsyzyuFPsuPh4dG4qrcn6GFqMf369eNfbPnVV19xy9yc8QzDrFmzxuwHYnp6+saNG7kpUE+cOBEXF8eeGQUCgZeX14gRI/jhiOUuB/68Nd9++y27H5PJxN3rygw/ejt9+jSbnJ6VlbVhw4YnC/O7oMRiMZuNSNP0hg0buJ8mreHy5csLFizg3ridnZ3VSTsb3oz8S4EKCwtbuOqEEEJiYmK4K5PPnTvHjccJBIJnnnmGXeZ/EPv27WO/m3/55Reza785Tah2//79ubNVYWEhN35UWVnJv9taS6VNNAT/tQ4cOMCOXxBCEhMT2ctqCCEURbVlleq0YMGCNWvWcN/WSUlJL7/88pO/QPj9IuycYc7Ozlxilp+fH/spsw+xGnhHFEII16WakZFRX6fL2LFjuS6BlJQU7voPbvolFv8fmfvh8eDBgzrvQ9coQ4cO5ZKUk5KSuN6j9PT0mJiYJ8vXWZPi4uLvvvuuzv13rMPe2dn5ueeeY5f/+9//cvGr2ax4zTznN8TYsWO5o/enn37iTkessrKygwcPcilceXl527Zte/jwIbvq6OjYt29f/rcb/wDmUvrKy8vrG6bk/xbi92J2OOhhaknLli2LiYlhTwHJycmnTp0aN24cIeSVV145ePAge5CdOHHi/Pnz/fv3d3R0rKqqysjIYKPv5cuXszu5cuXKjh07xGJxjx49vLy8xGJxQUEB//i2fAHt4sWLf/nlF/bAvXbt2nPPPdenT5/s7Gzu6DcTEhLi4ODAxnAFBQUTJ0708PDIz8+v84zcq1cvuVzOXg2XnJwcERHRo0ePjIyM3NxciqJatg9/06ZNu3fvNrs1CiFEIpFs2LCBfwfTOjW8GXv06MFtPHjwYHZ2NvuVs3Llyien22karVY7f/78kJAQk8mUnJzMNdSUKVO4GQJHjBjBXV508OBBNhvaQl9CE6otFArfeustboBp/fr1//3vf9nrq7mfgG5ubn/+85+b82YbZcyYMUOHDmWnfKyoqJg1a1ZwcLDRaExJSeG+SmfOnGn5mG8bc+fOFYvFq1atYnuRU1JSXn755R9//JEfiISHh5tNKTR48GB+p0h4eLjZBB8N75p95pln2IaqqqrKzMys89YfbE/Sk7On8tO9CSEDBw7krlZZsWJFeHi4yWRKSkqykJvYQJ6eni+88ALXu7ZixQp2WoGbN29y0RtfaGgo91vxn//857FjxyQSyY0bN+r7AdbhDvt58+bFxsYSQri3L5fLp0+fzi/TzHN+QwQGBs6ZM4e9Q1FZWdmsWbP69OnTtWtXg8GQm5ubk5ND0zSXVaJSqdauXbt27dpu3br5+vo6ODio1Wp+xhu/Pj169Lh9+zYhpKamJjIysmfPnkKhcPz48TNmzODKcF1rcrm8Q09ciR6mluTr68v/T+DS91xcXH788UfuUvyampqrV6+ePHny6tWr3H+s2ei4wWC4c+fOmTNnEhIS+P858+bNs5xw5+/vv2bNGm60gr3A+OHDh88++2ydfaF2dnb8S3MNBkNeXh7DMFFRUXUWfuutt7jVnJyc06dP5+bmLly40Oya/+a7evVqXFzcuXPn+NFSz5499+3bx7+1hWUNacY+ffpw3csmk+nKlStxcXFxcXEtmL3OToCemJiYlJTEpSP07t2bvS6S9fzzz/NvyFVRUVFRUWFvb1/fnb+aVu1Zs2a9/fbb3MGWkZFx7tw57iDs1q3bf/7znza+4dSmTZu4jhmtVnv16lX+N3dERMTHH3/clvWxYObMmV988QXXeqmpqYsWLeIG10hd0Y/ZFqsFLJg8eTK3fO7cufqKPXnAmE2/RAiJiopir3InhBgMhosXL165csXe3p4bEWuOlStXcp1hNE0nJyezcV6dE1dOnTqV+walaToxMfHChQs0TdfXhdzhDvuhQ4ea/bp7/vnn60zbb/I5v4FWr17ND2LS09NPnTp17ty5rKws9jfAkxlaeXl5ly5dio+Pv3jxIne/Tm9vb+5KQ0IIf1rRrKys+Pj4uLg4/ni6Xq/nRlcnTJjQcWetJOhhanHLli07fPgwe7pPTU2Nj49nbxPbu3fv6OjomJiYEydOpKWlVVRUMAyjUCh8fX1DQ0NHjx7NDVHPnz/fy8vrxo0bmZmZ5eXlVVVVIpHI3d29f//+06dP5990tj4zZ8708fHZsmULe2sUf3//mTNnLly4kOscNvPyyy+7uLhs3749IyNDJBL1799/8eLFEydOrPMuH1FRUZ6enj/++GN6erpAIOjZs+dLL700a9Yss2lhW4RQKJRKpQqFokuXLr17937uuedGjhzZwCSGRjXjli1bNm7cePbsWfZ2AS3+RkaOHLls2bJvvvnm0qVLlZWVXbp0YW+Nwj9visXin3766auvvoqPjy8pKXF2dn722WeXL19++fJls8l5m1nt1157bfz48fXdI6IhEwK1LGdn5x07dsTFxcXGxt66dYu7NcrAgQNnzZpl9k1vc5GRkWKx+J133mHn47lz586iRYu2bdvG5iF5enr6+fllZ2dz5c3iIbMr+zw8PLjAxarAwMCRI0ey84YcPny4vtnO+vXr16dPH352Dn/6JZZCodi/f//GjRtPnTpVXl7u4uIyatSoN954gxssbg5HR8ddu3b95z//OXLkSF5enpOT09ChQ5cvX56cnMz2tfCJxeJt27Z98803x44dKyoqcnR0HDJkyIoVK/hhqJkOd9jPnTuXP23mvHnzzAo0/5zfEGKxeN26dXPnzv31119v3LiRn5+v0+nYu9D06dPnmWee4V7Iz8/v888/T0pKunXrVklJSUVFhclkcnJyCggIGDt27EsvvcS/WnDBggUURf38888PHjyos1/wzJkz3JVxdf4O70BaeBgFAABayfnz57mRo8OHD5tNVwHQDi1btoydTGfQoEHc8GsHhSE5AICOYeTIkez83YSQLVu22LYyAFbdvXuXTcekKMrs3skdEQImAIAOY9WqVWwWyPHjx+u8UB+g/fj222/ZUayZM2c2aiaC9glDcgAAAABWoIcJAAAAwAoETAAAAABWIGACAAAAsAIBEwAAAIAVCJgAAAAArEDABAAAAGAFAiYAAAAAKxAwAQAAAFiBgAkAAADACgRMAAAAAFYgYAIAAACwAgETAAAAgBUImAAAAACsQMAEAAAAYAUCJgAAAAArEDABAAAAWIGACQAAAMAKBEwAAAAAViBgAgAAALACARMAAACAFQiYAAAAAKxAwAQAAABgRXsMmDIyMjIyMmxdCwAAAIBH2mPApNPpdDqdrWthAwzDVFZWMgxj64q0O2gZC9A49UHL1ActYwEapz5omfYYMHVmNE3bugrtFFrGAjROfdAy9UHLWIDGqU8nbxkETAAAAABWIGACAAAAsAIBEwAAAIAVCJgAAAAArEDABAAAAGCFyNYVAAAAeHoYjUa9Xm/rWrQ8hmF0Ol1NTQ1FUbauSxOJxWKRSNTk+iNgAgAAaAEMw+Tk5JSUlNi6IlAvkUjk7e3t5ubWhLAJARMAAEALYDHeOT0AACAASURBVKMlb29vBwcHgQAZL+0LwzAGg6G8vDw7O1utVvv5+TV2DwiYAAAAmstoNLLRUpcuXWxdF6iXs7OzTCbLy8uzs7Pz9PRs1HMRAgMAADQXm7fk4OBg64qAFU5OToSQ3377LS8vr1FPRMAEAADQMjAS1/6x2Uvl5eWJiYmNeiI+WgAAAOhcHB0dc3NztVptw5+CgAkAAAA6F6FQaDQaDQZDw5+CgAkAAADACgRMAAAAYElubm5QUNDBgwfZ1U2bNgUFBVkoHxQUtGnTpia/XFRUVFRUVJOf3kowrQAAAECrqKjRqfXG1n4Ve4nIWS61Wmzp0qUXL148f/78k5fyvf3223FxcWfPnnVxcWmdOtYrIyPj2LFjM2fO7N69exu/dGMhYAIAAGgVar1x68X01n6VV4f3aUjANH369FOnTsXHx8+YMYO/XaPRnDx5ctSoUQ2Plv7617++9tprTanrEzIyMjZv3jx06FB+wLR169YW2XnLwpAcAADA02/8+PH29vYxMTFm2xMSEmpqaqZPn97wXYlEIqnUeojWZBKJRCKRtN7+mwYBEwAAwNNPJpM999xzly5dKi0t5W+PjY21t7cfPHjwunXrIiMjw8LCBg0atGTJkvT0evvGzHKY9Hr9Z5999swzz4SFhS1durSgoIBfWKlUfvTRRxERESEhIcOGDXv99ddzc3PZhw4ePPjGG28QQhYtWhQUFBQUFHT58mXyRA5TaWnpqlWrRowYERwcPH369EOHDnEPsclVW7du3b9//8SJEwcMGDB79uzk5ORmtVQ9MCQHAADQKURGRh46dOjYsWMLFy5kt1RUVJw7d27q1KlFRUXx8fGTJ0/u3r17SUnJ/v37Fy5ceOTIES8vL6u7ff/99w8fPjxt2rRBgwZdunTJbLQuJSUlKSlp6tSpXbp0USqVe/fuXbRo0ZEjR+zs7IYMGRIVFbVz586lS5f26NGDEBIYGGi2c61WGxUVlZOTs2DBgu7dux8/fvy9996rrKxcvHgxVyY2NlatVs+bN4+iqB9++GHFihXx8fFisbi57fVHCJgAoMOrJ7WWMRiIWqUmpN7bkjcwWxbg6fDMM894eHjExsZyAdPx48cNBkNkZGRQUFBcXBw3U/kLL7zw/PPP//LLL3/7298s7zM9Pf3w4cN/+tOfPvzwQ0LIggUL3n777Tt37nAFxo4dO3nyZG513Lhx8+bNi4uLmzFjho+PT3h4+M6dO0eMGDFs2LA6979///7MzMz/+7//YwcN58+fHxUVtXHjxtmzZ3PZ63l5eb/99ptCoSCEBAQELFu27Ny5c+PGjWtaK9UHARMAdHj1pdbq9XrLmRANzJYFeDoIhcKpU6du27YtNzeXTbKOjY11d3cfPny4UChky5hMpsrKSrlcHhAQcPv2bav7/P333wkh/BG0xYsXx8bGcqsymYxdMBgM1dXVvr6+Tk5Ot2/fNss9r8+ZM2c8PDymTZvGrorF4qioqLfeeuvq1atcSDRlyhQ2WiKEhIeHE0IePnzYkJ03CgImAACAziIyMnLbtm2xsbFsslFiYmJUVJRQKKRpeseOHXv27MnNzTWZTGxhZ2dnqztUKpUCgcDX15fbwg6ucbRa7ffff3/w4MHCwkKGYdiNVVVVDaywUqn08/Pj36SPHbbj3zq3a9eu3DIbOVVWVjZw/w2HgAkAAKCzGDBgQI8ePY4cObJ06dLY2FiGYSIjIwkhW7Zs+eqrr2bPnv3GG28oFAqBQPDZZ59x8U1zfPLJJwcPHly8eHFoaKijoyNFUW+++WaL7JnDdY9xWnb/LARMAAAAnUhkZORXX32Vnp4eGxvr7+8fEhJCCImLixs2bNhnn33GFausrGzIzEze3t40Tefk5HAdS/fv3+cXYNOV3nvvPXZVp9Pxu5coqt4UQ27/d+7coWma62Ri99+tWzerdWtZmFYAAACgE2G7lL7++uu0tDR2mRAiFAr5vTLHjh0rLCxsyN5Gjx5NCNm5cye3Zfv27fwCZt0/O3fu5Ib8CCF2dnbE4gjd6NGji4uLjx49yq4ajcadO3fK5fIhQ4Y0pHotCD1MAAAAnYiPj09YWFhCQgJ5HDwRQsaOHfvNN9+sXLkyLCzs7t27MTExPj4+Ddlb3759p02btmfPnqqqqrCwsEuXLmVnZ/MLjB07Njo62sHBoWfPnjdu3Lhw4QI/Napv375CofA///lPVVWVRCJ55pln3Nzc+E+fN2/e/v3733vvvdTUVG9v77i4uOvXr69aterJG7y0NgRMAAAArcJeInp1eJ82eJXGPiUyMjIpKSkkJMTPz4/dsnTpUo1GExMTc/To0X79+n3//fcbNmxo4N4+++wzFxeXmJiYhISEYcOG/fvf/x4zZgz36Pvvvy8QCGJiYnQ63aBBg3766aclS5Zwj3p4eHz88cfff//9+++/bzKZduzYYRYwyWSynTt3rl+//tChQ9XV1QEBAWvXrp01a1Zj33LzUa2RGNVMqamphJD+/fvbuiJtjWEYlUqlUCisjul2NmgZC9A4hBBlhbrJ0wp4O9u3Wr3aKRwzFjS5cWpqatLS0vr27SuXy1upbtAi2E/q9u3b5eXlr7zyiqOjYwOfiBwmAAAAACsQMAEAAABYgYAJAAAAwAoETAAAAABWIGACAAAAsAIBEwAAAIAVCJgAAAAArEDABAAAAGAFAiYAAAAAKxAwAQAAAFiBgAkAAADACgRMAAAAAFY0+hbHAAAA0BA6lVqv1rX2q0jspVKF9XtIBwUFWXh0x44dw4YNa9TrajSaH374YejQoY19YgeFgAkAAKBV6NW61F0Jrf0q/RdOaEjA9MUXX3DL0dHR58+f528JDAxs7OtqNJrNmzcvX74cARMAAAA8JV544QVu+ebNm+fPn+dvAauQwwQAANCp0TS9bdu2qVOnBgcHjxgxYvXq1SqVins0JSXl1VdfHTZsWEhIyPjx41euXEkIyc3NHT58OCFk8+bNQUFBQUFBmzZtstkbaBPoYQIAAOjUVq9efejQoVmzZkVFReXm5u7evfv27dt79+4Vi8WlpaWvvvqqi4vLa6+95uTklJube+LECUKIq6vrRx999NFHH02aNGnSpEnEWo7UUwABEwAAQOeVmJj4888/r1+/PjIykt0ybNiwJUuWHD9+PDIyMikpSaVSbd26NTg4mH30zTffJITI5fKIiIiPPvooKCiokwztYUgOAACg8zp+/Lijo+PIkSPLHuvfv79cLr98+TIhxNHRkRBy+vRpg8Fg65raGHqYAAAAOq/s7Oyqqio2IYmvtLSUEDJ06NCIiIjNmzdv27Zt6NChEydOjIyMlEgktqipjSFgAgAA6LxomnZzc1u/fr3ZdldXV0IIRVFff/31jRs3Tp06dfbs2VWrVv3000/79++3t7c+kcFTBgETAABA5+Xr63vx4sVBgwbJZLL6yoSGhoaGhr755psxMTHvvPPO0aNH58yZQ1FUW9bT5pDDBAAA0Hk9//zzJpPp22+/5W80Go2VlZWEEJVKxTAMt71v376EEL1eTwixs7MjhLDFOgP0MAEAAHReQ4cOnTdv3vfff5+WljZy5EixWJyVlXX8+PH3339/8uTJhw4d2rt378SJE319fdVq9YEDBxwcHEaPHk0IkclkPXv2PHbsmL+/v7Ozc69evXr37m3rd9OKEDABAAC0Com9tP/CCW3wKs3cw5o1awYMGLBv374vv/xSKBR6e3tPnz590KBBhJChQ4empKQcPXq0pKTE0dExJCRk/fr1Pj4+7BM//fTTTz75ZO3atQaDYfny5QiYAAAAoNGkCvuG3OWt7a1evXr16tX8LXPnzp07d+6TJfv167dhw4b69hMWFnbw4MGWr1+7hBwmAAAAACsQMAEAAABYgYAJAAAAwAoETAAAAABWIGACAAAAsAIBEwAAQMvgz/EI7VOTPyMETAAAAM0lFosJIQaDwdYVASvYacqNRmNjn4iACQAAoLlEIpFIJCorK7N1RcAShmFKSkr0en0TQltMXAkAANBcFEV5e3tnZ2fn5+c7OTl1thvTtn8Mw+j1+pKSEpVKVVJSwjAMRVGN+pjaNGC6fPnyokWLzDbu378/NDS0LasBAADQ4tzc3Kqrq5VKZV5enq3rAnVjY6aqqqqamhpXV1f2/sENZIMepqioqODgYG7V19e37esAAADQsiiK8vf3Ly0tvXTpklQqtbe3f8r6mfR6vUQisXUtmohhGKPRaDQaGYaprq7W6XT9+vUTCoUN34MNAqbw8PDJkye3/esCAAC0ttDQUL1ef+vWrYKCApqmbV2dltShAyaOQCBwcHAIDw9n7y7ccLbJYaqurpbJZCIRMqgAAOCpIhQKhw8fPnjwYJVK9TQFTAzDVFVVOTo6dvRuM4FAoFAomhD52SBkWblyZU1NjVAoHDx48LvvvssfnuPrhLNZMI/ZuiLtDlrGAjQOIYSQut4+wzz6s3R+74xNh2PGgpZqHLFY7O7u3iJVaicYhpFKpQqFoqMHTKw6P2LLb61NAyaxWBwRETF69GgXF5fMzMytW7cuWLBg3759/fr1MytJ07RKpWrLurUHDMPU1NQQa59ZJ4SWsQCNQwgxGB7NrfIHDPNoqpX6W8ZgMOJUA3xonPp0hpZxdna28GibBkyDBg3ihgwnTJgQERExffr0DRs2bN261awk22PWlnVrD9iA96mJ31sQWsYCNA4hRK1S19HBzjCEEIlEYiFgEotFCoV9q9atHcIxYwEapz5oGVtmEfn5+U2YMOG3334zmUxPZqp3zo+EeszWFWl30DIWoHEIqeu9U9SjP4tP7JzthmPGAjROfTp5y9h4pu8uXboYDAaNRmPbagAAAABYYOOAKTc3VyqVyuVy21YDAAAAwII2DZjMbrKTnp5+8uTJkSNHCgS4pR0AAAC0X22aw/T3v/9dJpOFhYW5ubllZGQcOHBAJpO98847bVkHAAAAgMZq04Bp4sSJMTEx27Ztq66udnFxmTRp0vLly/38/NqyDgAAAACN1aYB06JFi568+S4AAABAO4fkIQAAAAArEDABAAAAWIGACQAAAMAKBEwAAAAAViBgAgAAALDClveSAwAwU1GjU+uNjX2WwUS3RmUAADgImACgHVHrjVsvpjf2WUvDekR2c31yO83QAspSP7q0Uq2jiFRh39hXBIDOBgETAHR4jE5/4YfjT26nTSaBUGjhiX28nIf+OQIBEwBYhRwmAAAAACsQMAEAAABYgYAJAAAAwAoETAAAAABWIGACAAAAsAIBEwAAAIAVCJgAAAAArEDABAAAAGAFAiYAAAAAKxAwAQAAAFiBgAkAAADACgRMAAAAAFYgYAIAAACwAgETAAAAgBUImAAAAACsQMAEAAAAYAUCJgAAAAArEDABAAAAWIGACQAAAMAKBEwAAAAAViBgAgAAALACARMAAACAFQiYAAAAAKxAwAQAAABgBQImAAAAACsQMAEAAABYgYAJAAAAwAoETAAAAABWIGACAAAAsAIBEwAAAIAVCJgAAAAArEDABAAAAGAFAiYAAAAAKxAwAQAAAFiBgAkAAADACgRMAAAAAFYgYAIAAACwAgETAAAAgBUiW1cAAKBBGIZR640mmrGXiERC/NgDgDaFgAkA2jsTzeRWVN8vqarRG9ktUrHQQSKyl4odpeJuCrltqwcAnQECJgBovwwmOrusOqu0Smc08bfrDCadwVSq1hFC7hSpRnk62aiCANBZIGACgPaIZph7xaqs0mqjibZc0miiv7h4t7e93QC1hmqbygFA54OACQDaHZpmrj0sKarSNLA8Q8hNB7tSsXCESi1hmFatGwB0TgiYAKB9oRnmel3RkruDLNDdyUUuUeuNar1RrTOUqnUl1VquQK5UctxVOLaiyslapxQAQGMhYAKAdsRoopMelhTyoyWKdHWSB7o7Kewk7AYnmcRJJiGEBLoz90ur7hRWcGUrRcJjbopx5VWeBmPbVhwAnnIImACgvTCY6G/OphZU1kZLQgE11M/T1V5aZ3mKogLdnZxk4qwiFdfRZKCos86OU0sqZBibA4CWg7lMAKBdMNL05yduXM0u5rZYjpY4Hg52n40b4MK7jE4joC4p7BEuAUALQsAEALbHMMz6+OTf7+VxW4QCaoifh9VoieVpL4soVXXRG7gtuVJJpqxBzwUAaAgETABge3FpufF3crlVgYAa4ufhZi9r+B5EhIxUVUvp2n6lRCf7KqGwJWsJAJ0YAiYAsLGCyppvzqRyqwIBNcS3cdESy45mnqms5laNFLng4ojr5QCgRSBgAgBbohnmi/ibGt5FbaHd3dwdGh0tsXx0hp4aHbdaKhHfsrdrbhUBABAwAYBtHbzxIFlZyq2O7tm1q1Oz7g03uErtyJuHKcXBrkSMy4EBoLkQMAGAzWSVVm29mM6tejraLRzSq5n7FDNkpKqau0cKQ8h5hQMmZQKAZkLABAC2YTDRn5+4YeD1Br07caBc0gK9Qe4GY3B17WROVULBXXkTx/gAAFgImADANnZfvZdRrOJWXwztEdrdvaV2PkCtceflRaXa2xlxY14AaAYETABgA+mFFXsSM7hVP1eHPw8PasH9CwgJr6rhVnUC6o4dOpkAoOmQCwkALUmnUuvVOstlaIb5V8JN4+O5uYUCavnAHroiFdOwaSobyN1g7KbV58ke3YHutr1db41WjPm/AaBJEDABQEvSq3WpuxIsl7nOkHTe/EjjKaI7ejmVkP4LJxB5S8ZMwVVqLmDSCag7crsBao3lpwAA1MlmQ3LfffddUFDQtGnTbFUBALAJPUOO8aIlD0LGtVp2kZvB2F1Xe7+U23KZnkIqEwA0hW0CpoKCgu+//14ub9ZsKwDQEZ1hiIq3OlVAhK0Zw4RU12Yy6QVUOi6XA4Amsc2Q3Lp16wYOHEjTdHl5uU0qAAA2UcmQU7wsop4U6duYp1N6o1CtEaq1jFBocHVkpGKrT3E1mny0+oePB+bS5LI+NVoJg1QmAGgcGwRMV69ejYuLO3To0Kefftr2rw4ANnScIdwIGUVIJEUsDZGZaFlusd39fFF5tahaI1RrKf0fZqA0OdgZ3BwNbk4FldWUTs9IJXXuJkSt4QImg4BKk8sGIpMJABqprQMmk8n0ySefvPjii0FBVi4hZjrfT0DmMVtXpN1By1jQ/hqn3qooGZLIeyycIl0o8sfCDCEMGyfJ7yntMvMEWgOpn7BaI6zWyLKL7iTft6/Wmhzs9B4Kk73sURTGVoRhXIwmP60++3HMlG4v61OjlT6qJsM2YdPeagfV/o6ZdgSNU5/O0DKUxRzHtg6Y9u3bl5eXt23bNsvFaJpWqVSWyzx9GIapqakh1j6zTggtY0F7axzGaNTr9XVsJ+SwQMQ8zpuUEmacyWBWrjKv5O7vKd3OpAq1dezBKmG1xq5aY7KT6NwVRgcZoSiafpRePqCyOlvqSihCCDFQ1G076cAqNSGEphmj0djZzjbt7ZhpV9A49ekMLePs7Gzh0TYNmMrLy7/++utly5a5urpaLikQCBQKRdvUqv1gI3eFQvEUH45Ng5axoL01TnVNmURSx9BYKkOyaMJVcRxFuYlqixk1+orM/ItX95oYItQbLQ7UEVoiEhhM9fVkCTV6+cNiWibReyj0DjKBQEAoyoUh/jp91uNOpnv2dsE1WhEhAgElEokcOtnZpr0dM+0KGqc+aJk2DZg2btyoUCgWLlzYkMKd8yOhHrN1RdodtIwF7axx6qiHiSFHeFMJOBMymnoUPBl1hor7BVW5xQzNiOXSJ5+t7+KiCehidLI3OchMDnYmexkjFhGTSVxeLS6tEpdWiksrncsqNdVa/rMEWr3sYbHQyU7X3ZO9DC+4uoYLmPQCKlsmDdTqCKHY9mvJBugI2tkx076gcerTyVum7QKmrKysAwcOrFq1qqioiN2i0+kMBkNubq6Dg4PlfjAA6NASGVLKW50iIGKK0EZTxf0CVU4Rw7v/Lkfv5VLTy7umVzeTk30dexQKDe4Kg/ujnqEZPbvEfrhLUqIyywoXV2qE9/M1vp6MVKww0V30hgLJowvr7srZgAkAoEHaLmAqLCykafrTTz81uzhuwoQJixYtev/999usJgDQlowMSeCNnvkQMpCQmpLKktvZRo15rpJALKoMDqgODjAp6oqT6iGUiAxuTgZXR1FFtaRYJeBNVinQ6uWZeVofD5OjPKhGywVMpWJRqUjY9HcFAJ1M2wVMvXr1+uabb/hbNm7cqFar33//fR8fnzarBgC0sasMqeCtRpiMJWm5VcpSs2KUgPIdN9Bz1sidablNfCWKMro4Gp0dRCq1NK+UetxxRZlou+xCnZeLt7tCbqJrhI8Sz+/IZSOb+EoA0Om0XcDk6uo6ceJE/pbt27cTQsw2AsDTxPDH7qVBJSpZWnaV7g+TBVAU5dDNzSWwa7/5Yyubfy85ijI6O5jspHY5RQLuajuGSAvKhRp9kJ0s6XHfVbZMqiF1jAYCADzJZveSA4Cnm85oUuuNZ4wmFUMYhoj0xuG3sgbdyDDoDMyjCZcIQ4jY2cF1aJC8t7dOKNAZjYa68pmagJGKa3p0NTj94f5LIpU69E6O6PFLmCiSROEcCAANYptbo7B27txpw1cHgFZlpJlbhRUJHi5GAe1SVTMuNUtRo2NomsvKZoQCvZdLhatjUZWGVGkIIa7laie7ZvcwcYQCjbcbLZdKC8u5+TGllTWTbmcdGxDAXo6XSFH0Uz0RHwC0FPy6AoDWclcu01CkZ17p1Gt3HTU6MS80MTnY1fT0Nrg5WZ5yqbkoyuDhrPHzYoS15zqfooqwB/nschmhbhRU1PNkAIBaCJgAoFXoCUmXSUem54y8kyNkGAHDCBiGEMIIBdru7hp/L0bSRj3cJke5xt+LCB5FZgKGGZhVGKQsZlePZua3TTUAoENDwAQAreK6Rj8x6V7PgjJ2VcwQQohJLq3p6W10cWzdjqUn0HKZxseTm2hcxDDD7ub6FlcQQhLzygoqa9qyMgDQEdkyhwkAWpVOpdarmzg3o8ReKm3MTEhmKooqnJOzhCYTu8p2LxncnXRdXC2ESh4OMnGNNrKblVsnPUnUgDQkk5Nc281dpiwhhIgIYyDU6NSsBKmkQi799UL6ohD/xr5oM5sIADoWBEwATy29Wpe6K6Fpz+2/cELTogGGYVRZhfl3cvmTQoooSuvrYbS2Q8pourn75L3iysa+qO+bMxpSzOjqqDcYJUUVhCEihiGEjL2ZkeAoj03KHHgzU9TIPq8mNxEAdEQYkgOAFkMbTbf3nCq5k8ufwLvGTqoN7GY1Wmobek9ng6sjIY8CJonRNOL6XY2JTrV1xQCgnUPABAAtQ6/Wnv9kz8MzKQbCXcVPMr1cagK7MlKxLWvGR1G6bm5GJznFEAFDCCHOVTWhmcpEzC0AABYhYAKAFqAuKD/9vz8W3rjPMIRLm0oK6PqgRzcXup0FIxSl9fGgZRLR42kO+uQUVZZUVrazagJAu4KACQCaq+ye8uS7P1Q+LCaE6EwmhhBaIDg3ICDZv0uwWmPr2tVFIND6eAgo7rI5Mvx21g2d0dJTAKBzQ8AEAM1SdPP+mQ926FQ1hBCGMFqjSSsRnxjcO9vLtZvO4G402bqCdaNlEn0XV+6yF5nOYLidTbe3zjAAaDcQMAFA0ykvpp1bs8eoeZTkrTPS5Q52cUOCShX2hJB22r30mMHVUejqyK26FVfkKEtsWB8AaM8QMAFAEz2IT7r0xc/04z4khhClq1PCiAFqOykhJIBhPAzte5CLorr08THKJNwG9Z1cfbXWhjUCgHYLARMANMXd/164tukwwxvDYvr5JgzubRA/GuYaw9A2qlojiKVi8fPh3KrRRBelPGDoDlBzAGhjCJgAoHEYhknZmZD80wn+Rr9JYdG9fOjH97gNIMSfdIx8oGdHB9/t7sEuM4TUVNZU3C+wbZUAoB1CwAQAjcAwTPKPv9355Rx/Y9CLo0rGhRaqawezJnacU0tXB1lZr+6V9jJ21UBIxYMCQw0G5gDgDzrOWQ0AbI1hmJTt8fcOX+JvDH55Ut8F4/Zdy+S2+BLSs83r1hxhIsH5AQEMRRFCDITQNFOS9pBhOkYPGQC0DQRMANAgDMPc2pFw99AFbgsloAavmB40c8Tpe/lKlZrbPkFg4Qa77VEIRaoc5Xd8Hg3MGQjRlFTWFFXYtlYA0K4gYAIA6xiGSd118s7B89wWSkAN+fvMgIlhJprZdeUutz3QxaGPLWrYHHYUGUCRlB7dNFIxIcRACCGkND2Xbq+TSAFA20PABADW3d57Op2ft0SR8Ddm+I4JJoScycjPrajtXprfz6djdS+xBlPEIBJe692dEGIihCbEqNVX3M+3db0AoL1AwAQAVlzbEX9r3+8mhuH+erw6WRQaqKxQPyyv3nox3UQz7J+3s32Ip5Nab1TrjXSHygHqRYgTITmeLgWujuRxJ5Mqu0hf3a7n3gSANiOyXgQAOrG70RczfjlXo6+dgrJsYtgdkYhcTCeE5Klq7hWpuIfsJaLcipr0wgpCSC8Pp7avbZMJKBJGkd8JdTXId+rl2waakRLC0Exp2sMu4b2ojthpBgAtCj1MAFCvh2dvJf/4G39L2YRQdX9/dplhmIzi2mjJUSb2crRry+q1rMEUIYRU2cvSfL1oQtj0JU1ZlTq/3Kb1AoB2AQETANSt6Ob9qxv/y99SPm6gekAAt1pQpanSGrjVXh6KDt0T04UiXQkhhNwK6KqWSbg3Vno319TO7/ECAK0PARMA1KHyYfGFtfv5l4lVjOhXHdKDW2UYhj8Y5ygTd3HqwN1LrDCKEEJMQsG1IB8uYDLpDJj7GwAQMAGAOYNGl/j1f40aPbelOqRHVXhvfpnCP3Yv9fRw6tDdS6wwirDvIdddoXRXcN1KlTlFBo3OZtUCgHYAARMA/IFJbyy4Yca3SAAAIABJREFUlqGvrOG2uA/pXT4mmD8ZJcMw93jZSw5ScVcneZvWsnUoKPKoD42iEnt31wsevWWGZsrv5dmuXgBgewiYAKAWbaILkzIMvLvCuff36710KhH84VxRVK2t1Dxt3UussMfvo1ouu+3twU2NUJ1fpuMFkQDQ2SBgAoBHGIYpuZ2t5c1C6eTrMWLVPIFYZFbsLu+2IfZSUTfF09C9xAqmiPDxckpAV4OIWyNld3NxgzmATgsBEwA8UplTVJ1Xxq3auTmN+nChxME8lbugUsPvXuroF8eZsaNI38fvRicRZfh34R7SlFZpSittUy0AsDUETABACCGa0qqyO0puVSiTjPrwT3J388knGYa5W/SH7KWnqXuJFcYL/877eFIyCbdadleJTiaAzgkBEwAQg0ZXlHyfHwqEvPKcws/ryZJKVU21rrZ7qbdnh+9eohmGvZcL9+drMEoZwjCEYYhRIMgL6MIQwv7pqjSlOcU63JQXoPPBrVEAOjvaRBcm3Tfxbn7iEtjVKzSwjpJ/nHvJya7Dz71kommNwcTey4XPy8k+007KLie4KeaIRQLto0kWSu4qZZ7OUl5uEwB0BuhhAujUGIYpSc3WV9Ve/yX3UDgHdq2zcG65mn9Tud6ezh29e6k+AdraWZfKxaJSb3dulTIY1Q+LbVEpALAlBEwAnVpldlF1fm2it9he5hHsX2cYZKL/MPeSs1zi6SBriyragqfeaEfT3Gq6h7OJl/yuziky6Q11PQ8AnloImAA6L215ddnd2kRvgUjoFRooFNc9Up9TXq011ObuBD293UuEEAEh/ryJzrPspNouLuTx22VMNG6WAtDZIGAC6KRMBmNRygN+ordHsL+knk4jI01n8LqX3Bxk7k9v9xKLPyqnFgoKnewNzg7clsqHxdqKalvUCwBsAwETQGfEMExp2kP+3eJcArvaezrXVz6rtFpvrB2iCvJUtG792gEXo0nBuxrugUyq93Tm7g/D0EzmkSs2qhoA2AACJoDOqDq/jJ+6JHN1rC/RmxBSrTPcL6mdsNHT0c5FLm3d+rUDFCEB2tqAMlsmMUrEBtfaTqbcc6nqgnJbVA0AbKBxAVNxMa4NAejwDDW60rSH3KpALPSsJ9Gb9d/kLIOptnupdyfoXmL5a2pH5fQCKk8q1ns4k9o78tK3D5yxUdUAoK01LmAaN27c0qVLT5w4YTQarZcGgPaHoZnilAc0b7DJvZ+fiDeZtRllhfpEei632lUhV9jVW/gp40DTnrxpFB7IpIxYZHB15LbknLpZpSyxRdUAoK01LmAyGo2///7766+//uyzz65du/bOnTutVC0AaCUV9/P5t9d19HZz6OJiofzWi+km+lFiuIAifbzqzXN6KvFTv3OlEj1F6T2cKeGjMydDM7f3nrZNzQCgbTU6h4lhGIZhysvLd+zYMWPGjFmzZu3Zs6eyEjekBOgAtBXV/OvhxXKpWx8fC+Vv5ZWdycjnVv3dHOWSznV7AD+tXvD4OkKaIjkyCSMSyrvXzmP58GyqKqvQNpUDgDbUuHPf999/f+zYsYSEhKqqKvZq5LS0tE8++WTdunUTJkyYNWvWyJEjn+KpWQDank6l1qt1FoswjNFYXVNGiPm/HvPHoXPaaCpKrp1HgKIoj+AAQb23+GAqlaXfnEymTTRFiEwokIuFy4P95WIrtwRxsxNbLtCxSBjGW6d/+HjI8r5M2lOjs/fx0OaVcmVS95wasWq+jSoIAG2kcQHTmDFjxowZYzAYzp8/f+zYsZMnT1ZVVRFCdDrdsWPHjh075uXl9ac//SkqKsrOrmPfYQqgndCrdam7EiwUYAjR6/USieTJXyp95jzLXy27p+TPI+Ac2FXmbF/fbk06w/4DZ1NpQghhGGKk6ZCqmhvbH9ZXnjNjeaTVMh1LgLY2YCqSiNQCgUAsUvh5VT+OmfIu3ym7p3Tt5W27OgJAq2vKtAJisXjs2LHr1q27cOHCP/7xD6lUSlEUO1RXWFj45ZdfzpgxIz8/3/qOAKCtaCuqK3l3QJO5ODj36GKhvN5EH629MI44mujeNdrWq1575q3Ti+na6T2zZBJCiMLPU2xfO3Vn6u5TNqgZALShJs7DZDQajx07tnTp0s8++0yvr/3NyoZNOTk569evb6EaAkBzMTRdcjuHPP7Sp4QCjwF+lkfPj94v5E8xFFZV02knbRMS4qerPcvdt5MyhAhEwh6Tw7mNhUmZxanZtqgdALSRRp8DMzMz161bN3r06LfeeuvChQs0TbNB0oABA9atW7d///7+/fszDHPp0qXWqC4ANIEqq1BfpeFWXQK7iuWWbmyiZsivd/O4VV/C+PAihk4ogDchk0okZHO8fceGyFxq57HE5XIAT7fG5TC99NJLN27cIIRweaMikWjy5MlRUVEDBw5kt/z1r39dvnx5WVlZvXsBgDZkUGvLM2uHyCWOdgo/T8tPOc4QNe8+uxG0qaq1atcxeBqMchNd83g2gWRKEEiIUCLuM+fZG/8+xm4sTskqvpXlMcDfZrUEgNbUuB6mpKQk8jhacnd3X758+enTp9evX89FS4QQJyenlq0iADQZwzAlt3MYmndlXH8/SmDpHz+HIVdqM3ZIKEWQzGx2m5QUSsC2aMCkQXZutfNYopMJ4CnW6ClVGIYJDQ1duHDh5MmTRaI6nh4aGpqQYOmiHgBoM9V5pZqy2u4hJ18PqaLeK+MIITRDDtJcshMRE/I85gkhhBASoNGlPs7yriLkPiHBhAgloj4vjkr6/nEn063souQHniEBtqsmALSWxgVMM2bMWLhw4YABAyyUkUgk3t74RQpge7rKmtI7tXc1EdlJXHp2s/yUiwzJ461OoogLRdT1Fu9EnE0mF6Op/PG0VdcY8gIhhBD/SYPSfzmvKX00ee/tvac9LN6YDwA6qMYNyT3zzDMZGRmZmZlm2/V6fUVFRUVFRctVDACa686v52heKpJ7X9/6p6kkhJBKhsTxBuO8CHkW3/s8/NTvFIZoDCZCiFAs6jNnFLe95HZOcfIDG1QOAFpZ4wKm9957b+XKlWfOmN+ge9euXcOHDx8xYkTLVQwAmkVTWllwPYNbdejiIvdQWH5KLEP4Uy3NEhAhAiYef62Oaw89IRdyH912139imJ17be5m6t7T3GUxAPDUaJmpVZjHWmRvANBMDM3wB+MEYqGrxXvGEUIyGHKD9x88ztc9ANHSH8lpppvOwK3GP3h0CzmhWNSXN6l6adrDopv327pyANDKWiZgysjIsF4IANpKlbKEP/GSay9vkdTSLd6MDDnEm9dbRkhUfysBVucUyBuVu11Sqax4lN/lPzFM7lnbgZe6B51MAE+bBiV9T5gwgb+6ZcuWXbt2catarZaddQn3jwNoD0wGY3lGbeq2xNHOsbu75aecYUgxb/V5ijhLxQWtU70OrbtOL6UZ0+NfmnFpD/88vA8hRCAS9pnz7PVvYtntZXdyC5Myuwzqaat6AkCLa1APk1KpzMvLUyqVhBCGYVQqlZKntLSUEEJRVN++fVu3sgDQABX3C0x6I7fqFuRj+aKtQobE83pDfAgZhsG4eggI8dfWdjL9lp5rejzHlf/4ULmnM/fQ7X3oZAJ4qjR0SM7yfz7DMDKZ7PXXX2+JKgFA0xlqtJU5Rdyqvaczf2bFJ5kYcoAmXHhFETJTQAQImOrHH5UrqdYmPU79FoiEfefWZjKV3VHyk+4BoKNr0JDc8uXL2YXNmzdTFDVixIiwsLDaXYhEXl5ezz77rLu7lW5/AGhtpXeU3LzeAqHQNcjKpGhnGPKQtzqKIt0RLVnkajR1IUwhedRMx28/DPf1YJf9xg1M/+WcuuDRbYtv7z3dZVBPzMkE8HRodMDEMMyoUaNeeeWV1qwVADSFprSypqh2OjTfscH8eZieVMCQ33h9x+6ETMaXewOEMnQc9WhGq/P3C6q0BkeZmDzuZEr8+jD7UPm9vILEe12H9LZZRQGg5TTuKrkdO3bs2LHj+eefb6XaAECTMcwfphIQSkQBEYMtlDcxZD9NuHiKImSegIgRMDVAMMNwE4AaTPSpu0ruId8xIQ5dXbjV2/+fvfsOj+s4D4X/ztne0ReNRAdJsHeRokRJVJepakuyJVmRbCmKi+Ivzs2XL0p8ndhJnMe59o3cLVmyZXXREkX1wiL2DpJgAUE0ovft7bT5/ljsOQcL7AILAgtg9/09/GPn7Mzu8GDLuzNz3sGcTAilisQCpnXr1q1bty4/P3+aeoMQmjRPx4hUApmVhRqDLk793RQ6FcVrCZRgtDQxJoAaxbn65IIi5ZVatej+zVLR0dTdfawhmX1DCE2T8afkwjkFnnrqqa985StR+QWiEEI+//zzKesaQmjCRF5IKJVA18gr4+wAN2O0lIg1BC5Ebl/sc7YOekoji+vnXbvkwlt7vV1D4eL51/YUrK3GlUwIzXXjB0ydnZ2EEK/XK90ePcIcPoifCAjNFFdr78hUAsVx3o8ChddFkBJVMgD342RcgqoBsgxaZ+Scf3yh/alNNeHbjFq16IHNx37+TrjobO7pOnKx6KqFM9NRhNAUSTjT95jz8ThJj9AMEljefVlOJWDMsxmyrXHqf0xBmZTyOgLzMFpKkIrA5sjFcQDweX0nJ8i50udds8RSlC0Vz7+2h4oiIITmsvFHmMKXyIXzCEiXyyGEZg9vW7/IR1ZvE8iqipdK4AKFLxQ/cPIBbsJoaVJuLLO/29gdvu0MhA619F5bWRAuMipm0QObj/7s7XDR1drbdeRi0QZM7YvQHDbRgGn0bYTQbMAHWW/noFQ0F2RpzTE3KXJReEMx0qECeJABFQZMk1JsNdbkZ56PZF16r+6yFDABQPGmxRfe2utpH05ref71PYXrFxBmarbvRAglX1LfvZcuXXr66ae3bNmyfPny9evXP/TQQ7t27UpmBxBKPc7mHohkqiQMyawoiFVToPCqCH7FkS8RKMRo6QrcubREul3bMXB5yCMVGRVT86B8uZyrta/j4AVACM1ZiQVMfX19+/fv379/v8fjAYCmpqZHHnlk9erV119//SuvvDJu866uLp/Pd8899zzzzDPf+ta3AOBv/uZv3njjjcl1HSHE+UPezgGpaCnK0Rj1sSp/TqFFUVxCYCNGS1fm2soCq14rFd+ru6y8t3hjjVWxzunCG1/gSiaE5q4JZfqWvPzyy88995xKpTp06JAoik888UR3dzel1Ofz/fjHPy4uLt68eXOc5ps3b1ZWePjhh++9994XX3zxgQcemGT3EUpvjqZuaSMUomIyymPmSGuksEuxdCkT4CsE8MLWK6RVq25fPO/1E03h4qf1HY9vWGjUDn+uEoZZ9MDmIz/dFi662/o7Dpyfd82SmekrQujKJDbCdPr0aUrp8uXLLRbL8ePHu7rkvC+U0tdeey2hR1OpVAUFBeHBKoRQolhvwNstr16yzstVK0Y7lDwUXhNBipcYgK8xYMBoaSp8aYk8K+dn+V0NymygULxxka00Tyqef22PvDwfITSnJDbC1NbWRgipqqoCgNOnTwNAXl7ev/zLv/znf/5nZ2fn+fPnJ/Igfr8/GAx6vd5du3bt3bs31kYraZiqgEbMdEdmnfQ+MzH/20ONXZEgiDJqla0sf3RNGl66REH5u+QWAvMJjHs26Zg355DwmaN0GkbSIg9Nqd1iWF+ad6R1OK3Du2dab6+ZJyfBImTRA5sP/9db4ZKnc7Btb13J9cunuj+JSe831Djw5MSSDmcmfjrJxAKmoaEhAAhvjdLS0gIAN9xww4033lhXV/e73/0ufO+4fvKTn4TXLTEMc9NNN/3gBz8YXUcURZfLlVDfUgCl1O/3w3h/szSUzmeG8jzLsqOPs26/vze8zy6lFEzF2QKIwsialFKWZT8iqkYibX0GlVRcJfDe8Z5XoNQblB9NFBIYFwlXpjSxVmGTawUxWonjrRkKf/gn+oyiSFmW5Xk+/DG1pSznUPNwZqumftfRxo6FeXIeLNOiAtP8HE8kUdbZV3ZZl81j1KrRD5s06fyGGheenFjS4cxkZGTEuTexgCn86RMIBACgubmZEFJaWgoABoMBADQazUQe5NFHH7311lv7+vo++ugjURQ5jhtdh2EYm82WUN9SQDhyt9lsKfxynJx0PjNe/5BWO8ZE21CrtL6YMBpVVnkho4l+OxNCzmm0B0WQzpqZ0iW9jsYJ/Eas4YSGfnf4dlWulVEl8AUfrkwIJNQq0ufJtIIxW1EKAAzDxBlhCt+T6DMyDNFqNWq12myzAcBmq/WFE6097uELEHe1DKyvmqesv/zrNx788evh28EBj/Nka9lNqxJ6xqmVzm+oceHJiQXPTGIBU25ubnd3944dO8xmc11dHQCUl5cDQH9/PwBkZ2eP0x4AACoqKioqKgDg7rvvfvzxx5966qm33npr9B8gPf8kJGKmOzLrpPGZGeP/HHR4A4NuqWgpyWU06tHVmpy+bSOzLt0vCr6UHlEfIXzmpuU1E3loQgBARcjWJSXPRbIG7G3s+Ztr2EyjvPNxwZrqrAVFQxeHlzfVv7mv5PrlqlEBbjKl8RtqfHhyYknzM5PYou9Vq1ZRSnt6en72s58JgqDVasMZwFtbWwkhJSUl4z5ClFtuuaWuri48u4cQmiBHc7d0W6XTmIvG+K3ipfBfRy7xiiP3EJg3uh6aCrfWzNOohj9OeVH8+Hy78l5CyOKvXS8V/f2u1s9OJrV/CKErlljA9OSTTxoMBmnZ18MPP2w2mz0ez9GjRyGyfUpCgsEgAIR39kUITUTQ5QsMyMNLtrJ8oop+IwsUXhZhICAvQtpAYB1mmZ42NoP2uqpCqfje2cuCOGIkL295eU7NfKl44a19QmiM1QgIoVkrsTHh6urqbdu2vfPOO6FQaM2aNbfccgsAuFyu7373uwBw0003xW8+ODionLbjOO7dd9/V6/XhGTqE0EQ4mxTDS1qNpTiHF/ioOu9RaFa8vcsA7kzTQfTkuXNpyWf1HeHbfZ7A0ct9G8rs0r2EkMUPXf/FM38KF4ND3qaPj1fftWEGOooQmpSEJ9ErKir+/u//XnmkuLj4ySefnEjbH/zgB16vd+3atXa7vb+//7333mtubv7Hf/xHk8mUaDcQSk8ht9/fL19AaivNY1QMjLzG67AIBxWjGzaAh3HDuOm30J5RmWtrjPx13j7VogyYACB3SWnesrK+M8MrEC6+faD8ltWxUmchhGabpI7R33777QzDvPbaaz/84Q//+Mc/5ufn//rXv37ssceS2QeE5jRn5PJ1AFBp1dZ5uVEVLlLYroiW1ABfZ8CC0dL0I4TctaxUKtZ2DDT0OaPqLH5IXskUcvqaPjianL4hhK5cwiNMzc3NL730Ul1dndvtjspxQgj5/PPP47S944477rjjjoT7iBACAADWG/D1OqSitSSPUauUK2V6KLwsgvJteR8D8zBaSpYt1YUvHKp3+EPh4usnmn5w22plheyF8/LXVPUcvxQuXnznYPlta+Js/4cQmj0SC5hOnDjx+OOPh9PoKdN9EkIopWl7qSFCyaEcXmI0qqjhJTeFF0QIKY7cV12w+lxrkjqHALRq1b3Ly/5wqD5c3NfU0+n0FWWMWHKw+KvXSQET6wlcevdwzVevS3I/EUKTkNiU3M9+9rNQKASj9i1J7VzpCM0GnC/o65GHl0zFOUEKPpb3sxwrgpPl/iBQBwUa+Vcjig8sLPKxvPKfiG/VabZ1aYkhkmCJUvpmbVNUhczKwsL1C6Riw7uHQpGMlwih2SyxEaZz586FB5NuvPHGsrIyrVaLo0oIJYezpUf6ZcKoVfqinPrhrVFAEIT9WbZ2vUra9C2H4xcNuUO8KNUJq8q1AppOZp1m69KSN08Ox0mfXuj4+rrqbNOISbfFD13fdfRi+G/FB9iLf9m/7LGbk99VhFBCEguYNBpNKBTaunXrT3/602nqEEJoNM4f8nbJezVa5+UqN0KptZraFRdbmQXxOodnJtNIp7f7VpS9faqFF0UA4ARx++nWb2xcqKxgK7HP37y0bU9duNj4wdHKrVcZczCWRWhWSzjTNwAUFBRMT2cQQmMbMbykYmyledJdF4z6erNRKmpEer3Do8ept5mTbdLfuLBIKu6ou+wblaOy5sHrpHSjIifUv7k3ef1DCE1KYgHT008/rVKp3nvvvYGBgWnqEEIoCh9kvV2DUtEyL1elHd7oulWnPWGRoyVCYbPLYxOE6IdAyfXAKjkZr4/lPjjXFlXBXJBVdrO8/27L57Xe7iFACM1iiQ3b7969u6am5syZMzfffPOWLVuKiorU6hGP8J3vfGdKu4cQAtflPhrZZ4MwxFYyPLzUo1EftJmVNa9y+/LZ6KzfKPnmZZqvLs8/ELmqcduplnuWl2lG7mCz6P5rW3eeElkeAKggnn9tz7q/u3cG+ooQmpjEAqZf/vKX4Z2K/X7/+++/P7oCBkwITS3OH/R0yAO6lqKccG7oXoAvMiyi4qKLFV5/RTA0+hHQjHhwdYUUMA35gp9f7LytZsTex4YsS+Ud6xreORgutu2tW3Dv1bZSe/QDIYRmh0lm+g5fKxdlanuGEAKAtj1nRH54io0QEv5CdVB4mVFzjBwuVftDi33BmekiGsui/MxlRfLWmW+caIzajhcAFtx7tdoQWa1P4dyru5PWPYRQohIbYSosLBy/EkJoiggh7vLOU1LRZM/QGHV+Ci+I4FFUKw6E1nh8mOFjtnlgVcWZzuHFZx1O3+5LXTcuKFJW0FmN1XdvPP/annCx68jFwYsd2QuKk9xPhNBEJBYw7dq1a5r6gRAarXVnLesNSEVbWT5L4UURehV1cll+o8PNqFTJ7x6Kb11JbnmOtXnAHS7+6fDFzZUFUSuZqu68qvGDo2wkd+W5l3dd+6OvJ7ujCKEJSOrmuwihiRN5oWH7IaloyLGqLcZXKFxW1LHxwnVOTLk0SxFCHrtKTurd7fZ/fL49qo7GqFt43yap2Hempfd0c5L6hxBKxCQDpoaGhjfeeOM3v/nNqVOnxq+NEEpcx8HzPkWebltp/l8oXFAsgzEI4vUOjw6XD85iV5XmLcrPlIp/PnYpxEcnfai4fa0hW85aefZPn9OR+5ojhGaDhAOmwcHBb3zjG3fdddcPf/jDZ599tra2dvv27YsWLaqpqWloaJiOLiKUhiilF/9yQCrqbKY9GebjitBID7DF6THjN+vsRgj5xgZ5kGnIF9x+ujWqjkqrrnlws1R0NHV3HLyQnO4hhCYusYApEAg8+uijBw8eBMWGu7fddpter6eUfvLJJ1PfQYTSUm9tk6tVXqrUUWLfA/KqbjXA10QhY9RYBZqFVhTnrJqXIxVfP9HoHZX4u+SG5RbFJXXnXtkl4h8XoVkmsYDppZdeamxsBEW0BAA6nW7dunWU0mPHjk1x7xBKVxffloeXQkb927kZUpEBeJiB+YAzcXPG4xvkveQ8Ie4vp6JXKTFq1eKHb5CK3q6h1p242gGh2SWxgOnjjz8GgMzMzLfeekt5vLq6GgCam3GtIkJTYPBiR39da/g2K4j7SuyUyMNL9xGowRQCc8pCe8aminypuK22xemPTjFatGFRZpWct+X863v4UQNRCKEZlFjA1NraSgi5++67ly5dqjxusVgAwOl0xmiHEEqANLzEi+IAwzQXZEl33UZgLV7bOgf91Xp5JVOA41870RhVgRCy9JEtUjE45G18/0iSOocQmoDEPnpFUQQAk8kUdTy8F69Go5mqbiGUtjydg11H6gFAoKI7yF0syxeZ4ffpNQSuw7Gluak023LTQjkj5Y66y32eQFSdvOXl9hXlUvHiX/Yrs3AhhGZWYglc8vLyOjo69u/f/+1vf1s66PP5PvvsMwDIz8+P3RQhNCGX3j0EFERK3UGOVasa59uBFwBgJYE7CBAMmGYR6ukamnjte0vydl5o50UKAKwo/u7z099bXx1Vp+y2tT0nhwefWE/gzIufLVBkaQrTmnQ6W/SvVoTQdEssYFq7dm17e/upU6ceffTR8JGdO3e+/vrr3d3dhJB169ZNQw8RSiNBp7d11ykRqDvIiiJtqrDzGjXwwgIC9xNgMFqaTYQQV//WvoSarBLhIAUAUOt1n9W3VzW0l476m2qtRl+PI3z70nuHgw5PeLtlyeKHt2DAhFDyJTYl9/Wvf12tVgPA0aNHCSEAcOLEiba2NgBQqVSPPPLIdHQRofTR9OExgeM9QU4QqciQS+WFADAf4BECKoyW5r4tBPSK4rsijNqQF7KqCkkkNKaC6GjqTlLnEEJxJRYwLVy48J/+6Z8IIcq0ApRSQsgzzzxTWVk51d1DKI3wIa7xw2PeEMcLIgC0FecG9dpii+ExBrQYLc19IV5gOP4aUaQUwrlZOijs5wUfyyv/sWq1Pj+LAoT/eToHWG9wpvuOEEpwSg4Avva1ry1cuPCFF16ora11uVw2m23lypWPPfbY6tWrp6N/CKWP1s9rHYNulh9O3n2xojDHrP/hpsV97+yf2Y6hKcGLtL7XmQFgyraFDFpeFAHgQxE0Ay7tyP1tiElvojQ8+qRWMY7GTvuKipnpNEIoYjK7dq5cufJHP/oRAGRmZo5bGSE0EaIgHnx1T4gbzu/cbc8UcjJ+cuf67BDXN7M9Q1OKAVjj8R+ILEIKMeS02bDW41fWoRo1m23T9g8navH1OoNOrz7DnOy+IoQUEpuS279//ze/+c2VK1du3Lhx48aNK1asePLJJw8dOjR+S4RQXNvf2BvodUjFpuriH29dW5ptmcEuoWlSwHJr7HLq9gaj3qFWRdVhc21ULX8+DzV0UtxlGaEZNdGAiVL6r//6r0888cSBAweCwSCllFIaDAb37t37+OOP//jHP57WXiKU2g40dV9856BUdGaYn3zouqWFWXGaoDntoUXFqkj8QwGOW0zR0ZCKYRX74QQd3sCAO2ndQwgAvOcgAAAgAElEQVSNNtGA6Ve/+tVrr70W/olDIqlgCCHhBeCvvPLK7373u+nqI0Ip7Xy347evfpHl8EhHKu/acE1lYZwmaK7LNepqfHJSyl6tuk2njarDZVmpVl41MXQJB5kQmkkTCph6enp+85vfSOHRggULbrvttltvvXXBggXhS+Qopb/4xS/6+nCtBUKJ6XT6nnn/WPnFdumIPtd2z1c3z2CXUHIs9gVMgigVT1iMXNS1kAwJ5cnrRFlPwJtInkyE0NSa0KLvbdu2CYJACCkqKvr5z3+u3Eiurq7u+9//fltbmyAI27Zt+9a3vjVtXUUo1bgC7P+34wj0Owt7hr8IdWrVhq9ex4xa0YJSjxpglce/L7KU269iTpmNUau/+QyT2u0TfMNpBRyNXaZ8vNQGoZkxoRGmEydOAIBKpfr9738fte3u0qVLf/vb34azWR4/fnw6uohQSmJ54V/eP9bl8lc3dYWPaFRMRpa57KaVM9sxlDTzQ2w+y0nFi0Z9v2bkj1hCLBUFUokPsu72/qR1DyGkNKGAqb29nRCyadOm8vLy0feWl5dv2rSJUtre3j76XoTQaCKlP/ns1Pkehy7Ilrb3A4CKIRa9puK2tRqDbqZ7h5KEAKx3+1SKhUmHrSZxZB1tlsWQJV8s6Wzu5vyhJPUPIaQwoYDJ6XQCQE1NTawK4bscDkesCgghpecP1u9t7AaAypZuRhQZhlj1WpVaXXkHbsiYXiyCuMwrT8O51KqzJoOyAiEks7pIKoqc0PIJjuUjNAMmtIYpGAwCgMUSMyWM2WyWqiGE4nuv7vKbJ5sAQMULla09hIBJq6YAWVctHGIYcPqUlXU872P50Q8i4gVTqWKRP9iq1zk0wwvXzpoMJcGQTbEeXG8zmfIzpR15Wz+vrXlwsyHbOgN9RSiNTShg4nmeEHL27Nnt27ePWeHs2bMAIAjCVHYNoVR0vK3/2S/Ohm+XtfVpOd6k1YR4EUA8WJC991B9VP2thVn1vc7Rj1OVi9+XKYIB2OD2fpRtC4fAIoHDVvPNDrfymrmsykJ/rzOcVkDkhfOvf7H621tnpLcIpa0Etkb58MMPP/zww+nrCkIpr23I+6OPTg7nMxNpVXOXWatRqxhWEANldh7HDNJVFi8s8gXPm/ThYr9Wfcmgqw7Ia5U0Jr2lOEda8d36eW3VnVdZ5+XOQF8RSleJbY1CY5imziGUStxB9p/fP+qLXBVV2DOYy/G6SAYBz6qqmesamnnLvH6zYhqu1mL0MyM+nzPK8xnV8BEq0rN/3pnU/iGU9hLYGiVOYIQxE0LxcYL4o49Odrkiy3sp3dg9aIxcQ87mZYSKcmasc2gWUAOsd8vL1zhCDltH7Jei1mutJXap2HXk4mA9XpiMUPJMaErupZdemu5+IDT7hVw+1jeZK7oppc/VXa7tGJCOrKQ0y+EBGF6m4llVBYTEaI3SRQHLlQdCzZG8El06TbNet0hRIaPM7unoBwAqigBw8rcfrv9fXyYTfuVoTTqdzTS1fUYofUwoYFq3Di91RghYX+jcy5OZBzkgwgd6nTSfkmXS39bROxSJlnTZFn8V7hyHAABWe/zdOm2AGX5tHLcYrwEqxTiMWpVRXuC63MsHWADor2s59vO3TXkZMR4s2uKHt2DAhNCkJbaGCSGUqAYK7ylmVjQq5p9WVwydbJSOFN6yBhh8JyIAAB2l691eqcgxZAdRKZc8WOflGLLkiwMcuCMvQsmCH9MITaMhCq+KoMzd/P/etEI8cA4i33Eak86+eelYTVGaKg5xZQFWKjYSclwRERGGqfySPOTPeoPersFkdg+htIUBE0LThaPwkgjKzVQfWVd1Va61dfdp6Uj5rWvUuBcKGmmNx2cQ5SjpPQouRcyUv7pKa5GzgTsau0Uhaj8VhNDUw4AJoSkT4gUfy4f/eVn+DV7spEAphOdMVhbn3FBdVPv2QS7ECZQKlIoMMV+zlMNvOzRS1MRcgMLrPPVGXlqUgLEsnwKE/3FBdqClR3rhhf+FeEwjjNAUSyBxJUIoPl6kUlbuBoPuhNUEdDgYytdr9RrVH/edK9xxmIlsdeKrmf/n+o6H1lTOTHfRLFYckq+Y40WxHuADV6AyGAKAhZzQwgkGg07lDYQrDzV1t6tVoFJJzRfaM3DcEqGphSNMCE29fo36uEW+HElN6ePLSjQqxnT+MhOUl6d4VmKohGJa4/EbRHn08YTV6JMuDiAkZM+U7iKCqO13Jbl7CKUbDJgQmmIBhuzNMIuK5DgbXb58kx5E0VIrXxwXLLVzObYZ6B+aI7SUrnfFTGUpGnW8IkeAdtBNuDE2aUYITRUMmBCaSiLAPpsloEgTUOMLzg+xAGBs7FK75CXg7tW4FwoaRzHLLRPl1UjdOk2T4hKBkD1TzncqUm3fGJs0I4SmCgZMCE2lM2ZDn1ZeGpjPciu8fgCglFpOXJKOs3bcCwVNyC2iMGJizmIciCQdoDoNl2mW7tI4vCTEJbt/CKUNDJgQmjLNQM6a5Ou9jYK4yekNv8f8zT3KAQA37oWCJkYPcNXIibnn6y5LE3NsXgZE0oIDpbpeR7L7h1DawIAJoanhofA2I1+mRChc6/TqI1mYh/bWSXfxNmOgEvdCQRNVxHLlAXkTw7MD7sbIxBzVqNlsOfG32uVj/JPZ7hAhNC4MmBCaAiKFNyh4FUdWev05/PAiXCbI+i51SHd5VlXhXigoIWs8foMwYmLOG3kJsbkZVCW/nHCQCaFpgp/aCE2BvRQaFLmYC0PcIn9QKiov+RYNWl9NSTL7hlKAltKr3PLEHE/IYVvkijkVw+bK+++qvAEpPxNCaAphwITQlbpM4WNFtGQQxY0ur7RAibC8WrEGxbO8nKpVgFCCiliuQjEx16PVSBNzXLaFauRLDXQ9DtyRF6Eph5m+ERqD0x/ysdFZbXQ8P/pgEOBlRiWAvIL7ape8dAkAtIMuiBSpWuVdVjE9XUapb7XH363VSDNzJy3GohBrFCkwTCgvQ985ED7OBEKhfpe5GC/DRGgqYcCE0Bh8LP+HQ/VRB7cWZkk7n0j22cwDegaAAoCaYZZ6A/nKoEoQNEPy0ibf4hLRoJ2uTqNUF56YO2g1hoscIUet5s1ODwHgM83igIuJpBXwNHdnFWYRXCqH0NTBtxNCk9eq017WywHQPCou9Y1YPqIZ8oCURIeAG/dCQVemkOU2FWVLxQ6d5rJOCwBACKvYLEUIsJ7OweR3D6EUhgETQpPkZ8hRq2JvCpHeK/Aj3lGiqB1wy/WrigTFXhYITc5Di4p1ojzne9xqChECALzVKBjlPODOpm5RcWEdQugKYcCE0GRQgMNWM8vIS5fWeXzWkXU0Di/h5X0t3Kurk9U7lMosWvVaxRVzQYacsBgBogeZ+BDnbutLfvcQSlUYMCE0GY0GXZdOIxVLgmxpkB1Rg1LtgJxNwFRZxOVlAEJToSTEFit2QWk26Lq0GgAQzAbBLOead7b0CLgjL0JTBAMmhBLmVTHDv+kBAMAg0nWKX/xhapePKFZ/Z1+3LEmdQ2mAAKxzezWKizGPWE0cAQjvyBshcoKrtTf53UMoJWHAhFBiKMBBq5lX7AR3lcuri0p7Q6kyWaVg1BnK8pPWQ5QOjCJd6fFLRZ+KOW02AoBo1PGKpXLuy3087siL0FTAgAmhxFww6vu0cj6OykCoiI3+QlJ5/Ixiho7NzSC41S6aalWBUJ5iFPOiUT+kVkF4R94IURCdzd0z0DmEUg4GTAglwK1iTpnlyTiTIK72RE/GRQ0viXqtYDFE10HoihGAq9xeVWRwkwIcsZoogKjXGvKzpGqejgEOd+RF6IphwITQRImUHraaRcVQ0UaXVzNqCwqVL6hSfD+xuTbA4SU0PayCuESR+mtQo75k0AGAucxOIpdwUpE6mnCQCaErhQETQhN1uGtIORm30B+0j3UJknJ4iWrVPOZeQtOpxhew8HK+pVNmY5AhKr3WOi9XOujtHmQ9uCMvQlckqVujnDlzZvv27UeOHOns7MzIyFi+fPn3vve9srKyZPYBockJcsIOxQVHJkFc4fWPrsYEQsq94tkcHF5C00sFsM7j25lpCRdZhpw0G1cAZJTnezoHxXAmMApDjZ0z2UuE5r6kjjA9//zzn3766YYNG5555pn777//+PHj9957b0NDQzL7gNDknOseCip+x693+9Rj7Qc/YnhJreIyzUnoG0pzBSxXorjIoNmguwxEpdXYSvKkg/4+F67+RuhKJDVg+qu/+qtdu3b98z//81e+8pVvfetbr7zyCs/zv//975PZB4Qmocft73HL40ZlAbZw1JVxAMD7g2pFQiY2xwq4+ylKitUenzIt0wcMI1CwldpViknkhu0HKR0rzEcITUBSP81XrVql1co7lZaWllZVVTU3NyezDwglihPEc90OqagT6RhXxgEAQKBtAKRLllQMl2UdsxpCU84o0uWKueA+IPspMGpVhiIB2NDFjr4zLTPRO4RSQVLXMEWhlA4MDFRVVcW6N8n9mXE0YqY7MuvMxJmRn+tirzPIyVvCrfb49GP1hLBcsE+Oq7gsC6iS8oMk3BlKcbFUtGk8M8OvgARfkdP7Aq72B5sMOodaFS5+RmEZBdu8XNflPj4yYXf2zztzl5ZC5D01rf2Zo/BzOJZ0ODPxE+bNZMC0Y8eO3t7ep59+evRdoii6XK7Rx1MbpdTv98N4f7M0lPwzw3HAsiwAOANs65BnuBtAC4JsiS8w5hbw+j4nRO6gDAllmqkgh1kiFcMPOBqlNNZd4Yai4nEUrUA6LooxN6WPaqtsNS6pZkKtpIaJtprcc0Wajd0qzpmRng5GnaVxiSJlWTb+H26sViOeaIJPOuYJidV2rcP9aU4mhPdIofA+L95PeXNJrvNiJwBQSgcbOi7tOpm3ugI/amLBz+FY0uHMZGTE2/FzxgKmpqamf/u3f1u5cuU999wz+l6GYWw2W/J7NbPCkbvNZkvhl+PkJP/M+Fw+rVYrUlrfNkhg+Em1Kma9169SqUbXJxyvdfogkvmGz7IQnVbZV4YwyvnoEW0JiXVXuCEz5jMSGD5OKQAwDDPmOEpUW7nVBEg1E2olNUy01eSeK9JsrFZxz4z0dDDqLI2LYYhWq4n/hxuNZznlE03wScc8IbHa5om0MhhqNOjCDesIcw2jnT/f7msf4PwhQgghTOv2IxWbVwB+1MSAn8Ox4JmZmYCpv7//r//6ry0Wy//8z/+M+fUDKR3DxkEiZrojs07SzwwBgMtDXk9QXtx9e3m+Lsa12dp+F1AabgUMYXOSGO6Hzwm+ZkabxjMz/KAJPnQy/kYrPP7LOi2NzAa/J8K3GZJZVdh3enj1kqd9oGNvXcbqMvyoiQU/h2NJ8zMzA5fweDyeJ554wuPxPP/883a7PfkdQGgigpzQ0CfPC1v0mmuLc8asSThe4/BIRS7TQjUzOdmN0pme0mWK3N/tAKcATPZMrUXe0uf861+IXOLzngilt2R/rIdCoaeeeqq1tfXFF1+srKxM8rMjNHH1vU5ekFfALCnMUjFj/67SDrhAjCyEJITNTbvZ5DTkY3mRUh87Rqr3WMRkrZZd4A922EyDdPjl+r4AZaJgLLN7L3WF++DpdTbsrJt365qoQS+TVp1h1CWnkwjNOUkNmARB+N73vnfq1Klf//rXK1euTOZTI5SQ+l5np1POHVCcYcqK8UVCOEEzpBxeMuPwUsoTRPFSv3shJ9T3Oifeqio3SWkmGIAbBf4VMrzawQHwjje0nBOK5uc6mnvCB+ve2PuZ0RD1Wv3GhoUYMCEUS1I/2X/yk5/s2rXr+uuvdzqd7777rnT8rrvuSmY3EIqPF8U/HZET0KtVzML8mJdOaAaVw0uAw0toNqiitIDlunWacPG8yVAZCFXdedWZ/3lnuEaI29DSnX3dcmUrndvnUewbraQ16XS4KyJKb0kNmOrr6wFg9+7du3fvVh7HgAnNKjvOXG53eKVidZ5Np45xQRMvaAfl4SW9PdOp1Ux39xAaFwFY7fF/oLOFY3mBQK3F+FBJnp9h1JFdeDt2HL54sQMUl90stGeYtGN/KSx+eAsGTCjNJTVg+vOf/5zMp0NoEgZ9wT8euSgVLXpNSVbM/eC0A26QMv0QMM7PBe/YP9ARSrIMQajyBxuM+nCxVa9tcHhZe6YUMBFB1Pa72PysmesjQnMJbnSF0AjPH6z3K1byLinIYmJdQ8sLmiG3XLKZVQZc/4FmkWXegEaUV5q/fL5DMOh4xUCRdtBNuATWrSOUzjBgQkh2vtvxWX2HVCzKMGWZYsZA2kE3EeThpVAerl5Cs0tUioFml69Npw3ZM+XcVCLV9qfdngoITQ4GTAgNEyn99b5zUlGtYhbaY6fJ5wXNoGJ4yWqiugSSPiOUHAv8QYsiO8Ypi1HQabhMeZZZM+QhLDdWU4TQCBgwITRs58VO5VXiVblWvSbm5hXaAZdyeInNi7cDEUIzhQFY4fFLRY+KaTTo2LwMeZCJUl0iyREQSlsYMCEEABDg+OcO1kvFfKuxNNsSqzLhBa1yeMlmEvU4vIRmqfkhNluxUKnObOS06pDiUga1y8sEE9hFGKH0hBn2UIpz+kMTSce8rba53yOv9nhgVfmZrqFYlTX9I3IvhfIyr7ibCE0XArDS6/88czhtZoAh9UbD4myr1ukbHiWloO11BEtwoyqE4sGACaU4H8v/4VB9/DoBlt/T2C1GYqAcs35JQWasgIlwvFZxcRyXYaY6zL2EZrV8li8IcQ7TcIqBcyZ9hceny7Zq+4Yn49RuP+MPzlwHEZoDcEoOIajvdUrREiFQk58RZztubf/IneNw9RKaC1Z65ZVMHCHnLEY2x0YVGVl1vQ6arN3uEJqLMGBC6c7hD3W55O+S+ZlmS+wFSYTlo3eOw9TeaC7I4oUNhXKOygaT0atRK3fyUXmDrCLBPUIoCgZMKK1RSs91O6SiWsVUx02npO13AsXhJTQnfbm6kIm8eEUCZ8wGLsuq3H/X29SNg0wIxYIBE0prnS6/KyBfH1SdZ9XG2jYOgB10axQ/wbksS9Rm7wjNZnajriogL1RqNugcWnVIEfRz3oCv1zFWU4QQBkwojQmieFGRgcakU5dkxUwlAACDu0/Lw0sMUU5nIDQnLPUF1IoxpDMmA59pFhVXLTgudVFRHKspQukOAyaUvpoHPEFOkIqL8jNjbhsHoHZ4XLWNUpEdOZeB0JygF2mNTx5katdrhzRq1i7nxeD8IU/HwEx0DaHZDgMmlKaCnNA0IGcHyDbr88z6OPVthy4ohpcYDoeX0Ny00B/UKnbkPW028lajYJT3THQ094i8MFZThNIaBkwoTTX0uQRF8slxUgn0OoyXOqUim22hsZc6ITSbaSmt8cs5Wjt1mgGNms2XB5mEEOe63DcTXUNoVsOACaUjd5DtcMrLt4szTNY4e5tQajsgb8pLVQyuXkJz2gJ/UKdYqHTGbBRMBt5ilI64WnuFCeTHRyit4CIMlI7qe53S9JqKIQviphLQt/Xp2/ulIpubAaqEh5dyzfqtiiw4SmZ/MNZdAJBtwDxPaIppKCzy+E/ZhreT69Jp+jVqe36mvrk7fETkBWdzd/bCeTPXR4RmHQyYUNrp9wb6PfK61/Icqz7O8m1KM5TDSxo1F3tT3jgILxx8/uMx76rKtV7qd495FwDc/Z2tk3g6hOKr9gfqLaYgMzwNfdpsuJHjDfbMYCStgLu931qSpzHoYj8GQukFp+RQeqGUXuiRUwno1KryuAGQsaFD0++SiiF7BjD4rkFznprCYp+8kqlHq+nVqM1l+SQSQlGROhu7Z6h3CM1G+NGP0kuH0+cJclJxgd2mVsV+Fwii7dB5qaTNy+AzzNPaPYSSpsofNChWMp02GxmD1jovVzri6R5kPYGxmiKUjjBgQmmEF8SLvfJwkUWvKc4wxalvPtuiVmwzl3vLGoh9JR1Cc4saYIlXjof6tOoWIBnl+Yx0BSiFoYbOsRsjlH4wYEJppHnQE+KVmSrjpRIgLGc7Ui8VQwVZZlwDi1JLZSBkFORBpt0Mw2g0tlK7dMQ/4AoMxlxgh1BawYAJpYsgJzQrMlXmWvS5ZkOc+paTjYximznnpiVxoiuE5iIVwFLFSqZ2IE0AtpI8lWKzlMGLnbgjL0KAARNKHxf7nFKmSkJgkT0jTmXO5bOevCQVA+X5bGH29PYPoZlQEQiZFINMO0Vg1KrMykLpCOvxe7uHZqJrCM0uGDChtOAOsh1On1Scl2m2xMlUCdD17iEibTNHwLVx8bR2D6GZwsCIy+WaAFooWAqztYrxV8elLsxjiRAGTCj1DacSUGSqrIqbqlsz4OrfWycVfYvmc9nWae0hQjOoIhAyKAeZKBCGZFUXSUf4INu6s3YmuobQLIIBE0p9/d7ggFfOVFmRY9VrYqfqpjRj31kambyjasZ1Vc109xChGaQCWOyX3yANFNooGHKsBkWKsuaPj4dcvrFaI5QuMGBCKU4QRWWmSr1GVZ4TL1OlvrVX3ybvPOpeXS1Y4q0NRygFVPqDelFe2b2TAiEkq7oYItc5CEH2/OtfzEznEJodMGBCKW7PpW5vSJGpMs+mipOqWxAz98mTcYJJ71ldNa3dQ2g2UAPUKFYyXaDQSUFnNVoK5Gsdmj854ekcnIneITQrYMCEUpmf5f9yqkUqWvWaonEzVTq8UtF59WIaZ5s5hFJIdSBoVBR3UgCAzKpCEkmFTwWx7qXPZ6BnCM0OGDChVPb6iUZ3UM6ltCg/M16myiBrO3xBKrJ5GX7MVInShprCBiov/T5LoYeCWq+1leRJB7sO1/efuzwTvUNo5mHAhFJWj9v/Vm2zVMyzGHLM+jj1bUfrGcU2c85rl+JGKCitrKWicr1eeJDJVmpXaeVx1tN/+JgqdqBDKH1gwIRS1u8PXOAiF0sTAgvz42WqVDu9ltNydJW1pjpUlDO9/UNoltEDbFL8RjhDoY+CSqPOqCiQDjqbelp3nZ6BziE00zBgQqnpTOfg3sZuqViSZbEodnsYLWPfWZCuEmJI0Zc3TWv3EJqdNhHQRW5TgD0UAMBanGMqyJLqnP3zTk6RhgChNIEBE0pBgkh/tfecVNSomKrceJknde19hmY5uvKsrNTnxRuOQihVGQhcrRhkOknBQYEwzKL7N0sHQ07fhTf3zUDnEJpReAUQSkGf1nc0KfbZrc6zadVypsobirNNipQzVBBa3tzDqoa/JVQm/dKtV5n9wa2F8k/qsGxDvDEqhFLDJgL7KIRX84kAX1C4m0BOzfyCtdXdxxrCdRrfO1J28yoLbrCI0gkGTCjV+ELcC4fqpWJRhml+lllZwSTSg89/LBU1Ay6dYm/RUIb5yCu7hnKtl/rdMNLd39k6PV1GaBYxE1hPYH/kN8VRCjdQAIBlj9/cW9sk8gIAiLxw5sVPr37mqzPXTYSSDafkUKp59Xijwx+Sig+tqWTipBLgeG2fnAdcNGi5zHh5wBFKB9cSkIZkeRgOniyF2ZVb10t1uo829NY2zUDnEJohGDChlNLl8ikzVa4vzVtWFG/WQNfjIIptR4OF2ZhKAKEMAqsU74NDFLwsDwCL7r9Gp0j9evoPn4QHnBBKBxgwoZTy+wMX+EiSGBVDntoUb99clTegdsp5vblMs2iMl6gJofRxPZH2kYMQwIeN3QCgMeqXPHyDVMfd3t/88fGZ6B1CMwADJpQ6jrf172/qkYp3Lyudl2mOWZtS5dIlqmLY/OhV3gilrRwCyxSDTDsaugIcDwAlN6zIqMiXjp97dXfI7U9+9xBKPgyYUIrgBPEXe85KRYte+/Da6jj1NYNuRrFrCmvPpIor6RBCNygCJg/LfXC2DQAYFbP8G7dKxzlf6OzLO5PfN4SSDwMmlCLePNnU6fJJxW9uWGjRx8wCMMZa7yxc643QCAUEFilipjdrm8Op83MXlxRvWiwdb/n05ODFjuR3D6Ekw4AJpYJul//lY5ek4kJ7xm2L4+2bi2u9EZoI5SDTkC/46YXhwGjZYzeppR8kFGp/+4Eo4AZzKMVhwIRSwa/2nlNsG0f+9rqlcVIJ+Ju7ca03QhNRQqBCUXz9RGP4ogpjjm3RA3Lub2dzD67+RikPAyY05x1s7jnc2isV71xaUpVni1mbF3q2H5RKVMWwdlzrjVBM1yu+JbrdfmmLxqo7r7LOy5XuOvfyroDDk+S+IZRMGDChuS3ICb9UbBuXadQ9dtWCOPWtxxvYAZdUZO2ZVINrvRGKqQqgWFF89XijSCkAMGrVyqdul45z/lDdHz9Leu8QSh4MmNDc9urxS32egFT866sXmXUx13qrB922YxelomDU4VpvhOIjBG5QfFG0DnqOtPaFb+cuKZ1//TLprrY9dX11LYBQisKACc1hHQ7vmyebpeKyouwtC4pi1qY0a2ctSNvuEhIqysG13giNqwZgntUoFV893kjp8Pto2aM3aUw66a7a332Iub9RqsKACc1VIqX/Z9cZZV7vpzcvIbEDIHNdizJTJZtjFfXaae8lQnMfQ+C+hfK83IUex+nOwfBtfaZZmfvb0z5wacfhZPcPoaTAgAnNVTvqLtd1yQHQfSvKS7Njzq8x3oDtgLzUSdRp2LyM6e0fQinkmvk5eRaDVHz1eKN0u+yWNZkVBVLx/Otf+BRJzhBKGRgwoTmpy+V77sAFqWi3GB5eWxWnftYXZxiWl4qhwmxg8MWP0ESpGeaBVXKGgZPtA/W9w1ERo2JWPnW7tPOcEOJqf/uBNGeHUMrA7ww094iU/mzXmZBiqcT3tyw3atWx6huaugyNXVLRtrJSMBtiVUYIjenWmnmZRnm50muKQaas6uLyW1ZLxZ4Tje1765LaOYSmHwZMaO754GzbqY5BqfilJSWr5uXEqsz7Q5m7T0tF0aDNvX3d9PYPoVSkU6u+vKJcKh5o7mkdlBMvLfn6jfosea/rUxXSVUkAACAASURBVM99HFJsVYRQCsCACc0xvW7/7xWTcXlmw5NXL4pTv+W13SpfUCo6rl2qNmFeb4Qm40tL5pu0ctqO1080Sbe1Jv3KJ+W0TKwncOq5j5PaOYSmGQZMaC6hlP73rjMBTl6N9P0ty+JMxvWcbOz9Qp4aCM7P9S+It8ccQigOk05zz/JSqbirobPb5ZeKRRsWFW2skYrt+852H2tIZvcQmlYYMKG55MNz7bXtA1Lxtpp5q+fnxqrM+oInfrlDKlKNamjLSky8hNCVuGd5mU49nBxfpPSNk03Ke1c8eavGLI/gnvzNB5w/CAilBAyY0JzR6fT9dv95qZhj1v/1ppo49U8//3FAscbCcc1SwWqaxv4hNPf5WH7MfyGe73T6Op0+b4i7tqJAEGn43/tnLzf1y3sNGTItyx+/WSoGBt1n/7xrJv4fCE29mHMZCM0qnCD++LOTysm4/+f6ZXF2Qek6dvHyLnmtd3B+nm9J6bT2EKG5ThDFS/3uMe/KcvjeO9cevh3k+CDHSznz36pt/sebV0o1S25Y0fZFXd/p4T1Smj48Nu+aJTk186ex3wglBY4wobnhpRMtjYqP8ltr5q0vzYtVmfUETv7qfakoatVDN+JkHEJTQ69Rz8uUL4jb3dA15A9JRULIqm99SaX4MXPilzsERRY0hOYoDJjQHHCgueeDC51ScX6m+dvXLo5Tv/b3HwYdXqno3LxMsBjj1EcIJaQ8xyr9AGEF8S+1zcp7zflZi792vVT0dA6ee3V3MruH0HTAgAnNdr1u/08/lyfXNCrmn29dZdDEnE3uPHShfe9ZqZi1vNy3CKcDEJpKRq26KENeEbij7rI7yCorVG5dn1lVKBUbth/sP3c5ef1DaBpgwIRmNU4Qf/xJrU8xnv/taxeX51hj1Q86vSd/+4FU1Jh0lY/fgpNxCE25CsUgU4Dj34ksWgpjVMyap+9iItfTAYXjz77LBUKA0JyFAROa1f505OKFHodU3FxVeMfimMNFlNLjz74bcsr5hVc8ebtWsdgCITRVzDpNgVWe6X77VKs3xCkr2ObnLX5Inpjz9Tjq/vhZ8vqH0FTDgAnNXodaepWphAtsxr+7fimJPVzU+MHRnhPy/laF6xfM37x0eruIUBqrzJXHen0st6MuetKt6q4N2YvkVLHNH5/oOdkICM1NGDChWap5wP0fn9RKRTXDPHPzSlPsPAKu1t66F+Xfr/pM8+pvb40TXSGErpBFr823yvtYb6ttVib+AABGxaz927ujrphjvYHkdRGhqZPUgMnn8z377LPf+MY31q1bt2DBgrfffjuZz47mkEFf8Jn3jik/fB9ZXbbAnhGrPh/ijvz3X0RekI6s/d7dOhumqURoelXm2qTb7iD7/tm2qArmgqxlj90kFQODnlPPfZSkziE0pZIaMDkcjl/96lfNzc0LFixI5vOiuSXECz94/3i/4mfoluqiLy0qjNPkzIufutv7pWL1PRvtKyqmsYsIIQAAsBm0y4uzpeKbJ5uCnBBVp/zWNXkryqVi2566zkMXAKG5JqkBU15e3v79+3fv3v0P//APyXxeNIeIlP7XZ6cu9jmlI4sLMr+/ZVmcybWuI/XNHx2XihkV+UsevmF6e4kQirh7Wal02+EP7ahrjapACFnz3bs0Jp105MSv3w84PIDQnJLUgEmr1ebmxtwqFSEA+OPhi3sbu6VigdX4r7ev0ahivlADg+7jv5B32FXpNOu/f598MTNCaJpV5dpWz5M/2N842eQfldfbmGNd8cRtUpF1+48/+y4VxSR1EaGpMHv3kqOUjl8ptdCIme7IjPnkQserx+WLaExa9Y++tMZm0MY6M6IgHv2/77AeefJu+TdvMRdmj6yZ6ucz/J+lFNNNRcMzE8sUnxn66PqqE5E5cVeAffdM64Oro+fE521e2nm4vutwfbjYe7Lp0ntHqu68aio6MJXwcziWdDgz8a8TmqUBkyiKLpdr/HqphVLq9/thvL9ZqjrY2v+zvfVi5N3IEPJ31yzIUIkulyvWmWl6+1DvaXlPBvuaqsy15VGvHI4Dlh2Rg1ikoihEL7OIQimMWSd+w1it4reN3ypWQ2UrMfYv9ai24z7XmG0TaiU1TLTV5J4r0izG32u8MYzwyy3RZ5Q6mVDDqP/aBNuOeUKu/AU85pmJc/JFKka9jyQcxxcamJWFGSc6hsJHXjt+afP8DKM2+vul8uFr+y9cljKlnfnjZ/qSbGvsTSFnRJp/DseRDmcmIyPmpUUwawMmhmFsNtv49VJLOHK32Wwp/HKMZX9Tz/8caABCmMj//W+vW3LtopLw7THPTM+JSy3vHmXI8GydIdty1ffu1VoMIx8YfC6fVqtVHmEIw6jGmbMjBMasE79hrFbx28ZvFauh3IpSAGAYZszRgqi24z7XmG0TaiU1TLTV5J4r0mysVnHPjPR0MN6fdcxW4SYJNYz6r02w7Zgn5EpfwDHOTJyTzxAm6n0k0WjUNpvpm5uW1L65P3zEzwm7WoceWlsVXdVmu+r7X973v/88POwr0gvPfXrDfz+h1o/9yDMinT+H48MzM0sDJkjpGDYOEjHTHUmqQy29//5JrSDKI71fWVm+dWmpsk7UmfH1OY/93+3yvSqy7vv36axj7rCb6iczfE7S7DUzIXhmYpniM0MIIQvsGRvK7IdaesOH3qptuXt5mXlU4jT78vLquzc2vHMwXPR0DJ558dPV39o6RT2ZGun5OTwRaX5mZm/AhNJByOU72Nj9nwcu8Ipo6fbKgq+W2T1dQ4qKlPK81z8Ujn5EXjjy07dCLnkLlOp7NukzLSObDNPx/NbCLOWRbEPM7JcIoTHlmvVR7yOJzu3z+EMA8OUy+4HIFRueQOjVvee+uni+SsMI3Ijpv5IbVnQfa3C39YWLzR8dt86356+qHP3IWpMOs6mh2QMDJjSTjjT1/OjTWuUVNesJbDzXev58q7IaBWBZVqvVhn/XDJxv8w+4+MDwigqTPcPX6zj38s4xn8LH8vW9TuWRu78zu37OIjT7EV44+PzHY9610J5hiixXWiRCXeS3z7bjl6pOXlp5/zX1b+2LamLMsToudYrCcCB14pfvFm+sGT0xt/jhLRgwodkDt0ZBM+ZAc89/HLigjJbWELiHABN3uNfbNaTMUakx6nIWl6TtEDFCs8pNRJ4CDwLsjXFBlcakV+4xJ3JCX11ral9+hVJAskeYXn75Zbfb3dfXBwC7d+/u6ekBgEceecRisSS5J2hmbT/T+ssvzko/MQFgFYEvjxctsZ7AwHl5g0+iYuwrKlQaHChFaFbIJ7CMwOlI5LOfwmMhbsya5sJs/4Db1+MIF4NDHmdTd2ZlvIT+CM2sZH/TvPDCC52dneHbn3766aeffgoAd955JwZM6UOk9PmD9W+ebFIeXEHg/vGipWCA7attEiIxFgWwVhdxOg03Kkte1NNdcZcRQvH4FO/BqwFOMcPfLEGAtxq6Voz1DlUzJKdmfsjlk+bWHc3d+kyzIduahA4jNAnJDph27dqV5GdEswoniP/12ak9l7qUB9cQuG+8aImKdLCuNRjZYE5NIWAzOQkDI9cnjVaVi5+/CE0jQRQv9buVR+ZZzS2G4QVJHzX3cgNuixCd9mmhPUOnVectK+s+2jA8GUeh70xL0YZFsyrLAEISXMOEkscT5P5h++GoaOkmAl8hoBpvDZKrqTvk8EpFc3FOqCA7Tn2E0ExZ7vMzkYFdgdJT5jHzfQAA6DPMmVXyNJzA8n1nWqiIo8JoNsKACSVJ04D722/uq1Nc+a9iyNNrq26Kl1ZwmKdjwNcxKBWpWrXosZvHGZJCCM0QsyAu8Ael4mW9dkAdczbDVmo35sppioMOr6OpK1ZlhGYQBkwoGT4+3/6dN/d3ufzSEYNG/e9b120ps4/bNjDkGbzQJpcJCZTk6TLN09FPhNCUWOILaBQDRSctxlijRoSQ3KWlaoM8Deds7vEPpN3WWGj2w4AJTS+WF/7PztP/vfM0p1jEkGXS//y+DWvm58ZpGMb5Q32nm5VD9MGiHNGon5a+IoSmiI7SJT55V+w+rbpzVNZviUqjzltWRhRjxv11rXxw7K3rEJopGDChadTl8n33rQMfnW9XHlxoz/jlV66uzB1/r0CRF3prmwTFJTZsro3HsSWE5oKF/qBJ8TOp1myMsxOyPsOcVVUkFcOLmUQ+8W2YEZo2GDCh6bKrofNvXt/fNDDi8pm7l5X+/L6NeaO2yB2NirTvTAvrlX+k6rItrD1z6juKEJoGKoDlXnkW3qVWNRl0cepbS/JMefJe8UGHt35bdIpwhGYQBkxo6nlD3H98Uvsfn9T6WDlnnU6t+qdbVn5n8xKNavxXHaV04EKbv19ex6A26Ww183EjVYTmkLIgO1+xJfYZs5GP/Q4mhOQsKVEuZmrbfbrti7pp7SFCE4cBE5pipzoGnnh1766GTuXBeZnmX92/6Ybqolitojibuj0dA1JRpVVnLy1h1Kqp7ChCaJoRgK8tlN/1AYacN8YbXVZp1Pbl5crFTCd+ucPV2juNXURowjBgQlOGE8TfH7jw9+8c7lfMowHADdVFv7p/U2n2RJO5u9v7HU3dUpGomLwVFeq4g/kIodlpSY61ULE7yjmTwRt3jFlnM+XUzJeKAssf+skb7MiPFIRmBG7ChQAAnP6QL+4GI2PSMISLXL/WMuj53f7zHU6fsoJRq37sqgUbyuwOf8jhD41uqOP5qOcNDric59uUR2yL5osmHS9SwOk4hOaglV5/t84W/qQQCByzmK53euLUtxTlhFw+d/vwGLO323H05+9c/cyDhMFf+GgmYcCEAAB8LP+HQ/WJtnpoTeUrxxtFSi/1u5r63VGbtmWbdMuKss73OM5H9teMaggAWwuz6hV7mzD+oLGlBxRJBEKF2U6RQq9LFIQF+bjiG6G5J5MXqvzBhkg2kE6dpkOnWRi3SfbCeSFPQIz8muo5funCG3trvnrd9HYUobgwYEdXxB1g9zf1NPaNiJYYAovyM9aX5hk0CUTkJMQaLvcqoyU2L4PDnTgRmvtWeAN6xVv7mMUUP8kSYRj78nKtWV7wdP6NL7qPNUxbBxEaHwZMaJJESt8907q/uccT5JTHLXrN1RX55TlWksgVbYTljC29hJcTtXCZZlZxjTFCaO7SUrraI8/X+1TMXjLOt49ar13+xG1E2maSwtGfv+3pHIjbCKFphAETmgx3kD3Q1LPj7GXlwBIhUJVn21SRb01ws3HC8caWHsLJi5l4iyFUlINJBBBKGaVB1q5YsHiIML3j7bGbvXDe0q/fKBU5X+jAj19jfcE4TRCaPriGCSVGpLSp393Y7xIpGLTydf4WvWZ5UbbNkFioBACE4w0tPUTxSSoYdcH5eRgtIZRKCMA6t++DbJtIAAAEgO0iPDnO3ts0f+2C3lPNPScuhcuejoED//bq6u/eGX8BuNak09lMU9d3hAAwYEIJcQfZM51DrsCI5QeEQEWutSrXxiQe4vDegKG1h1FcdSzqtYESO+DlMAilHJsgLPIHzpmGVyY1AdQCrIpdXwhx9W/tU2nVjFoVcg8nDe8+3rDvf/85e0FxnCda/PAWDJjQlMOvJTQhlNKmAfeBpp6oaMmi11xdnr8gL2MS0RITYNv/8AkTVEZLmkBZPmCCSoRS1FJvQLnB3Aci+MebmGPUKvuKCpVW3rvX1drr6Rycph4iFAsGTGh8fpY/3NpX3+MUR65YumPx/E3l+ZOYhgMAEuJyt+8P9Q5JR0SdJlCaTzFaQih1qQHWKlZ/ewDeoUDHi5nUBq19xYgM4APnLwed3mnqJEJjwoAJxUMpbXd49zV1D/lCyuNmnWZjmf3e5WUMM5mVRrw3kPf2fm2fvFWcqFUHyvJpImkIEEJzUXGIK1LMwp+mUDuBVvpMszIDOBVp76lmPhg/OwFCUwkDJhQTywsn2wfOdA7xgnJkCcpzLJsq8jOMk9yrhPEG6v/rTW2fnK+SajBaQiiNrHd7lVvKbRdhaLxBJgCwFOXYSvKkohDiemubRF6Y+v4hNBYMmNDYBrzBvY09Pe4RWzgZtOoNpXmL8jNVkxpYAgCV22/fti+gWH9ANSp/WT5VLFBACKU2o0i/JMqBThDgDVGZszamrOpigyKZbcjt7zvTQsed0kNoKmDAhKKJlF7sdR653Bca+dOtONN0TUV+lkk/6UdWO7z2t/aqXfIKBrXN5C8roDqMlhBKL4uBrlH87GoB+GICYQ9hSN7yMo1ieNvf7xqsb8eYCSUBBkxohADLH27pa+x3g+LzR6tmVs/PWV6UrYm7zXh8mgFX3ra9KsWu47zNVPLkHRgtIZSe7iSg3B7yEwqdEwh7VBp1/qpKlWIG393W777cN/X9Q2gkDJiQrMft39vU4/CPWN+da9FfW1mQbzVeySNru4fytu1TKR6Zy7b2fvkaTab5Sh4WITR36Qk8yIA0zCQCvCoCO4GYSWPS21dWKC+aG2zo8PVGb/KN0NTCgAkBAPCCeK7bcaJtgFekSAnvobt2fq7uyi71NzR25f1lnzI7panU3nffNaLZEKcVQijllRG4XjEx1w+wfQJZBgBAn2nOXVIqlyn01bUGFdP9CE05DJgQDHiD//5JbeugR3nQqFVvKLMnuofuaJbaxpwPjhBFHBYqzF7wv74sTip7E0IoxdxEQJm0+ziFfRNbj2QuyMqqKpSKVBB7TzZxIwfIEZpCGDClu1MdA0+9vu9Sv0t5sMBmvJLEAcNEMWPP6Yy9dcpjwZK8/rs3qgxX9sgIoVShIvBVBpQrGT+gcH5iMZOtLN9SlCMVBZbrOdkosFycJghNGgZM6YtS+saJpn/YfsQZkH+TMYQsLcxaWXxF67sBgHB8zgdHLaeblQd9i0v6t27AfEsIIaVcAg8qPm8owGsidE/kojlCcmrmGbIt0hHOF+w50cgFcJwJTT0MmNKUn+X/9aMTzx28ICrWCxi06o3l9vlZ5iuchmN8wby/7DM0dysPujbWDG1ZCVcWhyGEUtJSArcqPnVCAC+K4AyOP1ZEGCZvebnWIi+IDLn9tb95X2D56egnSmf47ZWOuly+p7cd2N/UozyYa9FvKrdPbmM4JW33UP5ru7W9ciJvYMjgLWvcaxfAlcVhCKEUdj2BlYpPCCfAT442cBNONKBWfHYNXew48t/bMAk4mlo4OZJqnP6QL+5Pq3PdQ89+cdYXkusQAnctK3UFQlc4sASUms+2Zu45rUzZK+o0A19aHyrOvaJHRgilOkLgywCDFNoiRxqGfG9ReBBg3J0F1HptweqqrqMN0gKmriMXT/z6/TXfvZMQMu6n4kiU48Dn8pm0mitdx4lSCwZMqcbH8n84VD/mXZTS1iHvhR6H8qpdjYpZUZy9dcn8V443XtET80LWntOmc5dHHLMa++/ayGdZYjVCCCGJhsCjDPxCBGmA+hQFAnA/gGq8mElj0uevruw+1iANLF3eeUpnNS599MY4n4pjYllWq9V+Y8NCDJiQEk7JpQtBpGe6hs53j4iWLHrN1eX2PMuV5kNSefz2bfuioqXgvNzeB6/DaAkhNHEWAo8xoIxTaim8SkGYwNyczmq0r6wgioWSDe8crH9r39T3EqUlHGFKC0FOONHe7/SzyoN2q2FFUbZaxQCARRC3FmYl+rBmf3BrYdZAY1fb63uYkelPPKurnBtrgMGIHCGUmAICDzHwJzl3G9RReAngYQDNeONMhixL3rIyx6VO6ci5V3YXB0KQl/DnG0JRMGBKfe4Ae6ytP8iNWP9YlWerypWTUtIQe/D5jxN95MpsS9u5y2Z/kFH8+qNq1dBNq/zVxXEaIoRQHAsJ/BUDr6qItPLoAoU/AXwdQDtezGTKyyjaUHP2pc+lI5f/csC6qtK9ftF0dRelBxwASHHdbv/Bll5ltKRiyOr5OdV5titc4k1CnLO2STsy4yVvM/U+sBmjJYTQFVpA4JmrqpVX7TZQeEGEwATm5oo2LFrx5G3KI7bD9dbDF6a4iyjNYMCUsiill/pdJ9sGBFGZaUm1sdx+hTvpAqVqh8fU2MV7A8rDgTJ7z4PXcTm2K3pwhBACAIBlubZvjlzP1AzwrAhdE4iZKu9YFx0zHcGYCV0RDJhSkyCKpzoHG3pHDP9kGnVXl+db9VeWaYkX9B39+o4BEP//9u48LqpybwD4c87s+zAwrLIogiAgSijhrpi5p1zTcslSq6vZrWzT6t6u761sv5bd0qvda9YtlwKRxN0WNcUFBFQ2BWSHmYHZ9znn/ePkNA7bDMggw++bHz/nPPM8Z555nGZ+85xncRhigGOtExPkc1PJHl4cAAAcRGDoKRw5TktRIPQZgc4TXe/RO3T2mFFPtxczubK7LwBtwBgmL2S02C5Vy1SGO4Z4D/LhJQRL8J7dhqOpdex6BXbncCimn6gqbZRFKu7JlQEAoF2hGHoaRzsIpLudYkUog0QVCP0JIVanH2mRs8YgDL/0xY/2FFFuCW6xKsfHwzq6wF3Qw+RtbsrVZyoaHaMlDEOxgeIRPYuWMKuNXd3MudXsFC1ZJIKIdfMgWgIA9J5gDP0FR6F3Jl4hXbo9FzkzOfLxBxxTBHk3fI9cQjZYBxy4BwImr/JTWf1bR/JMDjENnYYnh0mH+Am7P8SbJOlKLbe8jq7S3ZFMw4XDw0whfjiT0VFRAAC4K3wwtBZH4+/8GJMh9AmBMgmk6zRsCpo6smXqSMcUblmtNOscZup6rzoA7CBg8hIESf73fOnbR/Mstj+GFnGZ9LGDe7QuJWa2squb2TUy7M5dmawCrj4qhCWF8d0AAA+hYWgejpbjiO2QSCJ0jkTvE+gs0dnilrqEwYrp9znuscKukQV8/yt+58wVADoBY5i8gdZkee/4lXOVTY6JvjxWUqgfk07r5kUJkilXMWVKx43hEEIkDTcF+1pFPBgBAADwvAQMBePoGwLVOSQaEMoi0XkSzcVRVAcF9bFhBIfll5NrH1fAkKsD9/3S/NBYq6+wt6sNvAD0MPV71S3adfvOOEVL4RL+mAj/bkdLNI2ee6OO2dTqFC1ZRTx9VIhVzIdoCQDQV3wx9AyOHsCcf/E3IbSTQJ8S6JdbzY597XbGiICmP00gHHaIo2kMAft/ZVU393KVgTeAgKl/+62i8Zl9Z2qVf4wuwjEsLsgnvrtDvDGzhX2riVPVhN95d5+k04xh/sZQKcmAXkkAQB+jY+gBHL2Mo8Q2n3N1CH2cW7bsq1PfXbqhNpqdHrUE+DQtmmQV8+wpuMnin3lWeKEElhsAnYMvv/6KIMmvL5R/faHMMVHAZq4ZH3u+qlu/lqw2pkzFVKidPzUwZJEITf5i1O27ewAA0At8MLQUQ2NJlEWg+jsfUuiMX54r+eZi+YTIoMQQCUGS9t+QVhGvadEk6cFzzMZWe37RuWJmY6ti+n2wmBzoCARM/ZLaaH7/eMH5qjtuw0X6Cf9vdrKVIN0NmDCLtfpYHq+sFmvTiW3jskzBvgSH1W5BAADoc4Mx9BccXSLRKRK13PmQyWo7UVp7tLjGShDBIm6wiCfmMDEMIzis5vTxvkcvcW422DNzKhsD9/wkn51iFvVsLwTgpSBg6n+uN7T+40ie7M7JHVOjQ9ZPHcFm0OqUuo4KtoMgeMXVonPFlSazU7RE0mmmQB8YrgQAuPfhGBqDoWQSXUfoVwLVtslgthJVCm2VQsth0vwFnAABx5fHls9OEVwqE5+7jm73qtNV+oC9v8gmxptGRHr2FYB+AAKm/oQgyf15Ff85X+K4PRyOYU+Pj01PHOzeSksEwS2rFV0opbdqEUKI7jCaDcMsvgKTvw+iwRA3AEC/gWMoHqF4GmJOSzxcq/jlRgPRZliSwWy7pdDeUmjpNMyPzwmIGhQmFQUdu4zfXuwXsxH+pwoMNXLz8FDkMNQJAAiY+g2Vwfz+iSu5d95uE3GYb8xIGjXIz40L2QheaY3wQqnTQpQUq5hvChCTsBYlAKDfipIIkuLD/6wz/lxef6q0/rrDWCU7q41sVOkbVfoCDAWOjZ+YXy5WqO3jnDg36vM2/If251mhExO6v+ov8C4QMPUPeTXy909ckWuNjomJIb6vPTjKl8fuqJQzG8ErrhZeLKWr9e08yOeYAn1guBIAwDv48th/GjnkTyOHXKqWbfmpqF6l05ms7eQjUSPCvk8cOrq0Znh1E45hOIZwDFl1xgsfZ9acvpa0dg5HIvB49cE9BwKme53ebN35W/HBoltO6cvHRC0bHU3DXfrpgxnN/KtVgis3aTpj20ctUlHC0imnDl28C9UFAIB7TJCQG+0vipIKNSZLk8bQrDEo9c7LDRA4nhsb3uTDT71+i2W2YARGEGYGDb91vrihqGrIkin+E+Iw3KVRCjwmXcyFX55eCAKme1phneKDEwUNd3YI+XBZG6ePTAqVts1vUulYat3cYIk9xaxQt/52XXWpnLBYEEKIdkeAxQ7x85s6khcT6i/mIQiYAADeC8MwIZspZDOjpCKjxSbTGpo0BrnW6DgktCrQt9FHmFJSNaSh1UqQVpvNgGzIaGn97KBpzy+aSQmW8IBOnmLqIF8eQYb68DR0975bmTwWSzRQxkuZVDqzztSNgn3eShAw3aOMFtuX50oyCyqd0kcN8tswfWRHt+HMOlPB7pMlTUpEkjS9iaFQ09U61N5ibDYuy+wvbmEy6s9eR2evh78w/66/BAAAuDexGbRQH36oD58gyBa9SaY1yLRGjdGCEDKyGD8nDq0KbB1XfItltCCEEIlsJElvVvp8f1oRKJGlxgrCAxjtzYnhEeRvO4/EBIh5TPe+W+OWpQ2cgMmsM1375mQ3CvZ5K0HAdM8hSfLMzcZtZ643ae5YOIBFpz05LnZeQnjnS3gTVhtDoWa0qHFj+xtx23hss7/YxmPDegEAgAEOxzE/PtuPz45FyGC2NmsNMq1RpjHcCpAoA8SJm5K+VwAAH4VJREFUhZWR9Yo/cpPIt6FFknn2ZrBfSeIQUaAkQMhhwYq+AwYETPeW6lbd7p+Kr9QqnNLjgnxemTYypNM5ri3ldSXfn5Gdvca6vbXkHTDMKuSa/UQE3FwHAIA2OEx6uEQQLhEYTSathQwQcE6ymDdr5WNKq8UOE24wEg2tkw9pUFQGSvIHB6JASZCIGyjkQuTk9SBguldoTZavzpdmFlQ6dfwwaPjK1Jj0xMGdjO8mSfLKvw/fzLlIEgRJON+BI2m4xUdg8RWSbvYSAwDAAIRjmB+f9ch9kTaS1IZJS+LC2FdvRV+r4jrssIkTZGS9IrJe0SARXIsIvOYvlvA5viRphJ577wXfoH1PZ7JkFd3an1+hMZodNzxCCMUHS9ZPGREm4Xd+BU2t/GZOO0O2CRbDIhFYfASwBCUAAHQDn8Xg+4vRVHFLaow6t8S/sAK32BwHhga1aIJaNCoeuyTMP0up0/r71GDoTyRiQODkdSBg6ktqozmzoCrjSqXO7DzeyI/P/vP44ZOGBrmyZhru1BWMYVYh1yIRwEAlAAC4K5gcFpqc2DJ6mCC3hHu1irTaCJK0R04inTGluJosra7zEVQF+uYHiMcw4Geqt4GAqW/ItcbMgsqDRbcMFueF1Og4/sh9kYvvi+QwXP3X4QdJRjwxvTTjDI3FZJJkHZ1GulwWAACAiwgeWzV1pCY1ll9UyS+owHRGG0HaIyeMRIMU6kEKNbOEJgsUc/3FHF8hDh383gK+Vj3KYiPOVzYdKa65cEtGttnkCCF0f5jfuimJwe5vYBQ9PzV6fqqmvuXCf46STcq7UVkAAADtIDgs9ZgY9X1RvNJaQf4NllxFEMhGkiRJkgjhCLFsNk2dQlOnwHCMIxFwpCKun4gBE276uYEbMCn1Jp25vWXyO9W9JVxJkqxUaI6V1B4vqVUZnFeYpUyIDFqSHCllIpGI2+0asqzWtptNAgCAdzBZbdY281ray2ZVK//YK9NiI3qlNjSabni4LjaMVSvjX7vFudnAJgizwcTA/5ihQxKkXq7Wy9UKVMPgsTm+ArYPny3m09nMXqkS6E0DN2DSma1fnitxt9Sq1BjXAyajxXalVp57qzm3srlZa2g3D4ZhU6KClyQPjfAVkCSpUql6UsO5wZJ2O64AAMALWAmyxIUedEmrLvtajf10afLQXqwThplC/U2h/pjZOqFFXfHDGWRofxlri85o0RnV1TKEEIPLYvvw2T58lpDHcH0/UNCnBm7A1EvURnNZs6qkUXmtsfVKrbyTXzYcBn1KdPCipMhB7t+AAwAAcE8hmXRR0lBD3o1BYh6pUOualSalrqNfsBa9yaI3aeoUCCGMhmvqFdK4cJ+hQT6RwfwQXxoMQr0nwb9Kj+jN1ga1vk6pq1PqKhWakqbWepW+y1JxQT4zh4dNHBrEhYWRAADAu9BYDF5EgCgiwGaxGhRqvUxtkKtsHY+vIG2EqrJRfauZOsVoGD/IVxgmFYZKhWFS4SApL0hCZzE8Vf0+QJIkIknCRpA2giQI0kYSNhtJkIgaFUb+nkFdI+MH+bgyc7yXwBd2h0iStBKkxUZYCcJqIyw2wmQlMgsqCZJs1ZsVOmOjxtCiM3Z9odv8+ZzJ0cEzYkO7XFcJAABAf0dj0PmBEn6ghCRJk0pnbNUaW7RGpZawtrcZw22kjdTUyjW18jpUbE/k+Ar4QRLqDzfAhysVcaUitpiH4ffuFDySIMxao1mjN6n1ZrXepDGY1XqzxqBtaGkurCSs1t+/Wa02wmpru+RyWy1ldREPJI3+y0MeqHy7BmLApDFaTpbVXW9oLahTEARpI0mCJKnQ1kaQNpK0Eb9Hum3L3pSrO1lxuy0cw4YH+dwf4Z8S4R8hEfRhaAwAAKBPYBjGFvPZYj4ajEiSNGsMxlatUak1qXTWDqYBOTEoNAaFRnb1lmMiTqdxfAVcqYgt+X0sOUvEY/vwWWIeS8hl8Nh0NvOuf+mQJGkzWy1ag1lntGiNZp3BrNab1AazRm/WGExq6m8dFRu1GwaRBGHRtz/Mq0u3Tl5JfGI6U8Dp2YvoJk8HTGaz+ZNPPsnKylKr1cOGDXv++efHjRvnyQoQJPn3nEsFdQobQerdnyXnCgYNHyoVDfMXxQdL7guVCtje3JUKAADAdRiGsYRclpArCvdHCNnMFpNaL4kONciVrTcb9M2qLq9gR1htuialruNR8BgNY3DZTD6bwWXTOUycSacxGbTbf+N0GsIQ1UeFYRjCMdJGEFYbaSMIi5WwEYTFZjNbrAaz1WSxGs02o9mkMxBGC2HtnVmHLmCJebS+G8ri6SfesGHD0aNHH3vssYiIiMzMzKeeeuqrr75KTk72WAXMVqKgznlr2x6S8jkhYm6IiDdUKooJEEf4ChiwUhkAAICu0JgMrp8octZoQbAEIWTRG9XVMnWNTF0tU1c3q2tkBoWm2xcnbaRZYzBr2p+j3Q0ESeBYr3+7YRiG0XAMxxCGYRh1jiGE/OLCE1ZMo/XdcC6PBkyFhYWHDh165ZVXVq1ahRCaP3/+nDlzPvzwwz179nisDiw6HhMgdmVi6h8wRMdxBo4x6bT4IEmImOvDZUl4bCmPHSLmBYlgk2oAAAB3AYPL9o0J9Y0JtadYjWZdY6u2ocX+Ry9TGeTqzgdC3VPobAZTyGUKOEwBlyXgIAxrKa3F6TScQcPpf/zBaDhGw3Eabo+QnMQtS6PCyr7i0YDpyJEjNBpt8eLF1CmLxVq4cOHHH3/c0NAQFBTkmTpgGPZ/c0YfL64ta1Zea2jFcYyGYdTfNPz2v9ftYwYNp+M4Hf/jH29VakwIrAIAAADAI+hspigiQBQR4JhIEoRRqaMiJ71MZVRqjUqtsVVrUmpNSp1JrXdlDHXPMbgsBo/NFHCYAg5LyGUKuCwhlyngsEQ8ppDLEnCZQi5LyHW6iaapb7n2zUkPVO+uwzy5zuETTzzR1NSUk5NjTzl37tzjjz/+xRdfTJ061Z6Yn59PkiSL1buryFttRKtro+0c+XCY9N683Waz2Wi03/urulFDAZ1m1ejN7v/yEPkKVQq1u6WYdJrZauP6CDRuPqOIw6RWPBfQafpWVzucqaejjoW+ArVrPdWOpVwv27aUKwXbLdVl2U5KdVKw81IdlXWlVNuyrpdyLOhWKXtZo8pzb2CEEJNOY4u4Lr6XHEuZrTbX34SOpahjeAOz6LQuxyOzRFzTnQu1kCRpcuHt4fShZP/AcQ1JkiSGYSIOy51SCN3+QHPlpTlhi3nOe6j3BIlIkiAJkiRIkiBIgkQE+fvGLQ6z9EmEbm8e7BAGUFXHMGT/D8cQhmMYwnCMIEkanYbhOEb1I3RrRDlhtRkd1mF33V1upfawWKyhQztc5tSjAdOcOXN8fX2/+uore8qNGzdmz569adOmRx55xJ5YUFBAEASTCSvHAwAAAMBDOg+YPHpLzmg0OoVBVDeS0XjHakaJiYmerBUAAAAAQOc8OpmLzWabzXf0cJpMJirdk9UAAAAAAHCLRwMmqVQqk8kcU6hTf39/T1YDAAAAAMAtHg2YYmJiqqqqtFqtPaWgoAAhFBsb68lqAAAAAAC4xaMB04wZM2w22969e6lTs9mckZGRmJjosTUFAAAAAAC6waODvhMTE2fMmPHxxx8rFIrw8PDMzMy6urq3337bk3W4B6nV6g8++OD48eNGozEhIWHDhg1xcXEdZd63b9/BgwcrKirUarW/v39KSsozzzwzaNAgT1bYY1xvGYIgDhw4cOzYseLiYpVKNWjQoFmzZq1ataq3F6foK269ZwoLCzMyMgoLC0tLS61Wa2lpqSer2qvc2mqpqanpnXfeOXv2LEEQKSkpr732WmhoaEeZ+zvXW6aiomLPnj2FhYXXrl0zm80nT5701s8TO9cb59ixYzk5OUVFRXK5PDAwcMqUKWvXrhUKhR6usMe43jLHjx/fs2dPaWmpUqmUSCQjR45ct25ddHS0hyvsYR5dVgAhZDKZtmzZkp2drVKphg0b9txzz02YMMGTFbjXEASxZMmS0tLSVatW+fj4fPvttw0NDRkZGREREe3m//vf/240GqOjo4VCYW1t7f79+202W1ZWVkBAQLv5+y+3Wkan0yUlJY0cOXLy5Mm+vr75+fkHDhxITk7evXu392147O57ZuvWrdu3b4+OjtbpdFVVVd4UMK1fv95xq6WioqKOtlrS6XTp6ekajeaJJ55gMBi7du0iSfLAgQM+Pj6er7YHuN4yGRkZr7/++tChQ2k0WnFx8UAImFxvnJSUFH9//2nTpgUHB5eWlu7Zsyc0NDQzM9NbJyq53jKfffbZzZs3Y2NjfXx85HL5Dz/8IJPJ9u7dGxMT4/lqew4J+tShQ4eio6MPHz5MnSoUiuTk5PXr17tYvKioKDo6evv27b1WwT7jVsuYTKbLly87pmzdujU6Ovrs2bO9XlGPc/c9I5PJDAYDSZKbNm2Kjo72UC17X0FBQXR09M6dO6lTo9E4bdq0xYsXt5v53//+d3R0dEFBAXV648aN2NjYjz76yEN19Sy3Wqa1tVWj0ZAkuXPnzujo6JqaGs9VtC+41Tjnz593PM3MzIyOjt63b1+v17IvuNUyTmQy2fDhw//617/2ZgX7HuwR28eOHj3q5+c3ffp06lQikcycOfPkyZNO6y90JCQkBCGkVndnjeN7nFstw2Qyk5KSHFMeeOABhNDNmzc9UFUPc/c94+fn55U/iNvdaik/P7+hoaFt5qNHjyYkJIwYMYI6jYyMTE1NPXz4sOeq60FutYxYLObz+Z6tYF9yq3FSUlIcT6dNm4a89FMFudkyTnx9fdlstkbT/X2C+wUImPpYcXHx8OHDcfyPf4iEhASDwVBZWdlJqdbWVoVCUVRUtHHjRoRQampqr1fU47rXMnZyuRwh5JU3XHrYMl6juLg4IiLC8cueioeKi4udchIEUVpaGh8f75iYkJBQXV3tOGnXa7jeMgNQTxrHiz9VULdaRq1Wt7S0lJaWvv7661qt1iu/iRx5dNA3aEsmkzndIaZWpWpubh42bFhHpSZOnEh1J4jF4jfeeKOTga79V/daxm7nzp18Pn/ixIm9Vb++08OW8RoymUwqlTqmUKfNzc1OOZVKpdls7iiz9/WvuN4yA1BPGmfHjh00Gu3BBx/srcr1qW60zKJFi6jfaVwud82aNQsXLuztSvYtCJh6C0EQFoulkwxMJhPDsLbbxVCn1BroHdmxY4fJZKqoqDh48KDBYLgrFfaYXm0ZyrZt23777bc333yzf81n8UDLeBMXt1pCt1um3cxe2Wiut8wA1O3Gyc7O/v7771evXt3R7Ir+rhsts3nzZq1WW1NTk5GRYTKZbDabY8+394GAqbdcvHjxscce6yRDTk5OZGRk2+1iqNPO58Pff//9CKFJkyalpaXNmTOHy+UuW7bsbtTaE3q1ZajiW7ZsWbhw4ZIlS3peW0/q7ZbxMq5vtUS1TLuZvbLRYBOqTnSvcS5duvT666+PHz/+hRde6N369Z1utMyoUaOog9mzZ8+aNQsh9Oqrr/ZmHfsYBEy9ZciQIZs3b+4kA3Ubpe12MVT/p4vbxYSFhQ0fPjw7O7sfBUy92jJnz5595ZVXJk+evGnTprtRWY/yzHvGa0il0qamJseUjrZaEovFTCZz4OzL5HrLDEDdaJySkpI1a9ZERUV9+umndLrXfmn25G0jEonuv//+7OxsCJhAd0il0vT09C6zxcTEXL58mSAIe09mYWEhh8MZPHiwi09kNBpdnFJ3j+i9likoKFi3bl18fPyWLVv64+eax94z3iEmJiY3N1er1doHIXW01RKO49HR0VevXnVMLCwsDA0N9b4BTMidlhmA3G2c6urq1atXSySSHTt28Hg8z1XU43r4tjEajTBLDvSuGTNmyOXyY8eOUactLS1HjhyZMmWK/V5ydXV1dXU1dWy1WlUqlWPxwsLCsrIyp+k/3sGtlkEI3bx586mnngoJCdm+fbt333pwt2W8VedbLdXX1ztO/37wwQeLioqKioqo04qKivPnz8+YMcPz1fYAt1pmoHGrcWQy2cqVKzEM+/LLLyUSSd/U2FPcahmFQuFYtra29ty5c175TeTI0yt9Ayc2m23JkiVlZWXUqs3fffddfX39999/P2TIECrD1KlTEUKnTp1CCKnV6kmTJs2cOTMqKorD4ZSVlWVkZLBYrL1793rfOES3Wkar1c6ZM6epqemFF15wXPQ8LCzMfpfda7jVMgihurq6rKwshNDPP/9cUFDw3HPPIYSCg4Pnz5/fR6/grnnuuedOnDixYsUKaquloqKiXbt2jR49GiG0fPnyCxcu2Jc112q1CxYs0Ol0K1eupNPpu3btopbI99ZvQddbRqPRfP311wihvLy806dPr1y5UiAQCIXCfnSX312uN85DDz1UUlKyevVqx00//Pz8vHJiMnKnZcaOHZuamhoTEyMSiaqqqn744QeDwbBr1y6n9fC8DARMfU+lUr3//vsnTpwwmUwJCQmvvPJKQkKC/VHHLz+z2fzBBx/k5ubW1dWZTCZ/f//U1NQ1a9Z461YGrrdMbW1tWlpa2yssWLDg3Xff9ViFPcb1lkEI5ebmth1LPmbMGOprsl/rZKslp893hFBjY6PjXnIbN24MDw/vo4r3Otdbpt3/d0JCQuzvH+/jeuO0u06Hd/y/0y7XW2br1q0///xzTU2NTqeTSCSjR49++umnvX5ZEwiYAAAAAAC6AGOYAAAAAAC6AAETAAAAAEAXIGACAAAAAOgCBEwAAAAAAF2AgAkAAAAAoAsQMAEAAAAAdAECJgAAAACALkDABAAAAADQBQiYAAAAAAC6AAETAKBXbN26ddiwYcOGDaO2aunEhg0bqJzLly/vvfoMuy0jI6P3nqUt19sBAHAvo/d1BQAAvavtXnI4jvN4vNDQ0LFjxz7++ONSqbSv6nZPMZlM48ePV6vVCKGJEyfu2LHDKUNtbe20adOo7aRWrFjx2muv9UEtAQB9BAImAAYcgiA0Gs3169evX7+elZW1f//+oKCgu/4s48aN43K5CCGBQHDXL94bWCzWzJkz9+7dixA6e/asXC738/NzzHDw4EH75pvp6el9UEUAQN+BgAmAAWTWrFnx8fFarfbEiRNlZWUIIZlMtmvXro0bN97150pKSkpKSrrrl+1V6enpVMBks9l+/PHHxx9/3PHRrKws6iA2NjYmJsbz1QMA9CEImAAYQCZMmEB1jaxcuTI1NdVisSCEbty44ZTt0qVL//vf//Lz8+VyOZPJjIqKmjdv3qJFixgMhj1PaWnpjh078vLympubcRyXSCRhYWGJiYnLli0LCAhACG3duvWzzz5DCIWEhJw6dcpe8OLFi59++mlRURGTybz//vtfeumltvWsra1NS0ujjnfv3p2SkkIdL1++/MKFCwihBQsWvPvuu1Tizp078/Lybt682draqtPpOBxOREREWlraihUrqC4u140cOXLIkCEVFRUIoaysLMeAqaCgoKqqijqm2rC4uHjv3r3Xrl1rbGxUqVQkSfr5+VEtkJyc3PkTDRs2jDrYvHmzvbNqw4YNmZmZCKExY8Z8/fXX9sxyuXz37t2//PJLdXW11WoNDAwcP378k08+GRwc7NarAwD0BARMAAxEAoGAx+MplUqEkI+Pj+ND//znP7dt22Y/tVgsV65cuXLlSk5Ozo4dO6gQ5MaNG4sXLzYYDPZsDQ0NDQ0Nubm5o0ePpgKmdv3000/r1q2zWq0IIYPBcPTo0dzc3MGDB/fktezYsYN6IRSNRlNUVFRUVJSTk7Nnzx4ej+fW1RYsWPDRRx8hhK5fv15eXh4VFUWl27uXGAzGnDlzEEKXL1/+7rvvHMvW19fX19cfOXLknXfeuVv37PLz89esWdPa2mpPqa6u/vbbb7Ozs7dt29ZlZAYAuFsgYAJgwNFqtRkZGfYgY+bMmfaHDh06ZI+Wxo8fn5SUpFAoMjMz9Xr9pUuXNm/e/I9//AMhlJmZSUVLgYGB8+bN43A4jY2N5eXlBQUFnTyvwWB4/fXXqWiJwWCkp6eLRKKDBw/m5+f35OUEBgampKSEhIQIhUKSJGtraw8fPqzX68vKyr799tsnn3zSras99NBDW7ZssdlsCKEDBw68/PLLCCGLxXLo0CEqw+TJkyUSCUKIyWSOHDkyJiZGLBbzeDyNRnPu3LmioiKSJN97771Zs2ax2eyevC6EkFarfeaZZ6hoKSQkZObMmWw2++jRo+Xl5RqN5tlnnz127Fh/GSIGQH8HARMAA8jGjRsdhytxOJxnn33WfvMLIbRz507qYP78+e+99x51PHr06Oeffx4hlJGR8eKLL4rFYpPJRD20dOnSp556yl5cpVJ18uynTp1SKBTU8Ztvvvnwww8jhBYvXjxjxgzq5mD3ZGVlaTSavLy8hoYGg8EQGRkZFxd38eJFhNCZM2fcDZgCAgLGjRv366+/IoSys7NffPFFHMd/+eUXe3y5YMEC6mDRokWLFi0qKSkpKytTKpU0Gi0tLa2oqAghpFQqr1692vPun4yMDKrFRCJRRkaGWCxGCK1atSotLa2lpaWlpSUzM9NpCiQAoJdAwATAwDVt2rRHHnnEfmowGIqLi6njAwcOHDhwwCm/1WotLCycOHFicnIyNchmy5Ytp06dGjx48ODBgxMTE5OTk2k0WkdPd/XqVfvx3LlzqYNBgwYlJSXl5uZ27yUQBPHhhx/u3r273ZCrsbGxG9dcsGABFTA1NTXl5uampqYePHiQesjPz2/SpEnU8bVr11599dXy8vJ2L9K9p3aSl5dHHahUKvtALkf5+fkQMAHgGRAwATCAzJo1KyYmJj8//6effkIIZWdnU7PkMAxDCKnVavu0+Y60tLQghGbMmLFy5cpvvvnGbDbn5+fb76mFhIRs377dPu7HCbXEEUKIx+M53q5ymr3vxLFKZrPZ6dHdu3d/+eWXHZXtXsfVtGnTRCIR1Vt24MCB4cOHU82FEJo7dy6dTkcIGY3Gp59+WiaTdXSRtlVtV+evrvMeO3T7nwMA4AEQMAEwgNhnyf3tb3+j5s+fP38+Kytr/vz56M4Fk6ZOndruHaW4uDjq4NVXX127dm1eXl5lZWVlZeWpU6eam5vr6uo2bdr0zTfftPvsQqGQOtDpdEaj0R4zyeVyp5w4/scmBPbbfwRBVFdXO+U8fPgwdeDv7/+vf/0rJiaGyWS+//77nURRXWIymbNmzaIGdB87diwmJsYeytjvx128eNEeLa1cufLJJ5+USCQGg2HkyJGuPAWGYVSoZDQa7Yn2WXh2IpGIOpBKpU888UTb6/TGAloAgHZBwATAQPTSSy/l5ORoNBqE0Oeffz537lwajcblcmNjY6m7ckql8rHHHnNcR0Cj0fz6669U71FNTY1IJBIKhZMmTaJuUY0fP37dunUIoWvXrnX0pPHx8fbj7OxsagxTbW2t/caTnT20QghduXKFeop9+/a17VCxDy2Kj48fMWIEQshkMtk7hLotPT2dCpj0ev0nn3xCJcbFxdmXA3Cclzd37lxqGLg9euuSUCikeo8KCgqWLl2KEDp9+nTbphs1ahR1zdbW1nHjxjku/kSS5Llz50JDQ7v1+gAAboOACYCBSCgULl26lJoQd+vWrZycHGpQ0apVq6iFkfLy8ubNmzdlyhSRSKRUKq9fv3758mV/f//Zs2cjhA4fPvzpp5+mpKSEh4dLpVKDwfDjjz/ar9zRk06dOlUikVBBz6ZNm4qKiqhZcm1vnPH5/IiICKrHZdu2bcXFxUaj8fz5822vOXjwYCrbzz///Le//c3Pz+/o0aPUQko9MWLEiKioKGp8kn31BMeVAhyXQnj55ZdnzpxZV1dnH+rUpYSEhDNnziCEsrKympqa2Gz22bNn22ZLT0//4osvWltbrVbro48+OmPGjPDwcLPZXFlZeeHCBWp9JoiZAPAMCJgAGKBWrFjx1VdfUdHA9u3b58yZg2HY3Llzy8vLt2/fjhCqqKjoJPKwWCxnzpyhvvUdrV69uqMiHA7nrbfeevbZZ202m8Vioe4J8ni8uLi4tp0rq1evfuONNxBCBEFQPUahoaEMBsOpSqtXrz59+rTVaiUIgrogl8udPn36sWPH3GmMdsyfP/+DDz6wn9qXX6LEx8dPmDDh9OnTCKEbN25s3boVIbRgwQJq5ckurVq16uzZs9RdOSoQFIvFYWFhhYWFjtkEAsHnn3++du3a1tZWvV7v4W2DAQCO8K6zAAC8kUQiWbhwIXVcXl5+/Phx6nj9+vXffffdvHnzBg0axGQyGQxGQEDA+PHj169fv2vXLipPWlraM888M3bs2JCQEA6HQ6fTpVLp5MmTv/jii+XLl3fypGlpaf/9739Hjx7NZrOFQmFaWtr+/fujo6Pb5nz44YffeuutyMhIBoMhlUofffTR/fv3tx0enpycvHPnzlGjRjGZTIFAMGnSpD179rR7QXc99NBDjjP+pk6dSs3qt9u6deuKFSukUimDwQgPD1+/fv3bb7/t4sXHjh372WefxcXFMRgMsVg8d+7cjIyMyMjItjmTkpIOHTq0du3auLg4Pp9Po9GEQmFcXNyyZcuoluzJawQAuA7rclIMAAAAAMAABz1MAAAAAABdgIAJAAAAAKALEDABAAAAAHQBAiYAAAAAgC5AwAQAAAAA0AUImAAAAAAAugABEwAAAABAFyBgAgAAAADoAgRMAAAAAABdgIAJAAAAAKALEDABAAAAAHQBAiYAAAAAgC78PxwsRB2rYao1AAAAAElFTkSuQmCC;" parent="1" vertex="1">
          <mxGeometry x="-600.5" y="3120" width="784" height="583" as="geometry" />
        </mxCell>
[truncated: 483,476 more chars]
