# Supplementary material for: DNAwhisper: An Integrated Deep Learning Pyramidal Framework for Multi‐Trait Genomic Prediction and Adaptive Marker Prioritisation
Source: Plant Biotechnol J. 2026 Feb 27;24(6):4005–26. doi: 10.1111/pbi.70619 (PMC13205711; doi:10.1111/pbi.70619)
Supplement: Supplementary file 1 — Figure S1: A comprehensive analysis of residual distributions for pre‐trained versus non‐pre‐trained DNAwhisper models. Figure S2: An analysis of the residual distribution for DNAwhisper across validation and test sets. Figure S3: Analysis of the distribution and prioritisation of marker importance for DTT and DTS traits. Figure S4: Inter‐expert correlation matrix. Figure S5: Evaluation of DNAwhisper model stability across DTA, DTS and DTT traits via multi‐fold cross‐validation. Table S1: Trait‐associated candidate genes identified in the proximity of the top 50 significant SNPs for DTA. Table S2: A detailed list of the top 50 key genomic loci for the DTA trait selected by the DNAwhisper model. Table S3: Trait‐associated candidate genes identified in the proximity of the top 50 significant SNPs for DTS. Table S4: A detailed list of the top 50 key genomic loci for the DTS trait selected by the DNAwhisper model. Table S5: Trait‐associated candidate genes identified in the proximity of the top 50 significant SNPs for DTT. Table S6: A detailed list of the top 50 key genomic loci for the DTT trait selected by the DNAwhisper model. [file PBI-24-4005-s001.zip › pbi70619-sup-0003-FigureS3@figureS3.drawio]

<mxfile host="Electron" agent="Mozilla/5.0 (Windows NT 10.0; Win64; x64) AppleWebKit/537.36 (KHTML, like Gecko) draw.io/28.0.6 Chrome/138.0.7204.100 Electron/37.2.3 Safari/537.36" version="28.0.6">
  <diagram name="第 1 页" id="_rbxyAPoRHSsI-J_mt_M">
    <mxGraphModel dx="7238" dy="3789" grid="1" gridSize="10" guides="1" tooltips="1" connect="1" arrows="1" fold="1" page="1" pageScale="1" pageWidth="827" pageHeight="1169" math="0" shadow="0">
      <root>
        <mxCell id="0" />
        <mxCell id="1" parent="0" />
        <mxCell id="WzWPY4LAfDxSmBnObmso-1" value="" style="shape=image;verticalLabelPosition=bottom;labelBackgroundColor=default;verticalAlign=top;aspect=fixed;imageAspect=0;image=data:image/png,iVBORw0KGgoAAAANSUhEUgAABJIAAANmCAYAAAChSaGeAAAAOnRFWHRTb2Z0d2FyZQBNYXRwbG90bGliIHZlcnNpb24zLjEwLjgsIGh0dHBzOi8vbWF0cGxvdGxpYi5vcmcvwVt1zgAAAAlwSFlzAAAuIwAALiMBeKU/dgAA6FdJREFUeJzs3Qm8VfP+//Fv86SBRoqUqRTKkJDxGkOJ5AoVuW43U4oMXUooceMaMk/J0KQohLpEKUOSSmiSFBpVStPp9H+8v/5r/dbeZ6+11z5nj+e8no/HfrT3Pnuv1t577WG91+f7+ZbavXv3bgMAAAAAAADEUTreDQAAAAAAAACCJAAAAAAAAIRGRRIAAAAAAABCIUgCAAAAAABAKARJAAAAAAAACIUgCQAAAAAAAKEQJAEAAAAAACAUgiQAAAAAAACEQpAEAAAAAACAUAiSAAAAAAAAEApBEgAAAAAAAEIhSAIAAAAAAEAoBEkAAAAAAAAgSAIAAAAAAEDyUJEEAAAAAACAUAiSAAAAAAAAEApBEgAAAAAAAEIhSAIAAAAAAEAoBEkAAAAAAAAIhSAJAAAAAAAABEkAAAAAAABIHiqSAAAAAAAAEApBEgAAAAAAAEIhSAIAAAAAAEAoBEkAAAAAAAAIhSAJAAAAAAAAoRAkAQAAAAAAgCAJAAAAAAAAyUNFEgAAAAAAAEIpG+5mAAAAAJDbevfubd555x33cqlSpcykSZNMo0aNMrpeSI1169aZRYsWmZUrV5pNmzaZrVu3mgoVKpiqVauaPfbYwzRs2NAcdNBBpnz58rwEOer2228348aNcy+XK1fOjB8/3r6uSJ1Su3fv3p3C5QNIEn1A6oMyUWXKlLEfqJUrVzbVq1c3e++9t2ncuLFp2bKlOfXUU02VKlUSWt4VV1xhvvjiC5MurVq1MiNGjDArVqwwf/vb30w6DR482Fx44YUml9122232yzSWDh06mPvvvz+p22L9+vXNhx9+aApj/fr1Zq+99op7u9NOO83+IIzlhx9+yJr7+dm5c6fZtm2b/RFbHARtY0H0uVS2bFn7Q37PPfe0287BBx9s3/PHHXec/ewqjMcee8w8/vjjOfue1s+yDRs22OcknYI+2//3v/+ZBg0aFLg+6HPZ+ewuacJ+jh1yyCFJ/wxFfB999JHp0aNHxHVt2rQxzz//fIHbxvvd4fe+QOb9+OOP9rfKBx98YJYtWxbq+6hJkybmvPPOM+3bt0/7528uf8+//PLL5thjjzWZtGDBAvub1kv7Oa+99popXZoBWKnCMwsUc7t27bI7rfpxqy/WGTNmmFdeecX06dPH/ngaOHCgWbNmTaZXEyXYqlWr7Pb44IMPmuJu+vTp5vzzz7c/eko6BWo6MqzPn4ULF9odvKefftp0797dnHzyyebFF18027dvNyXJ3LlzTadOnexzgdyi71dtu6+++mqmVwU+9Hlz9913F7j+8ssv5zkrJvRbt2/fvqZt27bmmWeeCRUiOd9H8+bNswcbTjrpJPPwww+bHTt2pHx9kRyHHnqoDY68vv76axskIXUIkoAS7M8//7Q/es855xzz9ttvZ3p1UMLoh9tzzz1nzj77bLv9FecCWVU0XXfddXZHUzucCKZwSdVyOjJcEkI37fz8+9//NpdccokNk5A7tmzZYv7zn//YgFhBMbKXqo5+/fXXiOtUUaTgGrlv/vz59n341ltvmfz8/EIvRwHSU089ZS666KIC2wuy12WXXRazQlnDGZEaBEkAzB9//GErQvyGgwDJ9umnn5p27drZKiQFmsWVKmr0vtLR0cmTJ2d6dXKOQrfOnTubTz75xBTXilGF+QpTx4wZU6SdH6Sf+uzoQMyzzz5rg3Fkr9WrV8ccvqawgKEvuW/x4sWma9euZu3atUlbpiplr7zyShv0I/udeeaZtoWHl4aJP/nkkxlbp+KOIAlARHKv4SRAqvz+++/m+uuvN1dddZVZunRpsX6iZ86caQMkva80vBSFH45y7bXXmtmzZxerp/C7776z/Zo0vHjjxo2ZXh0k4Oeff7Y9pdS0WUNzkf00zCn6oIUCpOi+Ksg9CnFvvPFGs3nz5pQczChMf1Kknxqon3vuuQWuVzsPKstSg1nbgGKgYsWK5oQTTnAva4iQjmzn5eXZnTAl8r/99pstwY/ngQcesGON/RrnHXnkkaGaBGvHWVUnfrS+Wu94nBkXKlWqFLrZtgIKv+FDNWrUMEcddVSo5agxOZJLR/jU/LIkUHm9mrWWZHoP6fPEoc8lnTR0wOnd9ssvv8St5tDtFUBOnDgxVCPjXDBlyhTz/fffZ3o1UAhffvllWiedQNFn7VLFX7Tjjz+e7/liYPTo0bYiyY8mdFC1in777bvvvnaSGX3/KARWHx1VFgZVHU2dOtVWxap3ErKbDs5E90XS7wcdJL/jjjsytl7FFUESUAzUrFnTPPHEE3Fvp94b2rkdNWqU746bdvL0Yasv1lhBz0033RRqneLNdqKj8InMdhL2McabtUmzQoVdDrJTumc0YgalwmvdunXcmQH1WTRt2jS7oxf0XGvIwr333mseeuihwOUpcNIJiSmJM6xlUmFmfEThDB8+PGZVqPrpIPe9/vrrvn/Ta6z+czqIGIsqWHr16mV/977//vu+y1E4QZCU/Q477DCz//77F2iyrt8XqmyOHvqGomFoG1CCHH744ebOO++0QdJ+++0XGAIx0wGAdNC0y6eddprtY6CmxZUrV/a9rQJuzawDAGGoGiFWNZI+d8JWOSN7qaJ10aJFMf/WrFkzW2XvFyJ5K5Z0gMJbPRtrqLoq/JH91HMwmoa1at8HyUWQBJRA+nJ96aWXApP5F154wQ6NA4B00dFjhUlB1NgYAMJ47733Yg5batOmTahh+sj+4fJ+NHQxbCP1smXL2ooVP6poCxo+h+xx1llnxbz+jTfeSPu6FHcMbQNKqPr169thagMGDPCdfvujjz4yZ5xxRtrXDUDJpSoBNSl/9913Y/5dw980zK1WrVppmXVPOyrqu6bZLdXMVTsm6tmmnVCV0B9wwAFZvUOqddbQwZUrV5pSpUrZHiHqFaLhwummPn2zZs2y66L10jrss88+dn3Kly+f9vUpjjSkQ8PmNEuZnmNV+Ol5rlu3rjniiCPS9jzr/1f/Gb3WOiil3mYazq4+i+l8rceOHRvzelVB5jL9RlPDflWQ63UuU6aMfZ31PKv6PF4VTmFou1L1j/5vDUmuU6eOadGihf0czJSgqd0TbYR/8skn2892v8oj9doqLH2HKIjShCM66T2g7w19HqsSqlq1aoVedvQ66jtL24U+b1WJo5BMjaj1nanP2yZNmtjHmWnqEajnRduTvmu17Wob1sFubVuFpedT/RmjG2zrs1HfP0cffXQS1h5CkASUYJr29tFHH/VtMqimyARJKKpx48aFmvVk/Pjx9uQ1ePBg2zwxegdAOyfp6juSyP+nmZzCNOHt0qVLzGVp6JZmgopFP7KmT59udxjCzix1+umnx/zbnnvuacMFDe/IRtdcc41vkKQdGIXcF198ccI90mJtT7H6xKmKQUcvP/vss7iVmQqWtDN13nnn2XUK2km+7bbbCmzjsej9Ev2e+d///hfRV87vcSowUGNYTbqgfnDPPfdczNmqVJGhnlO6fbxtN/r/TpR26P773//a5zV6XUTNbxUg3nDDDXbHqqifK9ddd12oPllBr8fLL78cMelE0HblpdtE3y56WXLIIYf4HuRJtC/b8uXL7cxE+s4Omp1IO4+tWrWy3/1+R+0Tfa4UDHl71KgR+bBhw+x7R9tgrGFEGnqi16devXomlbRTrR3HWLwTlOQKhdkjR4603xMKkfzo/a0w6ZxzzjF///vfQ01s4sdpVKzhgfpO8etLo9dTQYwT7hxzzDGF/gxORFBl/aRJk0znzp1Ny5YtQy1L34f6TaznOWjyl7D0XtTnr97PGoIXRGG6npcLLrjABj+JULWU2lFoMooFCxbEvb2Wr/ettg0dtNEBhnRRiKYZFPXa+H1WaX0UBuk79fLLLy9U8HzcccfZ74ho6hNLkJQ8BElACaYPZ81koR8msQTNugYg+RTc6odxrOngFfhq5yzsDpB+qPlRg9FsDZGkadOmpnHjxvZopd9nk1+QVBTaIdcO81dffRX6PgqeZs+ebU/PP/+8DUy0E5dpqjb1+2zXOmsHOx2VVNoO+/fvH3ObdujI+YQJE2zQpB1SBYmITzu8Dz74oK262bVrV9zbq9Li448/ticd9e/Xr1/oWUzjUcA7aNCguP0VVT2j9X377bdtkJnKhteTJ0+O+byogkaBXa7Q+1VhpEKOMLPv6vZz5syxJ30m3XjjjaZjx44J/7+6/8033+wbIDnUt07v2UsuucTcddddJp2CZtfVNqmDNldddZW57LLLQlW5JKOhtv5f9VxSuKsgLgx95+ikxvCaoELvzzD0Oa7XKJHp7XVwRAcNdNIkCw8//HBaZi/U99HQoUMDq8hEAfS3335rT3oO1Sw90QpCDWuMFSTpIJSWn87wrDijRxJQwkUfJY0+mpfIlxOAooe7Ogrnx69KJxbtlPtp3769yeXPpvnz56ckRNLORiIhUjRVrukIaqanhtfOgV+I5FBVSFBj82R488037RDqoBDJSztd2tG4++677c4w/Gn4Srt27WwD2TAhUjTtpHXt2jUpDWj1uvXo0SOhSTpURdG3b18zZcoUk8ogKRZVY+QK7XRfeeWVtpInTIgUa4ihAkPtjPvN1huLwsZu3brFDZG8tC2pojad711VCTlVlX7b5lNPPWWDiKuvvtqMHj06bnVQUWzYsMEGV+ozGjZEin5f6ztEzb3j0W26d+9epN/pGn6q772iDNuLR8GNwjEdUIgXIsX6TlXvqldffTWh+/lVoWkYnT77kBwESUAJd/DBBwf+nSmKgfQKKvvXTleYnQH9+Pf7saRKn2yomIknaBiB0/8hWbQjrmFV2ukqKvV6UFWN+jhlgn6oa6aieDp06JDS9dAOkabUjjW8KR4FEjRVD/5e1pCdou4Q67NEFSQailYUquLTsNtEKXAYOHBgSmbD0ntaVYKxNG/e3OQCVW9pyKkqUYtKQ9MU9oWZREXvXX2GFeZ1ef/9980jjzxi0kWVJaqwDbOtazi3Zi4+9dRT7bBvhWuqjFO4kAwKjhRWFfVAgob/6vsoKMTTOvfp08cGskWlsCbeJBdFoapJDY8sLOdzQtVJYWkotobwx6LtAMlBkASUcPH6XqTyyA2A2Ds5aobpd7RzxowZRapGUg+GXP9sUjjx22+/JbVyxq/niIYAqq/MpZdeanfEdLRZOy5Bzar1OqVzZ8pLO3/xjoSrD5FfD5Nk0XNQmEoZb08iDZlBJFV3/etf//Lt41LY51oBQGHoNVLPnqL0z/KrHCpq2BarH5eEHTaUabfccottSJwsCvtUGRJEnx0KKBSIF1YilWnJoGF1iTYXV0ijcE2PVf3idABH7wO/4dRhDBkyJGmfWTogENRbUuuazCoivYeL8pr7Ub8+VWclg7bdRN4Pfu/zb775JinrA3okASWemjAGzVKRrCM1KLk09l6NdJ1Gi35HiXU7NViMvi6XaMiE03dGTS/9Ss51O7+jZaIfteo34tdzxmlq6sdvp1BHbzUcJhcEPT+i6iHNmJYMfjvCqt7Sj+BY26F2uFQ1o74lfuGUeld4m8Fq+3ZK+7XD8uOPPwbOOuNVmFl2tC1qeIr64KhJuxoha8ibwsR09ohQg+VOnTqZ1q1b29dVr93UqVPtc+RXYafr1bT66aefNtlA24LzOab3tV9T20aNGtnbJrItJ0JD//ya/zuNdNVAV1UXmqFJ3+2qTlS/kCVLlvgGs6oqUqViop+50a+ftjVVu6kPkd4j6uGiSoKgIS3qW5LszyUN2fGTyVnGwlKlTLym6xr+q6HQzvamzxMNfw462KBhr7qf30QqakasiqR4fYT0/zZs2NBuXwpPNGQskWFwyaT3l4ZNaVhdYSogxenJo88cTZ6g4YTqIarG5WHoQERQxYw+f/WcOe9L/RbSfdT7ym/CG31ea4hh9Pe9Pj9j9f/x/r7Qb4j99tvPDl/We0+vqSaQ0Kx7sShE0vrosSeLqt9U8ej3mug7SM+xhlmrZ5kq8DRcT0FkrIpjpw+bnrMw9D6PVSk5d+7cQjwaxEKzbQD2i8YvSErmUU+UTJo9Qyf5/PPPY85YJtrJjHe0NNupH0yYGaF69eoV2ANIDWhVDh5rJ1vD27SD5jeTiXYy/Y6KqrImV8I5zeQVRD86k8XvKKeax/o9X3r+1btBlVHaiXIoONKMXDrpB7w3SNK272z/QbOAaThLUWc2UoikHQft7Hlff1VUpeLIc9BRYfUoiW50q6El6gWioSB+Byy0E/XTTz9FPIZMURWaM4QmaMY43SbMjHGFofBRVRRBVXyaqS96Rjh9/ipQ1Dan1yIWVe/ovvfcc0+h1k2Ve+rjE908W5MD6DlRHxZVqcWiadGTzS8M0fsx0eqVdNMOuJo1Bx0A1HelZmXz0mxUmoRABxLUf8pv2JOWrZ5BsWYADepFo9dY/290Hz9tX+q3pWFjCqIyQeGpPkf8DsAk2mRcDcpVHXzffff5Vgh7aXY2P5pxVYF49JDyU045xX7W6zvBbyi6gr/oIEkVx34BvIa8KlSLpveh3oP6TvMLwTVkPJlBkkJNv4NpFSpUsBNTRDfR1nqq+lffC7Gqw/QbUkFQmOH5CtJiUSWXvrdTPWtkScDQNgCBU40WplkggKLRD0+/WUoU7gaN8S8Ow9ok3hTIyQxD/KolVCkR7zNQwyq00/Hkk0/a2zsz4aj/Rtip7FNB6xUrgFFlU7p2pGvVqmV3sPxmS9IOmsKLWDu0oiPZQdtzSfPSSy/5NjLWa6oj+dEhkvf9pKD7H//4h+/yFZAFVTsFUYjgNwPbgQceaIeF+klF5bN2igsznD8bKAjyex1UxaEqyOgQyeuss86yt/GrOtQOeqwqTAV6fkN8naF2fpNBKBjQ0C4dEMoUhVkK573hfVFoUgcFL/GGXiogDfqcUs86v+BD1Zp6rfw+A9UfKzqA1QEB9Z/TwQYF9XrupXbt2ubWW2/1XQ8d/FBI4yfZDbeDhjhqPf1+46g6Sd8LfjPLhg0rg75/M1U9V9wQJAEILN0N05gRQPIFVaRoeJsfvx+0ChC0g5Er4g0pSOZnkwIPvx/xKr3X9MjqqxBrJ14/Vnv27Gl/FGvIQjbQDmSqm2mH8c9//tOGokG0g6WhDUHVAfhrew/aWVUFZNDsVQ6Fnn5Du/R/xBtOFYsCy3jTywdN353MxvnxdhTjbY/ZYOLEib5/0/s63tBm0W2CPgNihSNBwwG1c6/qmXifOwrQM0lD9j744AMbpMerag1DVV0KYINmUdNMn37fR4cddpg58cQTA/8PhZsajqb11WxjCns0c6VmwdOBiejgXwG8QjNVACr81eumYFDVhqpWi/d/pePgjCoc/SqjdWBBAV0QDRH2+72iAzZhBL3XCxuYIxJD2wAEHnH3Gz6D8PyOEAe57rrrkjI8Ip19UCRsPwHEpx+f+sEVayYx7ezpR59zJNLbHN/vx5uGEiXjh3W6xKsESuZnk4Yw+JXg63r9QNdJP+jVpFpDSHRSL6Ns3OZVAaKj05nmV70QTUOf/PpU0XD7/wI1Ndr26xETZuYq0VF+7ahqJzQW9RSJFxjE+qzyq6jwBhF6r8QKYxOZlj4sv/dztgdJei6Cehwl8trotn69dBSMKPzwVn4G9Y5RBVSYzzrNtqkqmUxOsa7PaTXRVlN6VXepgkW9ugq7nel+qsbSUK1q1aoV+LuW7cfpqxaPvl/0/VyY32x67+kzP4jed/osDarmSeYIBB148QvXNBQyXsWxqLpNvcJihUBhhqYFvdf9Ph+QGIIkAIFTvBamwSuyR9CP+8I2pQy6X7ydCYSn51JD0Z555pmYR/DVP0bVMl760ez3+uTSsDbxm3HJ29stWS666KJQM0dpiIFu59xWOxUKlFRtoSPh2dJ7JbrZcyboyHfYnfag6dg17Emzv5X0z5agHXOFm4kEq07PumQFd2F6WGnHUe/ZWL3NCvtdFLTj77dTHCsIyCZqiO5XGaLPl+gJKYLotrpPrN5UGiKt/mPeCQuCZulVZU1YRxxxREaDJIe2N1Vl6eQ0cv70009tpanfRAdBn0PPP/98RB9ER9Cywh5I1BC3ZFLorF5Iej+rYkmTnPj1KEvF+1CzJvoJ26fRb0i0s/x4QVLQez2ZPRZLMoIkoITTD5agHbZsOKqNwgs66uPXayOeoPuV9J29VAxvixUkOcPbooMkv6Eveh8ff/zxJpdoVpvCDEcrDM2kozL6RKdAV28lVYfppKEIOvqsJqGJ7HSlQtAP8HQJM8zKe1sNyfBrDqznOZkznxX1MzATgnbyVQWSCFUvqPIh1o6j3nd6XhKptAv7XtSBqXTswAUdHMv2KuugITeJvs7OfTT7Vyxr166NCJKCZtZLpDFxNvahUlCjsN+ZrW7VqlVusKQqPL+Z07w0eYGGhka/N4ICmmR+T8X7fFDvRA2FU2XZ8uXLTSb5VU+KU+FbFGEeX9B73e+7BokhSAJKuKAfp8KsBrkteuhTMnrMBN0v6P9D4tQnQL0TdDQxmqZP1w6TUzWoUm+Vk8eiJrjZOAQrSLzS82TPPqehPgrW9bwWtgpCQZ5Omupes3ols2oqEclqNlsUiT52Devw+3Gv8CEVQZIqnXJFUACTaJWNAn/tWMealVUhksKkmjVrhl5e2CGzYYazlPQgKZmvc7z7RDdXDgqSEhkWrRkjs53Ca1Xp6qRt/pNPPrGzGqrBdlBVkiphmjZtGjo0SXVVv/pBvfDCC4H9rTIh6DlJBoWg8QS914M+IxBebv2qBJB0sabXLGp/H2SPoHLpwjZWDLofQyHT13RblYTeppMKMIrLsLZ4n03ayU1kRzcM7Shp5jXNJlPUPiqjR4821157bUp6v4SRDb2wEu23EVTNmOjOf9iAKFOvT2EEPQeF6asSNIwl0dDZb3aloi63JErn6xz9ngt6fRL5vZDJ2X4Vhml4YJgKI+/jPuWUU+zndry+bkFDttL5GaOgRj2g1EszbIik32fRIViqpPqzNVYInsj7JexnFoLxiQ6UcLEqHbxHlfxmd0FuSMUY8aD7JXucP4xp27atb3WHd/Y2v2Ft+uGYi4Fw0GeT31TKRaUdiquuusr2n9JMbWpQHm8WHD9qmPvqq6+aTMiGysCg6oZUV2KErbZMxWxhqRL02Zro0X89P36PXVVDifb6yrYhzUEHNOL1XitOr3O8+0SH8UGVRIm8n+P14kkWBT+aMVMVoOpTp+8F9QvTd2ZhPnu1Hd95552Bn/mxAqqgCtBUfMYopNGELPFmWNSIAj0Xqo7VDHAa4qjz6ZDq34Jhgk0OeqYeQ9uAEi5oGId6qmTbD0QkJqjHlcq0CyPoSF+yq0TwV3WJpkePNfuOyvH1Q1U74X7TpOdiNZK2zaAhBm3atEl5VYB+gOuk4Vaff/65DYbUpHXhwoWhe+u88sorplu3bibdsmH4jhr5qhoiTBWFdjz9dvB15DjRSsew/S9SPfwimTTrmZ/FixcntCzd3q9SRdV46Z7tM9mCtpdsH9KSzNdZr3HQfaL79wRVYupzL2yfPTV5TgfNaPq///0v5t/0WV2YmW8VoqpvlF+z8FjhRFCQpF4+CreSSZWz6oXkF7p37drVzuKoofGZ6gsX9JwozErH92JQZRwHPZODIAkowXTEP+hHhnaiUHSJlkInU1AfmWXLltlQKNFhPLpfNjf5La7D22IFSdph1lFJvY6xdgwVBIedgj2bqKmp3w9eVUxENxlPJR2dPvnkk+3JOTKvoQQ6KVxSY1O/nfKff/7Z9npKdj+nXBhCpGBIMwaFqR4LmuHJ2ww47GMMM+whTI/AbBI0vbcqDVSlEHa4hnay/bRs2dLkOj0P2qGOVUWT7RVJ++23nw2CY+0Eq3fVd999F3p4km7rF5bqez96tr0mTZpEDJf20mddmJ1/Pb8K3tMhaAa7r776yoY4ej4TFRREx6qO1CyZfgdl9RqEoYNC9957r/2803td/6pRupbtDUb1PverttJBp5EjR/p+ZhalpUGigtYhqKF8MgV9D9D/NTky/0sDQEZoJ+0///lPYGWJZiBCbgva+dA2oHLnRKhyIGjIUbxpx4OOdOfSDEphJPOx6oim3xTb7777ru9sYyeccELaZo1JZhNNNQ8NmmEtVYGlfqSrN5OOcmuq51g7c9qRUKjUq1cvO7RCoVdQTyIdNU/3eyFbKkpihZ+xvP3224FTiccSFJpoRqZ4dBAlutlwWJn4HFMg5zfEVUGyPgfCDmt7/fXXff9+4oknmuLAr7In26vQFJQfddRRgVWOYY0YMcL3b/puiN6Og0JfzWwWdBDJu37pmlpdE1H4fQ4o3H/kkUcSXqYeY1B/vlgBSdDrNXny5MA+VQ4FUari1IEhzdSqXn06gKRgV98zDlXq+g0d1EGjoACnKJXoiQqauVShWZjn5IknnjBPP/20fU50UCbMfcI25CZISg6CJKAE0hGJfv362SM2frp3704zumJAPQ9ilTc79CX9/fffh17e0KFDfYcG6EfpscceG3j/oCqCTDboTIVkP9YOHTrEvF5T/vqFe7k2rE0zz/3zn/8M3Nm75pprkvp/ahpiNS3V8MEWLVqYc845x/bdeOCBB+L2oJBmzZrZnbJE+xWVhPfC2LFjA79nRJ8/EydODNxZTLRvkmYvVPVGkKADKfFk4rVTlUrQkM7777/fN7T00sxUfoGAtlUFtcWB3xT06aqGKIqgg3gKrjVlfTwKfsaPH+/7d33ORdPQNb8hP2pgr3AjqKJLlW6PPvqoSRcNQ1OT7KCA+s033wy9PL1377rrLt/AQtWpscI2BUl+MxLqO01VQkH0WeX3Gah18QZVQVWUYSZZ8BsKmOwQXEGNX6ilz594BxlUTfb444+bhx56yH4/q1+hvgsuvvhic8cdd4SqLAw6UED/1+QgSAJKEH3w6sNbO6RBH+L77LOPueyyy9K6bkgd7SD7USikcnWFEfF+YA0aNCjiyFg07YTHO8oT1AQ4TBVBLgl6rGF2+KLp6GSsHVhV0cT64asdglypKtTzoVCzXbt2gb2RtC0nu9G2cxT4xx9/LNCkWb0owjRL1TJi0evlVxlREt4L2jY1e92sWbNi/l1H/rWT4DfDj4Jwv2GM+p4K+q7TMJFYO0b6v7Qj4jeEJ4xMvXaXX365799UlaS/+w1XVxCgnXwFp346d+6ccxWMiVbjKkhKtLIh3fQbzS/Q0brrPaVp3/1MmTLF9gfye5wKv2N9NygoCfq9oD58V1xxRYEeSHq/qYrmH//4R9pnQlSwEEQHTfU5Hm+9nIMYQcPyzjrrrJhVgXvuuWfg8zZ48GDfAEcHdhXQ+TUzP/jggyMCmaAQW5NEBM1YqeqooM+9ZIfgfjPOyt133+1bSa2hhfqMjn4s2s40lFzfG37VmV6qYvIL3IJ6kSE8eiQBxYBSdx1Bj0UfxPrwVTnrihUr4n6ZqqpEX3qFnakI2Ueh4PDhw32P4Oho2NVXX22Peumoj3646Gi/th1tW/ri1tGyeP1EOnbsGHddgo6YqapGR6B01F3BwsyZM22lh9YpFwU91mHDhtlmlOpToR0/lbXrsfsd1ZS6deva5yNe6OfQD9tMv491hDrWZ5N2cBTaqIeBXmttW/F27vRc6Whxsl166aW+wbqqZbTTpuqkWMPptBOgI6Z+fdBUoec3E1LQ9vHaa6/ZSkINZ9TRW+0g9O3bNzA8yVb6fOnSpYvdHs844wzbL0qvu7ZjHakP6tmhHWq/HQYdUdbf/D7XVI2go9p6fXVb/Z96PfXcaqexKIJeO82eqFC9efPm9jtX1SN///vffYfoJULbk6pG1K/GL9Bs3769HeKiSg1tLzpYoB1/VbIE9UTU55GCgOJCz38s2t70eygZw2P1eZSMz1hVx3m3c4VIqgr3G5ql11RB0XHHHec2VdZvN4XhGuIYVLGk2/Xp08f37z169DATJkzwDRUU9Ot9qWHs2hnXMDb1AQrb4D7ZNMxYvxlUgRWLvmf++9//2ve9niu9NzUJiSr8tO56ztS4WkFPUJCifoMKmvzo9fIboqttTt+DmllOlWDq26T1Um84rVfQkEEt1yvoO2DJkiXm3//+t515zrs96XFpmKO+q4Ike4Y5BUk6QBQrJNNzcsMNN9jXTp9X+ozWdfqM1rrqs9PPlVdeGer/12sbi37jZsvw71xHkAQUA/oCDypXTUTv3r1N69atk7IsZAf9aLrpppvMfffdF3g7DUGJNwzFz9FHH20uuuiiuLdTGKIvcL/QQMMudPL26srVICmoOksNmKNnlFGgEi8o0A+zsEFSNgxr0+PUqaj0o187A6mYFVAVTvoh67cToEBTOwCtWrWyVQ76ga7PXO20q8lxUEPPq666qlDbh3546yh1dCCci0GSKJR+55137CksVcaoWilox07Bqo6y+1EIrpOfoCAqSNBrp4M199xzT4EAKBlBkgwcONC+t/360GgHVcN5EhnSo+dSO5nFadbNoB4tChiTESSFGWIWRnQlpCjUU9VRULNmfTbplAi9p4KG4u677742vFAVTxBVhfj1ElK4ls5gqX///jZADXov6/v1xRdfLPT/oeckqP+QGn+rIjCoh5UqX8MMl/YuM3qyDAWkGtLn1ydJB0UUqilk1OeUDtLocryhvvF6ChWGDv6ol6A+s/xo3fxCwFj0PazKsKIESQoTkRwMbQMQcSQq2f1HkB1UEaBhQ6mgHzUa9hbmCI+O5GsmkrByeYhPoj9WwlRJKFTT8x2PjhQr3CsOtFOiECle/62iGDBgQOBOgsIB7TSqsk87WNoh0Q5BUIik0O+kk07y/buChUSOiha1iibdNGS2KEd9FXzHm1EyaKhXmOFp0YFPWNpWgno0pfK1046+qhfDztAWxm233RbYfykX6aCF34xdQcNns4VeX1VzJHPGR+2Aqwoknuuuu87usBeGZn5Ld2sEvc76XA4acloUem/ceOONcW+n8D8owEyEZmpTpVp0lbJCXw0vDKLQ7K233rLbj6rJw4RIEtRkvLBUERr0PZgIBd1DhgwJdVsdrPTr/1lcfhtlA4IkAHZ898MPP2yrVlB8aciihlgkk37kvvTSS74zisVy/vnnh75tMqpZMkVTNMebQSXRnU1V5kQfoYxFoWFxKN0+5JBD7AxTqe71pOFnzz33nC15Twatb9BRWOdzN6gyINffCxpyoiEWiVIPEAU8QU10HaqeDTOkNpp2zhR+F3anT+sYq1lxul47VRsozIwXtMWjHW9NoKADDcWRXzgWVKWWbWGYhn+qp1Eygl0F8mG+F/T+UDCT6A63Pj8126V3uvpoQT1+ikKfBer/leweX3qf67kIGnbu/X7W94hmWS0KVUqq55Tf7we1IijsNqGA0O83hIbGFaZ/YxC93tq/KOqBIH3W6fUNW5WriuFYQ+q0/RMkJQ9BElDChzxpeI2GBrRt2zbTq4MU0w8hNTjU0LGiHuXUjwPtwGlWGAUmiVAVQdgduFyuSNJzpEqXsD00wlYthBlCmA3D2opCOyQKPrV9qbw/HfQDVTttOoIaZqfBb0dC/Uf0HgtTMXL77bfbQKm4vhdUmaCdCL/GwdFUbaed3U6dOoX+P/Qe85vR0K9a79VXXw0VyAbRd6eqgzL12mlnVdUGfk3449EMSAppi/o8ZLMTTzwxp4Mk0fAkfS6p7UCYBsOxtne9B/VZk8h2ovesDhKpUj3MZ5m2Q21P8YKcZFbSRVP/MA1R1sEqVe4UhZ439cbT55E+18PSZ9gLL7xgunbtWqjHqt9Ger2DKsL0m+LZZ581LVu2DL1cvfb6PNa6BVWnBw0VLixtSwrYNFyzMN+t+qzSRC+JTLThV3WoSvEwVd0Ihx5JQDGn9F1fZvoBorJQTYmro/w6OqCjmkX9skXu0SxIOtqvhpr60aUm10ENb6N/XKk8/pJLLin09KnaFvUDVQ2n1WjSr5eChsF5p73NRfoxqB/XCkXU0NOPnku/YRjRFKzoPezX4FlDpnJhalv9sNUPdFUD6bNJVW3q/6AqgnSFR7G2OQUTqtAYM2aMbZwcr8m8KFDQj3OFq4n0MVLPJf1A1g6L+tz5Tb+snUm95rlIByn0Ptb7XZ85ahQcTT/sFWhoSE3YYM2h77f777/ffq6pcsAvJNARbQVUOprv1wA90QMx2uFTRY8CHb+JLPR4kjXcJZp22vXZor43+pzRTqDfTEXOZ6+++/X5feqpp5riTsGC3tPRTYT1HGmWu6JWdKWLPifV6Fkht5qm63tbjZr9eg3qd512uhWoaFazRIKQ6PeWKtU1m59672h4rxq2a0iv/qbPPW1P+tzTkDZH0MQJqRp+5n2/aUjYzTffbMaOHWvfE1rnWH2oYn0O6fGoCknDyAsbeun51qxj+h5RZZFmSguq9NHrpd8K+nzS76swv8v1nal+TArFNeRasxHGouowDS3TZ6tTcavf/voMjDU0W59pqRiaqOdEr4k+e7S+kyZNCuzJpH0X57NKr0eiFdbqXxiL3yygKJxSu7N9DkwAQErpB5Z+aOmHiH7sqGGlEyzpR59m81EFk3obJaNBqZdCJH3hq/npxo0b7Y8N7RyppFuVToWtDMlGqkrQY9VzrOdXO3UK5hSaJBI+qHGxhg1p5qFYNJyoKL1jUPB1U2in4UnaIdU2q9dOR1k19ERDDJKxQ6odW4WNqkzTe1D/h5avHTTNylQcKETSe0C9OPQe0M6QdkYVNCXrva7Zfr755hsbAOqzTTuHeg61Y52qAydqfK1pw/V/audMFQP6rNRnZrpnCFJI4myvWi/tSOp5VhipkLmwoUKuUt+aWI3HFQDmcjWWPi/UiFtDeLTNadvW55C+P/U663s7UxTkqGImFoUfRR36lSh9Zuu50vtTw530fOmzQe9TfY7rvaEDGTqYk6r36sKFC+3QMb1uWgf93+qzpv9X3yFBwwHj0a68lq0qHC1foba2BR04VjVPqsO7wtI6L1q0yH7n6btB27CeE70OOqiUSB+6aJolNFaz7SlTpoSuJEV8BEkAAOQQHd3UcINYtDOuWd1y5Ug7AKSSZoSKnkJdVK2jwAORVPGkYEUnBdlhh6VGN2/XsORYVOVZXIJxZO/Bn1gNvjUUUBVXSJ7ic6gXAIBiTkcaNU23HzVvJkQCAOMO41HlZ/TQHwXuGkqaqubPuequu+6KGAbmVOzo1LhxY9OvX7/A++/YscN89tlnvgc6qAZBqmlG1ViSPdkMaLYNAEDO0BF0lcgX1ybbAJBMftOlb9iwwcyZM4cnO4qGQXppeKSGvquy6+WXX7Y9FYOGWKlnl98shRrCVZyGqyM7afhaNA1xTmSmTYTDuxkAgCyjnh764aPGoTpqrj4YGnIQ1LBbzX/POOOMtK4nAGQ7NYN+9NFHbe8xr3fffdf2kMH/UW+aoFkG1fRbPfjU10zfUfp+Ul8e9eV65513fCeBEBodI9V+//13268umhqZZ2uvqFxGkAQAQJYZNWpU4JHfWK688sqUTq0MALlIM1Rp5jFNQe6l2c/69u1b4hqQB9Hsk5pB0o8aRT/xxBMJL1eTB2hnHkilWDNoatvT7yMkHwODAQDIMupHkQj1AEnFlL0AUBxcffXVBRpHq3pB08Pj/2j6+aOPPjrpT8m1115bpFm4gDBGjx5d4DpV0NE7MjUIkgAAyOEgSVVIasCt6YQBAAVpmHC3bt0KXP/aa6/xdHmUKlXKfp9oWvpkadu2rQ3ygFT68ssvzaJFiyKuU3h81VVX8cSnCEESAABZRtMuh6GS7WHDhpkWLVqkfJ0AIJdphzL6s3XWrFnm+++/z9g6ZSM9R6+88oo5/fTTi7QcHeTo06dP4EyjQLKMGDGiwHXXXXedDZGRGgRJAADkWEWShghoKtv33nvPnHzyyWlbLwDIVVWqVDG33XZbges1Gxki1alTxx6kUKCk3kaJDA3ab7/9zPXXX2+mTp1qrrnmGlvlBKTSihUrCszWdtBBB8WcsRHJU2q35moEAABZQ80iFy5caJYsWWJnxNFsQ5pxRLPk6MdRkyZNaBALAIXQvXt3O529Q822FXrUrFmT5zOAZnNbvHix+e2338yWLVvM1q1bTV5enn3+9N2kAyAHH3xw6IpaIFkGDRpkhg8fXiAgPvbYY3mSU4ggCQAAAAAAAKEwtA0AAAAAAAChECQBAAAAAAAgFIIkAAAAAAAAhEKQBAAAAAAAgFAIkgAAAAAAAECQBAAAAAAAgOShIgkAAAAAAAChECQBAAAAAAAgFIIkAAAAAAAAhEKQBAAAAAAAgFDKhrsZkBvy8/PN9u3bI64rU6aMKVWqVMbWCQAAAACAZNi9e7fZtWtXxHUVKlQwpUunr06IIAnFikKkBQsWZHo1AAAAAABIi0MPPdRUqlQpbc82Q9sAAAAAAAAQCkESAAAAAAAAQiFIAgAAAAAAQCj0SEKxosbascaLli3Lpp4r1Dhuw4YN7uUaNWrEfF2B4qjYb/8//GDMiScG32baNGMOOSRda4QsUey3fSAA2z9KMrb/xOXl5RXoC5zu70z2rlGsxJqdTSFSuXLlMrI+KNxr6P0g1OtHEIiSothv//qM9oQFvrfhM7vEKfbbPhCA7R8lGdt/cqR7lnKGtgEAAAAAACAUgiQAAAAAAAAQJAEAAAAAACB5qEgCAAAAAABAKARJAAAAAAAACIUgCQAAAAAAAKEQJAEAAAAAACAUgiQAAAAAAACEQpAEAAAAAAAAgiQAAAAAAAAkDxVJAAAAAAAACIUgCQAAAAAAAKEQJAEAAAAAACAUgiQAAAAAAACEQpAEAAAAAACAUAiSAAAAAAAAQJAEAAAAAACA5KEiCQAAAAAAAKEQJAEAAAAAACAUgiQAAAAAAACEUjbczQAAAIqoWjVjOnaMfxsAAABkLYIkAACQHvvua8yYMTzbAAAAOYyhbQAAAAAAACBIAgAAAAAAQPJQkQQAAAAAAIBQ6JEEACjxdu/ebbZv356056FChQqmVKlSJf55BQAAQPFDkAQAKPEUIp1zzjlJex4mTZpkKlasWOKfVwAAABQ/BEkAAPx/u9bMKfJzUaZ2C55PAAAAFFsESQAAeLx+S3NTsVziLQS37cw3lz44n+cSAAAAxRpBEgAAHgqRKpYvw3MCAAAAECQBAAAAQKTPP//cdOnSpcDT8vrrr5sjjzyyUE/XkCFDzAsvvBBx3eDBg82FF17I05/GyTSmTJliJkyYYObNm2fWrVtnKlWqZOrWrWtat25tLrroItOkSZO0vh633HKLXZ9WrVqZESNGhL7f3XffbV577bWE/q/99tvPTJ482ffv11xzjfn4448TWuZxxx1nXnrppcDbbNu2zYwbN85MnTrVfPfdd+b333835cuXN7Vr17bvp3bt2tnlJGLTpk1m9OjRZtq0aWbx4sVm48aNth/l3nvvbY466ihz8cUXm2bNmiW0zB9//NG88cYbZtasWWb58uX2/9CEKbVq1TItWrQwZ555pjnttNOYQCUGKpIAAAAAwGfyhMIESQowdF9kzqpVq8xNN91kvvrqq4jrd+zYYUOIhQsX2iCnW7dupnfv3jboSDUn1CoMBTLJloplKpTt06ePWbNmTcT1O3fuNFu2bDHLli2zIdOJJ55oHnjgAVOtWrW4y3z33XfNXXfdZf74448Cy9R1ei0V+l5wwQVmwIABNiwM8ueff9pQd8yYMfa9Gr3MzZs32/V88803zaGHHmoefvhhs//++yf0PBR3BEkAAAAAEMP7779v7rjjjoQrEhRe/PrrrzynGbJ+/Xpz+eWX2yoTR40aNcyBBx5otm7dan744QeTl5dnQ4QXX3zRrF692jz00EMpXae5c+faaqTC0HoqLHGomilM8FWnTp3A50iP29GmTZtQ66JgxY+qhf71r3/ZMMZRs2ZNc8ABB9gAT8GVZsp1bqvXKF5V1tixY02/fv0irqtXr55p2LChDXyc11IU/KxcudJWAvo9P6qWuuqqq8zXX38dcX3jxo1txZRCJi1T6ysLFiwwHTt2NK+++qo55JBD4j4/JQVBEgAAAAD4VLXMnj3bDp1JhCookDm33367GyJpqJIua+hT2bJ/7f6qWmbQoEHu6/TOO+/YoUyxhjcmwxdffGF69uxpQ4rC+Omnn2w1j5QrV84GJfo3WdVI9evXN88//3yRlqcqr5tvvtkNkfbYYw9bRXT++eeb0qX/msREwc8jjzxiXn75ZXt5yZIl5p577ikQFHkftyqMHAp67rvvPnPyySe7161du9a+lnoN5csvvzSPPfaYrYqKRZVI3hDp7LPPtgFfgwYN3OsUNirgevTRR92qJwVk+j/iVTuVFIlPSwMAAFAY335rjI7qB510GwDIMFVQON57772E7rtr1y5bySRVq1ZN+rohmCpd1JvHcf/995tLL73UDZGcQELDlTQUyvHEE0/YoCPZFNBceeWVBYZlFTb00bZZ1BApepnJ6BM1atQos2HDBnteFXzDhg0z7du3d0MkJ1xSaOQN7DQEVIFRLArMnGBKgeDw4cMjQiRRP6OhQ4ea008/3b1OPZxiPd/qiaThbI5OnTrZYMsbIonCIvWP0t+cakRVOiXS06q4I0gCAAAAAI+2bdu65xUKRfdRidcjRlUScsYZZ/C8ppnCBu9wLe9rGa1///526JWoIfT48eOTth7qsaMwQn2AnKFXhfX999+755PVHDzZQZICPMcJJ5xgm5n7ufHGGyOGns2YMSPuMhX6eQNeL4U9qoZyaFharGVOnDjRBr3OUEdVqgX529/+FvEedqqeQJAEAAAAABE0U5MqILzD28Ly7myed955PLNppFm3vAGCetsEqVy5sp1BrLDVZ7EoNNLwK7323hnRWrZsaSujsiH0SUU4pfdJmD5KTmWS+lU5/PqJJbLMRo0amerVq7uXV6xYUeA2n332WcR7XK9/PAqTvM+Z0zuppKNHEgAAAAB4VKlSxQ6h+eCDD9zhN2H6JGkYjjPduoZPHXPMMQk/r2qCrJm9VI2hoTiqlNEOrxonH3vssTb4OPzww0MvLz8/33z00Ufm008/tb1h1B9IQ5A0PEozZmmKeK1nhw4dzL777uu7HPWdefzxx+35O++80zZK1k71W2+9ZQMY9btRJZaG82mnXjvql1xySdzhfVdccYXtIeRQo+PCUjWYU3GiKpXjjz8+7n1UPaOG26LAUL1+vIFEotQHyekBJBpS1717d3PdddeZp59+OiuCJDW81raVzGUqHHKE6QXlrdJyQttYy3SGyyW6zIoVKxb4+7p169zzftVN0VS55KX1qRPQxLykIEgCAAAAgCjnnHOOGyRpeJt6u8SbvW369Ok2iHDu7+0PE7bPjPrCOI2VHQpstAPrTFmvBsFqUhxv6nStz7333hsRGnhDL+2c//bbbzbIUchx9dVXm169eoWapU7VGWpovHjx4gJBmE6auU79gf7zn//YsCYdvFU26nsTJhBq2rRpROj27bffhgqgwtBybr311iIFNdGzqyVj5jCFdU7gppAyKEAM66CDDrLPnbPd6bn02/5VaeTdbjQDm98y1TxbFKxqtjU/Ckm97xvNwhZN72OFaPr/FRaHEV3ZVJSQsTghSAIAAABSIVPN43V03zNsJDTt2P3/qbnTrlkzk21OOeUU23RXMzhpR17ByNFHH52SYW3qwaSm0NE9WLSDv/fee9t1WLRokZ26XFQBpMvqB6TKp1g0I5lmo/JWaaiSQhVIqkZS4KWdeWeojm731FNP2QoiBUrx+v+oOknVUqI+Q9px1/qpMsmpHlEIotmu1HsobAVIUWi94oUT0dSs2XmdRY2fixIkKTw59dRTTbdu3QL7BBWmGkmvtV4fVcjpNHfuXFsFpjBI24nWW7PTxQpR/AI3BVN63bTtqZpOYZBCSwUt2v5OPPFE8/e//93UrVs3cJmqUHvzzTfd1+G5556zPaKiaTtTbyoFTU7Fj6rX/JbpBEkasqh1PPfccwvcTtubglWHtjVV78Wi6ie9B8JyGuc7s9v5VU+VNARJAAAAQCo0b56Z51W9RAoTYrVvb8yCBSYjEmhmnS7aOVeYpB12J7wJCpJU6fDhhx+61TBHHHFE6CbLr7zySkSIpCbRqmQ5+OCD3esUdKhiSbONOYFN79697QxVZcqUKTCERzvrzv+v5ahvT/SQOC1z9OjRdtYrrb+oMqlr166BM4M5s1dph/zf//63Oemkk9wqJs18pmFwWi/nedHl//73vybVvJU7fgFbLArCnMoTDf0rCg3HUiCXLN4gScPkFFB6AzNRKKiTAiKFixouqBDRO1Od3zLVV+rMM8+MeO5EYZJO8+bNs1Vy1157bcxgyHHYYYfZiiHdVrRNLV261IZBqizStjhnzhwbQDo9x7TNqOG1X6+is846y56cMEcNtRWeqfeVgkK9D1RNp21Lwapou9W2n2g1YCwzZ86MGHbpF3iVRARJAAAAABCDZvxygqR4w9vUh8gZWhOrasKPAgxVbzjUA0kzfUX/P6qaUZVL8+bN7b8amqad3HHjxtkqFK/XXnvNBgSiChYNMYvV10XLVGiknW4NgRPdTzvr8XpCKSxTCLXnnnsWCFIUDiiQccIxNZ1W5ZN3pi5HMqdUd4YVSrzeTH79fZznLVt4Qx9vU2oFZaoYUjWbhi46vYQ0ZE0hnqrNFGjFCgS9y1Qg6dhnn31s1Y1eK93f2Z4V2CgY0v8zePBg33VV+KlqIAU7ev1VieY3E54qqO666y4bQjqVbdH0HtCy9P545plnzB9//GEfmxNSRlMDb23HamxeVHo+FZI69Dx26dKlyMstLooe0wEAAABAMaSG204vFWd4mx8NJXMkEiQpSHH61Sjs0c51UI8iVUWp4sThNIr2m51KIVO85sCqSPGbLcvPDTfcUCBE8vLOUKahRz///LNJNaeqyq/Zsh9vwOVdRjbwDkNzKn+0zagP0euvv25GjhxpK2eeffZZ2+Tcob+rCi2agqfohuYavqZAUmGoquMUEKpx+UMPPRRR2aXb6P8Joqo3VfIFbcOqQFJ1kyrv4lHIqW0+3nDDvfbay1ZNqRKwqBSkafv29kfSey6RIXHFHUESAAAAAMSgfije4Sx+08OrcsOZ6l1VEYk0RJ4yZUpEBZSqhOJpr2GInoqS6JDm1VdftUHAmDFjzJVXXhl3edHDwJxeTEE7995p0WPxTu8uqiZJNe9QwkSGNnmHBoYdjpgOCjRWrlzpXtYwL4VHrVq1iridHqsqe/R6e5uHK2TyVh+JlucNy1Rlo3CoWVSfMlXgKBB94403TL169dzrhw0bFnP4n3oeqZJO26bWQ4GVqMJJ69uiRQs3lFWwePfdd9thegsChtNqPVXlpFDS26tIgZl6IKk6z+lZpH5cN910kw1OixJa6jnXDHt6/zgUTmnZ+D8ESQAAAADgQ7OvObQz6zQJjg6DnPAlkWok7dRr1jTHoepvFYJ6HnmraJyeM15qYqzqkKBqJA2PUw8cDX3zciqkgoa1eYeDxRI9o5z+r1TzBkKxXic/3scb1Bsq3fQa67VVpdDLL79shgwZErh+Gs6nIWhOiKYwJ3rooF47DV3UNqtlahhiUPWQmmx7K5ucvlrR1Cxe25HzvCs8UvNt9Q3TOqi/l4ZiKmxS9ZDT2FxDKzUbYSyaFdBp4O0EaWoIrkBX666QS8vUEDSnz9L8+fNt8PTLL7+YRKm/lyqlnFDYGe6nHl+xhmWWZPRIAgAAAAAfGvajHXRV1Gh4m3bso5tuF3ZY2/LlyyMu9+3b154SFW8omvr+qPJD/59OqthQvxs1Qy5MwKOQKp7oBuCJBDuF5R3OlsgQNe9ts21WLoVCCjN0CkM9ijQMTEPb5NNPPy1wGzXhVn8lncLQEDRVAWmbcZapYWSOb775xgY73qGS6m0UvQ3o/1XFkt4/mglO7ydVJw0cOND2PfI2B9d7SqGRt3JKPcpiveYadqaeXmrsrepAVUzdeeedBQLSIFqXHj162FnrHKrE0nrFm7GuJKIiCQAAAAB8qBLh9NNPdy87zbe9DZ6dnXX1rwk77bxz32TwW87UqVPtDriGAanyQzvXGsakig71yXFCJL/Zvfwk0n8onapXrx5RXRKW97ZhQrJsd+SRR7rnVfGWjL5P3mWqkii6ubszlE3P36BBgwqESF4a7uatctIsdOrzFL1Mh0IsDXELomo+zVTnUJAWPawvqA+VhsR5QySFbOoXlcj7uSShIgkAAAAA4gxvc2afcmZvc4YPffDBB24gk0g1Uqx+PKrUUEVM0FCjWKIrS7Q+Wse33nor5u01DEiVK+qLo0oOVV21bt3a5Dpv5ci6detC38972+h+UbmoVq1aBWYgK2pVjXeZ0cHll19+GTH8LMyMeerppEDJ6QGlnkTaDp3td86cOe5tL7zwwlBhZ4cOHewQO2eYqcIkb8+oWDRssHfv3rYyyqH7KHAtDttCqhAkAQAAAKkwf35mntfCDs1R6JBlM1ZlCw0VUqWFdsg1bEaztx1zzDERw9oU/qhZdiKi+wip6kKVFYlWCEXTbFveEEk77BpSpIbH6q+kITvesCqbGkwXxf777+87bNCPXk9vc3HvMnJVdAWS0+Q6WcuMXp6Ghfk1WQ+ipvROkOTtFfb7779HDLlU6Bm2Uk4VRM6sdN5G5bGoKf29994bMexSw/geeeSRuD3ASjqCJAAAACAVomZBynoJ7ACWNGpwfMYZZ9jZqJyqJAVJminKmd1JlxOt+oi+vXrQhG24HRSMePvVnHzyyebxxx8PbBacrCF2meadeUzDr9QYOt4seN5ZwxSuJTLjXqqpIfZnn31mtzOFi2pUHYZ31jKFld5QRA2qNYRLVVjquxRvyFisZe69994Rf9O25QQ/mvUsLO/wN+8se9HbajKWGe3JJ5+0fZy8NLxtwIABRQ5ySwJ6JAEAAABAArO3aTibesIoUHJm/Eq0GkkOOuigiGFAM2bMCHU/Nf6+7bbbbOXE2LFjIyovpk2bFlFhpNvFm3EqupdMOhpjp4KG6TkhgF4X7xTufrzPuUI8b5+lTNProhnP3nnnHTNhwgSzdu3aUPdzGm07z0n0MDRV4qhPlradMCGNKra8w9eim817g6WwfYlk8eLF7nnvMDJV/zmzsCWyTIVZ3v5NqryLRcPWokOkm266yVYnESKFQ5AEAAAAAHGoh5AzbblmSdNMVdoZF+18qjdMolQxoaE0Di3PO0zIj4IA9Wx64oknbC8kDQXyViR51alTJ+7yoqeIz9Whbqq+8fZ6GjlyZODtNcOXAhrH2WefbbJJq1at3PMKLhX8xKOQU7PxOdq1a+e7TM3mpzA0ntdff93e1nH++edH/P24446LqKIKE3hp9kNnFrhY4ZT3dXzzzTcjhh/60ftHr2ms9fKu33/+85+ICqbBgwfbGdsQHkESAAAAAMShHU5Na+4YNWqUW6WhHkpOyJSoK6+80j2vneWbb745ovFvrBmmnnrqKffy4Ycfbpo3b+4765gqlII888wzdnY3L29/mlxz2WWXRTRSHjdunO9tNYxJw8ZEFTAdO3Y02UShj7dnk14rbxVPNAVId911l3u5cePGEdusKPD09uZ68MEHA8NL9QN7+OGH3cva1o844oiI23Tq1MkdUqZtWMPlgiqd9JzffvvtEWGnluv197//3T2v4HbgwIHuzHCxqCeWAiHvMEfv+8JZjoJX71DGIUOG2GbeSAxBEgAAAACE4B2+poDCGdaW6GxtXtrh1WxT3h33Sy+9tMCwLIU7Cq+6du1qe/+Idt69O+SiHXJvbxiFJR9++GGB/1cVVdddd50ZOnRogb8FBVnJdsUVV9i+RM6pqE477TRz7LHHupfvvPNO8/TTT0c0i1bFjIYyeauRevbs6RsGrlixImIdNVwwHRR03HHHHe5lVdtcfvnldqibd/ihtg1VqGm7carT1NdLIUn0UC01ytZj94YrCm28w+GcQOill14yV111lfvcqdfSPffcU2A91cDdG+BpWVrmF198ERH+aJ0V7qkX0bJly9zHeOONN9rZCr3U2+tvf/tbRG+nq6++2syPmsRA1XNqLK8wy5l9T49dgVr07IcazqaG+Y5//vOfBaqrEA5dpAAAAAAgBDXUVi8X7/Ax7QCffvrpRXr+brjhBvPLL7+44ZGqjrp06WL/L1WkKNhR75fNmze799FO8r///W9z5JFHRixr3333tTvqCp1EO87/+te/7LIaNGhgd+b1f3kfg8KGPffc070uenhcrlGVjYINNYhW0KBZ7NQXRz2pVCmjWb28VVennnqq6d69u8lGClT69OnjBn4KijRdvSp09Hj0+JYsWRIx9ExBikITVavF0rlzZ7uNOduIemzp8asySNubgqOFCxe6gaUTIj333HN2G4pF4ZqW87///c9eVkNvhYTa7rRNanvVenqDHNFj0WP0ex1VsafQ0wmodFKTcM1EqMeu9fQOZ9O2fP/999sZCr1+/fVXM3HixIjr5syZk/DrrnCuVq1apqQjSAIAAACAEFTpoz463p5Cp5xySpGnCteOv2bkev75583o0aPdfjAKdGKFOto579+/v51JLhYFTGrI/e6777rX+S1LU6urybACAAUFMmvWLJPLNBueXiOFFOrFI3o+nPNeGs6m5zJohq9Mu+aaa2x4ovDImWFPgYy3AbZ3OJtup9AzyN13321vq2FrzvamIW6xhrkplNEygyrGVB2n2QHVt0uhXdhtWCGet8dXdPXUK6+8YoMhhV5O7y4FoTpF22+//ezwtuh+S05vpOghm5oRL1FhejWVBARJAAAAAJDA7G3eIKkws7X57YgrMNBQIlVOaDYx9bxxKjg07Kpp06Z2x1tD6bST7UeztCkguOiii+yQJ1VeaDiXhuLpfgolmjRpYkMwVVPp/1alkhMkqcpj7ty5vhUtuUAzib322mtm8uTJNlDT49FzoMBIQZNmM9NwqOjKlWx13nnn2ddLjac/+eQTW1GkbUOvnUIZzTinfkh6PePN0ieqEOrWrZttxq0m3p9++qlbMVSxYkW7TPVCUk8l/b/Rw8Ri0XOr4ZIaYqehaNqGnWU6VW/qW3TiiSfa/1fVfPEau+uxaJiaKpM0nFRVe6rOU6Cmv9WsWdOup4Y0al2dXk3RvA3IUXSldgd1rAJyjFJmfUl46QtQR3mQG/Rl4j0qoS8cpuFEqunoknYMdq2ZY8bfcbipWL5M4svYsct0GDTXlKndwkyaNMn+CEtUsd/+v/3WmKjGlwWo90GzZulaI2SJYr/tAwHY/lGSsf3n5j5v9tbvAQAAAAAAIKsQJAEAAAAAACAUgiQAAAAAAACEQpAEAAAAAACAUAiSAAAAAAAAEApBEgAAAAAAAEJhXlUAAJAeFSoYc+ih8W8DAACArEWQBAAA0uPAA4359luebQAAgBzG0DYAAAAAAACEQpAEAAAAAACAUAiSAAAAAAAAEApBEgAAAAAAAEIhSAIAAAAAAEAoBEkAAAAAAAAgSAIAAAAAAEDyUJEEAAAAAACAUAiSAAAAAAAAEApBEgAAAAAAAEIhSAIAAAAAAEAoBEkAAAAAAAAIpWy4mwEAABTR4sXGtG8ffJu33jLmwAN5qgEAALIUQRIAAEiP7duNWbAg/m0AAACQtRjaBgAAAAAAgFAIkgAAAAAAABAKQRIAAAAAAABCIUgCAAAAAABAKARJAAAAAAAACIUgCQAAAAAAAARJAAAAAAAASJ6ySVwWAkyaNMn06tUr4efo448/NvXq1fP9+9y5c82YMWPMl19+aVatWmV2795t6tata5o1a2bat29vTjrpJFOqVKmE/s+ZM2eaN954w8yZM8esWbPGlClTxq5Dy5YtTYcOHczRRx+d0PK0TlOmTDETJkww8+bNM+vWrTOVKlWy69m6dWtz0UUXmSZNmiS0TAAAAAAAkH4ESWny/fffJ3V5O3fuNPfcc48ZNWpUgb8tW7bMnt555x3Tpk0bM3jwYFOnTp24y9y8ebO59dZbbegTbcmSJfY0duxYc/7555v+/fubqlWrxl2mwq2bbrrJfPXVVxHX79ixw2zcuNEsXLjQjBgxwnTr1s307t3blC9fPu4yAQAAAABAZhAkpcl3333nnj/44INDBTsSK1hRhY+qm7yBT4UKFcwhhxxiq4cWLVpkQyGZPn266dq1qw2cqlWr5vv/bN++3Vx11VXmm2++ca+rUqWKXdddu3bZwGfbtm32+okTJ5rffvvNvPDCC4HBz/r1683ll19uli9f7l5Xo0YNc+CBB5qtW7eaH374weTl5dnH8+KLL5rVq1ebhx56KNTzAgAAAAAA0o8gKQNB0p133mlatWpV6GUpwPGGSJ07d7bVPE6FkAKfl156yTz22GM2qFm6dKm54447zOOPP+67zCFDhrghkobCXX/99aZ79+6mYsWK9rpNmzbZ5b388sv2sobSDR061Nx+++2+y9TfnBBJQZcuX3zxxaZs2b82Ow2bGzRokHn33XftZVVQtWjRwnTp0qXQzw0AAAAAAEgdZm1LA1XmqNrGocqhoixr2LBh7uVLL720wDAzhT89evQwAwcOdK+bPHmymT17dsxlLl682IwcOdK93KdPH3Pttde6IZKomqlfv372eserr75qVqxYEXOZ06ZNM1OnTnUv33///XZdnRBJateubR5++GFzwQUXuNc98cQTbjUVAAAAAADILgRJaa5G2meffUz16tULvSz1KNqyZYs7TKxv376+t1UT61NOOcW9rOFjsahHkYavSePGjW0lkp/rrrvODndz+jS98sorMW83fPhw97z6NLVt29Z3mQrCatasac///vvvZvz48b63BQAAAAAAmUOQlOYgqSjVSM7sbw6FM5UrVw68/SWXXOKe/+STT9wQypGfn2/ef//9iPCpdGn/zUJ/69Spk3tZ91WPIy8Ng5sxY4Z7uWPHjoHrqMfQrl079/J7770XeHsAAAAAAJAZBElpDpKKMs39hg0bIpZ1wgknxL1P69atbQNup3fSzJkzC8wmpyqgRJbpvc0vv/xim2Z7ff75526Fk/otHX/88QktU0PwNKMbAAAAAADILgRJaaCwJhlBkgIbb/VPs2bN4t5H1T4NGzZ0L8+bN8933cqVK2cOOuiguMts1KhRRP+koGU2aNAg1FC+pk2bRlRJffvtt3HvAwAAAAAA0otZ21Js+/bt5scff4wY2vbVV1+ZN99808yaNcv8+uuvtmpHjaePOuooc/755/tW8Cxbtsw9X758eVOvXr1Q66AwRzO3iTOLWqxl1q9fP6IZth+tr267ZMkSe/mnn37yXaY3xApSq1YtU6lSJbN161Z3mWEqmQAAAAAAQPoQJKWYqoi8w7zuvvvuAsPLnOBEp3Hjxtnm1A888IDbgNqxZs0a97yCJy0vbEgTaxnRl+vUqRP6cWmZTpAUvUzvDHVaz7D0eJ1Z4KKXCQAAAAAAMo+hbSnmHealYWlOiFS1alU7NK1Vq1a2usdr+vTp5uKLL7b9h6J7JDl0/7D22GMP93x076FULNN7ubDLVMNuAAAAAACQXahISjFvc2ynQqdv377m7LPPtsPTHAsXLjQPPvignVlNVq5caXr27GlGjx7t3m7Hjh3u7b09iuLx/j/eZaRqmRrOV9RlepdRVKoIC1u9hczLy8uzfbK8l4F0bHdODzr9Gz0bZRje+2t5hdl2i/32n5cX94eHfczF7XEjrmK/7QMB2P5RkrH9J84Z8ZRJBEkpFt0v6PXXXy8wZE0OPvhg88wzz5h+/fqZN954ww2hRo4cabp06WIv79y507196dLhi8m8fY+if5gVdpnOTHCxlum9nKxlFoWqrrzLRnbTjsSff/4ZcV0i2xFQGJrVUp87pXbn/xUClf6/Hdqw8vLyze7/f3/NhplIkF5Stv8ymzaZveLcRhWpuzyziaJkKO7bPhCE7R8lGdt/4giSSoAXX3zRrF+/3vz888+2B1GsEMmhqpkBAwaYzz77zFYkycsvv+wGSd4wxHvULh5vKKOZ2bwKu0zvxpuOZQIAAAAAgMzjUE8a7LXXXuaII44we++9d6jhXX//+9/dywqgnJnWvEe3Exn65b1thQoVIv6WK8sEAAAAAACZx9C2LHTkkUcWGB633377mRo1arjXbd68OfTytmzZ4p73LiP6ciLL9N42epnVq1dP+jKLQsvyDu9Ddose1qjtidcP6Rjapu0sv1Rp+2/ZsokPhy2br35spU2ZsmXNnnvuWaihbcV++69WLcRNqhmz555pWR1kj2K/7QMB2P5RkrH9F+45c0YwZQrf0FkoevibMwta3bp13evWrVsXenlr1651z9eqVSvibxpuV5hlem+rBuJehV3PoGUWhYba8WM0t3j7Yvy1U89HFVJL25jTlF//FqZBv/f+Rdlui/X2H+Kx2MdbnB4zQivW2z4QB9s/SjK2/8QUZlKYZGNoWxaKHg5WpUoVt1m3Qw0pvQFREA2PczRq1Cjib/vvv797fsWKFaE2St3Gm4B6lxF92RmWF8+aNWtsRYDfMgEAAAAAQOYRJKXQ999/b4YMGWL69u1runfvHro6R4GO1z777GP/PfTQQyOOkmtWtzDD2rxhTpMmTSL+3qxZM/f81q1bzY8//hh3mUuXLo0IfZo2beq7zJ9++skuN54FCxa45/UYDznkkLj3AQAAAAAA6UWQlEIakvbCCy+Yt956y0yfPt188cUXoe73ySefuOerVq1qDj74YHt+jz32sGGSY8aMGXGXpRngnNnQNMSrVatWEX8/6KCDIobSzZw5M+4yP/30U/e8+oBEhz5HHXWUW46u//vzzz+Pu0zvY9Fj9PZZAgAAAAAA2YEgKYUOO+wwU7lyZffymDFj4t7nt99+MxMmTHAvn3vuuRFjRs8++2z3vG4Xr9rn9ddfd88ff/zxfzUx9VD1z+mnn+5eHjVqlMnPz/ddnv42evRo9/JZZ51VoJeI/o/WrVu7l0eOHBm3asr7mL2PEQAAAAAAZA+CpBRSiNS2bduISp4333wzcNayXr16ueFQhQoV7JA4rwsvvNBUqlTJnlePpIEDB/ouT8HVtGnT3MtdunSJebvOnTu7YdAPP/xghg0b5rvMRx55xCxatMieV8B1xRVXxLzdZZdd5p7/6KOPzLhx43yXOWDAALN+/Xr3OevYsaPvbQEAOUxDn9WLL+jkGR4NAACA7EOQlGI33nijHZ7m6Nevn3n88cdtFY7Xl19+aS699FLz9ddfu9f17t3b7LfffhG306xrV199tXtZAU2fPn0i+i+pf9FTTz1l+vfv71530kkn2VMs6pvUoUMH97LWb9CgQeaPP/5wr9P5++67zy7Xcckll5gDDzww5jJPO+00c+yxx7qX77zzTvP0009HNBJXEHbTTTdFVCP17NnT7LXXXjGXCQAAAAAAMqvU7myYO66YU5+ia665JiJEUbWRAhz9q2bYGtLmpUokNemOJS8vz1x77bVm6tSp7nXlypWzvYrKly9vK4a8IVCDBg1sdVJQQKNqqK5du5r58+e716nyyel/pEol7zC65s2bm1dffdVUrFjRd5mrVq2ylUneWeMUqqkv044dO+wyd+7c6f7t1FNPNU888UTEUL5EaXlz586NuO7www+3zw9yg7bv33//PaIPF1NAI9UUwJ9zzjlm15o5Zvwdh5uK5cskvowdu0yHQXNNmdotzKRJkwI/H/2w/aOkYttHScb2j5KM7T8393mpSEoD9QtSr6IDDjjAvU6h0jfffGMbcHtDJDWZvvvuu31DJNFO9WOPPWYuvvhid0iaNiaFQLNnz44IkVq2bGlee+21uFU+auT90ksv2Uoih4KjOXPm2JM3RFLgo9vG20mqW7euGTFihDnyyCPd67RuWketqzdE0nC2Rx99tEghEgAAAAAASK2/ptZCyjVr1sxMnDjRTJkyxXzwwQc2QdTQLiWwGq62//772xBHzbXDDO1S5dG9995rOnXqZMaPH2+rnlQBpEof3V+J5HnnnWfOPPPM0OGMqoWefPJJO3ObhpvNmjXLrqNmXtM6KpTSELg2bdqEftx77723DbImT55s3n33Xfdxa50UNGmGNz2GFi1ahF4mAAAAAADIDIKkNCpTpoyd5UynZFFgpFMyHXfccfaULKqaUqClEwAAAAAAyF2MIwIAAAAAAEAoBEkAAAAAAAAIhSAJAAAAAAAAoRAkAQAAAAAAIBSCJAAAAAAAAIRCkAQAAAAAAACCJAAAAAAAACRP2SQuCwAAwN/PPxvTu3fwM/TQQ8bsuy/PIgAAQJYiSAIAAOmxaZMxY8cG32bAAF4NAACALEaPJAAAAAAAAIRCkAQAAAAAAIBQCJIAAAAAAAAQCkESAAAAAAAACJIAAAAAAACQPFQkAQAAAAAAIBSCJAAAAAAAAIRCkAQAAAAAAIBQCJIAAAAAAAAQCkESAAAAAAAAQiFIAgAAAAAAAEESAAAAAAAAkoeKJAAAAAAAAIRCkAQAAAAAAIBQCJIAAAAAAAAQCkESAAAAAAAAQiFIAgAAAAAAQCgESQAAAAAAACBIAgAAAAAAQPJQkQQAAAAAAIBQCJIAAAAAAAAQCkESAAAAAAAAQiFIAgAAAAAAQCgESQAAAAAAAAiFIAkAAAAAAAAESQAAAAAAAEgeKpIAAAAAAAAQCkESAAAAAAAAQiFIAgAAAAAAQChlw90MAACgiA44wJj58+PfBgAAAFmLIAkAAKRHxYrGNGvGsw0AAJDDGNoGAAAAAAAAgiQAAAAAAAAkDxVJAAAAAAAACIUgCQAAAAAAAKEQJAEAAAAAACAUgiQAAAAAAACEQpAEAAAAAACAUAiSAAAAAAAAQJAEAAAAAACA5KEiCQAAAAAAAKEQJAEAAAAAACCUsuFuBgAAUESrVxvzxBPBt+nZ05g6dXiqAQAAshRBEgAASI81a4y5++7g21x8MUESAABAFmNoGwAAAAAAAEIhSAIAAAAAAABBEgAAAAAAAJKHiiQAAAAAAACEQpAEAAAAAACAUAiSAAAAAAAAEApBEgAAAAAAAEIhSAIAAAAAAEAoBEkAAAAAAAAgSAIAAAAAAEDyUJEEAAAAAACAUAiSAAAAAAAAEApBEgAAAAAAAEIhSAIAAAAAAEAoBEkAAAAAAAAIhSAJAAAAAAAABEkAAAAAAABIHiqSAAAAAAAAEApBEgAAAAAAAEIhSAIAAAAAAEAoBEkAAAAAAAAIhSAJAAAAAAAAoRAkAQAAAAAAgCAJAAAAAAAAyUNFEgAAAAAAAEIhSAIAAAAAAEAoBEkAAAAAAAAIpWy4myHVbr/9djNu3Dh7fvDgwebCCy8Mdb+5c+eaMWPGmC+//NKsWrXK7N6929StW9c0a9bMtG/f3px00kmmVKlSCa3LzJkzzRtvvGHmzJlj1qxZY8qUKWPq1atnWrZsaTp06GCOPvrohJandZoyZYqZMGGCmTdvnlm3bp2pVKmSXc/WrVubiy66yDRp0iShZQIAAAAAgPQjSMoCH3/8sRsihbVz505zzz33mFGjRhX427Jly+zpnXfeMW3atLHBVJ06deIuc/PmzebWW2+1oU+0JUuW2NPYsWPN+eefb/r372+qVq0ad5kKt2666Sbz1VdfRVy/Y8cOs3HjRrNw4UIzYsQI061bN9O7d29Tvnz5uMsEAAAAAACZQZCUYX/88Ye58847E67w6dWrV0TgU6FCBXPIIYfY6qFFixbZUEimT59uunbtagOnatWq+S5z+/bt5qqrrjLffPONe12VKlXMwQcfbHbt2mUDn23bttnrJ06caH777TfzwgsvBAY/69evN5dffrlZvny5e12NGjXMgQceaLZu3Wp++OEHk5eXZx/Piy++aFavXm0eeuihhJ4LAEAOadDAmNGj498GAAAAWYsgKcMGDRpkq3YSoQDHGyJ17tzZVvM4FUIKfF566SXz2GOP2aBm6dKl5o477jCPP/647zKHDBnihkgaCnf99deb7t27m4oVK9rrNm3aZJf38ssv28saSjd06FA7JM+P/uaESAq6dPniiy82Zcv+tdlp2Jwe/7vvvmsvq4KqRYsWpkuXLgk9HwCAHFG9ujEXX5zptQAAAEAR0Gw7x4a0qcpn2LBh7uVLL720wDAzhT89evQwAwcOdK+bPHmymT17dsxlLl682IwcOdK93KdPH3Pttde6IZKomqlfv372eserr75qVqxYEXOZ06ZNM1OnTnUv33///XZdnRBJateubR5++GFzwQUXuNc98cQTbjUVAAAAAADILgRJGaIKH2dIW7ly5Wzz6TDUo2jLli3uMLG+ffv63lZNrE855RT3soaPxaIeRRq+Jo0bN7aVSH6uu+46O9zN6dP0yiuvxLzd8OHD3fPq09S2bVvfZSoIq1mzpj3/+++/m/Hjx/veFgAAAAAAZA5BUhYMabvmmmvMXnvtFep+kyZNcs8rnKlcuXLg7S+55BL3/CeffOKGUI78/Hzz/vvvR4RPpUv7bxb6W6dOndzLuq96HEWHZDNmzHAvd+zYMXAd9RjatWvnXn7vvfcCbw8AAAAAADKDICkDNOTLqbpRdY+GoYWxYcMG891337mXTzjhhLj3ad26tW3A7fROmjlzZsTfv//+e1sFlMgyvbf55ZdfbNNsr88//9ytcFK/peOPPz6hZWoInmZ0AwAAAAAA2YUgKYND2hTwDB48OPSU9wpsvNU/zZo1i3sfVfs0bNjQvTxv3rwCQZJDQ+wOOuiguMts1KhRRP+koGU2aNDAVFdz1TiaNm0aUSX17bffxr0PAAAAAABIL4KkNLv33nvtNPdy9dVXm+bNm4e+77Jly9zzCp/q1asX6n4KcxzOLGqxllm/fv2IZth+VGWk2zp++ukn32V6Q6wgtWrViugTFb1MAAAAAACQeQRJafThhx+at956y54/4IADbOPqRKxZsyZixjMFOmFDmljLiL5cp06d0OsStEwnKHPWMyyn4XasZQIAAAAAgMyLX36CpFDPn7vuusttWJ3IkDZvjyRH1apVQ99vjz32iFiPVC/Te7mwy9QQwGRRv6awoRsyLy8vzw5v9F4G0rHdOUOH9W/0JAJheO+v5RVm22X7R0nFto+SjO0fJRnbf+KcfsSZRJCUxiFtTpVNt27dzBFHHJHwMnbs2OGe9/YoiscbWHmXkaplbt++vcjL9C6jqBSWOQ3Hkf0UIv35558R1wXNJAgkgyYj0A+ZUrvz/wqBSv9fmBlWXl6+2f3/769JDBL5/HOw/aOkYttHScb2j5KM7T83gyT2ztLgf//7n5kwYYI9v//++5sbb7yxUMvZuXNnoXasvX2Poo+QF3aZ3mAmepney8laJgAAAAAAyDyCpBRTNUz//v3teQ2vuu+++wp1lDo6aPEO/YnHG8poZrZkLNObgqZjmQAAAAAAIPMY2pbGIW2XX365Ofroowu9LG8AlcjQL+9tK1SokJPLLIoaNWqEmo0O2SG6Gq169eq8fkjL0DZ9TuSXKm3/LVs28eGwZfPVj620KVO2rNlzzz0LddCg2G//GzeaUpMnB95k9xln6IGnbZWQHYr9tg8EYPtHScb2X7jnbOXKlSaT+IZOoSlTppiJEyfa8/vuu6/p3bt3kQMRx+bNm0Pfb8uWLTGXUZRlem8bvUz9+Ev2MotCFVL8GM0t3iGRf+3U81GF1NI25jTl17+FadDvvX9Rtttivf3/9psxl14afJv58zWNZ7rWCFmkWG/7QBxs/yjJ2P4TU5hJYZKNoW0pHNI2YMAAd6dClUmVK1cu0jLr1q3rnl+3bl3o+61du9Y9X6tWrYi/1alTp1DL9N62du3aSVnPoGUCAAAAAIDM41BPiowaNcod0lapUiXz7LPP2lOYsOfFF18077zzjnt5yJAhNgBq2LChe51mtdJ9ooOhWH7++Wf3fKNGjSL+pubfjhUrVth0M96ReN3GW0rnXUb05eXLl5sw9FxpaInfMgEAAAAAQOYRJKXIjh07IkKf6dOnh77vwoUL7cnhBCyHHnqoDXmcUrbvvvvOnHjiiXGHtXnDnCZNmkT8vVmzZu75rVu3mh9//NE0btw4cJlLly6NCH2aNm3qu8yffvrJLldhWpAFCxa45/UYDznkkMDbAwAAAACA9GNoWw7ZY489bJjkmDFjRtz7fPbZZ+5saOoV1KpVq4i/H3TQQaampxfFzJkz4y7z008/dc+roWx06HPUUUe5fQ30f3/++edxl+l9LHqM3j5LAAAAAAAgOxAkpcj1119vfvjhh9Cn+vXru/cdPHhwxN8aNGjg/u3ss892z0+YMMFW+wR5/fXX3fPHH3+8qVatWsTfVf1z+umnRwzJy8/P912e/jZ69Gj38llnnVVgKJz+j9atW7uXR44cGbdqSo8l1mMEgFyhatH8/N02QFfVZjJO2dBMEQAAAMi5oW2///67rXyBMRdeeKF54oknbICkHkkDBw60wVMsY8aMMdOmTXMvd+nSJebtOnfubMMh7bAouBo2bJgNwmJ55JFHzKJFi9zu+ldccUXM21122WXucL6PPvrIjBs3zq57LGpKvn79enteDck7duzISw0g52zfudvM/2mLKfXrPNO+ffuIGUjC0uewdxrc9957z5QrVy7JawoAAAAU8yBJfYBOOukk+8P81FNPNeXLlzcllZprX3311eaxxx6zlxXQqB/THXfc4Q5R01Hsl156yTz66KPu/fT86RSL+iZ16NDBLksef/xx88cff9gwqWrVqvY6XdbyXn75Zfd+l1xyiTnwwANjLvO0004zxx57rDus7c4777QNtbt162YqVKhgr1MQdt9995l3333XvV/Pnj3NXnvtVeTnCQAypVG1zWb32m/MrjgTF/gptfuvqtDdex6W5DUDAAAASkiQpKOzqmrRScHGOeecY9q1a2d78ZREPXr0MPPmzTNTp061l99++23z/vvv215FCtlUMaTgx6GhcZr5LUi/fv1sg+/58+fby8OHD7dVSk7/I1UqeYfRNW/e3Nx2222By3zwwQdtZZJmjdNr+NBDD9mZ69SXSeGXlrlz50739goJu3fvXshnBQCyx6s3NzeVK5QpVEXSlq07zOUPf5eS9QIAAABKVI8k/cDetGmTDTguv/xyc8YZZ9jqmbBTzBcXamStiqSLL77Y7U+kQEYh0OzZsyNCpJYtW5rXXnstbpWPGnmrikmVRA4FR3PmzLEnb4ikwEe3rVixYuAy69ata0aMGGGOPPJI9zqtm9ZR6+oNkTScTRVPhRkKAgDZpmK50qZi+TKFOlUox+cgAAAAsldOVCQ5nNDEaT6qShf189HpiCOOsMOzVK0U3VC6OFLl0b333ms6depkxo8fb2dnW7Vqla30UWh0+OGHm/POO8+ceeaZocMZVXs9+eSTduY2Nb+eNWuWHX6mxrEaUqdQSs9xmzZtQq/n3nvvbYOsyZMn2yFsc+fOtcvUOiloUlWZHkOLFi2K8GwAAAAAAIB0yKkgyeGdJcwJlb755ht7Us+dU045xQ5907/ONPTZ7sMPPyzU/RQY6ZRMxx13nD0l8/VSoKUTAAAAAADIXTmRsjRu3NgsXbo0ZpAUXaWkihxVv+hUvXp1c+6559om3ckOWwAAAAAAAEqanGjEoCFRaih93XXX2UbNCo2ckzdQck7O3zZs2GCHVWl2sbPPPts89dRTZuXKlRl9LAAAAAAAALkqJ4Ik0TTzCpImTpxo3nvvPdOrVy/TtGnT0KHSsmXLzCOPPGIbdF9xxRVmzJgxEU2pAQAAAAAAUEyCJK/999/f9OjRwzaZ1hC2Pn36mGbNmoUKlfLz820T6bvuusuccMIJ5oYbbjD/+9//Iu4DAAAAAACAYhIkee27777mH//4h3njjTdsINS3b187g5tEB0vRVUpOPyVVOp1++ulm5MiRNmgCAAAAAABAMQySvOrXr2+uuuoqM2rUKDN16lTTu3dvU6lSpQINuWMNfVPvpLvvvtt07NiRPkoAAAAAAAC5OmtbIlRl9Mknn5hJkyaZjz76yGzbti0iRPKGSd5/nb8tWLDAdO3a1fZQ2nPPPTPyGAAAAAAAALJR2eISHk2bNs0Nj/788097fXTfI29oFItToaTqpP/+97+2QgkAAAAAAAA5HiTt3LnTTJ8+3YZHH374odmyZYu9PrrRdjTn7/vtt5/59ddf7XK8t3PCpAkTJpjbbrvNDo0DAAAAAABAjgVJeXl55tNPP7XhkRprb968OaHwqHr16qZt27bmwgsvNIcddpjZsGGDbbD91FNPme3bt0fcR0Pi5syZY4477riUPy4AAAAAAIBckBNBktPzSJVHmzZtChUeObcpXbq0OeGEE2x4pJnZypcv7/69Ro0apkePHuaMM84wV1xxhfn9998j7v/jjz8SJAEAAAAAAORSkHTNNde4Q87ChEfSsGFDGx5dcMEFpm7duoHLP+CAA8w///lPM3jw4Ijl/vHHH0l7DACA5NNnfnRFaWGoCjU/P18LTMp6AQAAAMVVTgRJYcOjypUrm3POOccGSEcddVRCyz7mmGMKXFemTJlCrikAIB0UIulzv6h27dpl5s2bZxpV22Ly8wmTAAAAgGIRJMUKkBQuKQS66KKLzFlnnVXo5tgVKlQocJ2GvgEAst+uNXOKdH+FR7t3/DVpAwAAAIBiFCQ51Uf77LOPHbbWoUMHs++++xZ5uU5/JGf5+rdRo0ZFXi4AID1ev6W5qViudKHuu2FLnjmq1xdJXycAAACguMmZIEnBTsWKFW3DbFUfJXs2NQ2L69Wrl6lXr57tqbT33nub/fbbL6n/BwAgdRQiVSxfuCHJFXfkJ319AAAAgOIoJ4KkI444wvY9Ovfcc80ee+yRkv/j0EMPtScAAAAAAADkcJA0atSoTK8CAAAAAABAiZcTQVIsO3fuNLNmzQoc4jZ8+HBTpUoVc+aZZ5pq1aqldf0AAECU2rWN6d8//m0AAACQtXIuSNqxY4d56aWXzPPPP2+2bNliZs+ebcqXLx/ztm+88YZZtGiRGTx4sLnsssvMdddd53tbAACQYnXqGDNgAE8zAABADivc9DYZsmLFCtOpUyfz8MMPm40bN5pdu3aZxYsXx7xtfn6+WbZsmT2vwOnZZ5+1Tbp//fXXNK81AAAAAABA8ZAzQdK6detM165dzQ8//GBncHPociw///yzrV6SUqVK2fuoOqlbt242hAIAAAAAAEAxDZLuueces3LlSjcYihckLVmyJOKyc5/ly5ebIUOGpHRdAQAAAAAAiqOcCJJUSfTee+9FBEhOlZFfkKRhcOKtXnLu8+abb7qhFAAAAAAAAIpRkPT2229HXFYYpNPpp59u/vGPf8S8T5cuXcy7775r/v73vxf4m+47YcKElK0vAAAAAABAcZQTs7bNmTMnIgRSZdE///lP06tXr8D7NW7c2AwYMMA0aNDA/Oc//4moaPrqq69Sus4AAAAAAADFTU5UJC1dujQiBKpZs6a59tprQ99fDbbraMphz/C26B5KAAAAAAAAKAZB0h9//BFRjdSkSRNTrly50PcvW7asvY+3XxIztwEAAAAAABTDICk/Pz/icuXKlRNeRvny5SMu5+XlFXm9AAAAAAAASpKcCJL23HPPiGFpmsUtUd99913E8Ljq1asndR0BAAAAAACKu5wIkurVqxcxLG3ZsmVm5syZoe///vvvm5UrV9rzznLq1q2bgjUFAAAAAAAovnJi1rZWrVqZb775JqIq6ZZbbjFPP/20adasWeB9P/nkE3PHHXdEVCPp/DHHHJPy9QYAAB7bthkTb7KLAw4wpmJFnjYAAIAslRNB0qmnnmqeffbZiCBo7dq15pJLLjFt2rQxxx9/vGnYsKGpUqWK2blzp22kvXjxYjNt2jQzd+5ct0m312mnnZaBRwIAQAmmEKl58+DbzJ9vTJyDRAAAAMicnAiSjjzySFtBNGvWLHvZCYbUMPvjjz+2Jz/eEMk537JlSyqSAAAAAAAAimOPJLn99ttNhQoV7HknGHKGuQWdoiuRNHubhroBAAAAAACgmAZJhx56qBk0aFCBYEiXg04OhUqlS5c29913n2ker6weAAAAAAAAuRskSdu2bc1zzz1natSoETGLWzy6re7zzDPPmPPOOy+l6wgAAAAAAFBc5VSQJGqsPWnSJNOzZ083UAo6Va9e3d5W91FjbgAAAAAAABTjZtvRFCDdcMMN5vrrrzfff/+9mT17tlm9erWdrU0UHtWpU8c21W7atGmB4XAAAAAAAAAoIUGSQwGRgiKdAAAAAAAAkFo5N7QNAAAAAAAAmUGQBAAAAAAAgFAIkgAAAAAAAFA8eyStWrXKvPvuu+brr782v/76q9m8ebPZuXOnnaEt0f5KU6ZMSdl6AgAAAAAAFDc5FSS98MIL5tFHHzXbt2+3lxMNj7yYyQ0AAAAAAKCYBkkKkR544IGkBEJFCaAAAAAAAABKqrK5MpxNlUhUEQEAAAAAAGROTjTbfuONN8y2bdvcy1QUAQAAAAAApF9OVCR9/PHHMUMk53yFChVM1apVTdmyZU3p0jmRjQEAAAAAAOScnAiSfv75Z3dYm/5VgFS9enXTu3dvc/rpp5u99tor06sIAAAAAABQ7OVEkLR582b3vEIkhUnPPPOMOfzwwzO6XgAAAAAAACVJTowDq127tnteIdIRRxxBiAQAAAAAAJBmOREkNW7cOKI3Up06dTK6PgAAAAAAACVRTgRJ5557rntegdLKlSszuj4AAAAAAAAlUU4ESWeffbbZZ5993MvfffedWbJkSUbXCQAAAAAAoKTJiSCpYsWKZsiQIbY/kk75+fmmX79+Ztu2bZleNQAAAAAAgBIjJ4IkOeaYY8zgwYNNmTJlbJj0zTffmAsvvNBMnDjRrF69OtOrBwAAAAAAUOyVNTng2Wefdc+3atXKzJgxw4ZJS5cuNX379rXXly1b1lStWtVUqFDBlC4dPx/T/adMmZLS9QYAAAAAAChOciJIGjp0qA1+YnFmc9u5c6dZv3596GX6LQ8AAAAAAAA5HCRFh0bO+cKGQd7lAAAAAAAAoBgGSVQRAQAAAAAAZE7ONNsGAAAAAABAZuVERdI+++yT6VUAAABFVa2aMR07xr8NAAAAslZOBEkffvhhplcBAAAU1b77GjNmDM8jAABADmNoGwAAAAAAAEIhSAIAAAAAAABBEgAAAAAAAEpYj6Qgu3fvNgsXLjRLly41mzZtsqd//OMf7t/z8vJM2bI5/zABAAAAAAAyLmcTlqlTp5rXX3/dfPHFF2bbtm0Rf/MGSR06dDAtWrQwPXv2NHvvvXcG1hQAAAAAAKB4yLkg6ccffzR9+vQx3333nVuR5FWqVCn3/NatW83ixYvt6e233za33nqr+fvf/572dQYAAAAAACgOcqrZtqqPLrzwQhsiKUDSScGRc4q2ZMkSN2hSqHT33XebRx55JANrDgAAAAAAkPtyJkhavny5uf76620gJH7hkZcqkRy6rUKlp556ykyaNCnl6wsAAAAAAFDc5EyQNGjQILNx48YC4ZFTmRQvSPKGSVrW9u3bU7q+AAAAAAAAxU1OBEnffvutba7thEhOeLTvvvuaW265xTz99NMxw6QKFSqYMmXKFLh+7dq1VCUBAAAAAAAUxyBpypQp7nmnL1Lr1q3NhAkTTPfu3c3JJ58c834aCqdhbAceeGCBoEnBFAAAAAAAAIpZkPTZZ59FXC5btqwZMmSIqVixYtz77rfffrYvUrly5SKGt6nKCQAAAAAAAMUsSPrtt9/cAEj/tmjRwtStWzf0/evXr2/v461KWrduXYrWFgAAxKSDOBqmHnTiQA8AAEBWy4kgaf369RGXa9eunfAy9tprr4jLeXl5RV4vAAAAAACAkiQngiRnWJpjzZo1CS/jxx9/jLhco0aNIq8XAAAAAABASZITQVKtWrXsv87wtjlz5pjVq1eHvv9XX31lFi5c6N7fu0wAAAAAAACEUzYXnqjDDz/cLFu2zAZBzrC022+/3Tz55JOmfPnygfddvny5ufnmmyOu03KaN29u0k0h1ieffGJnm/vmm2/M2rVrTenSpU29evVMs2bNzPnnn2/atGljrwtr7ty5ZsyYMebLL780q1atsv+H+kdpee3btzcnnXSS+7yFNXPmTPPGG2/YwE7VX2XKlLHr2LJlS9OhQwdz9NFHJ/y4NfOeHve8efNsf6pKlSrZ9dTsexdddJFp0qRJQssEAAAAAADplxNB0mmnnWZDCHGqimbMmGEuvPBC07Vr1wIhxM8//2xWrlxpPv74YzN69GizZcuWAmHKqaeemtbH8Msvv5i+ffvawCfakiVL7EmP8YgjjjCDBw82BxxwQODydu7cae655x4zatSoAn9T6KbTO++8Y4MpLa9OnTpx13Hz5s3m1ltvtaGP3zqOHTvWBl79+/c3VatWjbtMhVs33XSTrQrz2rFjh9m4caOtFBsxYoTp1q2b6d27d9xgEAAAAAAAZE5OBElnnHGG2X///c1PP/0UESYtXrzY3HXXXRG31fVnnnlmxOXoEGmfffaxAUu6KNS6/PLLbZjkqFy5sjnkkENs/6elS5fa6iRRpVKnTp3MyJEjzUEHHRRzeXpMvXr1igh8KlSoYJen6qFFixbZUEimT59uwzYFTtWqVfNdx+3bt5urrrrK/v+OKlWqmIMPPtjs2rXLBj7btm2z10+cONHOpPfCCy8EBj9qkq7Hraowb2+qAw880GzdutX88MMPtrpMj+fFF1+0wxUfeuihkM8qAAAAAABIt5zokaRw5N///ndEIOScVwjh9D1yONdFh0jOZQ2Li27gnSr5+fl2aJ0TIun/veWWW8xnn31mwyJV4yjseeSRR9wG4AqBevToYat2YlGA4w2ROnfubD799FM7xE3L1HlVAZUt+1dOqKDqjjvuCFzPIUOGuCGSnqMbbrjBVn1peVrutGnTTJcuXdzbq7Jq6NChgcvU8+yESAq6BgwYYNft1VdfNePGjTNTp041bdu2dW+vCqqXX3457nMKAAAAAAAyIyeCJFEFkcIQb2ikwMM5efldL927dzenn366SZf//e9/Zvbs2e5lDUe7+uqrbbDiXd+zzz7bPP30025/pBUrVtjKn1hVPsOGDXMvX3rppQWGmVWsWNEGUQMHDnSvmzx5csR6eKmyS4GRo0+fPubaa6+1y3Gomqlfv372eocCIa1nLAqeFBQ57r//fruuTrgltWvXNg8//LC54IIL3OueeOIJt5oKAAAAAABkl5wJkkTDpB544AHbqDm6CikoPNJtVdWkKpvoxtuppmoeb9NwNav206JFC3PyySdHhD/R1KNIPZ9EFUzqu+RHTaxPOeUU97KGj8WiqigNX5PGjRvbsM3PddddZ4e7OX2aXnnllZi3Gz58eEQI6K08iqYgrGbNmvb877//bsaPH+97WwAAAAAAkDk5FSRJu3btzFtvvWX7CKk/j3cYW6yTAiQ169YsZD179kzruur/V7Npp8ro3HPPjXsfb18kpyeU16RJk9zzCmfUaynIJZdc4p7XjHFOCOUdevf+++9HhE9Bs8bpb3ruHbpvdKi3adMmOyzO0bFjx8B11GPQ6+p47733Am8PAAAAAAAyIyeabUfbd9997bAtVeNoNjAN2fr111/tLGBq3rzHHnvY6eqbN29ujjvuOFOrVq2MrKeqoxR6qbG0ho+pyXc8CmG8za69NmzYYL777jv38gknnBB3ea1bt7ZhmiqO1Cx75syZEUP7vv/+e1sFlMgyvbdR7yc1zfbOnPf555+7FU56Do4//vhQy3QqpvR66rWsXr163PsBAAAAAID0yckgyaHASEPBvMPBspGG4h122GFxb6fm2uot5Dj00EMj/q7Axlv906xZs7jLVLVPw4YNbcNtmTdvXoEgyaFG4H4zxXk1atTI9k9yZnHTMr1BkneZDRo0CBUINW3aNKJK6ttvvw0VQAEAAAAAgPTJuaFtxZVCJM1Mt3LlSncIWdeuXSNus2zZMve8hvWp6ioMhTkOZxa1WMusX79+RDNsP6oy0m39huB5l6kQKwxVjSlw81smAAAAAADIvJyuSMplqrrRMDzNejZ9+nTb8Nob8qgB9QEHHBBxnzVr1kTMeBarsXgs3qF93mVEX65Tp07o9dcylyxZEnOZq1evjljPsNRw25kFLnqZAAAAAAAg8wiSMmTw4MHm5ZdfLnC9qozuuOMOc9ZZZxX4m3okOapWrZrQEECHeg+lepney4VdprdXVFGpX1PY0A2Zp4BVQav3MhC0vThDfp1JFgrDe7/CLidZy7B32/3XeT2+YvUeyMuL+8PDPt7i9JgRCp/9KMnY/lGSsf0nzulHnEk5ESR5++cki4KFBQsWmExRk+pY9txzT1vRo/5D6kMUPfzNEf23IBoGF2sZqVrm9u3bi7xM7zKKSmGZGo4jNyhE+vPPPyOuC5pJECWbPiv1A6TU7r+qPPNK/18ImYi/wpq/gp+8vJ0mL293RpahECk/f5ddit4LCuZ37txpiosymzaZveLcRgcSdnkmgUDJwGc/SjK2f5RkbP+5GSTlxN6Zc2Q32adMWrt2rW1QrVnVDj74YHdHWbOy3XvvvaZ9+/bu0DGHd2cikR1rb9+j6CPbhV2mN5iJXqb3crKWCQAAAAAAMi8nKpIkmUOTMh0iyWuvvRYRnKgn0OOPP25GjhzpNqy+8sorzVtvvWWrlMR7e+/Qn3i8oYxmZvMq7DK9KWg6lgkAAAAAADIvZ4KkZARG2dQnJ3qolZpS33333XaGtf/85z/2ulWrVplhw4bZ2dyih4klMvTLe9sKFSpE/C1XllkUNWrUCDUbHbJDdDVa9erVef0QOLRN7+/8UqXtv2XLFm4Y618fEX99R5QtW65Q21wylqHvrdKl8+1SVNGp7d/bPy7nVasW4ibVNM47LauD7MFnP0oytn+UZGz/hXvOnNneMyWn9q7DVhI5gZHzr7cRa7b7xz/+YT744AMzd+5ce/nNN9+0zbe1Q6FAxLF58+bQy9yyZYt73ruM6MuJLNN72+hlascn2cssamhHkJRbvEMi/woHcuqjCmmkbcP7mV/YAwbe+xV2OclYxl/3/SuP0v2L3fYf4rHYx1ucHjNC47MfJRnbP0oytv/EZEOukRO/1I455phQT6aGRqmqRcGJhop5G/bqB/mZZ54Zcza0bKP+SE6Q9Mcff9hhbo0bNzZ169Z1b7Nu3bqE+jE5atWqFfG3OnXqFGqZ3tuqmsqrsOsZtEwAAAAAAJB5OREkjRgxolD3W7x4sXnooYfMhx9+aIOmyZMnm8MOO8xcffXVJpvtt99+BWYdk4YNG7rXKSRTQBQdDMXy888/u+cbNWoU8bf999/fPb9ixQr7PMU7iq7beEvpvMuIvrx8+XIThoI/DVHxWyYAAAAAAMi8nJi1rbAOPPBA88QTT5hzzjnHbfw8dOhQ8/HHH6fl/1+6dKkZMmSIuf76603Hjh3N1q1bQ91vx44dBftFGGMOPfTQiJBHM7zFo+osb5ijmeK8mjVr5p7X+v3444+hHpc39GnatKnvMn/66adQj3vBggXueT3GQw45JO59AAAAAABAehXrIMnRr18/27xZAYWqadRzyNs3KFX0f7zwwgu259G8efPMzJkzQ91Pt/XOXrb33nvb82q4qjDJMWPGjLjL+uyzz9zZ0NQrqFWrVhF/P+igg0zNmjXdy2HW8dNPP3XPa0a56NDnqKOOcnt66P/+/PPP4y7T+1j0GL19lgAAAAAAQHYoEUGShn9pSJvTlGr9+vXmjTfeSPn/q+ofb9PoV199Ne59NGTNu27HHnusqVKlinv57LPPds9PmDAhbrXP66+/7p4//vjj3eomh8K1008/3b08atQoW7nlR38bPXq0e1k9p6KHwun/aN26tXt55MiRcQM3PZZYjxEAAAAAAGSPEhEkyV577WX/dUKPKVOmpPz/VDXRRRdd5F6ePn26mThxYuA0frfddpvtF+Sdxc3rwgsvNJUqVbLn1SNp4MCBvssbM2aMmTZtmnu5S5cuMW/XuXNn93n54YcfzLBhw3yX+cgjj5hFixa53fWvuOKKmLe77LLL3PMfffSRGTdunO8yBwwYYMM9qVy5sh0GCAAAAAAAsk+JCZLU18cJS1SZpMAkHXr27Bkxi9ntt99unn766QKVRPPnzzddu3Y177//vnvdxRdfHFHZ41RXeZuFK6Dp06dPxIxn6l/01FNPmf79+7vXnXTSSfbkVznVoUMH9/Ljjz9uBg0aZGeMc+j8fffdZ5fruOSSS2wfqlhOO+00W03luPPOO+3j1qx6DgVhN910U0Q1kp4vJ/QDAAAAAADZJSdmbSsqVQFpBjfvECwNIUsH9TV65plnbDXQxo0bzc6dO+1Mck8++aTtLVS+fHk7A5p3FjTRcDNV6sTSo0cP20dp6tSp9vLbb79tAyhneaoY8oZADRo0sE2/4/WRWrhwoQ20ZPjw4XYIm9P/SMGbN/xq3ry5rZ4K8uCDD9rKJM0ap2orPe5nn33W9mVSQ3EtU8+H49RTTzXdu3cPXCYAAAAAAMicnAiSfvnll1C3U6WRevio6kVB0erVq80nn3xiq3ai+/jUrl3bpIsqfsaOHWtuueUWM2fOHHudQhnnvJeGdikouuaaawqss0ONrB977DE7rE3L1eNWIOOEQF4tW7a0w9HiVfko8HrppZdM3759zYcffhi4jgp8FBJVrFgxcJmqxBoxYoTp3bu3mT17tr1OAZdz3kvD2VRBpeFyAAAAAAAgO+VEkKRhUn6hShgKWrzD2nR+//33N+m033772UbWCrbeeecdG9Ao6FIApIbcqtI54YQTbA+kMEO7VHl07733mk6dOpnx48fb2dlWrVplK310/8MPP9ycd9555swzzwwdzlStWtVWSmnmNg03mzVrlh1+ppnXNKROoZSGwLVp0yb049aMc6+99pqZPHmyeffdd83cuXPtMrVOCpo0w5seQ4sWLUIvEwCQoypU0NSc8W8DAACArJUTQZI4M64VhoIjb5gkClkyIahXUWEoMNIpmY477jh7ShY97wq0dAIAlGDqq/ftt5leCwAAAJSEIKkoFUne++vf+vXrm7Zt2yZpzQAAAAAAAEqGEtWQRlVJ6uvz6KOPxu3vAwAAAAAAgBwNkhQCFfV0zDHH2H5Ch8brzwAAAAAAAIDcHNqmBs+FUa5cOdvIet9997VNnRs3bpz0dQMAAAAAACgpciJIGjx4cKZXAQAAAAAAoMTLmaFtAAAAAAAAyCyCJAAAAAAAABAkAQAAAAAAIHmoSAIAAAAAAEDxabb9t7/9Le3/Z6lSpcyUKVPS/v8CAAAAAABkq5wIklauXGmDnd27d6ft/9T/BwAAAAAAgBwLktId7qQzsAIAAAAAAMgVORUkAQCAHLZ4sTHt2wff5q23jDnwwHStEQAAAIprkBSrSshboRT997B/AwAAabJ9uzELFsS/DQAAALJWTgRJd955p3v+zTffNPPmzYvomVStWjVzwAEH2H937Nhh1q5da5YuXWp27dplb+fctmzZsqZOnToZfCQAAAAAAAC5KyeCpMsuu8wGQf379zfz5893g6HmzZubm2++2bRu3brAfbZs2WLeeust8+ijj5qNGzfa6xQsde3a1Z4AAAAAAACQmNImRygQGj16tFuF1KZNGzNy5MiYIZJUqVLFdO7c2VYw7bPPPm74dP/995t33303zWsPAAAAAACQ+3IiSPr+++/NU0895fY20hC1QYMG2X/jqVevnnnwwQdtiOSESQMHDjQbNmxIw5oDAAAAAAAUHzkRJKnyyKlEUhjUokWLhHodHXnkkaZJkybuZQ11U6USAAAAAAAAilmQNGvWrIjm2rVq1Up4GQ0bNnSrkuT9999P+noCAAAAAAAUZzkRJP36668Rl3/55ZeEl+EdyqZAafny5UlZNwAAAAAAgJIiJ4Ikh1OVpJnbli1bFvp+a9euNV9//bVbjSSbN29O0VoCAAAAAAAUTzkRJNWuXTvi8q5du0zfvn3Nn3/+Gfe++fn55t///rfZsWNHxPU1a9ZM+noCAAAAAAAUZzkRJB199NERzbZl3rx5pkOHDmbSpEkFQiInQJoxY4bp3Lmz+fjjj937OX2SmjdvnuZHAQAAAAAAkNvKmhxwzjnnmLFjx0YEQfr3p59+Mr179zZlypQx+++/v6levbopXbq0+eOPP+zQt+3bt0fcx+vss8/OyGMBAAAAAADIVTkRJJ1wwgnm2GOPNZ9//rkbInkrjPLy8szixYsjrvPyhkg6f+ihh5q2bdum+VEAAAAAAADktpwY2ib33XefqVWrVsxgyBsgeYfAef/m/H2vvfYyQ4cOTfv6AwAAAAAA5LqcCZIaNGhgnn76adskO7riKDo4ih7GJrqPhr+9+OKL9l8AAAAAAAAU0yBJmjVrZiZMmGDOOussd4hbrFDJ4fy9YsWKpkuXLmb8+PHm4IMPTus6AwAAAAAAFBc50SPJS0PTHnnkEdtoe9y4cWbWrFlmwYIFZuvWre5tFDJpGFzLli1Nq1atTLt27Uy1atUyut4AAAAAAAC5LueCJEfDhg3NTTfd5F7etm2b2bRpkylfvrwNjTR7GwAAAAAAAJInZ4OkaBq+phMAAAAAAABSg7IdAAAAAAAAlJyKpM2bN5ulS5faoW06tW3bNtOrBAAAAAAAUOzkbJC0aNEi8/rrr5uZM2faxtve2du8QdKVV15pjj32WHPFFVeYKlWqZGhtAQAAAAAAcl/OBUm///67+fe//20+/PBDe9kbIDkztjl27NhhvvjiC/PZZ5+ZV155xdx3333m5JNPTvs6AwAAAAAAFAc51SNp4cKFpl27djZEUoCkk4Ij5xTtxx9/NLt27bLn165da3r27GlGjx6dgTUHAAAAAADIfTkTJK1bt8706NHDrFmzJiJACrJ48WL3vG6rUGngwIG2QgkAAAAAAADFNEh64IEHzC+//FIgQHIqk+IFSaL75eXlmf79+7uVSgAAAAAAAChGQZJmZJs4cWKBAGmPPfYwnTt3NnfddVfMMEkzuMWyfPlyt8cSAAAAAAAAilGQNHnyZJOfn2/PO4FRkyZNzHvvvWdDJIVJsdx5551m+PDhpnbt2jGXCQAAAAAAgGIWJM2YMSPicunSpc3QoUNNzZo149732GOPNc8884xbzaR/FUbNmzcvZesLAAAAAABQHOVEkLRixYqIIKh58+bmgAMOCH1/VS8dccQREcPf1LQbAAAAAAAA4ZU1OWD9+vX2X2e2tvr16ye8jDp16kRc3r59e9LWDwAAhNCsmb7MeaoAAAByWE5UJHmbbMuGDRsSXoZmfPOqXr16kdcLAAAAAACgJMmJIKlWrVoR/Y2+/vpr3xnZYlm0aJGZP3++e3/Za6+9Ura+AAAAAAAAxVFOBEnqceTtb7Rt2zZzzz33hLqvqpf69OkTcX8FSk2bNk3JugIAAAAAABRXOREknXrqqe55p6ro7bffNldddZWZOXOm20PJkZ+fb37++WfzyiuvmPbt29uKpOjhcaecckra1h8AAAAAAKA4yIlm2+ecc47573//a1avXh0RJilE0slL1zdTM0/PZec+Dg1rO/nkk9O2/gAAAAAAAMVBTlQkVaxY0dxyyy0FhqfpsnPy8l6v2zkhknO5V69epnLlyml/HAAAAAAAALksJ4IkOe+888zVV19dIEzyBkXxrpe2bduaiy++OC3rDAAAAAAAUJzkTJAkN998s7nxxhtN6dKlC1QhBYVHTnXSRRddZB588ME0rjEAAAAAAEDxkVNBkvzrX/+yTbRPOOGEiCFs3mAp+nrN+vb000+b++67z4ZQAAAAAAAAKKbNtqO1bNnSPP/88+bHH380M2bMMLNnzza//fab2bhxo9m5c6epWrWqqVevnmnevLlp06aN/RcAAAAAAAAlIEhat26dqV69uilbNnJ1GzVqZE+XXXZZxtYNAAAAAACgpMiJcV6PPvqoHcp21113mS+++CLTqwMAAAAAAFAi5URF0pw5c+ywtTFjxtiThq0NGDDAnHzyyZleNQAAENbPPxvTu3fwbR56yJh99+U5BQAAyFI5ESStWrXKzsbmNNRev369adq0aaZXCwAAJGLTJmPGjg2+zYABPKcAAABZLCeGtm3ZssU9r0BJzbPr1KmT0XUCAAAAAAAoaXIiSKpdu3bEZTXeBgAAAAAAQHrlRJCkXkga1uYMb5s3b57ZsWNHplcLAAAAAACgRMmJIKlHjx5mr732ci+vXbvWDBw4kDAJAAAAAAAgjXIiSKpbt655+eWXzd577+1WJb3xxhvmb3/7mxkyZIj54IMPzLfffmt+/fVXs2nTJhsw5efnZ3q1AQAAAAAAipWcmLVtwP+fweWwww4zv/zyixsmrVmzxrz00kv2lCgtY8GCBSlYWwAAAAAAgOIpJ4KkkSNH2uDH4fRLcs4DAAAAAAAg9XIiSHJ4QyMnTPIGTIVZDgAAAAAAAIphkFSY0AgAAAAAAAAlMEiikggAAAAAACBzciJIOuaYYzK9CgAAAAAAACVeTgRJI0aMyPQqAAAAAAAAlHg5ESQBAFBSaBh3fv5uszs/32zbts2ULVu0r+oKFSrQYxAAAABJQ5AEAEAW2b5zt/l2+Z9m9y/fmgsvvNCUKVOmSMubNGmSqVixYtLWDwAAACVbVgRJgwcPjrjcvHlzc/7552dsfQAAyLQDamwxZt1cs6sIM5aWqd0iqesEAAAAZEWQNHz48Iiye4VIBEkAgJLulT7NTJWKiX9Vb9uZby59cH5K1gkAAAAlW1YESd6+EN5Ayc+YMWPM7Nmz3cu6z6BBg1K8dgAApFfFcqVNxfJFG9oGAAAAFNsgKawvvvjCTJw40QZITvhEkAQAAAAAAJBapVO8fAAAAAAAABQTBEkAAAAAAAAIhSAJAAAAAAAAxbdHUq76/PPPzTvvvGO+/vprs3r1arN582azxx57mL333tscffTR5sILLzSHHnpo6OXNnTvXNh7/8ssvzapVq2y/qLp165pmzZqZ9u3bm5NOOilU83KvmTNnmjfeeMPMmTPHrFmzxpQpU8bUq1fPtGzZ0nTo0MGuZyK0TlOmTDETJkww8+bNM+vWrTOVKlWy69m6dWtz0UUXmSZNmiS0TAAAAAAAkBkESWmwYsUKc+utt5pZs2YV+NuGDRvs6bvvvjMjRoww5557rhk4cKANmPzs3LnT3HPPPWbUqFEF/rZs2TJ7UmDVpk0bM3jwYFOnTp2466hQS+uo0CfakiVL7Gns2LHm/PPPN/379zdVq1aNu0yFWzfddJP56quvIq7fsWOH2bhxo1m4cKF9zN26dTO9e/c25cuXj7tMAAAAAACQOQRJKaZQ59JLLzXr1693rytXrpw5+OCDbRijCp3Fixfbyh1RAKTQ5tVXX40ZJul2vXr1igh8KlSoYA455BBbPbRo0SIbCsn06dNN165dbeBUrVo133Xcvn27ueqqq8w333zjXlelShW7jrt27bKBz7Zt2+z1mi3vt99+My+88EJg8KPHe/nll5vly5e719WoUcMceOCBZuvWreaHH34weXl59vG8+OKLtkLroYceSuCZBQAAAAAA6UaPpBRSCHP99de7IZKCnuuuu8589tlnZty4cWb48OHm7bffNh9//LG54IIL3Pt9//33pl+/fjGXqQDHGyJ17tzZfPrpp3aI28iRI+15VQGVLftXRrh06VJzxx13BK7nkCFD3BBJQ+FuuOEGM2PGDLs8LXfatGmmS5cu7u01lG7o0KGBy7z99tvdEElB14ABA+y6KSDTY586dapp27ate3sFaC+//HLgMgEAAAAAQGYRJKWQAhNV8zjuv/9+GyxFVxqpX5DCnCuvvNK97r333rN9irwUSA0bNsy9rEqn6GFmFStWND169LDD4xyTJ082s2fPjrmOqoZSYOTo06ePufbaa+1yHKpmUrCl6x0KhDRkLxYFTwqKvI9b6+qEW1K7dm3z8MMPRwRoTzzxhFtNBQAAAAAAsg9BUgq99dZb7nn1K2rXrl3g7dUnyNvPSFU6XupRtGXLFneYWN++fX2XpSbWp5xyintZw8diUY8iVU5J48aNTffu3X2XqWoqDXdz+jS98sorMW+nSivv4/ZWHkVTEFazZk17/vfffzfjx4/3vS0AAAAAAMgsgqQUUUNpbxXQeeedF/c+6jmk4MWhWc68Jk2a5J5XOFO5cuXA5V1yySXu+U8++cQNoRz5+fnm/fffjwifSpf23yT0t06dOrmXdV+nt5Nj06ZNdlico2PHjoHrqMfgDdhUiQUAAAAAALJTVjbbVjPmX375JfDv0X799dcCoUY8++yzj0mVlStX2t5Af/75p718wAEHhLqfKo0cqtBxODO7OU444YS4y2rdurXty6SKIzXLnjlzpjn99NMjejF5/48wy/TeRq+RmmY3adLEve7zzz93K5zUb+n4448PtUynYkrhm2Z0q169etz7AQAAAACAEh4kKQxSM+lY09DHuq3z72mnnZbQ/6OQY8GCBSZVGjVqZL7++mvzxx9/mFWrVpkGDRqEDqAc3jBFgY03KGvWrFncZanap2HDhrbhtlPhFB0keWeSO+igg0I9LvVPcmZx0zK9QZJ3mXrMYQKhpk2bRlRJffvtt6ECKABAjtFBlfnz498GAAAAWSvrgiRJtLKosPdJBzXC9jbDDqJG05rZzOGtYlq2bFnEELh69eqFWqbCHCdIcmZRi7XM+vXrRzTDDgrgdNslS5bYyz/99JPvMhVihVGrVi1TqVIlt9JMyyRIAoBiSBM5hDgQAgAAgOyVlT2SFFbEOxXmPn73zRbPP/98xKxlp556qnt+zZo1ETOehX0cCmliLSP6srfJd1GWuXr16oj1DMtpuB1rmQAAAAAAIDtkVUVSIiFPNgdChTF37lzz7LPPupf333//iOF66pHkCFvhJHvssYd7Xr2HvFKxTO/lwi5TDbsBAAAAAED2yaogqaRasWKF6dmzp9m5c6d73W233RYx1EyzwDnUoygsDYOLtYxULXP79u1FXqZ3Gcmg5t/FLXgszvLy8myvLO9lIGh78fbLK+wwZ+/9CrucZC3De6+irov+1XPE+wjZjs9+lGRs/yjJ2P4T50xuZUp6kJTK2dOynWab69q1a8Rwrm7dukUMaxNvyFS6dPgRid4wKnpHorDL1Exwfsv0Xk7WMotKlVfe5SO7KURyZjsszLaEkkWN//WZUWp3/l+BSen/CyET8dfnzl/hS17eTpOXtzsjy1D+k5+/yw2T/gqBEl6MycvLN7v//3Oi2TkTCfaBTOCzHyUZ2z9KMrb/xBEk/X8ffvihKYnUsLp79+42THK0adPG3HzzzQVu6w1CvNUa8XhDGc3MloxlejfcdCwTAAAAAABkBw7zZ8js2bPNZZddFhEitW7d2jz++OMxgxTv0eREhn55b1uhQoWcXCYAAAAAAMgOWTG0raSZOHGiueOOOyL6C5188snm0Ucf9R1+UKNGDfe8d2a3eLZs2RJzGUVZpve20cusXr160pdZVFqed4gfslv00EZtU7x+CBrapu0jv1Rp+2/ZsoUbxvrXR8RfvdTKli1XqG0uGctQT6PSpfP+/1L+Gp6sZSW8LvnqDVfalClb1uy5554MbUPW47MfJRnbP0oytv/CPWcrV640mcTedZo99thjturIq127dmbw4MGBOx1169Z1z69bty70/7d27Vr3fK1atSL+VqdOnUIt03vb2rVrJ2U9g5ZZVBpuRxCRW7w9kf7akeajCrFp23Ca6evfwjbW996vsMtJxjLsfaOWWZR10b+8h5Ar+OxHScb2j5KM7T8xhZ1cJpnYO0sTNbbu16+feeuttyKu/+c//2luuummuDsKDRs2dM+rEbECouhgKJaff/7ZPd+oUaOIv+2///4RM8dpg4y3HrqNN/30LiP68vLly00YajSuqgK/ZQIAAAAAgOxAj6Q00BC266+/PiJE0hHie++91/Tu3TvU0eZDDz004nbfffddqGFt3jCnSZMmEX9v1qyZe37r1q3mxx9/jLvMpUuXRoQ+TZs29V3mTz/9ZJcbz4IFC9zzeoyHHHJI3PsAAAAAAID0I0hKw/jFG264wXz00UfudVWqVDFPP/20ufjii0MvZ4899rBhkmPGjBlx7/PZZ5+5s6FpeFerVq0i/n7QQQeZmjVrupdnzpwZd5mffvqpe159N6JDn6OOOsodhqT/+/PPP4+7TO9j0WP09lkCAAAAAADZg6FtKfbggw9GhEh77bWXee655yIqd8I6++yzzbfffmvPT5gwwQZUlSpV8r3966+/7p4//vjjTbVq1SL+ruqf008/3YwaNcpe1r+XXnppxBhVr/z8fDN69Gj38llnnVWgmkr/h2afmz59ur08cuRIc8oppwRWTemxeB8jAKCYWr3amCeeCL5Nz55q4peuNQIAAECCqEhKoY8//tgMHz7cvaxKmxEjRhQqRJILL7zQDY7UI2ngwIG+tx0zZoyZNm2ae7lLly4xb9e5c2c3DPrhhx/MsGHDfJf5yCOPmEWLFtnzCpuuuOKKmLe77LLL3PMK0caNG+e7zAEDBpj169fb85UrVzYdO3b0vS0AIMetWWPM3XcHn3QbAAAAZC2CpBTRsK5Bgwa5HdUV1gwdOtQceOCBhV6mmmtfffXV7mUFNH369ImY8Uz9i5566inTv39/97qTTjrJnmJR36QOHTq4lzWjnNb7jz/+cK/T+fvuu88u13HJJZf4PpbTTjvNHHvsse7lO++80w7l2759u3udgjA1GfdWI/Xs2dNWbAEAAAAAgOzE0LYUee+998yyZcvcy6okeumll+wpkeBoyJAhEdf16NHDzJs3z0ydOtVefvvtt837779vexWVL1/eVgx5Q6AGDRoUWEY0zSa3cOFCM3/+fHtZVVQawub0P1KlkrdpdvPmzc1tt90Wd0ifKpM0a5z6RD300EPm2WeftX2Z1Hxcy9RMdo5TTz3VdO/ePfRzAwAAAAAA0o8gKYVBkteff/7p9g0Kq379+gWuUyPrxx57zA5rGzt2rK14UiDjhEBeLVu2tMPR4lX5qJG3Aq6+ffuaDz/80F6n4GjOnDkFbqvARyFRxYoVA5dZt25dO4xPs9LNnj3bXqeAyznvpeFsqqDy680EAAAAAACyA0FSiixdujRVi7aVR/fee6/p1KmTGT9+vJ2dbdWqVbbSR6HR4Ycfbs477zxz5plnhg5nqlatap588kk7c5uGm82aNcsOP9MQPVVGKZTSELg2bdqEXs+9997bvPbaa2by5Mnm3XffNXPnzrXL1DopaNIMb3oMLVq0KMKzAQAAAAAA0oUgKUXeeecdk2oKjHRKpuOOO86ekkW9oRRo6QQAAAAAAHIbY4kAAAAAAAAQCkESAAAAAAAAQiFIAgAAAAAAQCgESQAAAAAAAAiFIAkAAAAAAAAESQAAAAAAAEgeKpIAAAAAAAAQCkESAAAAAAAAQiFIAgAAAAAAQCgESQAAAAAAAAiFIAkAAAAAAAChECQBAAAAAACAIAkAAAAAAADJQ0USAAAAAAAAQiFIAgAAAAAAQCgESQAAAAAAAAiFIAkAAAAAAAChECQBAAAAAAAgFIIkAAAAAAAAECQBAAAAAAAgeahIAgAAAAAAQCgESQAAAAAAAAiFIAkAAAAAAAChECQBAAAAAAAglLLhbgYAAFBEDRoYM3p0/NsAAAAgaxEkAQBQzOzevdvk5+82Ztcus23btiIvr0KFCqZUqVJFX7Hq1Y25+OKiLwcAAAAZQ5AEAEAxs33nbjP/py2m1K/zTPv27U3p0kUbyT5p0iRTsWLFpK0fAAAAchdBEgAAxVSjapvN7rXfmF1FqCYqU7tFUtcJAAAAuY0gCQCAYuzVm5ubyhXKJHy/bTvzzaUPzk/JOgEAACB3ESQBAFCMVSxX2lQsn3iQBAAAAMRStKYJAAAAAAAAKDEIkgAAAAAAABAKQRIAAAAAAAAIkgAAAAAAAJA8VCQBAAAAAAAgFIIkAAAAAAAAhEKQBAAAAAAAgFDKhrsZAABAEW3caMwHHwTf5swzjalenacaAAAgSxEkAQCA9FixwphOnYJvM38+QRIAAEAWY2gbAAAAAAAACJIAAAAAAACQPFQkAQAAAAAAIBSCJAAAAAAAAIRCkAQAAAAAAIBQmLUNAJARu3fvNtu3by/SMrZt22by8/O1sKStFwAAAAB/BEkAgIxQiHTOOecUaRm7du0y8+bNM42qbTH5+YRJAAAAQKoRJAEAMmrXmjmFvq/Co907tiR1fQAAAAD4I0gCAGTc67c0NxXLJd62b8OWPHNUry9Ssk4AAAAACiJIAgBknEKkiuXLJH6/HfkpWR8AAAAAsTFrGwAAAAAAAEIhSAIAAAAAAEAoBEkAAAAAAAAIhSAJAAAAAAAAoRAkAQAAAAAAgCAJAAAAAAAAyUNFEgAAAAAAAEIhSAIAAAAAAEAoZcPdDAAAlCS7d+82+fm7jdm1y2zbti0py6ywe7cplZQlAQAAIFMIkgAAQAHbd+4283/aYkr9Os+0b9/elC5d9CLm94YONRV4rgEAAHIaQRIAAPDVqNpms3vtN2ZXqaLVEpWp3YJnGQAAoBggSAIAAIFevbm5qVyhTKGepW07882lD87nGQYAACgmCJIAAECgiuVKm4rlCxckAQAAoHhh1jYAAAAAAACEQpAEAAAAAACAUAiSAAAAAAAAEApBEgAAAAAAAEIhSAIAAAAAAEAoBEkAAAAAAAAIpSzPEwAASIfdtWoZ079/8I1q1+bFAAAAyGIESQAAID3q1DFmwACebQAAgBzG0DYAAAAAAACEQpAEAAAAAACAUAiSAAAAAAAAEApBEgAAAAAAAEIhSAIAAAAAAABBEgAAAAAAAJKHiiQAAAAAAACEUjbczQAAABK3e/duk5+/25hdu8y2bduK/BRWqFDBlCpVipcCAAAgQwiSAABAymzfudvM/2mLKfXrPNO+fXtTunTRiqEnTZpkKlasmLT1AwAAQGIIkgAAQMo1qrbZ7F77jdlVhGqiMrVbJHWdAAAAkDiCpAz773//a5588klTv3598+GHHyZ037lz55oxY8aYL7/80qxatcoOH6hbt65p1qyZPep70kknJVz+P3PmTPPGG2+YOXPmmDVr1pgyZcqYevXqmZYtW5oOHTqYo48+OqHlaZ2mTJliJkyYYObNm2fWrVtnKlWqZNezdevW5qKLLjJNmjRJaJkAgNz06s3NTeUKZRK+37ad+ebSB+enZJ0AAACQGIKkDFIQ9NxzzyV8v507d5p77rnHjBo1qsDfli1bZk/vvPOOadOmjRk8eLCpU6dO3GVu3rzZ3HrrrTb0ibZkyRJ7Gjt2rDn//PNN//79TdWqVeMuU+HWTTfdZL766quI63fs2GE2btxoFi5caEaMGGG6detmevfubcqXLx93mQCA3FVxtzGVVgX3Sdpdt6Ix5RMPmwAAAJAeBEkZ8vPPP5uePXvaUCjRCp9evXpFBD5qPHrIIYfY6qFFixbZUEimT59uunbtagOnatWq+S5z+/bt5qqrrjLffPONe12VKlXMwQcfbHbt2mUDH6dB6sSJE81vv/1mXnjhhcDgZ/369ebyyy83y5cvd6+rUaOGOfDAA83WrVvNDz/8YPLy8uzjefHFF83q1avNQw89lNBzAQDILWVWbzWVb58deJs/H2pldu9bJW3rBAAAgMQUreMlCkXBzGWXXWaHjiVKAY43ROrcubP59NNP7RC3kSNH2vOqAipb9q+McOnSpeaOO+4IXOaQIUPcEElD4W644QYzY8YMuzwtd9q0aaZLly7u7TWUbujQoYHLvP32290QSUHXgAED7Lq9+uqrZty4cWbq1Kmmbdu27u1VQfXyyy8n/HwAAAAAAID0IUhKs7feest06tTJDvtKlKp8hg0b5l6+9NJLCwwz00w2PXr0MAMHDnSvmzx5spk9O/YR4MWLF9vAyNGnTx9z7bXXRsyIo2qmfv362esdCoRWrFgRc5kKnhQUOe6//367rk64JbVr1zYPP/ywueCCC9zrnnjiCbeaCgAAAAAAZB+CpDRRcKQeRH379rVDuwpDPYq2bNniDhPTsvyoifUpp5ziXtbwsVjUo0jD16Rx48ame/fuvsu87rrr7HA30ZC8V155Jebthg8f7p5XnyZv5VE0BWE1a9a053///Xczfvx439sCAAAAAIDMIkhKg6eeesqcffbZ5s0333SvU2ijyqFETJo0yT2vcKZy5cqBt7/kkkvc85988okbQjny8/PN+++/HxE+lS7tv0nob6qmcui+6nHktWnTJjssztGxY8fAddRjaNeunXv5vffeC7w9AAAAAADIHIKkNNDMbH/++ad7+eKLL7a9hxo2bBh6GRs2bDDfffede/mEE06Ie5/WrVvbBtyiZtkzZ86M+Pv3339vq4ASWab3Nr/88ottmu31+eefuxVO6rd0/PHHJ7RMDcHTjG4AAAAAACD7ECSlUfPmze1QsnvvvdfsscceCd1XgY23+qdZs2Zx76NqH29YNW/evAJBkqNcuXLmoIMOirvMRo0aRfRPClpmgwYNTPXq1eMus2nTphFVUt9++23c+wAAAAAAgPQjSEqDVq1a2SbZ6nGk84WxbNky93z58uVNvXr1Qt1PYY7DmUUt1jLr168f0Qzbj6qMdFvHTz/95LvMsBVXtWrVMpUqVfJdJgAAAAAAyA7xkwMUmWYjK6o1a9ZEzHimQCdsSBNrGdGX69SpE3pdtMwlS5bEXObq1asj1jMsNdx2ZoGLXiYAAAAAAMgOVCTlCPVIclStWjX0/bxD6KJ7D6Vimd7LhV2mGnYDAAAAAIDsQ0VSjtixY4d73tujKB4Ng4u1jFQtc/v27UVepncZyaDm32EruJB5eXl5tleW9zKKJ722Tu83/Rs9C2QY3vsUdhnJWk6yluG9V6bXpajLiLWcEHcocDt9JuTn79YHutm8eXNSPhcqVKjAd0MW4bMfJRnbP0oytv/EOZNbZRJBUo7YuXOne7506fCFZN6+R9E/vAu7TGcmuFjL9F5O1jKLSpVX3uUju2mH0TvLYaLbEnKHZpPU+73U7nz7b17p/wsQw/rr8+Kv0CEvb6fJyytc2JGM5SRjGcpP8vN3uWGSfV7ycvfxRC9n1674DyZvV57Jz/u/7yfZsjXPzP9ps9m98hvTrl27pHwmvP766wkd8EBq8dmPkoztHyUZ23/iCJIQmjcI8VZrxOMNZTQzWzKW6d1w07FMAADkgBpbTJkN3xpTxCLT/9fevcBLNe//H//u3a69u4eSkpJuVMitRC4h4YeEJAnnnFx+yEmKhFwOko4jcvvJtaRQubeRLm5RkktXdZQuJKUcbF327f94f/vPnLVn1sxeM7Nm75k9r+fjMY9mdjNr1qxZs/Ze7/l8P9/SPQ5mgwIAAMSJiqQ04fzWNJahX877qow/HZcJAEDAhMHtTM3c+P582VlYYi5+cDkbEwAAIAEESWmiQYMGwevqD+FVQUGB6zISWabzvqHLrF+/vu/LTJSW5xzih9QWOrRR+xTvX9Ud2qb3tiQr2/6bkxP7ENTdH+3d5Sk5OdXj3lf8WI4fy1BvoOzsomDBze7tUj1tX0/ocqpVK38ZOdVyTEnIa3Yuo3bNXFMrL8512aWeedmmWk6O2WOPPRjalkI49iOTsf8jk7H/x7fNfvjhB1OZOLtOE40bNw5e/+WXXzw/bsuWLcHrDRs2LPN/e++9d1zLdN63UaNGvqxntGUmSsPtCCLSi7P/ye4TaQ5VVZHe10AjfP0bT1N852PiXYZfy/FtXUKWWVnrkqxt6+EBYffze130L8eW1MOxH5mM/R+ZjP0/NvFOgOInOtimiRYtWgSvqxGxMyCKZv369cHrLVu2LPN/+++/f/D6hg0bPO2Quo8z/XQuI/T2unXrPK3j5s2bbWVCpGUCAAAAAIDUQJCUJtq3b1/mG9jly5d7GtbmDHMOPPDAMv/foUOH4PXt27ebNWvWlLvM1atXlwl9DjrooIjLXLt2rV1ueZYtWxa8rtfYrl27ch8DAAAAAAAqHkFSmqhTp44NkwLmzZtX7mM+++yz4GxoGt7VuXPnMv/fpk0bs9deewVvf/rpp+Uu85NPPgleV3+J0NDniCOOCA5D0nPPnz+/3GU6X4teo7PPEgAAAAAASB0ESWnktNNOC15/4403yq32mTx5cvD6McccY+rVq1fm/1X9c8oppwRvv/TSS6akpCTi8vR/L7/8cvB2z549w/pU6DmOPvro4O0pU6aUWzWl1+L2GgEAAAAAQGohSEoj5557rqlZs6a9rh5Jd911V8T7vvLKK+ajjz4K3r7kkktc73fRRRcFw6Bvv/3WPProoxGX+dBDD5lVq1YFG6INGDDA9X79+/cPXp8zZ46ZPn16xGXecccdZuvWrfZ6rVq1zPnnnx/xvgAAJEJ9/kpKSm3FrIZpJ3pJhWaXAAAAFY2pkNKIZl0bOHCgGTdunL2tgGbXrl1mxIgRwSFq+sP2ueeeMw8//HDwcccff7y9uFHfpN69ewfDnkceecT8/vvvZtCgQaZu3br2Z7qt5U2YMCH4uL59+5rWrVu7LvOkk04yXbp0CQ5ru+2222xD7csuu8zk5uYGg7B77rnHzJgxI/i4q6++2uy5554JbycAANzsLCw1S9YWmKyNi02vXr3KzBITj/z8fJOXl8fGBgAAGYUgKc1cddVVZvHixWbu3Ln29ltvvWXeffdd26uoRo0atmJIwU9As2bNzOjRo6Mu85ZbbjErV640S5Yssbeff/55O4Qt0P9IlUrOYXQdO3Y0w4cPj7rMMWPG2MokzRpXVFRk/vWvf5nx48fbvkwKv7TMwsLC4P27d+9u/va3v8W5VQAA8K5lvT9M6ZavTXHI8OxYVGvUiU0OAAAyEkFSmlEja1UkaVjb1KlTbVm9AplACOR02GGH2eFo5VX5qJG3qphuvPFGM3v2bPszBUdfffVV2H0V+CgkKu8b2MaNG5uJEyeaIUOGmEWLFtmfKeAKXHfScLbbb7894W+GAQDwatLQjqZWbrWYN9iOwhLTb0z471wAAIBMQZCUhlR5dPfdd5sLLrjAvPrqq3Z2tk2bNtlKH4VGhxxyiDnzzDPNqaee6jmc0TC2xx9/3M7cpubXCxcutMPP1EdCQ+oUSmkIXLdu3TyvZ5MmTcyLL75oZs6caYewffPNN3aZWicFTZrhTa+hUye+1QUAVKy86tkmr0bsQRIAAECmI0iq5ObZusRLgZEufuratau9+EWNvBVo6QIAAAAAANIbY4kAAAAAAADgCUESAAAAAAAACJIAAAAAAADgHyqSAAAAAAAA4AnNtgEAQIUorZljio5uFP1ONZlJDQAAIJURJAEAgApRsleu2XlDR7Y2AABAGmNoGwAAAAAAADwhSAIAAAAAAIAnBEkAAAAAAAAgSAIAAAAAAIB/qEgCAAAAAACAJ8zaBgAA4FFpaakpKSk1prjY7NixI+Htlpuba7Kystj+AAAgbRAkAQAAeLSzsNQsWVtgsjYuNr169TLZ2YkVd+fn55u8vDy2PwAASBsESQAAADFqWe8PU7rla1OcQDVRtUad2O4AACDtECQBAADEYdLQjqZWbrWYH7ejsMT0G7OEbQ4AANISQRIAAEAc8qpnm7wasQdJAAAA6YwgCQAAII0bdgtNuwEAQEUhSAIAAEjjht1C024AAFBRCJIAAECFqLahwNS+eVHU+/z5r86mdL/aGfGO+NGwW2jaDQAAKhJBEgAAQJo17BaadgMAgMpAkAQAAFBJaNgNAADSTeKD8gEAAAAAAJARCJIAAAAAAABAkAQAAAAAAAD/0CMJAAAgDZWWlpqSklJjiovNjh07El5ebm6uyUpwBjkAAFD1ESQBAACkoZ2FpWbJ2gKTtXGx6dWrl8nOTqxjQX5+vsnLy/Nt/QAAQNVEkAQAAJDGWtb7w5Ru+doUJ1BNVK1RJ1/XCQAAVF0ESQAAAGlu0tCOplZutZgft6OwxPQbsyQp6wQAAKomgiQAAIA0l1c92+TViD1IAgAAiFVig+kBAAAAAACQMQiSAAAAAAAA4AlBEgAAAAAAADwhSAIAAAAAAIAnBEkAAAAAAADwhCAJAAAAAAAAnhAkAQAAAAAAwBOCJAAAAAAAABAkAQAAAAAAwD9UJAEAAAAAAMCTHG93AwDgv0pLS83OnTsT2iQ7duwwJSUlWhibFqjEz3JJSakxxcX2M+mH3Nxck5WV5cuyAABA6iFIAgDETCHS6aefntCWKy4uNosXLzYt6xXsPpEFUOF2FpaaJWsLTNbGxaZXr14mOzvxYvX8/HyTl5fny/oBAIDUQ5AEAIhb8eav4n6swqPSXQVsfSAFtKz3hynd8rUpTrCSqFqjTr6tEwAASE0ESQCAhEwe1tHkVY+9iuHXgiJzxOAFbH0gRUwa2tHUyq0W12N3FJaYfmOW+L5OAAAg9RAkAQASohApr0bsJ595u0rY8kAV+CwDAIDMQpAEAACASm3aXVRUVOZxWh4AAEhNBEkAAACo1KbdCo4UJgW88847pnr16rwrAACkIIIkAAAAVHrT7qzS3cNdS/c4mHcDAIAURpAEAACASm3arYqkgu27zMUPLuedAAAgxREkAQCAClFaPduUNKsV/U45iU0/j/Rs2r17aFvssz8CQKbR8XLnzp2+LS83N9dkxVFFisxGkAQAACpESeOaZvuDXdjaAADESSHS6aef7tv2y8/PN3l5ebwfiAlBEgAAAAAAaaR481cJL6Nao06+rAsyD0ESAAAAUmK4RklJqSktKTE7duwwOTmJ/ZnKcA0AVd3kYR3tcOJYbd9VbC68f4kxxcX2eJsojreZhyAJAAAAlW5nYalZuu5PU/rjUnPuueeaatVi67P03zBq9+xvb7zxhi/DNThBAlCVetLJjl0lZsnaApO1cbHp1auXyc5OrEcdw+MyD0ESAAAAUkarBgXG/PKNKY6j+asqmuzJUY06vpwcCSdIAKqqlvX+MKVbvo7reBvA8LjMRJAEAACAlPLCDR1M7bzY/0z9taDIHDF4gS8nR8IJEoCqbtLQjqZWbhxVTYUlpt+YJUlZJ6Q+giQAAABUieEaebt2D2tL5ORIOEECkCniPd4isxEkAQAAoMrh5AgAgOQgSAIAAABcZpBjRiMAAAiSAAAAgHJnkGNGIwAA3FGRBAAAALhgRiMAAMIRJAEAAAARMKMRAABlESQBAAAAEdC0GwCAsgiSAABAhcjetN3UHLss6n123HiwKW1Si3cEAAAgRREkAQCACpFVWGKyN/wZ/U5FpbwbqBL8nvlNcnNzTVZWli/LAgAgXgRJAAAAQIrO/LY7kCqx19944w2Tl5eX0HoRRgEAEkWQBAAAAKTozG+qarKBVI06CQVSAfn5+QmHUQDiC4V37tyZ8KZThaMNl0up4EXlIUgCAAAAUnDmN/m1oMgcMXhBwoGUVGvUKe7HAkiMQqTTTz894c1YXFxsFi9ebFrWK9g9fBaoBARJAAAAQIrO/Ja3a/ewtkQCqR2FJabfmCVxPT8AfxVv/iqhxys8Kt1V4Nv6APEgSAIAAACqeCAFIHVMHtbRfp4TqVIEKhNBEgAAAAAAaValCFSWxLr1AQAAAAAAIGNQkQQAAAAAAGKahc42+y4utjPJxauoqCj4+NzcXN6BNEGQBAAAAFRhfp3wBehkLyuB2eMApL+dhaVmydoCk7VxsenVq5fJzs6O+/ikMEkmT57s81oiWQiSAAAAgCrMrxO+gPz8fJOXl+fb+gFIXy3r/WFKt3xtihMIl7NKS0zpHgf7ul5ILoIkAAAAIAMkcsKnqoHSUmOyGx7iS1WTUNmEdKH9f+fOnQktQ5+bkpISLcxUNZOGdjS1cuNrHr59V7HpN2ax7+uE5CJIAgAAADJEvCd8gSnH/apqEiqbkC4UIp1++ukJLaO4uNgsXrzYtKxXsHuoaRWSyCx0CumQfgiSACCD+PGNWlX/Vg0AqrJ4T/gCU477MYxFqjXqVOm/y5yojoIXxZu/intDKTwq3VXAhkaVQJAEABnEj2/Uqvq3agCA5A1j2VFYYvqNWZISv8ucqI6CV5OHdbSBbLxVfUBVQJAEABkokW/UhG/VACBzJTqMJdEZ5AJVsaqMMj7MHpdIdRQyT6JVfUBVQJAEABkq3m/UhG/VAACVNYOcsyr29Tu6VGp1FABkIoIkVIjvvvvOTJkyxcyfP99s2LDBFBUVmb333tu0bdvWnHXWWaZHjx4mJ4fdEUiXb5T5Vg0AkIhEei05q2IT+V2Gqo/ekEBycOaOpBs3bpx54oknbHjktH79enuZNWuW6dixoxkzZow54IADeEcAAAAyQKIzyCXKj2F2TjTsTj30hgSSgyAJSXX33XebiRMn/neHy8kx7dq1MzVr1rRVStu2bbM/X7JkiRkwYIB5+eWXzb777su7AgAAUMVVdq8ZP4bZ7Q6jdq/PG2+8YfLy8mJehr5sDQRZCqPgP3pDAv4iSELSvPPOO2VCpJ49e5qRI0eahg0b2tuFhYVm+vTpZtSoUWb79u1my5YtZtCgQWbatGkmy4fGiUBV40d5dqBBqSllpjUAAPwYZmfDqBp1EgqjApX7kydP5k1JEnpDAv4hSEJSKCQaPXp08Hb37t3N2LFjy/xyrV69uunbt6+tQLryyivtL9ClS5eat956y/ZNAuB/ebazQakt5wcAAAkPs0skjFKQVKpZ6PboaL/w0SXR3qFVYZid31+g0RsS8A9BEpJi5syZ5scff9y9k+Xk2EqkSN/QdOvWzQZKkyZNsrefffZZgiQgSeXZzgalAADAv2F28YZR2woKzZGDF5jSH5eaSy+91NSoUSOuEMiPYXZ+hVF+hUCq8pJ4Kr2EL9CA5CBIQlLMmDEjeP3YY481TZs2jXp/Z5CkqqR169aZ5s2b8+6gyvD7W7XJNx5s/+itrAalAADApzBqZ7H9t1WDAlPt16WmJM7QxK9hdn6EUf6GQH+YOnVqG5PgDH9ITYGm96rK86MirypU46UDgiQk5WAwf/784O1jjjmm3MeoAXejRo3M5s2b7e05c+bYb2SAqjRtrJ/fqtWollWpDUoBAID/JgxuZ+rWzovrRNiPYXZ+hFHJCIEqe4Y/JI+a3i9d92fCFXkB+fn5CVfjoXwESfDdDz/8YH777bfg7Y4dO3p63IEHHhgMkvSLB6ia08byrRoAAHCX+/+rmuI5kfZjmJ0fYVQyQqDKnuEPyZdoRZ5Ua9TJ13VCZARJ8N33339f5rbXIWrNmjULXtfQNiCVhpPpj6l4vk0L4Fs1AACQCT2fhBAIFVmRt6OwxPQbs4SNXoEIkuC7QFWRqBy2YcOGnh7nvJ9zGbEGB6EC06lWZXrdu3bt8nWZiTR6TGRd9H4VFBQEAyCNkdYMf/HQMgYMGGCvJ1KavXbtWtO8bnUzcdjhpmacf1D9589ic8oti0ydesZUz6trcnJjP/zWKC409es3sMsorlbbFGXHvoySaokvw6/lpMoyUmldbJ+AnGohy6metq8nbDnV65jCBg2i3r+oeh1Tml0r+evCfptS2zaV9n2/llPV1qWqvZ5UWpeSatUdy6hjirLjG9rm9+uJ9++VVPqbpartK6m0Lv69nv/u/zl59UxOXuz7f052kalZu57Jzsuz5xF+nP8lOsQumdxen9t5cDJllVb0M6LKe+6558yoUaPs9bp165qFCxfG/LjatWubRYsWxfzc27dvN8uWLYv5cQAAAAAApKP27dubmjVrVtjzxT8AEYjAOZQolkZnSn0D/K6uAQAAAAAAiSNIgu8KCwv/u4PFMJzIOc1jJgxHAwAAAAAg3RAkwXfVqv23h4yaFHvlDI/i7YkDAAAAAACSh2bb8J1zbGYsM2Y5h7Pl5ubG9dx6nMaHhgZbqdooDQAAAAAAr9TmWhMCOcV7/hwvgiT4rn79+sHr6pqvHd1LkPPHH38ErzcoZ1afSDSUriKbjAEAAAAAkEkY2gbfNW7cOHhdSem2bds8PW7Lli3B6w0bNuSdAQAAAAAgxRAkwXctWrQoc3v9+vWeHue8X8uWLX1fLwAAAAAAkBiCJPhu3333LTM0bfny5Z4et2LFiuD1Aw88kHcGAAAAAIAUQ5CEpOjSpUvw+rx58zyFSM6hbV27duWdAQAAAAAgxRAkISl69uwZvD5nzhyzadOmqPefPHly8HqrVq1M27ZteWcAAAAAAEgxBElIih49epi9997bXt+1a5cZPny4KSoqcr3vRx99ZF555ZXg7QEDBvCuAAAAAACQggiSkBQ1atQwQ4YMKTO87fLLLy/TUFvB0ssvv2wGDRpkZ3cTVSL16dOHdwUAAAAAgBSUVVpaWlrZK4Gqa+TIkeall14K3s7Ozjbt2rUzderUMd99953ZunVr8P/UoFtD3A444IBKWlsAAAAAABANQRKSSjnl2LFjzdNPP20KCwsj3k99kR566CHTpk0b3hEAAAAAAFIUQRIqhKqPpk6daj7++GPz008/me3bt5v69eubgw46yJx22mnm7LPPtsPhAAAAAABA6iJIAgAAAAAAgCc53u4GALHTjH1vv/22yc/PN8uWLTO//vqr7Y/VpEkTc/zxx5vzzjvPNG/e3PdNe+edd5oXX3wxpsdoPWbOnOn7uiBzqi6nTJli5s+fbzZs2GAnE9DMlZpA4KyzzrIzWebk+P8rV33mNOvl3LlzzerVq01BQYHZc8897f7cs2dPW+2p6k+gKu3/2u+7du0a8+Puv/9+06tXL9/WA3Cjlg6PP/642Xfffc3s2bOTspE49iMT93+O/amFIAlA0k4s/v73v5tVq1aV+fm2bdvsRcGSemddd911dka/rKws3557+fLlvi0LKM+4cePME088YU+enTRLpS6zZs0yHTt2NGPGjPF1MoH333/f3HLLLTagddq0aZO9fP7553a97r33XnPCCSfwRqLK7P8c45GqvvnmG/PUU08l9Tk49iNT93+O/amFIAmA79asWWP69+9vA6OARo0amZYtW9qTXoVLasSuBuwPPPCA+e2338zQoUN9eW4td+XKlcHbnTt39tR/S9+eA7G6++67zcSJE4O3VXWhmSlr1qxpw9TAZ2DJkiVmwIAB5uWXX7bf0iXqnXfeMUOGDDHFxcXBn+nzpc/ZDz/8YC+yZcsWc9VVV9lvB0888UTeYFSJ/d95MtG4cWPPE3VwnEcyKTi9+uqro04ukyiO/cjk/Z9jf2ohSALgK53YDh48OHgCoWE1d911lx1mE6g60i+bW2+91Xz22Wf29vjx481hhx1mTj755ISff+3atXZ4j1SvXt0888wz9l8gGX/QO0+itY+PHDnSNGzY0N7WH1PTp083o0aNshMMKNQZNGiQmTZtWkIVePr83HzzzcEQScOHRo8ebdq3bx+8jz5bI0aMsIFSSUmJDZ00xFQn3UA67/+hJxMXXHCBufbaaxNaHpAofYE1cOBAs3nz5qRtTI79yOT9Xzj2p5bsyl4BAFWL+rWsWLEi+O20hjxoZj7nicN+++1nS1+dPS5UmeSsrvDjl0yrVq0IkZAUOklWeBPQvXt32xcgcBItCjD79u1rHnnkkWB/mKVLl5q33noroed+8MEHzZ9//mmvq7rj+eefLxMiydFHH237hAUqMBSuaj2AdN//JfA7Rg488MCElwck4vXXX7eBpoYUJxPHfmTy/i8c+1MLQRIAX02YMCF4Xc20Dz/8cNf76SRDJyKBaiENg/jggw8Sfn5+yaAiqDH7jz/+aK/rJFmVGNnZ7r9Su3XrZk+oA5599tm4n1d/qL377rvB26o0UnNtN/vss4/toRSg6pDQfkpAOu3/snPnTjt8OkBD6YDKoOPxTTfdZG688UZbdZfs5+LYj0zd/4Vjf+ohSALgG4U4CoQCzj///Kj31zAbfZPtHCrhZ0US31QjWWbMmBG8fuyxx5qmTZtGvb/zRFpVGevWrYvreXUiEWhqXLduXTucKBrNlhUImvQ4NWkF0nX/l2+//TZYvapZQJs1axb3soB4BaqtX3vtteDP1ExePemSgWM/Mnn/F479qYcgCYBvAj2PAr2RDj744HIfo5OQAE1hrmbZiSBIQrJpH9U05wHHHHNMuY9R1YQaYQfMmTMnruf+9NNPyzSSL6//V7Vq1coMIY33eYFU2P9Dq061XD9n/AS80vD8wBBj6dOnjx3a36JFi6RsRI79yOT9Xzj2px6CJABJOcgfdNBBnv7A1/0C/vOf/yT0TfXWrVvNzz//HLzNkAckgxpYa6bBAE1t7oWzQm7x4sVxfyMX0KFDhwp7XiAV9n/hywKkEu3/ajqvGQxVIZcsHPuRyfu/cOxPPczaBsA333//ffC6128lQoclaNa1eL/RcP6S0bffGvqjmap0+eabb+ysQbVq1TJNmjSx36LrGxSV4gLx7ufSvHnzmPf1eALTXbt2BfvSxPsZU0+DHTt2mLy8vJifH6jM/d/tOK8vC7QszQT3ySef2HXT/r3XXnvZBvQa2nn22WcHm30DflFF6Lnnnmtnm012VRzHfmTy/h/AsT/18JsVgG+c1UDOYQzR7LHHHnb4TaDnRSJThzp/yejE4cwzzww76VHVky6qntJsVwMGDDDDhg3jRAOeOfdRNRh2zlQVjfN+8ezneoxz6KfXz1jo/bQczZwIpNP+L9r/nZUZmgHuzjvvDJvx86effrKX2bNnm//7v/8zY8aMMYccckhczwm4eeyxxypsw3DsRybv/8KxPzUxtA2AbxTQBKgayNNBKDvbVgkFOIdMJBIkbdy4MRgi6URas8cddthhpkGDBsH76OTjueeeM1deeaWdzhqIdT+vXbt2xNmqQjnLvp3L8Cr0MfXq1Yv5eRP9jAGVtf8HKladfTkWLFhgj+PqFda2bVvTpUsX+69znfR7QF8YfPjhh7x5SEsc+5HpOPanJiqSAPg6NWdALENnatSo4bqMRHo0iZp9a1pSleAGlJSUmI8//tjce++9wSmkdfuee+4xd9xxR9zPjczhx36uoQqJPK/k5ubG/LxuywHSYf8P/bJAFCBdffXVpl+/fra6NeCXX34xTz75pK061TfZGu52/fXX2yFw+++/f1zPDVQWjv3IdBz7UxMVSQB8E5iWXDRczSvnfZ3LiIVOTNQENkDTok+ePLlMiCT6pvr444+3s0s4G31PmTIl7BcV4MZZvea1GkOcfVri2c9DH+P1MxZ6v9BhQEA67P8SCP8DQeqECRNskOQMkUQ9km6++WYzatSo4M/++OMP889//jOu5wUqE8d+ZDqO/amJiiQAvtEJa+APnlhOVp33Da2e8EqPW7Roke2LsX79etsPI9rU6Bp698ADD9g+SqpS0rfWmnlClUqA12BG+048JwPR9s1IQk/avX7GQu8Xz3MDlb3/i0KjSy65xGzYsCFsJjg3vXv3thWn6qUkM2fOtA3rmzZtGtfzA5WBYz8yHcf+1ERFEgDfOIc5xDJ8xnnfeIOkwB9bOkFQn4yaNWuWe/9WrVrZ2dsCNOsPUB7nvhXLfu4czuN1WFqk5w1dXjKGRQCptP87ey0pQCovRApQfyQnjvNINxz7AY79qYiKJABR/wBXM9PyaPiApgGtX7++HT4ggX/Lo2+0nc1Tnc2wK4KacOsba1E1k06MONFGNNrPAwoKCmw1m5fpb52fiXj2c+fzhi7P6/PG+9xAZe//8erYsaOtgAoMyVPTViCdcOwHYsexP/moSALgm8aNG5dpdurFtm3bygyP8DqluV9Cp67+9ddfK/T5kd77uYaNaR/2YsuWLcHrXqdMd9JnwznEwbk8r8+rE371jwHSbf+Pl3ozOYOreGeMAyoLx34gdhz7k48gCYBvnLPhrFu3ztNj1M8o0jIqQujQDE1nDUTTokWLqPtwJM77tWzZMuaNrGGfTZo0ifkzFugnIxr6mcjwUaCy9v9EOIfVcYxHuuHYD8SHY39yMbQNQERqPh2LDh06mOnTp9vrK1as8PSYZcuWlSnf3nfffeN6R95//33z2Wefma1bt9pvIe6///6YT27q1atn+28A0WgfVYVDoHpNs/0deuih5W4052fCa38Xt1LtwOyE8XzGnDMVAum0///+++9m/PjxttpVl4svvth069at3MepAum3334L3naGsUC64NiPTMWxP3VRkQTAN507dw5e37x5s1m1alW5j5k3b17w+tFHHx33c+tkRsHX22+/bd544w3Pw34C/ZHkiCOOiPv5kVnU0N1tH452Eu3cJ7t27ZrwZ2z+/PnlzpqloUe6X6LPC1T2/q/JHJ555hkzdepUM2fOHDNr1izPx3j1cQo48sgjY35uoLJx7Eem4tifugiSAPimbdu2ZYYsTJkyJer9N27caObOnRu8fdppp/nyR5ZOGnSyUZ733nvPrF69Onj77LPPjvv5kVl69uwZvK6T2k2bNkW9/+TJk8vMFqjPSjx69OgRnH5dJ+aazjyad99911bpiR6nxwPpuP+rYfZhhx0WvD1jxoxyG84XFRWZp556qsxzt2/fPubnBiobx35kKo79qYsgCYCv+vfvXyZIivRttWbQuemmm4Iz6ah3yymnnJJQkOTsr/Tkk0+af//73xHvrwBp5MiRwdsHHHCAOfXUU+N+fmTeH/V77713cAz+8OHD7Umrm48++si88sorEacjj7XR8cknnxy8fc8990Q8iVdQe++995Y5+Xc2SgbSbf8///zzg9c1tM65f7u57777ygztvOqqqzzNMAekGo79yGQc+1MTQRIAX/Xt2zdYlaQTi2uuucaeRDhPMtSXaODAgWWG3AwbNixiE2Ddr127dsHLuHHjwu6jk4MRI0aUmZZaPTQ01M05/EfB1auvvmr69esXnG1I33aMHj3a9lYCvNC+OmTIkOBtBaaXX355mZ5b2udffvllM2jQIDvETFSJ0adPH9dl6gTbuZ9Hcv3115vc3Fx7XSHSRRddZBYsWBD2mVGoqyGmUqtWrTLrC6Tj/q+q0U6dOgVvT5s2zQwePNiGpk5qRH/ttdeW6fN30kknUXWKlMSxH5mMY3/64qwJgO8nGA8//LD9xaBvjP/8809z6623mn/96192WIGa5q1cubJMuKMT3jPOOCPh5z7hhBPMDTfcYB544AF7W0GRTnbuuusu06ZNG3ti891335VpvKoQaezYseaQQw5J+PmRWXr37m2+/PJL89JLLwVPplXVppNgNW3XvhYYViZqUPzQQw8lHFiqeu7uu++2FX36HGlWNn3emjdvbvbZZx97Uu08oc/OzraVS/vtt19CzwtU9v6vLwz0+0XhaWA2wvz8fDuEU8f4PfbYw4aneu7QitXA7wUgXXHsR6bi2J+aCJIA+E7fOk+YMMGGOoGG2zqhcJ5UBHq26FtsfaPslyuuuMIOk1N4pNl6RIHW559/7vpHme531FFH+fb8yCx33nmnPXl9+umnbbWbgh01fg+lEFUn0drn/KDKDIW2t99+e3D2LFVh6OKkmRD/8Y9/lOlpA6Tz/q8hPqpyVQWq+jOJnvfbb78Nu69+x+iLCn2hULNmzYSfG6hsHPuRqTj2px6CJABJoW+lX3vtNfPmm2/ab4t1cqEpm1UB1KxZMzvrz4UXXmhat27t+3OfeeaZ5sQTT7TP/+GHH9oZg3SyrZOKRo0a2War+uZcPZkiDacDvH5LpqFm+uNeDd41Q9RPP/1ktm/fbkOcgw46yDaRD/zx7yctVzMd6qR69uzZZu3atTY81TA2nbirQk9DTffcc0/eTFSp/V/79BNPPGG+/vpre5z/4osvbCWenleVT02aNDHHHXec/V3gV3gLpAqO/chUHPtTS1apc05UAAAAAAAAIAKabQMAAAAAAMATgiQAAAAAAAB4QpAEAAAAAAAATwiSAAAAAAAA4AlBEgAAAAAAADwhSAIAAAAAAABBEgAAAAAAAPxDRRIAAAAAAAA8IUgCAAAAAACAJwRJAAAAAAAA8IQgCQAAAAAAAJ4QJAEAAAAAAMATgiQAAAAAAAAQJAEAAAAAAMA/VCQBAAAAAADAE4IkAAAAAAAAeEKQBAAAAAAAAE8IkgAAAAAAAOAJQRIAAAAAAAA8IUgCAAAAAAAAQRIAAAAAAAD8Q0USAAAAAAAAPMnxdjcAAAAAbkpKSszKlSvN6tWrzc8//2y2b99ucnJyTN26dc0ee+xh2rVrZ1q0aGGysrLYgACAtEeQBABAitLJp5tvv/3W8zLmz59vLrnkkrCfd+7c2UycONHzchYuXGjatGlj6tevH9P6Rnqe6dOnm5tvvjns56NGjTLnnntu2M8HDBhgFixYEPe2KC0tNXPnzjXdu3c36eqbb74xffv2taGFdOjQwW5HL9u1d+/e5r777quwdc0U2v8mTJhg3nvvPfPbb79Fva9CpVNPPdVceOGF5pBDDjFV2fDhw82rr74a9vNZs2aZZs2aVcg6rFmzxpx++un2sy86funzUaNGjQp5fgCoyhjaBgAAIvrxxx/N9ddfb/r3729+//33tNxSixYtMueff775xz/+YdJVcXGxueOOO4Ihklx66aWVuk6ZbNeuXXZ/Ouecc8zUqVPLDZFEn59p06aZPn36mBEjRpg//vijQtY1U7Vs2dIcd9xxwdurVq0yjz32WKWuEwBUFQRJAAAgjIbmPPzww/Yb/RkzZqTlFvrpp5/MDTfcYPr162eWLFli0tkLL7xgli5dGrzdqFEjc8YZZ1TqOmVyiHTFFVfY98QZ7MVCgZIqBQmTkiu0GnP8+PHmu+++S/KzAkDVR5AEAADK+OCDD8xpp51mHn30UbNjx4603DpPPvmkfQ1vvfWWSXebNm2yoZ6TKqyqV69eaeuUyUaPHm0+/fTThJejYHDo0KG+rBPcdevWzey3337B20VFRWbMmDFsLgBIED2SAABAGfn5+baaJ51NmTLFVlVVBY8//niZyhU1bFaQhIqnhtovvvii6/+pZ5WGurVv39422C4sLLRDQz/55BPzyiuvmJ07d4Y9Zs6cOTa4PeGEEypg7TOPPivnnXeeGTt2bJltrt5xXbp0qdR1A4B0RpAEAAB8EUsT8FjF0hi8Ktm6dWtY0+KuXbtWWMNilPXSSy+5Dme75pprzKBBg8JmZTvwwAPNSSedZBtsq2H8tm3bwh6rkIkgKXnUvF8Vfc737YknniBIAoAEMLQNAAAgRU2aNClseOFZZ51VaeuT6ebNmxf2s8aNG5vrrrsuLERy0oxhN910k+v/qWJJzdSRHHp/jjrqqLD3cfHixWxyAIgTQRIAAEAKUoCkIMlJfZFOOeWUSlunTPfDDz+E/axu3bqeHvs///M/platWmE///PPP10rleAfTRoQKtIQRQBA+RjaBgAAbM+Q0BmOQp188slRh7K1a9cu7DGdO3f2ZViahgUtWLAg7OfOdRg3bpx55JFHooYAznUMrNsFF1xgvv76a9eG3V6GHGn2tNCZoHJycsxHH31k9txzTxOvN998MyxgUF+XevXqmVSjfkDqPaPLsmXL7LZWj6o6derYbaC+Qccee6zp0aOH5+Al1KJFi2zzdO2rakCuKp4mTZqYI4880vaMOuSQQ+z9Fi5caPr37x/2+FmzZiU8JLBatWphP9N7r/faOdW8mxo1apgbb7zRtf9Ydra373Z/++0328NMFTUrVqyw+0dBQYENqPbee287lO7EE0+0YWPNmjU9vy5tTy33s88+s69Hy1XApderZWuWwFatWpmjjz7aBmLJ3AdLS0vNhx9+aN5//337nm/evNmui/pO6TXqc6vXGEuPI+13d955p112wDvvvGNuueUWu48CAGJDkAQAAEym91BxC5J0Yl1ekLRq1SrX6cQVKiQSIsnbb7/tutxUohNz9fhRgKcwItSvv/5qL6tXr7Yh0H333Wf+8pe/mL/97W82WPHaJ+r222837733Xtj/advrot5F/fr1M8OHDzfJHia1Zs2asG1w9dVXm7/+9a82wFLYEYnWMR6abUzB5jPPPGN+//1314BJl3//+992Oyv40VC68oZBKoxT/yAtd9euXa7/r5/rPdS+rvDlgQceMDfccEPcryUaDTe76667zDfffBP2fz///LO9LFmyxK7vEUccYUaMGGE6duxY7nIbNmxoQ2SFbwEKp2bOnGl69+7t++sAgKqOoW0AACCjqcIiLy/PtYLF7eTa6d1333X9ea9evRJaJ4UnbhVYxxxzjEkVmklu4MCB5rbbbnMNkdz85z//sTNoqfpNlSblWb9+vW1U7RYihZo8ebK5/PLLbXVUsqgix432EzVwVqXMpZdeap5//nkbvPhB20zb+aGHHnINkdxo2w4dOtSGRJEoAFMgpPUubz930jrccccddjZBP+k9VhDnFiK5+eKLL8xFF11kZsyY4en+bp+d2bNnx7yeAACCJAAAkOE01Mqt75AqPNQIOdYgScvTTF2JcGvAXLt2bdO6dWuTCjSVvcKNjz/+OK7Hf/nll7aiJVpvID2HKn3Wrl3rebkK3+69916TzOq1aE219Z5peJjW4cwzzzTdunWzYY1m3lM4GCstT7PBffrpp3Gt76OPPmqHSLrRsE5V3cVLQ0l//PFH44fPP//cDB482L7nsdD9tX3dQtdQgaGPTtp/YwnRAAC7MbQNAADYoR+BYTBfffWVrQQJFWvflYqmoSuB16BqIg1dcVKvF2efJ/V8CTjvvPPskKBQOtHu3r276/NpiNPKlStdG/vm5uYm9FrUGyZUhw4dPPfSSTYNUVMY5EbrqOFG6l+kME7DBkPfC9E+ptnOnnvuOdfeQxou57Z9RWGOnmPfffe1AY322UAgEOkxflAYcc4559hgyGtlkPYrXfQau3btavs5nXrqqa6vOZSqftQTyo0+i4ceeqipX7++7Um1dOnSMj2AAu655x67Dzt7AamaTCGTmwYNGthtqz5Iqj5avny52bJli2vIpZ5Ybv2oYqF95Prrr3eduS6wL+l91vA67XOhsxiWlJSYYcOG2aGg0fodHXzwwWE/036p4W5uIRMAIDKCJAAAYEOVf/7zn3ZLqM+MW5B08803J9ysOJl0cq6LqCIoNLxQs97AawylE/ymTZuGVVgEhre59fNRv5hkDGsTBSOhnMFXZVKwoGFkbtRQW02N99tvv+DP1AxaoZD62oRSJclrr71mgzwnvXeRnqNt27a2T4/+DVCYpOFWkYYa+kn9mhQiur1H0SgoUQWMLvvvv7+5//77bRAUiUKcZ599NmJllD6PzqbXCkSuvfbasM+uqr6mTJliK8gCtJ0UzIRS4/lbb721TBCq9b777rtdZznzI7TT++w2zPGggw6y77Nzv9dr0f4VWkmlBuYK99SUPxKFURrCGhpEKegkSAKA2KTG11oAAACVSBUuqjQJpcoNzcjlxi20UNCmJsCJUFWJWwNvhQ+p4KmnnnKtfDn++ONtQ2hniBQYkqfGzxq65EaVMaoqCe2X49YPSJVz6j/kDJFEjc3VQ0g9ipJNlUDjx48Pm8UwFt9//73t76PXEomCEe1/oRSSjho1KmzmNM3YFmnWwrlz55a53bJlS3PllVfa7bXPPvvYnzVv3tyGcaHVdKqcUsWP25A+t0qlWGg/euGFF8J+rvdTwWNoeKowWOHS4YcfHvaYSMFjgNZfr9EtGAUAxIaKJAAAgP9f5aGhRKEhiaofQkODdevWuZ6Ann322VF76HihmancesVoxrDKtn37dlulFap69eq2aiUnJ/KflldddZVtjBxaxaJhWZqty1mdo0bKbtRMO9JseNrums79gw8+cA26/KQQ57HHHrPbQkGYhpXFMxObAiFVyrj16IrUF0l9oyJRmKShlQp/NNQzcAmERQEKYpxhjBp6q3Is0nA7DQvVTHDaN51Cq3tipVnmQpcpffr0ifg+ax3VrD10+KfCVy0r2qx52g6h+9+GDRviXn8AyFRUJAEAkKISDSSiSZVeO6lElTRHHXWU68xOocFOMoe1RTqx3WuvvUxl0zAghUmh1FS6vKBL+7PCOjehTbsVLLnp0aNH1OdQxUn79u1NRVHAOH36dDNt2jQ7W1uLFi1ierwCrxtvvNH88ssvYf/n1oNKjdzdev04aVY8Ve1cccUV5oQTTggLkdyoz5KGdoYGXQrI1MPqsssuc60+SrRRtVsvsEAgFk2bNm1cf17ejG9u4ZRfDcMBIJNQkQQAQIrSN+86mXM7+fQaMoUOGXIuG+EUdITOAKVKDQ1vc1aNuAVJnTp18mX4mdtwJgkdylQZ3IbcBV67F5F60YSGZ26hhYbIqXqnPOqtE0+FUCLUEFqXESNG2GFr8+bNs7O3qVG2Wy+i0P1r0qRJtvF4QGFhoeuMdm5Ds/yi9VYlmEI8Vdt9++23rqGhnzZu3Oj6czXf1iVWq1evLjcwC+U2hBIAEB1BEgAAKUoNnt2CJDW/jTaEyEuQpKFICNezZ09z1113hTXq1vC2QJCk0MMtqPCjGkncZjiTRGeC84Nm2EqkWko9jtyEVuS4ndx7DdLUR6cyKUzURT2Q9PlTFZdmFFPVUqT39v333y8TJGmomRuFaX6/n6o4evPNN+1wzYoW6XX6vX8GuDXNj/SeAAAio64dAIAUFemkMZbhJG69dgINg+HeC0Y9ZqINb3Nrsq1g7owzzvBlk0Z6z7yGh8mU6DpE6l0UOtTSbSp4r32PkjkkNHR9IlWPOV/XYYcdZmdC034TaViaKr1UhVQeL/fxSlVT2mfV4ylaiKQAs0uXLr6HWOIWlCczSHIL0N32NQBAdJX/FwkAAHClCgy3abH1DboCDy8ifduejJPCqjS8TdUjodtRTZxPPfVU1yBJs181aNDAl+ePVHkUKWCqSG5Dg8Stx4+bSLN8hfauqVOnTtjQLoUEXoZ1bt261SQj8Lj99tvt51GvQf/qedSzSEPYvFATaPUu0j7ktnxV5wQqtiJt5/KCEq9WrFhhrrnmGtfjg/bjY445xgZgGoqonlOq5NFscRqG5ye9z26effZZuw4VEVzl5eX5/jwAUNURJAEAkKI0S5JbT5pNmzZFHCLk9QQ/FRo3p6ojjzzSDk1Sz5jQ4W06sXZr6OvXsDaJFBKmwhCcSD2gvvrqK0+Pj9QMOXS5atwdGiTp9WtYoZqiR7Ns2TKTjEoszaKmGeactI4KZcprDh2gZtwKzdzCLmfFlSpnFOiE9ldS5ZCqkqINTVWTbs2G1qpVK9O6dWvXIYEPPvhg2P6kgO6mm24yF198sevy/ayGCojUCDx0O/vFrZpTYSAAIDYMbQMAIEVFOmH+5JNPPC9j1apVrj9v0qRJxMdEqvhI9pTqyRbL+vfu3TvsZ3PnzjWvv/562HJ0wq/ZsfwSKSRMhSCpQ4cOriGDZl1TwBmNtptmOHNz3HHHlbkdaeY19RKKRgFKMoKkaOv0yiuveF6GqsrchsMFgiMnVQS5hTkakhbNhAkT7FC6fv362VkINaPeJZdcEqwGU1WTqutCnXbaaeYvf/lLxJAqGU2p1aDcjdv6OU2cONGMGjXKbnsFZ17Xza2iq7zZBgEA4QiSAABIUZFOXHUS5WWIi6oeIk1Tr0AgkkgzuiU61Xdl9/KJZf3POeecsL49CnIef/zxsPuqp5JbE994RZqZLNKwsIqkIZFuQ44UcCi8iNbz5oknnnANNlu2bBlW0XPssce6LuOpp56KOHRN63DHHXeYZOnRo4frz1966SU7w5kXU6dOdd0PNdNcaIDTtWtX12VoH4zU10dT2c+aNavMzzQMb+3atcGAcv369a6hqiogI1m0aJHrDG6JhsvqGeU2JFSvYeHCha6P0bHvoYcesk3Ctc9deOGFtopQYW55nxG3ocJNmzZN4BUAQGYiSAIAIEXpxNUt1Pn555/N1Vdf7To9eICqHv7+97+7flOv4SSRmv5G6xmycuXKtJky263PkLaXtp2X16Bt5BaYuJ1MK3Tyk06s3U6uNawrFVx66aWuP//www/NlVdeaYMKJ/XVGT16tBk7dqzr47SfhlbBaYY8t/45Cgouu+yysCGfClD03J9//rlJFvU2clsnBVh67uXLl0d9vKqptB3cuDVqV1WcWy8zVeAMGjQoLDRRNZb6Hrn10vIy9FJVQG77t4bXaSbDZDTLVgB71llnhf1cs9397//+b1gFmkJEvXa3z66GR5Y35Netaq5NmzZxrTsAZDJ6JAEAkKJUIaBql7feeivs/3TCrKEoffr0MZ07d7ZD1XQyrm/cVT2gKolIQ43UTDpaw+JITaNvvvlmuy4KZNTrRj1jUrW/iNsU8KriOP/8802nTp1s/yOFdK+++mrEZZx33nl2yFY0OnnV8pIx5Cf0uUMDmlioumPo0KFxPVbDo/r27VumWujkk08Oq3wRrbMCFwWV2id1wq/gI9KwPDUp137sFmZefvnltpdPKFX/nHnmmebQQw+1w5K0z3/99de+zwDmNtPhtddea+67776w/9u4caP9LOq1qCm19guFmQp0FcCqQftHH30UcV/VY0Opt5GGmj3yyCNh/6dtr+BOw9/0eD3/0qVLXSuV1HPLGf5p3VT9FNrzSFVLV1xxhd1P2rZta4MqhUtPPvlkxGOJH8239Zz6HIYO+VPlkYIx9ZVq166d/X/14nLbl3Q8GzJkSNTnUTil1xhKywYAxIYgCQCAFDZixAh7ch7adFf0s/Hjx9uLVzopU/VENBpm40bVCs4KgZ9++illgyS9hvnz54f9XCfEgVnX3MKm0KoYzZ6l2bQiOfvss00yKIgJDZJCm3/HQiFUvEGUhgk6gyS55557zJo1a8zq1atdT9gV7OgSjSpBNItZpFBTIYreK7eeR3oOBVRuFGApWEmGAQMG2OGibs3FFcy8+eab9hKLkSNHRpy9TFU52o/dKq30fAsWLCh3+bfddluZ5vqqcurZs6drQK3lXXDBBZ7X3VnhFy/NZqd1HD58uOtQOYU/bgGQ01//+lcbLEajij63aq1kBMEAUNUxtA0AgBSmE0AFRZGmA4+1wunhhx8ud7rro48+2tNU9sk6WfeDKrnKo8oqtxNL57AbtyFHAQpAkhUkufXHUaASqTdORVMIp6bObg2hvb6+F154IWKAIqroUV+lSDN7RRomF6m/UmjPq3hDNVXoeJ2lrTyDBw+Ouo/p+VSRpKrDeFx33XW2AjGUqo6i9URy43Z/hdl+DLnU8FCFSfE+1ku13ZIlS8J+dsABB3ieARMA8F8ESQAApDhNOT9p0qRyv3GP5ogjjrDD3bycAKtiQRUn0aYYl/Jm6apMqjIYOHBgufdTVVU0bifhzm1a3lT08Tr88MPD+uNoSE+kWfgqg4IFhUEKALyGEgqgVHmiptlewkoNXdPMXJp5rLxhZ+rjo95hsTRgj4dC3RdffNHOihZtiGg0eu0atqeKIy/3feaZZ+xr0zA1LxS+Pfroo3ZoWKSqLTWrVpBSHh0H1JdIwaEbzWboh/79+9uJBDSszguFkLfccovtO+UlJNRw3FBufdAAAOVjaBsAAGlAw4AUBGnYjE5iNbSmvBmTdHKl2Yw0REh9W2KhYV0zZsywJ5uffPKJDY100qwKKYUnxx9/vL2ksmHDhtl11Hb74osvzC+//GJPxPfcc097stq9e3c7rKa8EK958+Zm3bp1Yf+XrGqkwMm71j0/P7/Mz/W++1UN4weFMxdffLEd+qZ+OurboxN2Vako+NLJvvYZzUB43HHH2Qbybg2ko9F7pOBJ096rl87ixYvtkCo9t2a4076tHkMKRyTS50Jhk1/0GjRD3EUXXWT3L71P2r+i0edHQy7VXFrDx6JVY7ntD6q20tA6PZc+k+q9pKq6HTt22GVpO6m3lvZrXcoLglu3bm1ef/11O8QtMIRQy9NxQ2GZjjkKS7VtA58TPUZNvZ30+rUP+EGVV6+99podzjdnzhzb7029mtRkW+ulIFL7v/Yl9cmKpVJTywqlIX4AgNhllSY6bycAAKhwamK8YsUK88MPPwRPJtU3RsOBdLLVrFkz06FDh5hOVhFO21YnraGNiXWSrpN5P4YcRjJ79uywihWd+Gp4IiK74YYbwvr/KHTS0KZ4K4i8UHimz6QCJX0+d+3aZT+PqihS4KUQKZn7CyJTo26FVM6hoRrSpgbofgx5BIBMQ0USAABpSE2uNZuWLkgeVVuEhkiB2caSHQoowFL1lKoxAtSAWwGF+jdVZaqOUX8kDW0LvTRt2jRqtY1b9ZiCnGSGSKLwVhekns8++yysv5gqCgmRACA+BEkAAAAuvvvuO/P4449HbPCbbApLNGTMuQ6abl0zeEVqKF1VFBUVBWfXc2tQHam3kII2t144kWYiRGaYOXNmmdsKkDQsEQAQH4IkAACQ8ZYuXWq2b99uhwVqmODChQttRYyuu1W3qAdNRVDvmaefftpWIQVo+vmqHiTtv//+NkhzqwbT+6LqEs0uqPdLoZNmEFSIpAoyN+rNhMykz476LYVWFCarUT4AZAJ6JAEAgIynqp+xY8d62g4jR460M0xVlNtvv91MmTIleFt9r9TbxesMXulKU9dHqkqKhWYwmzVrlm+ztiG9qDm5qticpk2bZhuTAwDiQ3c5AACQ8RQ2eKEhUhpuVpE0hXteXl6ZxsGhzaSroptuuinhPlQawnTvvfcSImUwzXIZWp1GiAQAiSFIAgAAGc9LkKQhbePGjavwUEJTr1966aVlfjZx4kRT1Wl7P/fcc7a5drwN6R944IEqPwwQkWkWvQULFgRv67MbWp0EAIgdQRIAAMh40YIkVQNdcMEFZurUqZXWV+Wqq66ywUrAypUrzbx580xV1759ezNjxgwzZMgQ07ZtW0+PUd+kgQMHmrffftucccYZSV9HpC4FkU4KZFu3bl1p6wMAVQU9kgAAQMZT8+Yvv/zSrFmzxmzbts3erlevnmnZsqU59NBDTe3atSt9G6lhsAKlgG7dutlG3Jlky5YtZtWqVWbDhg12Brs///zT/lz9olS5dcABB9jAiWndsWnTJnPyyScHG7Y3adLEhpJVvbcYAFQEgiQAAAAAAAB4wtA2AAAAAAAAeEKQBAAAAAAAAE8IkgAAAAAAAOAJQRIAAAAAAAA8IUgCAAAAAACAJwRJAAAAAAAAIEgCAAAAAACAf6hIAgAAAAAAgCcESQAAAAAAAPCEIAkAAAAAAACeECQBAAAAAADAE4IkAAAAAAAAeEKQBAAAAAAAAIIkAAAAAAAA+IeKJAAAAAAAAHhCkAQAAAAAAABPCJIAAAAAAADgCUESAAAAAAAAPCFIAgAAAAAAgCcESQAAAAAAACBIAgAAAAAAgH+oSAIAAAAAAIAnBEkAAAAAAADwhCAJAAAAAAAAnhAkAQAAAAAAwBOCJAAAAAAAAHhCkAQAAAAAAACCJAAAAAAAAPiHiiQAAAAAAAAYL/4fNAXZLUvX6rUAAAAASUVORK5CYII=;" parent="1" vertex="1">
          <mxGeometry x="-3220" y="-540" width="1170" height="870" as="geometry" />
        </mxCell>
        <mxCell id="WzWPY4LAfDxSmBnObmso-2" value="" style="shape=image;verticalLabelPosition=bottom;labelBackgroundColor=default;verticalAlign=top;aspect=fixed;imageAspect=0;image=data:image/png,iVBORw0KGgoAAAANSUhEUgAABJAAAANmCAYAAAClvHGjAAAAOnRFWHRTb2Z0d2FyZQBNYXRwbG90bGliIHZlcnNpb24zLjEwLjgsIGh0dHBzOi8vbWF0cGxvdGxpYi5vcmcvwVt1zgAAAAlwSFlzAAAuIwAALiMBeKU/dgABAABJREFUeJzs3QWYFPX/B/DPxjV19NHdEiIIAiYIGCgG2N3d3d2dP/VvFyo2IKgopYQoIRLS3Xm9u/N/3t9zltm9ndm47Xu/nuceuN293dnd2dmZz3zCpmmaJkRERERERERERCbsZlcQERERERERERExgEREREREREREREExA4mIiIiIiIiIiCwxgERERERERERERJYYQCIiIiIiIiIiIksMIBERERERERERkSUGkIiIiIiIiIiIyBIDSEREREREREREZIkBJCIiIiIiIiIissQAEhERERERERERWWIAiYiIiIiIiIiILDGARERERERERERElhhAIiIiIiIiIiIiBpCIiIiIiIiIiChyzEAiIiIiIiIiIiJLDCAREREREREREZElBpCIiIiIiIiIiMgSA0hERERERERERGSJASQiIiIiIiIiIrLEABIRERERERERETGAREREREREREREkWMGEhERERERERERWWIAiYiIiIiIiIiILDGARERERERERERElhhAIiIiIiIiIiIiSwwgERERERERERGRJQaQiIiIiIiIiIiIASQiIiIiIiIiIoqcswp/S0REMVZWViaLFy+WtWvXytatW6W4uFgyMzMlPz9f6tSpI23atJFWrVrxfSAiIiIiophiAImoCsaOHSu333572H/ncDgkIyNDcnNzpXbt2lJQUKACAb169ZIjjjhC8vLywrq/s88+W2bNmiXx0rdvX3n//fdl3bp1ctRRR0k8Pfroo3LSSSdJOissLJTvvvtOxo0bJ3PnzlVBJCsNGzZU78kpp5wi/fv3j9tyUnxZfc5/+uknadasWVK/JeXl5VJSUiI1a9a0vN3MmTPlnHPOCXjdyJEj5bHHHovREqanI488UtavXx/V7eltt90mX375ZVTfI03TZNeuXSo4bsXqe0f/bkqGv7OyY8cOqVu3rlSHdcyMzWYTp9OpTojUqlVL6tWrJ82bN5cuXbrIoEGDpHPnztV2W4l9ALw2WVlZcX3cjh07Bry8adOm8vPPP4e9H3zVVVfJ1VdfLdUJv+eoOmAPJKIEcLvd6kAKO5ErV66UGTNmyAcffCA33nijDBw4UB544AGVbULVCwJFr776qgoi3nPPPfL7778HDR7Bli1bVMDpvPPOU0GkadOmxWV5iUKFdfL444+XRYsW8UWjSubPny+jRo2SyZMnp/13P77rhw0bJtUdAoY42EawZOPGjbJw4UIZP368PP3003LiiSeqn0mTJkl1g+/y4cOHcx8wBfF7jqoLBpCIkkxRUZF8+OGHagcCOxJUPaBMbcSIEfLcc8/J7t27I76fBQsWyEUXXSSPP/642jknSiRkJeAs9IUXXqiC5URGOIly1113yejRo1UQKZ3NmTNHZXs9+OCDVdrGVxf//POP2nZceumlaj1Jd0uWLFGZUziRuHnz5kQvDoWB33NU3bCEjShJ7d27V+1IrFq1Su1EUfpCSv0NN9ygstKidWb3//7v/1Qw6Y033pCcnJyo3C9RqEpLS9W6h59ordeUXpk4n3zyiTz//PNpH0xBhugTTzwh3377baIXJSX98ssvKsCI7zSUuKXjvh4+Bx999JH6XFDq4PccVVfMQCJKci+++KK8/fbbiV4MihH0Fbj22mtjcpA9e/Zsuf7666N+v0RWfvvtNznmmGPUtovBIwqUWYJMHJRqp3vw6L333lPlagweVc2aNWvk/PPPT7tMJPQ5HDp0qOqjxeBRauH3HFVnzEAiipHs7GwZMGCAT1aIx+MRl8ulJmmhWeimTZtU/X8wOHuJxpIHH3xwwOsPPPDAoI1pAQdz06dPN70ey4vlDqZ9+/bqX2S2hNpEe8WKFaYlLJgm1rt375DuBw3H0yllHVlmVqVmaDSK12bIkCFq2hoar2KdWbZsmQo+YSfGCnqKfPzxx3L66afH4BkQVfb111+rxsNEgfz444+qZLc6eOedd0L6jk9n2Hcxfm9jP0jvA4mS/e3bt6t9IewjWcEkUmTq4oQavhfTAb6b8fwp9fB7jqozBpCIYgQTRV555ZWgt0PfB3wRffrpp6aBBOxw3XHHHfL9998HDPCEmmUSbGoazgiHM50k1OcIyEZ46aWXAl7XoUOHkO8nXeC9vvnmm9UOtJlOnTrJ/fffLz179qx0HaatYVLVn3/+KbfeequsXr3a9H6effZZ1cC4Ro0aUVt+olhBoBzBVaJA8B0Vz/Uj3o+XbtDXJ9ikP5RxTZgwQfV/RIaaGZwwwb7SaaedZnl/kUzGo4qTWhQf/J6jVMYSNqIE6969u9x9991qp6hFixaWwR/UyFN6wA6u1c5av379VI+QQMEjo169eqnbIQhnBmUiXHeIiCgZIYP61FNPlc8++0w13A92MgpZ3ERElBgMIBElia5du6p099q1a5veBk0kUQJHqQ07v2gubAalaq+//nrIza9R1oYmnFblh1988UVEy0pERBQPGRkZcsstt6h+R2a2bdvG7zMiogRiCRtREmnatKkqR7vvvvsCXr9161bV0wb9cCi1G2daNQPF+x9KLyqjNm3ayKhRo1TT1kDQMwKjgRs1aiSpCj0wULKHfhnQoEEDlcHXtm3boH+7Z88e1VQcpX6YnIIz3gjUIYMrLy9Pqhv0G0FW47///qvWC/RpQU+SrKwsFbhs2LChmniEfmcOhyPRi5ty0PNt6dKl6mAXr21+fr4K9Hbs2DEtJ0kRRRN6HU2cOFGNRw9kzJgxctZZZ8XlRcd3B8rqsL3ct2+f+jwj0JWbm6s+061bt1bfv5mZmZKs8Dri+w/bemzf8Z2J3pmJmNCK72+0btiwYYNqz1C/fn31+uEkarr0tkp0ewT0yMTPzp071fd6rVq11LqKKofOnTvH7XVevny5mgaMSZTYj8B73a5dO/VeU2pjAIkoyZx88snywgsvmAYYsFPFAFJq++qrr0yvO+CAA1R/o0hg1DECSNg5wA5inz59pG/fvupfBFvM3HbbbfLll18GvA73Z9a83ejII4803dk3K9UbO3as3H777ZUux444djp006ZNU/2zEDwKpFu3bnLTTTcFfN2wk4rsLPQPC9RjDAGTY489Vk3Ca9y4sVSll9ejjz4atNeH3hNk1qxZAa/76aefwupDFi4cQKAJ7fjx472BOCs4SDr88MNVvy0E2yJ5Tka4n2Drx8yZMwPeDkaOHCmPPfaY93eUZqJPmFV5Z6jQ2Pewww5TgXp/+ExNmjTJMviDfmZ4bb/55htZtWqV6e2wA43JSxdccEG16UtmtY0xwvbAf5vg/5mw6uWH7V20+9+E+3gIEobC/3b6fd1zzz2qpD0QfPebbX8CQUnYXXfdFfA6PKdk7T2I7wBsA7BNDQTbDExmMyv7r+o2FoEiZO1inbXqyaRDIAbfPziJc8QRR0T8XWnkv87hBCMGZ4TyPNHz8KmnnlK9pXBCCietEKzxX+YRI0ao7aceUDBbdwM9drj++usv9f05Y8aMSssCOLmF7fvFF18c8nYx3vsuifqeC8WcOXNUU/ZffvlFrb9WvUsHDhwo5557btiBHLPX6rLLLvP2YsXJKezbvfXWWyqAFAia6qNkFd+BiQhiUtWxhI0oCXecjj76aNPrraaoUfLDF/vcuXNNr8eOX6RwYPrqq6+qHTQETLDjiHHqVsGjZFZWViZ33nmn6olhFjyChQsXqpIHlP0ZYacZwSEE7Mwa1CMbCTs7eN1///13SWcItiBwgSBHKMEjPSiC1xFNa3EgitcrmeAACEGuQLDOWAVy/CFQGSh4BDg4tAoeIbiE1xbB/2CPiayvl19+WQUDcIBPZHTKKaeYviBTpkyxPDj098MPP5hed8IJJyT1C49td7DPayzg+/O4446TRx55JKTgkV6WjgALDqQRFEiGyWrYdp933nny3XffBQzYYJkxGTfW2Sh4bAzyOOOMM9R7FmhZ9JMbr732mgwbNkyt5xQavIdY584880z1XgfbPmDdxOAenKy+5pprZOPGjVF7qfH9icxADP0xCx4BHhPflXiv2bg9NTGARJSErM6aYOMfzQ0+xdcff/xh2ccKZ4aqAmeIkKqc6pB2femll8rnn38e0u1x1uuZZ57x3h7TfHBGzGrKnX+ZwuWXX26505PKEFzDmeaqNJ9FsAM7nMHGbccTzlRbHWhaZfv5s8qQQWaBGfSuu/rqq1WafjiQZYqgHDIFiHQoy0XpaCAI4CKDJhQYnmAWFEevxWCZMomGEx9W5ck4cRBteG2RAVOVfSxkliC7AuWriYTsnGCvUSgZs1WB74p7771XBYaQ4RlqEALfxeFsu6srnNxBIBjrXCTvDQLMCFgjO6yqkJmELHhkQoUKJ7IQ/EKWJ6UWBpCIkpDVRC1gxD51WZ3RRPZZy5Yt47o8yQo7vzgTHC6cNf7ggw/kwQcfDPtvEWwy6z+WyvA6Pvfcc1G5L6THJ9uOPXZazaCcLJSAFwKIZiUaCMialTAhUIkym6oE1dBQ//HHH4/47yn9WB3Yo/w0FD/++KNp5uXw4cOTumePziyQFov9IJQ7oxQ6GoNKcDCdyGA7Mnisss8AmZvImowllFShX1W48B4giyWcYER1gxMe6BVW1axgBDpRmleV6gb0BUOmeCilmf527dplWqpKyYsBJKIkFKw+Hzs6lLrpxmbQSNLpZGs6lK6FepAUaEcGwaNId9zR32Dx4sWSLlAu8NBDD5mWDUQCJX/JBH3DzHo5YIc2lJ4VOJNrtiOOfhSBDraxnoTbp8Jqwuavv/4alfui1IesAjRqDgRlQAh4BjNhwgTT60488URJ9X2haGdio1eeWcYqhi4gYwt9Y5AdgzId/I4eelbZxigpSgRknwWD8iGz8t9osRoWEgwyljCRL5ySzepi3rx5cvfdd0ctQIl9LmRso69YJNBr0GrfNpTMv1DL6ik58EiFKAlhAhcay5mVm5j16aDkZ/UliUlNFLisD71u0IMGO5MILoUaxMAOPlK0BwwYoJpHYjLW//73PzXRzQzKPjp16pQWbwV685iV5WEqCg4i0IsHDcTtdrsqkcWEHOwQYoJLIGhwjoAUbq/DRB8cZMGiRYtMD+5wu1is58hCQvPhQJAxFayZqlVWFcpRAkFpBna8zWCdw3qLaX8oycQBJTKWzPqjPPzww2pdT8epd126dPEGPTChzuxgA7dDg1WjVGuyasxWw1l9vPfBbuefbYNtFRq6I4vIH7KKcLlVlhJe699++y3gdchytWqIn0ysthUITiBTJRonXfA5xoCSQLCNRIZEoGALtpEoQw30PumNnP37GmK7oG8DsE1ABkYguJ1xGivWiUjg/UazYqxf+P5EFimyVxAYjyc0PEcpMAL++F7GRFQE2KZOnWr6NzgBgIbyyG5JBon+ntM//1jnzLIL9RJV9DjC9x4yaLGe4kQKSvzN1jcEHZE1h30r43d7qMukw/cXMhwxfAMBYDwePlvou2RWxohAGCZMn3766WE9LiUOA0hESQo7K2YBJEzWoNRkdlAO1XGcvBXsiKAkzf9s+aGHHip16tRRWRvBemigPw2ai+t69uwpgwcPVjvPZsE8HOCmi2+//db0OvTeQZP1QH20sPOJ4EegM/LYLiHtvWHDht7L9AkswSbjXHfddSFNxgkXmt6iDAwZaP5QyoFgj/FgzAhNr82atGMyFsZ0+8OBn1nfCDSlRb8p/9K6fv36qUanyGAI1EgfB1TY0cbOd7pBnwt94pDVJEOUUsS6L0usGSebWU14CjYBDa+DWWACGXNWrxPO6JsdYOJznSqsMmRw0InPOw6WqwonFMyyj9CLz2w5ECRAeTC+o9AcX4eAPE5C4AfvgzGbzFhebTXV64EHHqjyRE5MKEVJtzEIi8Akmn0bt9+xhnUV20RjJieCmHjdUGaMyYtmpYMIumNIRrhBjVhI9Pcc4DFxIszMoEGD5Mknn6wUwML7jv5eN998s2mTcrRYwACWSIe5YJ1CSbb/CThk62G5jK+fv3TtP5muEv9pJKKArM6qWZ31puRmVa8e63TyVIMJMmalFtgRCjY9Bjv2xuCRDmfkrCYdVSXtPtngjB52ZnEWHYEQfScc2Q+Bgkc6ZHvh4DdVXiMEXxFECgQHmcjEimbzbEy0M4Oz/WZ9mRD4xAQ2/BsIztIS6Qd89evXD/hiILvILJPAqnwN28xkn75mZFbGp4vWVEirksBgvYSwjOjXgyDIu+++qxoaoxwVgwtwwBzsOcQSypwCZfA1atQo5tPXjBMscSLIrOcWApo33nij6d8jAIuSLapgdeLsoIMOUpN4zbKf8L2DwHXv3r1N78MsuB/KMQsmvJplb2N/w6pxf7hDKCixGEAiSlJWZ1ui0eSREiPUSSTVHXZGLrroItPrEQQyO7jSM0ewM2XGrGcOVGVSWbJBGQQyXtDfAweVyHzBNDUc7ARjdfbbrCwnkU477bSwS9SQxWCWpYWdbbMms2ZTb3CQhIwFK1h3zQJMKHlK9RME8TowrQ7bQLNsIewDmAVFkaFs1hAXB44IDqfLuhSt71Or7xJMEEMGDbJZkSVotp3FCQ9kGZoFh+MNE+yQcZtoyNQJ9j6itxSCWmYYQKqAqXpm5b/I2EZPvmABS1yP25mVSiMjN5IG9dhWBTphZ2Q2jAICZQ9T8mIAiShJWR1EpML0lGTXsWPHsH9QelFVVu9dqh84RlPnzp3VgbYVq+tx9t6KVfp+Or8POBuNMeFWB5EIDqFPhtVo4GR8jdA/B/01zDI2Nm/eXOlyPEezEiNkagT6vKLRqFkfOry2oZTU4EDT7HVFD6pUDugwgBQ9VpmSKGMLt3wtVZpnh7qdida+EPpuWX2f/P3336oP0tFHH60yMxGA/+KLL0wDSsnAbBsTT+i7FEo/Qb1vjplobxNTldWgBezzhBocRj8qq30kNOoPF3oeVeWklFVPJ0o+7IFElKSssiBSrakohdbnKJTJKdUFGn8GY1Xyh7Ovkf5tdYNGoDhAwk46egGht0+wA7dEjacOBpk9aPIdKFMBmUb+WW1WzbPNytes+k+g90korM624/6tsufCZdWUO9L30erv0rEJeKKzSAL120LwE6Wk/oEPs/I1NC5GKWsqCZYNGq19IWR7IbgWrK8eIOCMRsP6IAcEn1Cmhd566POSLCf4MNU10cwC+mb9mswECv5XR2jcbeaQQw4J675w+59//jngdYG+Q6Oxz2Z1ciVZ9ykoMAaQiJIQ6vrNGjrqzYEpNVkdOKbydL1ojomHYNlHwQ5UrUoSIJF9KaL9WkWyE4ozjGgEjR1Fs6lgqejYY49V6fmBRj+jv5AxgIRtrFl/E0zRMUvHt+o9g6lCVR3dHeko5Uj66UW6LlqVDjGAFF0onwoUQMJ7gPXXOLkI671Z+RrKR/QJUukwdAInAaJ5IuDKK69UTezXrVsXdgBeDyjh9UXWGMrZQg0mx0o8m2RHsr8TTgDCqkdVqn8fh2PDhg2m1xmnOIbC6vaR7BME2+cCnvxOHyxhI0qxLwlI9I4JRc4qxRg7rqm0MxPLvlyhHBhY9QkLNtEukWU2ieiDhYyit956yzuB7umnn1ZlaukUPNLXG7MJMsjsQaaVDgeLZoF6sx5F8cgUxIS7aELmSbQ/t1brsNXjUWRBUbMDL/8yNpSvmWUPplLzbJ3ZmHQ98yeaatSoIW+++aa0atUq4vtA/yk0EkamFxpqJ1I0ptNVVTgBPqvv7FhOHk6lnqKBToxE+n5b3T6S/QJ8fqpyMoNSCwNIREko2Bhx9OOh1GTVDwC9Z6o6yhRjgTH5Zfz48ZZZbKEKNaAV7fr1qmYxJCLDKNTAULz7By1evFhlMTzxxBNqXHUo6tWrF1JKejKyaqZtbJiN8dGB1KpVy7LUJ9a9GqJ9sGS1Yx/pFCurv+NZZon6+zdkyJCA182ZM8dnepFZRh0+zwMHDpR02heKxX4QJlWOGTNGZXVVpRQNpXeYPPbCCy9IogQ7iRIP4XzXWX3nR/JeJGrfJZasXodwT4pFuww5lOAQ++OlDwaQiJIQJiWZQYp0Vc6QUWJZjU+F33//PeL7Rj+M2bNnq7PSGN2OvgxXXHGF6vMSaQp4qDtX0QhWRXNHIxE7KqGeyYz2axXsDD7KtpYtW2b5WiGd/dRTT5WHHnpIvv/+e1UGY5bJkwpB2h49egS8Tp9chc+KWZNwTJPJzs6u0pnWqojWaHJjQCySM9qRBrli/fpURyeffLLpQbIeNMJ7adb89rjjjku5s/+YymQ1DSqc/jrhZmbcd999qmHxnXfeqcpZrbJdrWCkujHrMZ6stmHxEs5+h9W2yGoblmz7LrFktW21Kq0ON5M2lBYC/lJt+0JVw3ebKAmhtMSq8R17TKQuTKFAb5V///034PUI/iCLKBLIqDCeVUJGE0oa8IOMHJxZxaSqcIQyrh1nW5NxKle8hTraPp7N0m+++WbT3loIRCO4hKlCyFBIhlK7aEEJWqDRzygT/eeff1TvJ7OAn1nz7FBS//HZveuuuySZWPXMi7TvmlVvmkDrElXNwQcfrL47AvXnQbYp1rvJkyebBh9TbfoaTJkyxXIbFOuMKhxEn3POOeoHAWcE5zDN0WpyY6AA34cffqiykeItkX3+jCPho1GuGEk5XjruuzRt2jRgPzTAPmU4k/eshkGE0s+IqjcGkIiSMPvILLgAxxxzTFyXJ11ZndmMNWR2PPvss6bvPw58zTIorM62ffTRR6bX16lTx7R8zipbJ5RymmA9u9JJVV8r7LBaHXxH08KFC1VGWiCdO3dWBzZWZQ7RzoSJJ2wnMXY70HuCLCSzKTP43AUrjbGa8JeMnwWrXjFW2a5mEHizajQcTuNcCn27g95lL774YsD3cNOmTabT1zp06BD2iYNk8Nlnn5leh4xJPK94QTAJmYn40YMdeN3xM3XqVFm9erXp386aNUsSIdKsqWjCVE/sm4QSzML3VbgT5arbvovVd8+MGTPkrLPOCvm+rLLde/XqFfayUfWS+K0LEfmcrXrqqacsz+xikgqlNkxpsWo0i/T5cM+KvfPOO5Y7sTigNtuhtNq5C2V8blXK7lKNVQ+CUF4rHEzEa1yt2TQmQOZRsB4ZkWanWO3Ux6tJPPrwmDUNRh8kZBJEkn0EOHA1+/zi/Q02ehwQ7H3ppZdUI2/0eYlltpfVQQfOQmMaXzhwoGL1HIOND0+G9SMZhPtc0ccs0DYc25MvvvjCtHxND3qkEmy7rLZfoXxOI4WSJkyqRCkvXlezoCyam999993qM4zS32hvR6v6PZEM/WZQwqaXDQd7rv4N4Y3MTqglct8lEdsxZCJaVS6EOkEQvRBRomlm0KBBES0fVR8MIBElCZztR7291c78hRdemBRpyVQ1SA8+88wzTa/HzutVV10VchAJO9rPP/+86fVYZ6zK4qzSw612MvS+BejzUF1Y9WLAgbVV3wVkbphlnsWCVZlFsOAR0v/NgizBdpCtznzHs1zAbJLamjVrAr5P6C8RSoYnej2Y7cjjrPcbb7xh+fe4DdYDZJNcffXVMnz4cHXGF2VGKDlENkk0de/e3fJg55577gm5FxK+p6xOcqDxerApocmyfsSDVbl5uM+1SZMmpiUqr7/+esCSHbzWqRZAQmPwG264wfJEGk7CRAs+jw8++KBccMEFcvjhh6ueR8j2wjLgsxFKAAj945DlG4jVyaJorh/JCtsLlABa+fjjj9V2OdyMmETuuyRiO4bXwaxEGCchbr/99qC9GHE9bmd20gLZiqk6QIPihwEkogTD2a6xY8eqHRb8a7XzaBV0oNSC5tZWpSXY+cH7jQlaVgfxH3zwgVx22WWWgQvsbDdv3txy3TKDenuz0jiMGz/33HMjPsOaiqxeK6TDP/fcc6Y7q5dffrnqvxMvVgcnP//8s+XfPv3005bj5K12kK0OmIwTo2INmULhpOKj0XCoY6eRDWLmlVdeUZ/LQLDTjoNS/+ayCMxg3UAGk1XPokg0bNhQHRSbQck0+rysXLnS8n6wPlx88cWW5b8IhgVjtX6EkjWQSqL9XM2aaZuVm2KQQqqUFOK7Dtm3WBetGgJfeeWVYY2HDwaDSdBvCSdiUJpmzPzBwbbZNt0IZclmDaPRu6o6fxZwIuOSSy4xDYz/+OOPqtzYqu8nev8k275LIr7n8J2OCYFm8P2Bz4fZ5wf9F3Fy0qy0HXBSgygY9kAiipHt27erIIHZQQQCR/jyQsppsGkROHuML9hkmKpB0dtpfeyxx1RWmdkZo/nz56sDVRwEoHSxRYsWKgMGOwHok4RSnGBNKnEwGmyHAP1wrDzwwANqxwTZGTgYxc4RzhKjR0UqTTCJhmC9RN58800VCMCBHnZ6ceYV7yPOsIY7JaWqrAKUeO/QE+uMM87wyU7B8j7++ONqcl+wCUmRZDe9/PLL6qwxeoogcIG0e5RyxWqCy2mnnab6cIQinLIY/fMY6Kw5DkCR0YDPJ04MoGk+4Pmi75RV81Ic1MRiSAIO4C699FLT6zEpCr3Z0FB9wIABqsE63kdkteAAEJ93lJhYZSrhPTQrGwx1/cABH0ap4ww4tm0IpN9yyy2WB4rJzOq5otk6DvZwIgD9X7A/gCxkK0OGDFHfAaFOtwrl/Yi1999/XwUJ/OF5IxCN54J1LFiWCiDzD9usWGQrPvnkkwGv+/zzz9X39fXXXx8waIDvQ2QOmmVlDh48OKL1A/sHN954oyrH1Rv/W2X/JTMsO7Yv+v4Mtv8I1qFMUJ8iaMbqxGki910S9T2HbHLsT+AYIxA81tChQ9U+CD4v+fn5KsCJoBHWZasejJgSjO8AomAYQCKKEX0CVjQglTqc6QqUGvCe4owr+iiY9TtAsBG9Lcz6W1jBgegzzzwTdCpSt27d1I6O2Q48lg2TfvBjBmeEq0MwCeWHCCKhzDDS/h3xeq0wpQiZRGbvKXauP/30U5WlgwMk7OhiuUNJv7fKTrIqYcJBg39AEzv1sQoQICMGE5CCTb7r2rWr+gmnFxYO9q2CMjgDbjYxJxAEbcJpghoOlOYg+GDVjwQnMnAwF+yAzgyyk4L1Pwq2fiCYcOutt1Y6gEzVAJJV9g8ObI0NlpGpEiyAhAAGeu/gADIYbGeOPvpoSTRsK622l6FCQB4BlFj09kHW0yeffKJ6wwTy9ttvq35ICH7gfcLnH6Vvy5YtU420zU4CItiH8rZI1g9k+iHwq0Pw4YknnkiK5tiRwGcbvRrxEyr95Fky7rsk6nsOpZLYZ7zuuutMb4OTVW+99Zb6CRVONsazxJ5SW2puhYiqEZQnGXciKL1g5xLZCtHOOsDOJg6c+/btG9JtrdKig0G2AM6kVxdVOcjH2cA77rhD4gGBrmDvPw5ScOCEvj0YAx5q7wY0fjbTs2fPsJYz2j1//A+4Q8nCiKQpL4IyZn2WwoUsAwR7rZq0VxW2B7GaXHXAAQeYZtwGaogbThAglutHrIVTQomSpVAaJ5uVsflDFgLWq3SA4NH//d//qSySWMDn7oUXXrAsjUMABMFVHJSjdw7KVGfOnGmZQY5tvVVJajjrBzKVU61cHH2lIoUMHmRhWW0rErnvksjvOZwYueaaa6J2f1jvsf6nSrkrJR4DSERJCgeaOBuAtGlK/yASdo6j1fsEZz3RhwVNecPJHojk4BJn//BYVs0s0w3KklDmE8lOGpqdm/VziIX7778/4vcGqfJmE7ysGmyjrMBq8le8AwQoYwv2vqD/USTQzyjSv9XhIB/rRTgZUJFuF3D2P9ojmhGkxEF1qMEvfLeF8/nB2fxUhSBOqIMvEIgwK0vxD9aFsq1OhvK1aEAWFUpvkKEX64A7AkPR+i5DWRu+K6zgc2DWfDsdgqnYf0XGXLjwmqAcPFhD/kTuuyT6ew6BL5TBVrUsDllRyGi06pNH5I8BJKIko/esQalBKBOBKH3K2ZBmjYP2SLMQcKYOBw24n8MOOyzsg1gcBIZzEIv6+q+//trb46W6QAkBztahRCxU6DeEEgirMbyxgJIiZBeFc2YR08iQFYed0yOOOCLgbdCfBuUbZq8PSjND7dkW64Mi7OQfdNBBptdjO4vnHAnsvKOs5rbbboso2wMHPuiLFO7nNVIoZ0XmBMofqtqIGD1AbrrpJlXeE+5BGKYAIZAUilRuJoyDM6tSk0g/C8GykHDgHe9tTTRhG4LtK/onYVohDvbj9T2M/jiRnCAw7sMhEHXRRReF9BlCEDrUsrRUCyDheWH7iNci1OeIbSK2UZgemcz7LsnwPYf9RQRX0bsoXPqERvw99k+IwsEAElEC4EAfQQKcZcHBDQ4eUKaGL0E0DcWUBPQkoeoF7zkO2jEhC2fu8KUeSqkHzsyi1BFBR/RIQJ+eSKA8YMyYMergzqpWH+vsQw89pLIZYlVSkOwQcMAZUqTYW52FxOuIJsA4KAmlP0wsoGQITbHPO+88y0AJggto4oz1SC/psuqhgtI3q6wUnNUMVkKHdRfNqGPNqtSsqmVo+Iyef/75qlEwPoehZJjh4AhBui+//DLmmUeBgl6YCIgefdjO4Ex6qAd3uB2WF9kVKHnE2f9IzoDjwA3bGvRlsnpsBEI6duwoqQwHz8gwsxqNjXUIGQBWjXmNcOBnVfaMhsWp0CsH6w4CmdhOoiQIGTv33nuv+g7E/lAoJdjRhvcJGcH4fkMWbyj7Ynit8ZlGQGHChAlhNSJGhg6CsMG2A/icRntCYzzgtcH2Av32sK9rtl7iewCBeGwT27dvnxL7LsnwPYf1AsMHcCICJxCDZbRh/xDNzBFAQ+P4YD0yiQKxaaEUXBMRUUKgGSImsGBaH/6PMgfscKMcBQdX2OmMRfkYvhrwuGh+irIKHOBg5xU7yeGkbVcXy5cvV5Nm0CgT03iwU4b3Bjt3sWj6Gin0OMLEJzTMxvqEg1AsK4JbKI2JxbIigwQTYPDaYNw41l8EWVAykqrNkYNBM170l9qwYYOaWIeDJgTv0IAXjV+Tbacdy4iMMpSL4fNeXFys1hWsHzjDjgwQvFcIakearWUGDXDRTBpn6NHMFusHMubwWJjIlk4wqh4T7/AaYxuL4AQOLPHZC2c7js+vVWkQJgDGqt9VdYPt+erVq9XnA8MDMIkQwy3wOcD7h880tmVVzegDPA6mRqLXEXoe6fePbUakJ4aSDV5DfB9gG4ntIgI5CBgFm6iW7PsuyfI9h3UT66q+vmKgD/YXsQ1HcDTZ9kkoNTGARERERESUIh5//HGVJRMIAm/ILiAiIoqF5M9vJSIiIiIilbmBkhWr8jUiIqJYYQCJiIiIiCjJobTw1ltvVWUpgaDkkAEkIiKKparN/iMiIiIioqj2pEIfI/RHQh8cBIzQOwmNctesWWP6d4MHDw5r4iIREVG42AOJiIiIiChJYFgCGmuHO+cG0x5DHX9OREQUCZawEREREREliYyMjLAn9R1zzDEMHhERUcwxgERERERElETCKUXDqPd77rknpstDREQEDCARERERESWRxo0bh3S7Vq1aydtvvy35+fkxXyYiIiI20SYiIiIiSqEAUtOmTWX06NFy7rnnSnZ2dtyWi4iIqjc20SYiIiIiSiL79u2TxYsXy8qVK2XPnj1SWloqubm50qBBA+nUqZO0bds20YtIRETVEANIRERERERERERkiT2QiIiIiIiIiIjIEgNIRERERERERERkiQEkIiIiIiIiIiKyxAASERERERERERFZYgCJiIiIiIiIiIgsMYBERERERERERESWnNZXUzw899xz8uqrr0rTpk3l559/jslj7NixQz777DP55ZdfZMWKFVJYWCh169aVFi1ayNChQ2XEiBFSu3btmDw2EREREREREaU2m6ZpWqIXojqbP3++nHHGGVJeXh6zANKPP/4od955p+zatcv0NvXr15dHHnlEDjvssKg/PhERERERERGlNpawJdDatWvliiuuUMGjWJkwYYJcc801PsGj1q1bS9++fVXASrdt2za57LLLVIYSEREREREREZERM5ASZOnSpXLRRRfJ5s2bvZdFOwMJASqUphUVFanfO3ToII8//rh06dLFe5vff/9d7rjjDlm/fr36PS8vT8aPHy+NGjWK2nIQERERERERUWpjBlICfP311zJq1Cif4FEsPPvss97gEYJT7777rk/wCPr16ycfffSRNGzYUP2O3kgvvfRSTJeLiIiIiIiIiFILM5DiCAGjZ555Rr766quA10czAwmPdeSRR4rL5VK/P/3003LcccdZlrpde+216v9Op1OmT58uderUieixPR6PlJaW+lzmcDjEZrNFdH9EREREREREqULTNHG73T6XZWVlid2e2jk8nMIWJ6+99pq8/vrr3owgaNOmjRx99NHqumj74YcfvMGjmjVrqklrVoYMGaKmsmFaG/4OjbdPOeWUiB4bwaNFixZF9LdERERERERE6aZLly6Sk5MjqSy1w18p5M033/QJHp166qny2WefScuWLWPyeL/99pv3/2iYnZGRYXl7ZAj179/f+/vkyZNjslxERERERERElHoYQIqzbt26yfvvvy8PPfSQ1KhRI2aPs2TJEu//u3btGtLfdOrUyfv/BQsWxGS5iIiIiIiIiCj1sIQtTpAFdNJJJ8lRRx0V815AZWVlsmHDBu/voWY5NWvWzKeHUklJiWRnZ8dkGYmIiIiIiIgodTCAFCevvPJKvB5Ktm7dqpp26Ro0aBDS3/nfDvfTvHnzsB8f5XD+OnbsqJqGEcUCGtTt2rXL+zsawAdaD4m4vlGq4faNuK5ROuK2jVJ1fdM85eLZOl/cm2eJe/Nc8WxfKJqrsPJjOmrK6q6v+lyWDscnDCClod27d/v8XqtWrZD+zr+kbs+ePRE9fqAMK0x2C9aHiShSWOeMG2Ssb/ghigWubxRPXN+I6xqlI27bKFXWN81dLp5t88S1Ybq4N8wQ9+Y5Iu6SivtFUCjM5Uh1PMJKQ5iCZhRq5k9mZqbl/VQFJrvpU+GIog3rlsfj8fmdKFa4vlE8cX0jrmuUjrhto2Rd3zTNI9r2v8W9YZp4Ns4Qz5Y5IuX7h2GFbH9BUFphACkN+X8gQk2V878dUv2iBdlMxcXFUbs/IiN8IRinHILdzhkBFBtc3yieuL4R1zVKR9y2UVKtbyXbxL7lN7FvniE2/JTtrPJjatr+gFU6YQApDfkfOIcaCPK/HUvOiIiIiIiIKK14ysW2bZ7Yt0yvCBrt3j/BnKwxgJSGcnJyKk1li2XpGxEREREREVFS0jSxF66VjG0zxbn9d8nc+afY3KyOiQQDSGmodu3aPr/v27cvpL/zvx2600cLGnlnZ2dH7f6IrMo28RlgE22KFa5vFE9c34jrGqUjbtso1jR3qXg2/ibutT+Je91kyd6z2qeZtc0W23YXnhjff6IwgJSGGjRooMrY9EZh27ZtC+nvjLfDh6pevXpRWyZOxaJ4lm6m2vqG7L8///wz4HW9evViNmASSuX1jVIP17f0lIzbfq5rxPUt+STjtiJZeQo3iWvNj+Je85O4NkwVcRUHbGhtw/y0WA9Es0la4h5vGsI0tYKCAlm/fr36fc2aNSH93bp167z/b9KkSaWpbEQUu7NwK1euDHjdAQccwB0DIqI0xG0/EXFbUTWaxy2erX+poJFr7U/i2f43V6oYYwApTXXr1s0bQFq8eHFIf7No0SLv/zt37hyzZSMiIiIiIiIKl1a6R1zrfhH3WgSNJotWsiOpXkR7rVZib9BTHHV7ikRvqHnSYAApTfXt21d++OEH9f+ZM2eqcjarseaYwIbb6fr37x+X5SQiIiIiIiIKRNM08exaJm6VZfSzuDfNQoOj5Hix7BniaHSQOAr6i6Nhb3E06Cm27Io+wuXl5SLz50u6YQApTQ0ZMkQeeeQRFRhCb6NJkybJ0KFDTW+PYNOOHRXRW4fDof6eiIiIiIiIKJ40d7m4N80U1+ofVODIsze0liwxZ3eKo0EvcTQ5RBwFh6jgkc1ZvQZFMYCUpho1aiRHHXWUTJw4Uf3+8MMPS8+ePdXl/jZu3KiCTToEmgLdjoiIiIiIiChWpWmu1RPEjdK0sj1J8CLbxNGghziaDKj4adRHbBm5Up0xgJSCzj77bJk1a5b39yVLlgS83fXXXy+//vqr6ty/efNmOeOMM+TRRx9V5W06lK3dfvvtsnXrVvV7bm6u3HDDDXF4FkSkwwSv1q1bB3xBON2LiCg9cdtPRNV9W+HZt15cqyeqH/fG30Q85YleJLHlNhJns8PE0ewIcTYdJLbs/EQvUlJJ7TWOLLVp00YeeughufXWW1UPJExZQ/CpRYsW0rhxY5V5tHbtWu/t0SMJmUrNmzfnK0sURxi/2q9fP77mRETVCLf9RFTdthWqn9H2v1VpGoJGnu0LE71IIvZMcRT0+y9odLjY8zuKzWZL9FIlLQaQ0tyIESMkMzNT7r33Xtm1a5e6bM2aNerHqHbt2vLggw9a9kkiIiIiIiIiCquf0cYZ3kwjrXBDwl88W5124mx+uDibHa6CRzZnTqIXKWUwgFQNDBs2TEWtP/vsM/n5559l9erVsnv3blWu1rZtWznssMNk9OjRUrdu3UQvKhEREREREaUwrXS3mpimmmCjn1H5vsQukDNbPPX6iKfxoeJpPFDym3ZJ+fK/RLFpyCMjiiKMLJzvN7Kwa9eukp1dvTrUU/y4XC7ZuXOn9/f8/Hx+KRDXN0oL3L4R1zVKR9y2pR/P3nWqAbZr9SRxb/pdxONK6PLYajQTZ4vB4mxxlGgN+squvcVxPVYoD3BM3L17d8nIyJBUxrAbEREREREREYXXz2jXMnGtGi+ulePFs31BYl89m0McjQ5SQSNH86PEnt/B28sIAUuR/QEkihwDSEREREREREQUPGi09a+KoNGq8eLZvSKhr5gtq444mh9ZkWnU7HCxZdVO6PJUBwwgEREREREREVElmscl7o2/VwSNVv8gWuHGhL5K9rqd/ytNGyz2Br3EZnckdHmqGwaQiIiIiIiIiEjRXCXiXj/lv6DRJNFK9/cajTt7hjiaDBBny6PF2WKI2Gs04buUQAwgEREREREREVVjWukeca39qSJotHayiKsoYctiy6wtjhZHVQSNUJqWWTNhy0K+GEAiIkqCenJMaggEkxr0BoBERJQ+uO0nokRvKzxFW1VZmmvVBHFvmCbiCfw48WCv2UIcCBi1HCqORn3E5kjtaWXpigEkIqIEKyoqkm+++SbgdSNGjJC8vLy4LxMREcUWt/1ElIhthWfPmv+aYE8Q9+bZCFEl7I1wNOj1X9DoaLHnd+RJ0xTAABIRERERERFRmnLvXCquld9XTE7b/nfiFsSeKc5mh4qjxZCKfkZ5jRK3LBQRBpCIiIiIiIiI0qjszbNzsbhWfKcCR55dyxK2LLbsumpimqMF+hkdKrYMZtanMgaQiIiIiIiIiFI9aLRtgbhW/hc02rMqYctir9WqopeR6md0kNjsjoQtC0UXA0hEREREREREKUbTPOLe/IcKGJWvHCfavrUJWxZ73S7ibDVMnK2PEXt+J/YzSlMMIBERERERERGlSKaRVrpLtKLNUvTFC6KVrUnQkthUdpEKGrUaLvZaLRO0HBRPDCARESVYTk6ODBs2zPQ6IiJKP9z2E1Go24qhRw8W95a/xL1usrjW/SpayXYRu0hW6T7EceLH7hRHwQBxth6uStTsuQ3j+OCUDBhAIiJKMLvdLvn5+YleDCIiiiNu+4nIiuYuF/eG6eJa9b1krpogWsmOxBzFO3PE2exwVZrmbD5YbFm14vjglGwYQKK4KCoqErfb7f09OztbHI7gzdTKy8ulrKws4E5XqJkZeGykevrLysoSpzP4R8DlcklpaWnA6/LyQpsiUFxcLB6Pp9LlGRkZkpmZGfTv8be4j0Byc3NDqjHGc8Bz8YfXAK9FMHgN8VoGgvcC70kweC/xnlbl/SwsLKx0GZ4X1q9Q1imz9xOvIV7LqryfeC/xngaDZS0pKanSOoW/N36mwn0/rdapUN9Ps3UK7wM+45G+n8BtRAVuI6KzjYjGNj9R2wgsj3HbG2qwmduICtyPqMD9iPTdRqTyfgT2C/X9CDx3/fWvzvsRmrtM3BtmiGvtT+JeO1ly3FtCWoYST6Z4tMqveYbNJRn2yvtq/jyaTUo8+993W2YtcTQ7TAWMarY7UuwZuSl9rBHo8xbrbYQrwGuRDhhAoriYOHGiz4b1yCOPlEaNGgX9u+XLl8uff/5Z6fI6derI8OHDQ3rsSZMmBdwYHXzwwdKmTZugf79p0yaZOnVqpcvxBX/KKaeEtAzTp0+XrVu3Vrq8W7ducsABBwT9+927d8uECRMCXnfyySeHFITC67hy5cpKl7du3Vr69esX9O+xMf7mm28CXofyq1AOapYsWSILFy6sdHmDBg1k8ODBEorx48dX+mLAl0L37t2lcePGQf9+zZo1MnPmzEqXY6fvhBNOCGkZfvnlF9m1a1ely3v16iWdOnUK+vfbtm2Tn3/+OeB1p59+ekjLMGvWLFm/fn2lyzt06CC9e/cO+vfY6TN7P0eMGBHSDijey6VLl1a6vGnTpnLooYdKKMyWIZW2EZs3b5YZM2ZUupzbiOTZRsCgQYOkWbNmKbeNwPbN+HzOOuuskJaB24jk2UZwPyL59yNSeRuRyvsR//77r3ffFN+ZeoCguu1HbFy/Wqb8+J3qaaQVbxPxVAQeMmwHyLF1fwppGWbv6yHby+tWurxjzr/SOXd50L/f464hv+w7Qmy5DcSW00hs2XXEtt0usn2vnNzWKcGPNJL7WKN+/frSs2dPiec2wuFwSNu2bSXdMIBEREREREREFCeaq1hca38W14pvpWjZPPHs6pyQ195eq5VqgJ1T7zBxzFrLyWkUFANIRERERERERDGkuUrEtXayuFZ8I641P4q4/stacse3EbW9bueKfkatjhF7fkcVNCrauVNstnVxXQ5KTQwgEREREREREUWZ5ioV97pfpHzFN+JeM0m08sD9dWLNXr+7ZLQ+VpytjxV77dYJWQZKDwwgEREREREREUWBpnlEK94uZX+9KIVTxolWvi8hr6stq7ZktB0peYeeLPZaLRKyDJR+GEAiIiIiIiIiqmLQqKIR9lbVCNtdvEC0rPgGj2xZdcSW20hsuQ3F5swWZ8tuDB5RVNm0QDMHiaoAXevnz59fqfu+cXxjqo7W9BfqqFSzca0c0R2dEd14j/Aa6+sUpjSYvbccvxu98btmI0rTffwunvPOnTu9v9esWTPgKGTgNiI5thGpPKIby2Oc1oTpRKE8j2QY0V1dtxGpuh/hv23z/y5N5hHd1XkbEek6lehtBF5HTDHV1ylMPdNf/1TZRmjucnGvnyJ7lnynehtpZXt9rs+0l4vTFnj/wMil2aXME/hznOsI/D572eziKOgv5U2Gir3pUWLPa+BzNY819q+vxs+M1bFCtLYRLpdLTRo0wtToUD7jyYwBJIpLAKlr164hfxEQhSvYTm+yw44Lxo4G0rFjx5AODih+Un19o9TC9S19Jdu2n+sacX0LTgWNNkyraIS9aoJoZXti/rKVe5zyb0nL/RfY7Kr5taNBT+nc/0TJrl0Q82VIdYnYvpUHOCZOhwAS93iJiBIMXzALFy4MeF2bNm0YQCIiSkPc9hOlBhU02jhjf9CodH9WaDyUa05ZUtJebNn1KkrTchqIzZEpslOkg7NWXJeFiAEkIiIiIiIiov9o6GG08beKoNHK8aKV7s9eiRt7pjibHyFZBUPFMa9UbI7Uzlyh9MAAEhEREREREVVrFUGj3//LNBovWsmO+C+EI1ucLY4SZ+vjxNn8SLFl1hBPYaHYFn4T/2UhCoABJCIiIiIiIqp2NI9b3Jtm/pdpNE60ku3xXwhnjjhbDN4fNMoIrRk7USIwgERERERERETVAiYCerbMlfIVX4trxXeiFW1OUKbRYHG2OZ5BI0opDCARESUYRsU2aNDA9DoiIko/3PYTxTlotP1vca34WsqXfyPavnXxf/kdWf+Vpx2vgkehZhpxW0HJhAEkIqIEy8nJkcGDByd6MYiIKI647SeKPffOZSpo5Fr+tXh2r0hMI+wWR4qzzYj/gkZ5Yd8FtxWUTBhAIiIiIiIiorTg2bNa9TQqR9Boxz/xXwB7hipLU+VpLYaoRthE6YIBJCIiIiIiIkpZnsJNFY2wl38j7q1/JiZo1OwIcbbVg0Y1478MRHHAABIRERERERGlFE/xNnGt/L4iaLRpJjodJSBodLg42xwnzhZHiy2rVnwfnygBGEAiIiIiIiKipKeV7hbXqvGqPM29YbqI5o7vAtid4mx6WEXQqOUwBo2o2mEAiYiIiIiIiJKSVl4ortUTVSNs17pfRDzl8V0Au1McTQZJBnoatRwqtuw68X18oiTCABIRERERERElDc1VIq61P1cEjdb8KOIuie8C2BziaDpIMlofJ85Ww8SWnR/fxydKUgwgERERERERUUJp7nJxr58irhVfi2vVD6KV74vvAtjs4ig4RDLajhBnq+Fiy64b38cnSgEMIBEREREREVH8edxi2z5Xyhb9LJ7V40Ur3RX3RXA06itOBI1aHyf23AZxf3yiVMIAEhEREREREcWFpmni2TZfHH9/KvZ148VWslXcNruILX5vgL1+j4pMozYjxF6jSfwemCjFMYBERJRghYWFMn78+IDXDR8+XPLy8uK+TEREFFvc9lN149m9Qsr//VJcy78Sz64V4tA8cX18e34nlWmU0eYEsdduJamC2wpKJgwgERElgfLyOE8UISKihOO2n9Kdp3CTaoRdjqDRtvlxf3x7rVbibHuCyjRy1O0kqYrbCkoWDCARERERpRkcbPz111+yevVqdfZ637594nK5Er1YZFBaWioLFy4M+JqsXbtWsrKy4vp6ud1uKS4u9v6ek5MjDocjrstAyQ/rRI0aNdRP06ZN5cADD6y0rmolu8S16nsp//crcW/8DZfEdRlteU3+K087Qez1DxCbLY61cURpjgEkIiIiojQKGk2bNk1mzpypAkeUvBCw2bRpU8Drtm3bFvfgDfrSGLMcMjIyeOBNQWVnZ0ufPn1kQL+DpEf9HeJY+7241k0W8cQ3s9qW00CcbY6rKE9r1Fts6KlERFHHABIRERFRipsyZYq88sorDBqlEGRF5Obmml6XCHY7D7opDJpHineuk1++nCOTP9oi2Q6PnHFIrgzrnh2Xl9GWWVucbY5VmUaOgv5iszNjjijWGEAiIiIiSvHg0VNPPaUySCh1IEiEMjGz6xKBASQKhYbsInepiKtUtPJCEc0tYnNIicst/zelUBWsDY9REMmWUUOcrYZWBI2aHio2RwbfNKI4YgCJiCjB0Dtg0KBBptcREUUaPOrYsaM0atRI9SvJzMzkC5lEPB6PaV8qp9MZ92AOlgdldTqU0DGgRKC2L+5S0Up3SVnRTincu0e27dgj//y7WiQjV2wZuSI1moincKNoRZvl7SkV5bNRCyI5ssXZYnBFM+zmR4rNGZ8Mp2TB/URKJgwgERElGA4UmjVrlujFIKIUM2PGjIDBIwSNDj30UDnkkEOkfv36CVs+Si0IIPn3QGIAqXrTyovEU7RJtMJNIsg08rN7T6H89sffMn3O37Jg8Qqx5xWIB3/3XxDJaRcZ0i3CYI89Q5zNDq8IGrUYIrbMGlJdcT+RkgkDSEREREQp6MMPP6wUPDrhhBPkwgsvZPNjIoqIhkyjws2iIXBUutvytrVr5cmwI/qqn8+++1U+/PJHnyDSZ7OK5aguWWK3h1qSaRNHkwGS0fZEcbY+RmxZtfkuEiUZBpCIiIiIUgzGvK9Zs8bnMgaPiCgSmrtctOItKtNIK90hqolRmE497jD1L4JIttzGohVvk11Fblm80SVdmlr3KfLkd5OsjqdIZrsTxZ7XiG8iURJjAImIiIgoxUybNs3n93r16jHziIhCpmkeFeTR0LeoeJuaqFZVCCJNm71QVq/bJLbMOqKVbpff/y0LGECy1W4j7oKjxd18uEiNluLMzxe7k4emRMmOn1IiIiKiFA8god9RoiZ3EVFqQMkrGmGroFHRZhFP4CbuVTHgoK4VAaTs2hUBpOVlct6gXFXGhsykjHYnirPtSPHU7ijFu3ZF/fGJKLYYQCIiIiJKIevXr69UvmY2yZGISCvb99+EtE0irpKYviAD+nSTj776SSSjpojNIbtK7LIy9xjpNvgicTTuKzZbxXRBzWQCIRElNwaQiIiIiFLI5s2bfX6vUaOGdOrUKWHLQ0TJR3OVqJ5GmKImZXvj9rhNG9eXxg3ry6bte8XRoJdqhL2r+VniLOgXt2UgothhAImIiIgohezbt8/n9/z8fJavEZFoHpcqTVPNsEt2xPcVsdnEll1fbHmNpX6LrrJ57yLTbRYRpS4GkIiIiIhSSFFRkc/veXl5CVsWIkqGZtjb/2uGvTUqzbDDYcvOV72NbLkNxebIVJfVqFHT5zYMIBGlDwaQiIgSzOVyVepnomvRooU4OZWEiAw8Ht8DxKpsI9BUd+LEifLDDz/IX3/9Jdu3b1fZTI0bN5bevXvLyJEj5aCDDgr5/t5880158sknw1oGh8Mhixbtz1bwt3HjRnnllVdkypQpavnq1q0r/fv3l8suu0xat24d0mOUlpbK4MGDZcuWLXLwwQfLe++9J8nwPhYXFwe8LicnR+z2il4x8Mcff8imTZvk2GOPleoIr9XkyZNl0qRJMm/ePNm6dauUlJRIzZo1pXnz5tK3b1859dRTpWXLlqb38eKLL8pLL71UpeVo2rSp/Pzzz2H/3Y4dO+S4445T6y8sWbIkrL/HPsI333yjPgMbNmyQXbt2SW5OjrRs3lj69Wgro445RAoa5ktVrFy7WU689BFxudzy9pPXSN8eHcxvnFlT7Aga5TUWmzO70tUZGRmW2ywKD/cTKZkwgERElGA4sJk5c2bA6xo1asQAEhHFxPLly+WGG26QxYsXV7pu5cqV6ufzzz+Xww47TB566CFp2LBh0Pv8559/orqMWLazzz5b9uzZ49MD6quvvpJx48bJs88+qwJDwXzyyScqeARXX321JAMcVCMQEEhWVpYKIO3cuVOeeuop+eKLL+TKK6+U6gjr1C233CJLly4NGJjBD4JK//d//ydnnHGG3HrrrZUCGIn2wAMPeINH4QYOnn/+eXn77belvLzc57rd5eUy/+89Mv/vpfLu5z/K9ReOkLNHHhHR8pWVu+T2J95TwSNTzhyx5RWIHUGjDGY9xhP3EymZMIBEREREVM38+eefctFFF/mUliBg0aFDB6lVq5aa9IYf+PXXX+Wkk05SWTtt2rSxvF9jMKp79+7qvkLJQAqkrKxMrrnmGm/wCM3Cu3TpIqtXr1ZBJFx/4403ypdffmm5XMhUeeONN9T/kbnUp08fSRUI8M2YMUOq83p63nnnqfdQl52drdZTZGlhPVi1apW63O12y/vvv68Cn6+//nqlky/I6B04cGBYj79u3Trv/cMhhxwS9nOYMGGCjB8/Puy/w/p93XXXyU8//eS9LCPDKa2aNpA6tWvIuo3bZOOWnery0rJyeezVL6SkpEwuPn1o2IHMO558XxYsWV35SkemKk9D0Egya7HXGhExgERERERUnaD856qrrvIJHiFAdP311/tkGc2dO1fuvfdelfmBv7nkkktU5g8COWZnyXHwrnvuuedUyU+k8FgIFsEBBxygyuPq1KmjsjLuv/9+GTNmjAosvPzyy/L000+b3s/HH3+slh/wvFMJnmt1hfUT75cePELg6KabbpJRo0apDC0d1rlHHnlElXfBtGnT5JlnnlFZS0YnnHCC+gkVMobwudAdeOCBcs8994T1HJAdhXU1kmbYD913h0/waPRxA+WKs4+R+vn7g7Iz/1oq9zzzoazbVJHd9OK738vAPl2kc7vmIT0OAk93Pvm+jP91rs/ltpz6Ym/Yu6K/kc0W9vITUfraX1xNRERERGkP/YS2bdvm/f3aa6+VRx99tFKJGg6YEXxBtgesXbtWXnjhBdP7RV8XZIEAMo+qEjyCb7/91vt/BLIQPAJkltx1111q+hyghxOyNQJBjyEEnmDAgAFh9XOixML7pq+neM+RRYZyRmPwCNAH63//+58MHbo/8wbZcugVVJXeYMhuQ98pwLqHcsnMzIom0aFC8AhBpNAe0yOe4q3i3jpf/pj4tnz6xf71//oLT5B7rjnNJ3gEB/fsIP/3xDWSl1vRh8jt8cg7n4fWo2ntxm1y5nVPVwoegb1WK7Hn1GXwiIgqYQCJiIiIqJpANgf66ehQ0nXFFVeY3h7ZRo899pj3dwSUzPr2GMvXOnbsWKXlRFnNwoULvQfvyEAyQhABzbABwaNAfZzgww8/9AYhkqX3EYUGTaN1J598smqUbQZZMvfdd583uIR+QQgsRurdd9+V3377zScQhMby4UDZGsrXwKyUE4EqrXSXuHcsFvf6KeLZ8pdoRZvlfx/tL3k77OCuctHoIaaP07RxPTnt+EHe36fMWqju14zb7ZFPv5sqo658XP75d11Yz4mIiD2QiIgSDDu+ubm5ptcREUULpnmh1EyHPkjBdO3aVbp166YCOgjWYBIWJl5ZNdDu1KlTlZYTQaqioiL1f7NMpiZNmnj/rzfINsLfv/XWW+r/6H3Tq1cvSSbYvpv1f6ru235MHdN7cAEmmAWD6Xw9e/b0DqVYsGBBRI+NTDtkG+nQpH3YsGFh3QeyjtA4G5C1hPJQYymbVl4knsKNohVuFHH5TuLbtnOPTJ1dMZXQYbfLbZefEvTxThraT0pLy6V2rTypXTNXNcXOyqzcSPzPv1fIfc9/Kv+u2v/aouE4gm933nlnWM+R4of7iZRMGEAiIkowBI/C6ctARBQpvacQIHgRakNpPYAEs2bNChpAqmoGknHiFJolB2IsZdKDTUZoqKyXD8U7+2j+/Pmqf82cOXO8Y9fRzwiZKJiuifLA4cOHS+/evQM2bkazcH8YQa+PoY90nLxxlP3dd98tZ511lgoKfv311ypb5t9//1W9f5B5hsbkRx55pIwePVpq1qwp8YTgEd5fPdjZrl27kP5OL3MEs0y5YDBxUO+7hO/ncPseAQIyxnWvbdu2Pte7N0w3/dups/4Wj6cig+jgXh2kRZMGQR+vVbNGcvsVFoEmR5bY8hrLxD+m+wSPUJ6K/lHI8GMAKXlxP5GSCQNIRERERNWEPtEMateuXamfTCgH5sZAkQ4lM8Yx61XNQDJmZZr1NzJO5vLP4kQDZox1h0MPPVRlpsQDslcQmDGWPxmhnA4/f//9twpwHXHEEfLUU0+ZNiaPNZT+odcPAkdGO3fuVNlq+EEWF5YRPaQCqWqwEFCehtfDWFqJIByWA5PWjOufFQTfdKFMAPQ3depU+eWXX7y/o3E8An7hGDdunPzwww/e7L3zTz9e5syYHPLfI0tI17d7e4mY3Sm23IZiyy3Y3wzbnuF9bfDczj333LD7OhFR9cYAEhEREVE1YczmMQvMBFJYWOj9f6DmxMhs0m+DzCZkjGAqFhphYxQ7SsxQKoODcfQuGjlypHTv3t308RBQwQ8CQWbNkI0lTv4H+WiirGegxCv7aPny5arJMzJ4dMjcQSZPXl6eypJasWKFTxBv8uTJcsMNN6gm0DpMG9PHzaMMa/fu3d4x9PiB+vXrV3l5MZ4e2UgI0kC9evWkVatWKusHzwUNyAGZNJdffrl8+eWXlTJpYg2N0vVm6aEE7xYtqij9gnCXFX23ECjTFRQUyPnnnx/WfeC910vXMjKc8tC1J4ttx0LRSite41AsWbl/fW/Xqom3b9Hk3xbI95PnyD//rpUt23dLXk6WtG7eSI48pLuMOnag5OZkodZJTVCz5TYWW04Dsdl9SyTxObnuuuvkjDPOUAFkIqJwMYBEREREVE3goFiH4AwOups3Dz7y25h1hEARgiHGrB/j9bgcgRT/HjQITOAxEZz46KOP5Pjjj1cH24F6wCFbAtkb6GeDjB3cf+fOnX3uC6V0esDFmAWzd+9eeeedd9T/keFjFaiKFmRgoQRIDx4hwwPPbciQIWqCmDFIgQyXBx980BsY+/XXX9VrpTcKR3BI792E11F/niNGjIhqMEzP+EFQClPtELRCmR3gfXr99ddVM2n99Ub523PPPVfpfvRgV1VEI4sJy2dsHo33Phwo4TM2Y7/sssvUuhUqzVUs9911szcgd+npQ6VDK9/JhqFYu2Gr9/+N6teRFWs2yZ1PfSDzF6/yuV1pWbns2L1P/li4XN4d+4s89sAdcsjhw8TmMM8oCqXnGRGRFQaQiIiIiKoJjLFHcEY/0P7ss89UBowVZBchi8i/fMwY+DEeeCOAowePkD2CAAWyj9AY2djsGtlJKJ1CICNQjx00LtYbIt97770qSwelTAhyPPzww94Mo2OOOcanDAdBDz1r56qrrpJ4QJDH+Bohk+Wwww6rdDu73a76CqEBuLH33bRp0ypNmouHZs2ayZgxY9T7hOCWDtlft912mwreff/9995AF7LW/Eue9GBXIqGxO/o46fr166cCkOFAwEyHHlOY/BaM5i4XrXiLaPs2yvcTJsnEnyt6G3Vs01QuOu1oCVe5yy279+7v57Vp60656+kPvJfVqpEjbVoUINFIlq/eJHv2VVy+ZdtOufTaO+S553JV028iolixx+yeiYiIiCipYFIVAhg69AnSM1wCQcDgjjvuELfb7XO5cZJboL5IKIV67bXXZPr06SpA8eGHH6r+Mh9//LH06NHD5+/MAlgnnXSSuh+YN2+eOjBGRs5RRx0ln376qbocpWFXXnml929QHqZnH+F5ovl3PBh7HiFwESh4ZIQeUfpzg02bNkkiXHPNNZYlYqeffrr3/8g6Q8ZaskE/qVtuucX7O4KVt956a1j3gXXTGARF6RruJxBN84ineKu4t84X9/op4tm+SLZtWiMPv/yZut7psMvDN50lGc7AE/as7P0vIKS786n3VfCoVs1ceeTms2Xq2Gflo/97Tj7+5FOZ8fss1QBb75+FxvN4HVCaSEQUKwwgEREREVUj1157rbd5Ng46UdaCQJLe80aHfjII2GCSmH+ZGTJpjIwHrb169ZKxY8eqEiL/MfWYPvbBBx/4lD2hVxImlvlD+RB69Oj9fpDZhGCXHmzBMqFsCVk0OjwP3C7ek9fQV+avv/5SWVVPPvlkSH9j7GPkH5CLB7yHCMZZ8Z9+pr+2yQJBnwsuuMBnCh+CKIGm2FlBgFOHbDgEL42QsaeV7hH3jsXiXj9VPFv+Eq1os4hWkbX1wAufyK49FT3ALhx9tHRuF7wsNJCy8ooSQt2efcVSMy9HPnj1ERl55uWS1eJwceR3FFtmLRXgQpYUAqZ6VhjKS5955pmIHpuIKBQsYSMiIiKqRtBvBj14UKKEsiUELx5//HHV3wbXodE2+vPo2SYI1GC0uTFTyH96G6ZOoTwNU7Bat26tMoPM4GAXQRZkFOmNt9H0OlAwo3379ioo88orr6ix9XgMZMwgAHXFFVf49G9CSZve1wf3HSiIsHHjRlWSh75ECI6EOt0rFHjdMBY9mJUrV6qgnDGbxz/DKx4QeAs2/c1/khkCjskCE+LQ3FsvV4RTTjlFzjnnnLDuB1PeEMTUIXikr7+aq0S0wo3iKdwoUr6/kbwRGlv/OH2e+n+7lgVy2ZnDInxGFb2//N162x3Ssc9w079B6ePFF18sL7/8svp94sSJ6jmFOz2OiCjtA0hoUoezJ5wiQERERBQ69N/B/tPtt9+upmwBAkkYnW6EgNITTzxRaWKbf0YSDnxxwBrqQStK6Y477jhvKRqCAciAMk6JM94WTZ7xYwXZR2j+jGXxzz5aunSp6qM0d+5c72XIjkKgCc2vo32wjdcL2TEIFiFQhB8ErpYtW6aW0Z+x+XO8hBI8888gM/ZJSqQff/xRbrzxRtWLS6c3ZQ8XejwZA3gjTxwhnn3rRSvcJFpJxWfDzLade+SR/0rXHHa7PHTTWZKZEfnhVV7tBj6/IxvqxJEjg/7d6NGjvQEkrEsoqTzxxBMjXg4iorQIIP3+++/qDBfq6XFmTN/Y48sNDRoHDRqkGikaa+uJiIiIqLLDDz9cNR9GjyJk96ChNYIbDRs2VJk/CDJhihhKZdBA2Rh48G+kHAmUs+kBJGS2YN8u0jHxCILp2UdYZvQY0mHq21lnneWTqQLYj8R+JforoYTJWAoXKQSq0IwZAQ5jcCMQZEHpU88SIZwJY1YuvPDCKt8HApXGPkZW0LQbTcqNwSxkHiGrzr+0MhR6k3Do1L6VtK+xWTzbN4b0tw88v7907bxTj5IDOrYM+/HFmSO2vAKx5xVITbtvZh8mCJr1YjJCABSN2fXJfghcEhFV2wASvozxpYB030BnafDlu2LFCrWxRAo0Ghei4SOCSkREyQ5n3THW2ewAL9AZeSKiaEAJE3rI4CfYvpgOB6rRYOwBBP4BnnAgqIA+OMg+MjbVBmQu6feN0eznnXeeN2MJk93QUwmZWHoAKlIIQmE6XKByNAQBsF/auXNnFThDCR4yn2bPnq2uR7DJOKGuXr16lbJ/khUmyFWVf4ZbIAgy3n///WpyoNEll1yispEisWndClm4cKH396EDD/D2NQrmu59ny08zKjL22jRvJFeefUzoD2x3ii23kdhrNBHJrO0tXcM7jsxAfX21anAeKFNPDyChSoPSB/cTKZkkfQAJZ8ZwRgJfrHrgKFB9MOjX40AMo1SfffZZOeSQQ+K6vERE4cJZVH0cdaDriIgSzXiQjWyRaPBvHG3VNylY9tFHH32k/n/00Uf7ZB8hu0gvW8N1119/vfc6BB1w8hH7mmjOjdtGmsU+efJkn/IpPBdkcPXt21e9XggeIePIyJh9hH1YY3+hRJS0JTP0yrrqqqtkxowZ3ssQYENw8IwzzgjrvjRXaUVfo6KNMuX7ST7XHdm/e8j38+oH4/ffpyZy9X3/M70tJqkZXXrfB6bZV+jNhZLOcJuWG9enVAk+Umi4n0jJJKkDSPgyxnjRYIEjnX49bo/IPc5I4OwSvryJiIiIqAL2k5DxgrKtYFmOODA1Hrj7B1kQfEHJ1vbt29UB76uvvhrSAayxiTT24Ro3bhzR24MsIj37CEEGI2Pp3fDhlRsRow8TAkh6Jk2kAaSnn37a+/+mTZuqgFaw51OVjKtksmTJkpje/549e1SG3IIFC3x6cGHaGCb9hULzuEUr3ipa4QbRSraL/Befm/nX/sy6gob50q5VQUQT01au26x+Isna8s++QkBJDyAZpxsGg8bZuoKC0J8HEVE4wi8UjhM0Grz55ptVMAg7BIGCR2qkZoAzNPrtscODUbWYuEFEREREokr9cXINwZOpU6cGfUlwGxzE6/tY/gftmLz27rvvynfffacCNn///XdIL7PxsdFzKZKhKNu2bZOPP/7YGyDyn4KGvk46TIfz16pVq4C3DQeeP5pj63ACM1jwCAGvNWvWeH9ntql55pF/8KhBgwbywQcfBA0eqeOEkp3i3r5I3OuniGfbAtGK9weP4M+/V3j/37NLG0kGxuoJHA8Zy0fNYN01lq1169YtZstHRNVb0mYg4UyOPknDSA8oIRUY9eH4HWe8cBZLv84IZSEoZcMEESIiIqLqDiUy6PsDyBxCaZcZ7Fu99tpr3t/Ru8c/ONKnTx+1/6Wf1EOPGjT/DVYSh6EoxglakUDDarQ5QPNk/95H/iVAgUbWG6fJ6UGycG3dutXndwQ4gkGGkrHkKFDfpFCy79Pdbbfd5hM8atmypep31bx5c9O/0VzF4incKNq+DSKuYtPbbd+5V9Zv3u79vWfnygFGK5PefyBgXyM0xLZl1fF572bOnCnnnHNOSFlbCPCiUb1e2o4MOzQNt4KAmg5/e9BBB4X1XIiIUjoDCVF0pBMbN7zYKUGKNbKSMJoSUzPw5YuzThMnTlSp1ahlN6Zh6zszmK4QTgooERERUboaNmyY9//jxo2zzLx54YUX5K+//vLuV11++eWVboOD+X79+nl//+KLL9TkXKuAC/bZ9IATmv+edtppYT8PlOzoU9wwhReBMX9ZWVmWjZqNfZgi7RuDA/ZwmkojmPD888/7XGY2jc24/P49o9Kdvo9vLA1Eo/NAwSPN4xLPvvXi3jxH3OunibZruWXwCJasWOfze48u4QWQFFQ95DQQe/0DxNH0UHHU6yL27PwqBf4w4fD000/3/v7tt9+q7D6rTD79cwDoCRWNKYlERCkTQPrpp598StPwf2Qbff7552pUqP8XtT6l4OKLL1ZnvbAjYoS0YOMXEBFRMsGOXq9evQL+cCeQiKIN2T44GAc0bsb+kz7pVqdPJnvllVe8l40ePVp69+5tmimiN4lGNg2mnWEqmTFog/0x7OPhfown9jBZq1atWmE/D2RmIKiC7KMrrrgi4G2M+4R61pWRPrUKsK8ZCZTG6a+nHvhAlox/wAqlbsgkOf/88ytdh/cBJXz6jz6O3rjPixOooUwrSweoQkCPIx2+C9FbC+PqjccHnuId4t62UNzrpohn+yJVshaq5Wt814d2LcPoG5RZS+z5HSuCRg17ij2vsdjs0WtcjfW5TZv9JXU4gY6KCuPADawz+Iwh804vgcSExIsuuihqy0HJgfuJlEySsoTN2KhRL0vDWFTjhtRM27Zt5cEHH1QbXmP0H/eJmnQiomSD8c7GqUFERLGUnZ0tjz32mOotg4NQBFHOPPNMVR6E8jRMNcN0MmNWzKBBg9TEKzPYhj366KNy6623qoNZjJ3GVDK0JEBTYAREcJ9oO2B0zz33WJbQmUEwaMyYMer/xx57rNr/C6Rr164qI0rP1BgwYIDpPmdV+sbccMMN3lHy2HdF6wQEPNByAdnxyJZCAMl4ghQH+3oAC695oBI7Y08nlP0hewz3icCZ3vspHaHKwFhSiNfG245Cc4u4S0VzlyL1yPQ+OrRuKjddfKLp9es37fD+v3bNXMnJDpK148wWW25jsaNELbPyexXtgAFKRxFsXL9+vfpM4fe3335bHQ9hyh/6bhkbsdesWVNeeumliKcZUvLifiIlk6QMIOEL1hj8wVmdww8/POS/P/LII9Xf4EtZL2MzTvogIiIiqs7QRBsZPDfddJM3qIOGvfjxP3A599xz5frrr680ht7fiBEjpH79+iobSZ8IhSbIc+fOrXRbZJLcfffdMmTIkIiWH8EZZOOg7Mws+wgGDx6sTkIiKwpBCTRePvjgg9V1s2fPlk8++cT7PCNdFkBDcky1Q8BMD7yh/1KghuLIMMLYdvRK0k9urlixQgWR/LPoR40apbJM9IEwCCbgR99fxhS9dDRhwgSf3/HaBCsN9FdWVm55/bad+wNUBQ19X3cvu8PQ16hqpWnhQkAXQcJ7771XTaYGBA7/+eefgIFGZLchWEtEVO0CSPiSMGYfRXJmvnPnzuoLVt/Q6/dJRERERBXTntBTEpk8OEBFRgNKh9BYGtPJcP0pp5xi2bDYH/4GjbnRswX3iawZ7INhfwwlYpi2hqAOJqZFmimBE4R6VhECN1YZ6ghUoWQOwSMcfCMYpmcaYdn0jCA0OG7YsGGVVgtkdB166KHqoH/WrFlqPxQNvvF64rnj4B7BqxNOOEFl1CBLC68BgmzIMBk7dmyl8iMEm/D+ILMEARRMnQMsK/6frgEkBNRirah4f0+pxg0M7TFsIrbsemLLa6L6G0WzNC1cWH+ReYQSU3ymsF4hUIn1Cu07sC4jAw+fp0h7eBERpXwAyb+RoDHdN1T+f2M23YKIiIioukLZC/pL4iea5TcnnXSS+okFZB+h9C5Y9pEO2T7IrMLUN+wfGqd6wdChQ+W6666LyrKhkTcyq0KB0rZA2Vn+ECxCOWA0XH311eonHFYTw2JBK9srf0weI1rhRhF37Ho+vfLgZb4XZNasKE/LbSw25/7m5dGAwGFVXkdMVYv1ZLV4v89ElJqSMoCEsy1Ip9bLzwKlagaDvzGmmQZqvE1EREREqQNlW19++aW3ZA6ZUqEEat544w1VrobMJWS3oCcTMtyRnYT7iWdpElWmuctEK9wknsINImV74/cSObLElqf3NarJt4aIKBUDSEhFRlqu/mWOuu+ff/5Z9TYKBSZ8GPsf4V+z5opERERElBpQsoXSs3AhWwmNwvFDyUHTPKIVbxVt30bRSrbhgvg8sM1eUZpWo4nYsuuKzZaUQ6mJiJJSUgaQMCIWNb6gB4GQDozAUrAzTZjwgdv6n0mKddonEREREREFaTFRtkc8hRtVxpF4rBtdR5Mtq47YahSILaeR2BwZfJuIiCKQlCF31KIbIRiEkjY0cnznnXd8RlbqcBlGW5566qkBG2b73ycREREREcWe5ioVz+5V4t74m7g3zRJt79r4BI+c2WKr3VocTQaIo3EfsddoxuAREVG6ZSChJh3N5mbOnOlThobJII8//rg88cQT0qJFCzXRApej3G3NmjXqdvptQf9/nz59VFNDIiIiIiKKU4la0VbRCjf8V6IWp1fd5hBbbsOKErWsfPa3IiJK9wAS3H777SrjCNPT9ICQHkzCz6pVq9REDf+Ja/6la/j95ptvjvPSExGFDts5fTSzv/r163M0LxFRGsL+a1lZmekku1Rt7K2hRG3fhviXqKGfkZqi1lBs9qQ9xKkWPB5PohchrXA/kZJJ0m5dkYWEINKDDz7o8wVq/L8eODL7gsXlV155pRxwwAFxWGIiosiUlJSoQQGBYDpQXl4eX1oi8srK8h0xXlRUxFcnzQ4KGzVqJE5n0u6mm0xR2/jfFLV98XtgZ67qa6SmqDlz4ve4ZMl/m4RJiBQ57idSMknqbyZMynC5XKpszZhlpDMLHOm3veCCC1QAiYiIiChd1KhRw+d3lPgTJWaK2nbRCteLVhzHKWp2p9hyG4m9RhORzNopm6mVzgoLCy23WUSUupI6gATnnnuu9OzZU+6//35ZtGhRSIGjJk2ayB133CGDBw+O67ISERERxVqtWrV8ft+6dasaIFK3bl2++BRzWtk+lWmEjCNxBy7BizobStTqV5So5TQQm90Rn8eliLJl9DYjupo1a/KVJEoTSR9Agh49esjYsWNlxowZ8u2336rm2hs2bPBej4ASgka9evVSQaMhQ4awZwgRERGlpbZt26qSkOLiYu8JtN9++02OPfbYRC8apSnNXS5a0SYVNNJKK09DjpmMGhXlaapEzbd0k5LT7NmzfXp72e126dq1a0KXiYiqWQBJd8ghh6gfwE7Tnj17JCMjQ6VFotkgERERUbrDPg+m1f7yyy/ey6ZNm8YAEkWZJh5VorZBtKItIlqcGiM7MsSW27iiRC2jJkvUUgy2Rf6JAMxAIkofKRVAMsKZNzZkIyIioupo4MCBPgGkv//+W/79919p165dQpeL0oC7WGxFm8VTslnEXRqfx7TZxJaDErUmFf/a7PF5XIoqVIjMmTPH57JBgwbxVSZKIykbQCIiSheYsnb66acnejGIKIWgbN+/jO3uu++Whx56SJW4UfLDlLWmTZtKMtA8LtEKN4tt7zqxleslanFoTp1ZS+w1ClTGkc3BaoJUDx5hgrZ/+Vq/fv0SulzpgPuJlEwY3iciIiJKwTI2ZCH5T2O76667ZMqUKaqRLZEVBB09JTvFvf1vca+bItqORYbgUQw5MsVWq6U4CvqLs+BgsddsweBRCkPACP1pETxCM3+jgw46iOVrRGkmIRlIX331VaXLTjzxRMvro8H4GERERESp7NJLL5UtW7bIvHnzfIJITz75pGRlZamDN/SObNSoEftFkpfmKhGPaoi9ScTlG2jUpGKiMdiimYGEErXsumLLLRBbZl2xuewiu5E9V5FBR6kVMMJ2Ztu2bfL777+r4JGeCWnUvn17uf766xOyjEQUOzYNpx/irFOnTpUa4v3zzz+W10eD8TEodsrLy2X+/Pk+l2H6QnZ2Nl92igmXyyU7d+70/p6fn69KA4i4vlG6b99KS0vlwQcf9AkiEVWiaaJ5yioCRvjXhPGgICp74janiDNbbI4sEfY1qjYQPHrggQdU4NoM990onhKxvpUHOCbu3r27GgKWyhJawobYlVX8Sr8+Gj9ERERE6QaZRuh9hElHRJV4ykUr2ytayTbRSneL5i613l82/FRpn9uRLbasOmLLzhebM4fBo2oklOAREaWuhJ6iR5aRVXAnWllIyRRAWr58uXzyyScq3XPdunUqGtqwYUPp0KGDHH/88TJkyJCYREOR4o7HnTFjhqxevVr27t2rGrKheSNGAY8ePVpatWoV9cclIiKi2AeR7rnnHpk8ebIaoY0znh5PnEauU/LxlIuncKNo+zaIVr439L9D3Mjwq9oLD3lXHCVq9cRWo4nYsuszYFTN4JgN1QYDBgyQI444Qh1jEFF6Yo1HHL344ovy2muvqaCR0dq1a9XPTz/9JN26dVO9C9q0aRO1x33vvffUfRqnIsCuXbvUD0b/vvPOO3L++efLDTfcwNIfIiKiFGyqPXToUPWzZ88e+e2331Qwac2aNapfif8+AKUZZP+U7BBP4XrRirYiihSXh7U58yqCRnkFFWVqVG22N8gwatKkiQoaodda3bp1E71YRJTOAaRgWUHJlDUUDRir+/7773t/R5ZRx44d1QheZCXpNZkLFy6Us88+W8aMGROV0a7PP/+8vPLKKz6XtWjRQgoKClTwaNmyZeosJX7eeust2bRpkzz99NMx6UFFREREsVerVi1vMMnYi8H/BBalPs+etVK+7HMp//cL0Qo3/ndpncjuTBPxaPsDT3b0LAqwO2jLyBNnm2Mlo92pYm/Yi/uM1YzD4VABJCKqnhISQHr00UerdH2qmTBhgk/wCDt0SDWvX7++d6du7Nix6nljigGmGlx99dXyxRdfVOlLec6cOT7Bo9atW8vjjz/u0ycBmU/onYAzlfD9999L37595bTTTov4cYmIiCi5oGlnqjfupP1T1Fyrxkv5kk/Es2GaOHBQjysyq3jyTwWQ9t+HHfughrt0NBkoGR1Hi7PV8Iq+RkREVO0kZApbdYLg0NFHHy0bNmxQv6MuGEEdu71y/3KkmmMkr36G8KmnnlJ9kSJ10UUXydSpU9X/Eaz6+uuvvUErI6S1n3nmmd4u8ejJNGXKlIiDV5zCRvHGSR7E9Y3SFbdvpHNvWyDlSz4W179fila2J/ovTIAMJHutFuLscKpktB8l9prN+GZQ1HDbRvHEKWzRwx5IMTZp0iRv8Ahla8g8ChQ8goEDB6pm1h9++KH6/e233444gIQgzu+//+79/ZxzzgkYPAKkoV577bVy4YUXehtuoy8S+jERUeyVlJTIrFmzAl6HjMDs7Gy+DURE1XDbr5XskvLlYyuyjbb/HZ8Fc2SLu+kQye52tmQ2GyA2lLIRUcJwP5GSibO6RBxRr5uIvj7jxo3z/h9N5tBszooxgIQgDppfomdRuHbs2KGCSLouXbpY3r5nz54+v2NCHANIRPHhdrtl/fr1ptcREVH12fajOKBHQZloa74Q16oJIp74NEC3N+otZU2OFU/ToSIZeeLIz2fwiCgJcD+RkklSBpBuv/12n98PPPBAOfXUU0P+e0wbueOOO2Tjxo3qB8GUZ555RoYNGybxhB2AmTNnen/HhIJg0Fi7QYMGsnUrJmiIGsl77rnnhv3YmIxgVFRUZHl7Y7AJmPFAREREFD+aq1g8+zaIVrhBSn76QeyOkpg/pi23sWSgRK3DKPHktZCi/4a6EBERpUwA6csvv/TJFkLUNZwAEoInS5culdWrV3unuf3yyy9xDyDhrBJG6epCzejp1KmTN4C0YMGCiB47Ly9PZTvp5XPohWScxuJv+vTpPr+3bds2osclIiIiotBoHrdoxVtFQ+CoZHt8XjZ7pjhbDZWMDqeJo+kgsdlVC27xcEofEREFkdRFzVXp792hQwf193ogCuVg8bZq1Sqf30MtRWvWbH+TQpSwReqss87y/v+rr75SU9kCwdQ3ZGgZezE1b9484sclIiIiInPu7YukZPaj4l4/VTzbFsQleGSv102yDnlIapz5p+Qc9Zo4mx/uDR4RERGlbAZSVZWWlsqSJUt8spi2b4/TWR0DPYsI0DjbrIm1P+PtjPcRSQDpxx9/lLlz56oStQsuuEBNeUNj7oKCAtm7d6+atvb88897M5Vq1apVqYQwGlBCZ+zlghI59KUKBsuNKXH+8Hrm5OSE/NiBgpFZWVmqsXkoPbSwTplleoWiuLhYPJ79k010GKmMJubB4G9xH4Hk5uaG1N8Lz0Gf8GeE1wCvRTB4Dc1KIfFemDWHN8J76V8uGe77WVhYWOkyPC+sX6GsU2bvJ15DvJZVeT/xXoYyJhvLioaIxuekvzehrJOAvw/UHynU99NqnQr1/TRbp/A+hFoGG+j9BG4jKnAbEZ1tRDS2+YnaRmB5jNve/Pz8kJaB24jk24/QSvdK+crvpXzFV6JtXyTFnmwRz8EhLUOJJ1M8WuXtcobNJRn2ytthnS2ztjjbjRRH+9FSltdW8A1cjq8Ow+eE+xGRvZ/JtB8Ryb5pMmwj8NnU9yPw3PXXn/sR+/FYIzrHGoE+b7Hej3ClaVZnQgJIKKd64403Qr79jBkz1BSxYPDljhUGWTs7/Wq4ESyJt927d/t8+ENZ6f37FxnvI1xYyd955x0VIPrggw/UivzCCy+on0B69eolDz/8cEzK1yZOnOiz83XkkUdKo0aNgv7d8uXL5c8//6x0eZ06dWT48OEhT8ILFPg4+OCDpU2bNkH/ftOmTWqd9Ycv+FNOOSWkZUCJYKBgIMoaDzjggKB/j/VgwoQJAa87+eSTQwpC4XVcuXJlpctbt24t/fr1C/r3+Gx98803Aa9DeWgoBzUI7C5cuLDS5ej7NXjwYAnF+PHjK30x4Euhe/fu0rhx46B/j+2DsTeZDjt9J5xwQkjLgJLYXbt2BfwMoQQ1GGT9/fzzz97fsQOH3m365B0jsy8qTO4J1HwV2Ze9e/cOugzY6TN7P0eMGBHSDgveS5QL+2vatKkceuihEgqzZUilbcTmzZvV95Q/biOSZxsBgwYN8snwTZVtBLZvxudjzC62wm1EcmwjNM0j6xf8IFOnTRetaAtq1rBGi8hh4hC3tMleHfDvnDbfA/vZ+3rI9vK6lW7XMedf6Zy7vNLljiaDJKPjaeJsNVxsziy1XzzBZHvL/YjU3kb4O/3001NmG/Hvv/96903xnakfK1W3/YhgxxrYF8T7Eoi+n8hjDev9CCRo+A+NivV+hMPhSMu2MAkJIPXv318FKtCjyIwebMC/yB4KJ4NI/1tjVgY2AvFmPDsRTlNqYzAg0FmzcINI2HgtWrRIfvvtN9PbobzuyiuvjNlKjvfEGPnFAXMoUVncLlDEGJeFGtX1f+xoLQPuN17LgNuYRc5xXSjBSfx9VV7LYMuQyNcSlxkvt7qvaCyD2WsZ6TqFbRWy/6BHjx6Vbh/oPpPh/azqMui3DSSZtxH+r53Za8lthO9rlirb22TbRvhnvlR1GbiNCO910N+DcN9PrWizuJZ9Ju6ln0rJ9hLRCntVuo3dpkn33MUWD2zyf5Pb2fIKxNF+lDjanyr2mhWtCFQY6r/PX7D9iEDbtmRbp7iNsH4dAr1vZhL9fvr/vfFzlu77EeF+7yAQEWj/UIfb8FjD+rX0X9+t3pdovZ+2BEyAT9sAEiKlt912m1x22WXqhQ3W6yjcXkjGN0vvg4TshHgzRi5DzT7yzzioSuobzmzcdNNNPhFtLEe7du2kbt26Kqtl2bJl6jEQKb3oootU/6Mnn3xSXR9NeomRDs3FQ0nRRQphoAgwgnP+WWZmcNtA94GMj1DuA8sa6O8h1GXAWZpA94HnF8p94L0yWwa8z6G8ljgzEug+cHkoy4C/NVuGUDPlzN5PvD6hvpZmqalIxTae/TH7zOF9j9U6Fer7Gct1KtT302x90NepUILXZvcRzvtptgzJvI3AToFxXTNbBuA2Inm2EVinQikvScZthPH7E69lKPsU3EYkYBvhcYlt83RxrPpC7JumimgV75umNRQtQAQIl3lURlJwuG3g+7CLq8kQcbcaKVqDg0XQ0wi7jn7PLZT9CP9tGxjXtXTfj0jlbUQq7kdgfcNtApXRpft+RKBl5X5EbLcReI+stm+x2EZ4wiibSyUJ64F0+OGHy4ABA1S6nX90zj9gFI3o3ciRIyXejP1YwlmBjEGjUDZ8Ziv+xRdfLPPnz/dedtppp8lVV12lSgGMpX0oc3vttdfU406bNk3OPvts+eSTT6RmzZoRPTYRERFRtVG4XhyrvhT76q/EVrIlPo/pzBMtp0Bc3c4QV5fQyjKIiIhSegrbHXfcEXLD2Ejogahjjz025N4J0WRszmjWhDkQY8Q+lCZ2gbz77rs+wSM0xr7//vt9gkeAINHVV18tr776qve9QD0yspCIiIiIKBBNbFtni3PaJZL5wzHiWPK/2AePbE7RcpuIVu9A8dQ/SLS8piLO0Jo2ExERpfwUNvTbQVYMGjxHq4RNnxyAZp2dO3dWzc9CbYAWbbVr1/ZJp9PL6YLRm+lWpXfTRx995P0/GiSfd955lrdHo7rzzz/f29x87Nixct1110WtlA3vizFNEP1eQmmoumXLloBZWPp7HArcNlApIJqVh3IfSHcMtAzoVRXqMiCYGOg+0GAw1Pswy0bDOhJKE22kXAa6D1weyjIgsGm2DFjXQ7kPPN9A94HXJ9TXIdBzxWcLfcb0tFIsj1lw2qzkL9x1qirvJ9JazV7Lqq5Tob6fVpNesE6F0vzSbJ0K5/00W4Zk3kYE6gvCbURybyPCWaeSbRvhvw9ktX0z4jYiRtsIV5Fo+9aLVrhRMvbOFWfWBqTKI7pj+vc2m11sAa7HZXZb8HO59oJ+4iw+QhxltUX8bh/N/Qj/bZv/upbO+xGpvI1I1f0IrG+4D71iA+uafpyU7vsR/nisEfttBN4jY/mZ1XdptLYRjhCmQ6cimxZug6E4wPQBY6AFY+efeOIJSTWYyoOgjA5NrEMJyNx3333y8ccfe6cxoJwsHJiogMkDumeeeUZlYQWzbt06Oeqoo7y/P/vss3LMMcdIuPClZsx+0id9GbOpOKK7Akd0R2dEN760US+vb6ixcTf7UuD43eiN3zUbUZru43fxnI09DZDJGaiHA3D8bnJsI1J5RDeWxzitCdOJQnkeyTCiO122EYV7tkv5qolSvmyseLbO9V6eaS+vNC0tEJdmlzJP4AOSXEfgUey23MaS0WGUZHQYLfbareKyH+G/bfP/LjV7P0Ndp7CdDTSpCriNiHwbEen3TqK3EViXMMVUX6cQdNLXt3Tfjwj1ewe4HxGdbQTWV+NnxupYIVr7ES6XS1X2GKEvc6QtapJFQjOQrCRhXCtsLVu29Pl97dq1IQWQcDtj4CVciKQbhTpZDWMJESnXM6ACjfaMFHZOwplEp8MHrKofslB3+M1gQ1HVUstQv4DMYIMZ6heIGWz0Ii2JBOxcVnUZsGMUyo6ulUDLgA10qBMLk+H9xA5NVV/LSD5PybZOQVWXIVm2EVV9P7iNiO02IhzJto0IZ/tmxG1E1bcR7m0LpXzJR6L9+6U4yvaIOhSN4ISy0+YRp0mgyIc9Q5wth0hGx9PF0fQwsaEh9n+4jajAbUR67UcY30/cVyTb3nTZj0j09066H2vgu9Qs6Bqr/Yhyk4bgqS4pA0j+Da+RhZOKcJYQ0XT9zOE///xjOYJRt3jxYp9srHD5f2jC2fE0RurDmRxHRERElOq0sr1SvvwrKV/8kXi2+WZTx4q9TgfJ6HiaONufIvacenF5TCIiorQJID366KOSLg4++GD54YcfvCVt6PkULHi0bds27+/9+/cP+zEbN27s8zsCV0iXCyVzyTgi0f9+iIiIiNINst49W/6Q8sUfSvmKb0VcgctyosmWUUOcbUeobCN7g15RmThMRERULQNIsYAgCppqx9vQoUO9AaTJkyerWt9GjRqZ3l7vfaSXnnXo0CHsx6xXr5507NhRlixZon4fM2aMnHrqqUEzitA4W4fbIvhFRLEXjV4jREQUHq1kp5Qv+0zKF38snl1L4/LyORr1rcg2anO8aI7sim1/gL5A3PYTkY77iZRMUiqAhN48qF1EPaFZjyRcjhpHNL/aunWrLFiwQH755RdZtGiR+om3IUOGSMOGDVV2D0rJbrvtNjXpLFCd69SpU+Wzzz7z/n722WdH/LjIdLr//vvV/xcuXCivvPKKXHXVVaa3nzdvnrz22mve3wcPHiz169eP+PGJKHQ4gPjmm28CXjdixIgq12ITEVEFTfOIe8MMlW3kWjVexBP7HhW27HqS0eHUimyjOu28lxcVFnLbT0RBcT+RkklSB5DQvfzdd9+VH3/8UZYtWxZy46tAQaVEpQajH9ENN9ygAkd6GdvFF18sDzzwgDRv3lxdhoAXsn8eeeQR7zQEZB4haygQBJZmzZrl/V3PNDIaNWqUfPHFFyp4BC+++KKsXLlSrrzySmnTpo33dnhNkaGESW16BgRGFN5yyy1RfR2IiIiIEsVTuFnKl34qriWfiGfv6jg8ok0cTQ+VjE5niLPlULE5UnvqDhERUVIHkPbs2SPnnnuut6F0Kk9lQ1PwP//8Uz799FNvEOnoo49WZWaYerZ8+XLZsWOH9/ZovP38889XqRs//vbVV1+Vs846S1avrthR+u6779QPpsOhjA7BIwSfjGMjMUXgpZde8ga3iIiIiFKR5nGLe/0UKf/nfXGt+VFEqzyyPNpsuY1ViRp+7DW5L0VEROklaQNI9913n+pbpKtKBlEyBJ9QTpafny9vvfWWKsFDLavx+Rn7HiF4ZMwSihRK5z7//HO59957Zfz48d7XAQElPahk1KVLF3nyySelXbv96dVEREREqZdt9ImapKbtWxf7B7Q5xNlisMo2cjQ7XGz2pN29JiIiqpKk/IZbunSpjBs3zjJopAdDAt3GGDBKlqkWWI7rr79e9TNBUGfatGmyadMmVTZWu3Zt1eB72LBh6nqUvUULytGeffZZueyyy+Srr76S2bNny/r162Xv3r2qQSP6HB144IEqI+qwww6L2uMSERERxbW30bopUr74fXGtnhSXbCN7zZaS0el0cbYfJfY88wEpRERE6SIpA0gIHgUKFAXKJPK/DLfTg0Z676MePXqoZtbJABlGt956q/qJ1Pvvvx/236BcriqPSURERJS82UYfi7Zvbewf0J4hztbHSEbHM8TR5BCx2Tglk4iIqo+kDCD99ddf3v/rgSOHw6Emg6F/zyeffCK7d+9W1yEwgstRFoa+STNnzpQVK1Z4g0h169ZVPX04UYyIkhWyAZF9aHYdEREFyjb6QFxrJol4XDF/eez5HVWJWka7k8WWnR+V++S2n4i4raBUk5QBpHXr1lXKInrnnXfkoIMOUpdt3bpVTS0DBI6M4+lx+xdeeEE1kMbfbd++XW688UY1zY2IKBnZ7XbJy8tL9GIQESU1T9EWKV+i9zaKQ7aRM0cy2oyQjE5nir3hgVFvi8BtPxFxW0GpJikDSMaJZPpIez14BAMHDlQBJASLkG20c+dO1aAa8OV+7bXXqiym3377TV2Gkfd//PGH9O7dO87PhIiIiIiqlG20fup/k9TilG1Uv0dFtlHbE8SWWTPmj0dERJQqkjKApI+V17OPULZm5B8Imj9/fqUG0BdddJEKIOlni7799lsGkIiIiIhSJNvItfRTlW3k2bsm5o9ny6wlznYnVUxSq9c15o9HRESUipIygIR+Rxhzb/zdqFGjRtKgQQNVygbINvIPIHXtuv/LH4GoBQsWxHy5iYiIiKiK2UbobbR6YlyyjRyN+1VMUmt9nNic2TF/PCIiolSWlAEk9ALZtWuX93eMu/fXpUsX+fXXX9X/58yZU+l6YwAKNmzYEJNlJSIiIqIUyjbKrisZHUapSWr2Om1j/nhERETpIikDSAUFBaqvkT6BDSVqa9eulebNm1cKIOH6P//8U7Zt2+YzaW3KlCk+97l37964PgciIiIisso2mvZfttEP8ck2ajJAMjqdJc5Ww8TmyORbQ0REFCa7JKGOHTv6/O52u+WCCy7wyTTq0aOH+hdBJlx/6623yr59+9Rl6H30+OOP+0zLyMrKitvyExEREVFlWskOKZv3ihSNGSTF408X18rvYxo8QrZRZvfLJG/UVMk9doxktB3B4BEREVE6ZSAdeeSR8uWXX3p/RyAIGUhnn322fPfdd9K2bVs1lc3pdKrgEcyYMUMGDBgg2dnZsmfPHm8DbvwLjRs3TtjzISIiIqqusC/m2TxHyv55V1wrvhPxlMcp2+hMcbYazoARERFROgeQDj/8cGnWrJmsX7/eJ4sIAaNWrVqp/9eoUUP69OnjnbSGnRNMb9MnuBn/Dv/3n9xGRJSKioqKZNasWWowAEpzCwsLpaSkJNGLVa2gx57xNceJC7s9KRN6KQ3Ea33DvlJOTo7av8rPz1f7WAcccIDa94qUVrZXyv8dK+X/vC+eHf9I3HobdTpT7LXbxPzxiIiIqpukDCBlZGTIgw8+KBdffLE3wwiQeWScyDZ69GgVQPIPGAVy6qmnxnCJiYgih8D3woULA17XrVs3tR1E0GjatGkyd+5cKS+P/dl7MocTFsb3AN9Zwb6DiFJtffv222+lZs2a0r9/fxk4cGBYwST39kVSvuhdcS3/UrTywpgvq6PgEMnofFbKZRsF2/az/QIRcVtBySYpA0iAHZbnnntObrvtNtXbCDtL/r2Rhg0bpm6nZyEFgssRPMKODxFRMnK5XLJ06VLT69HTrbi4OK7LRNaMJzOI0nV9Q5bjxIkT1Q8GmTz88MMqOykQzVUqrpXfSvmi98S95Y+YL5stK39/tlGKTlKz2vZ36tSJASQi4raCkk5S59wPHjxY9TxCAAgp2/4BJHjhhRdUmjXO0Ok/oP//uOOOk3vuuScBS09EVDUo48UBG4NHyQcnJ/QfouqwvqEX5R133KGm5Bp5dq+S0t8fkMKPDpSSX66NefDIUdBfso94WfLO+EOy+t2TssEjIiKiVJS0GUg6NL9GORt2WgL1+UB69bvvvqvOjn3//feyevVqdXn79u3lpJNOUo21iYhSMXj0+eefS926dStlH6CMpGfPntKuXTu1DUTfEgYy4tuTBpkDxveDPZAo1dc3PA56qmEQybx582TZsmWVbrNu3Tq1P/bwQw9IzT1zpPyf98S9forEmi2rzn/ZRmcxYERERJRASR9A0uEACT+BYEcK5Wz4ISJKddu3b1fBo7KyMp/LkYU5fPhwOfjgg1WjW0oMHGj796RhAInSbX3bsmWLTJ8+XfVC2rp1q7pMc5fKmr9/lVtGd5HHT86QTKct5tlGFZPUjhGbMyumj0VERERpFECKRuo16veJiJIdJqwheGTMNECp7u23364OHomIYq1hw4YycuRI1UD7jltvlI3rV6upap49a2S95pJ5a2pKnzaZMcw2Qm+jdlG/fyIiIoqcszqcuXvzzTfl1VdflT///DPRi0NEVAlK1Jo2bar+j95tCHij75ueddm7d28Gj4gorjR3mWj7Nkh+2Tp58OoRcvtjb8rW7aViy84XrXir/P5vWVQDSI7GB/83Se3YapNtZNz2B7qOiIjbCko2aR1AwmjUu+++WxYvXpzoRSEiMoVg0aGHHqr+v2TJEnXgUK9ePe/15513HjOPiCgutNLd4tm7VrSizSKaR11Wv25tOXHoAHnjo+/V9DMEkOasLJMyl1alMjZbZk1xtjtZMjqfI466lQelVKdtPxERtxWUCpIigLRhwwbV72PGjBmycuVK1cQRjWFbtmwp/fv3l9GjR6tm2qHCxKJnn31WPvzwQ5WBhDP6bDBLRKkAPUeMcHYa20IioljRPG7RijaJZ+86kbI9AW/Tv3cXefPjcSIZuSL2DCkuL5d5a8ojykKy1ztAMrucI862J4oN90dEREQpIaEBJLfbLc8//7y8/fbb3gkjCPYAxsTu2rVLTQJ544035Morr5TLL7886H3++uuvcv/998vGjRsZOCKilDNr1iyf3zFJkgFwIooFzVVckW20b4OIZ3+j7kDq1qklndu1lEXLVqk+RXoWUsgBJEeWZLQ9QWUb2Rv05HaNiIgoBSUsgISJIldddZVMmTLFGzQC44GSfjmCSy+88IIaa/3QQw8FvL99+/bJAw88oKaF6H/Hgy4iSsUJbEa9evVK2LIQUfrBPpJWsl20vetUECgcPbu2rQggOXMEe1q7ivbvv5mx124rGZ3PVo2xbVm1q7DkREREVG0DSC+99JLKFrIK9PgHk7744gvp2bOnnHLKKT63Q3PsG264QTZt2sSsIyJKWQiWl5SU+FxWuzYPuIio6jR3uWiFGyrK1FxFEd1HrRr/lZvZKho8F5ZW9EiqxO4UZ8thktHlHHEUHMITekRERGkiIQGkHTt2yDvvvFMpQGSVMYTrcJtnnnlGRowYIZmZFSnTX331lWqUjYwm/XaB7o+jr4ko2aF/m7/cXPYHIaLIaWV7K8rUCjchilSllzIvN9svgOSbgWTLayIZnc6UjI6niz2vUZUei4iIiJJPQgJIP/30k5SWlnqDQmD8v5F/UAm9kSZNmiTHHnusup8777xT9VIyBo6Mf4ffu3TpIo899lgcnhkRUeQCbQOrMsp50aJF8tlnn8mcOXNUhiYCVMhoatu2rQwcOFANKAg3w2n+/PnqPmfPni2bN29Wy9yoUSPp2rWrnHDCCWqiUKjlw+hV98orr6hSZpTu1a1bVw1OuOyyy6R169Yh3Qe+SwYPHixbtmyRgw8+WN577z1JJX/88Yd6b/CdRvvdfPPN8s0330jfvn3l/fffD+ulwTr5888/y7hx41QfRaxb2E/A+tWtWze1vuD1DufEErIDv//+e/nxxx/VhFecCMN6jmmJyIwePny4HHXUUWFl2mD9HzNmjEybNk3Wrl2rSvExQKR9+/Zy5JFHykknnSS1atUK67kvX75cDSX57bffZMP6dVJYVCR1auVJ57bNZMjAnnLcUX0kKzP05+3Prm+PfJ6nTZzNj6iYpNb8SLHZOX6eiIgoXSUkgISSM50eOMJPp06d5NRTT5VmzZpJUVGR2rEeO3ZspbPy2DE84IAD5KabbqoUPDL+3+l0qgMR/OD/RETVAcrg0BMOZb/+tm3bpn5mzpwpr732mrrdcccdF/Q+keX54IMPyqefflrpulWrVqkfHGAjMPXoo49Kw4YNLe9v8eLFcvbZZ8uePfsnPiEghaxSHPhjkiYO9IP55JNPVPAIrr76akkVOBny1FNPqfcIQyJoPwRpEDyKBHoloqT9r7/+ChiwwQ9OQr366qtqHcMJpmCwrl533XVqSqy/devWqZ/vvvtO7ZfgPps3b255f9g/efnll+X111+XsrIyn+sQmMJnEz9YxltuuUVGjhwZdBlxP4888oj6fGL6rNG2HXtk6o5FMnX2Innl/XFyz7WnyWEHd5Mqs2eKvV5nyRs9Ruy1OCmSiIioOkhIVGXFihXe/+tBH5wNxM60Ec7ojRo1qtJBBs4o3nHHHSqwZBY86tChgzz++OPSuXPnuD0vIqJEw4EkJlbOmDHDJ4sJ20RkM+AAGwe8UFhYKDfeeKPs3btXTj/9dNP7xDYVB9A4sNdlZWVJx44d1X0vW7ZMZU8AsinOPfdcdSBrlj2BZbzmmmu82/UaNWqoA/nVq1erIBKux3J9+eWX0qZNG8tAGaZ0AjKX+vTpI6kCQQ7je0T7M9yQfRQJBIewHmMd0uXk5KiTU8g2Wrp0qZruCgh4nnnmmSq7CVlJZv755x8566yzvOs3IEsInyc9uITPESxYsEA9PoKaOBFm9lm6/vrrZfz48T6XI5MJWXdY93Gf+BfLin0dLDfWF6vPwQXnnyt/zPUNmjWuX0eaN20ghYUlsnTlenG5PbJp2y658p7X5bbLTpazRh4uEbFniC2ngThrthBHwxYMHhEREVUjCQkg4ey3f3+i++67L+BtsZN24YUXqt5HerYSDoDwY7wP/ToczFx00UVqwhv7HhFRdYOAijEwccQRR8i9994rBQUF3stQfnbrrbeq7ShguuVBBx2kSmcC+b//+z+f4NEZZ5yhDmhxIK0fwKKv3YsvvqhKfXCSAAe+GJYQCLKMECwCZG28+eabUqdOHfW3999/vyrrwX0iS+Ppp582fa4ff/yxbN1aMUUK2/xUgudKvmbNmiVXXHGFykCOxO233+4NHmGf4NJLL1U/eh8xZCwj4+vhhx9W6xceB4FMBHMQEA2UdYdgjx48wj4FMp8ReNL3LxDowecDk2Jx/1gfcRsEkQLBZ8QYPEL551133aWy7ex2u7oMASl8jpGhhGwifLaaNGkip512ms99aR6XaIUb5e477vUJHrVp0VjuumqUHNyzIsgFO3fvk+ff/lY+Gzdd7Ss9+urn0rxJ/dAzkewO1d/IUU/ElvVTaH9DREREaSchAST9DKCeNYQx1TgDbeaQQw5RASSdf58j/TKcvUPWUffu3WO6/ERE0YQDRpTs4IBWD+ogIyHcQIN+MKvr16+fCsL491FCpg56BZ144okq+wiPgXIZ43bWWFKD+9AhwwIBKaPs7GxVKtygQQMVOAKUCc2dO1cOPPDASvf57bffev+P+0LwCFBqjINp/C1KvCZOnKiekz40wQgZqAg8wYABA1QAjFLXW2+9pda/SANryExG3x8dygL9SxrxOUBWM3oh6WWD+Lwh080/OANYD41layj3RF8iI6ybWPfxGUDppl6mP3XqVBk0aJDPbdHrSs+Yg6ZNm6ogKIJIRnl5eSrjr0WLFiooBnht0GMJnzFxFYt73zo1UW3BP8vlm4nTvX/btX1zeeuJa6RmXo7PfebXriH3XXe6NKhbS175oCKAdd9zH8v4d+6V7KzKny+vjBpir9lMbHkFYrM7xZax3fy2FPG2PxAMjMG6QETEbQUlk4rTXXHmX/MfrImrfy8NBI78g0dIMcdZbQaPiKi6Qt8XY6kNDkLNmnCjxAaZRLpffvklYBNvNOTVS3QQ6EFPFjMnn3yyHH74/rKYt99+u9JtkFGBJsT6/SEDyQiZIGiGDXo5TyAffvihymZNtd5H5AulZJdccok88cQTVcrKQsBGhxNSyDwyg2wfnLgyrvvB7hMnqPyDR0YotW/cuLHlfaL5vHH/B8/ZP3hkhMdDM21AxtQH77whtp0LxbNxhmh714h4XPLxN1O8t3c6HfL0XRdWCh4ZXXH2MdKxTVP1/y3bd8uXP/xe+UbYx8ptJPZGB4mjoJ/YazZXwSMiIiKihASQkBZuFKzBtV4m4Q8HO+ixgTPnOGsdKAWdiKi6QIaDESajWenRo4f3/wgSIevHn7Hc5phjjvGWA5nBZDcdpqvpwSdjBqpeooQMjEBQrqPTG2Qb4e+RsQJo2m0MBlBqQLAIpWRo4P7rr796L8d7adWPK5R1v127dgGz1szWfb0nmNV9Bmu2jUCtMRga6D6nT5/u8zxDyZobdeqp3v+PGz9BbKW+GUC/zd0fYD16UE9pXlDf8v5w8u2UYw7x/v795DmGJ5EpttptxNFkoDgadBd7dn5YU+WIiIgo/SXklJKx4XUoY6qNgSFjo+z8/Hz54IMP1EhqIqLqzj/YjuCN1YG0f8aHfxAewR40EdahVCwYlM1hm45+MMiaQFmRcZqa8QQCGhwHYlyOQP1w0PgYpXWJyD5Ck2f0g0IfKTRtxmuE54qTGcgmQckeBkD07t270t8iqIAyJH/oFaX3i0JQDZNGw4XeOvp93H333SorF9kuX3/9tUyYMEGNd0fGFtYRZNMgswXBPrMTNLGG9xVllMYTSeh3iF5W6P0TLuPzCKWHknHdNzv5FO37XLNmjff/epadGa28WDz71krn+nu9l23etkvWbNgqLZtUZGWXlpWrLCJd3x77ex5Z6dZ+/8S0BYtXSZnkSnb9tmLLbSg2W0LOKxIREVGKSIqc5GBnuPTGkv4BKIyUZvCIiGh/5oV/CQ76aJgxZkSgybZ/v40lS5b4lLUFy2gCZCi1bNnSO20Tk6mMASRjBpN/ObMOgadAtweU6Ol9ng499FDp2bOnxMPatWtVYMbYZ8cIwRn8/P333yrAheblmCxq1d8vllD6h0l2//77r8/lCLzh548//lBZXFhGs8AgpuxVVd++fdXrYQV9DtHUHdPSorHu4zkjuGdsHG+Eddr4PprtR+A+f/jhB/V/vF4IIpll4KEnF3p+Wd2ncZqsf2m+vlxayU7R9q0RraiiOXztPN9A1OJ/13kDSLv3+mb3Napf0UssmNq19j8HTGZbvqeWHNByf/kdERERkZmUPdWEM73GgxIiouquefPmPj2InnvuOW+fIH9z5syRsWPHen839kMy9qfRIZPJ2OPFinGEuTHrAhBQ0YMqGzZsCPj3eiNx8O8Rg6wVfRBDvLKPkL2DbB1j0AHZKShZQsYVyqGQgWQ0efLkSqPX0WgZJXf4Mfb+Q7Nk/XI0OK8qvG/nnXeeN3iEhuy4XyyvMQCCQNLll1+unl+84cQQgmzvvvuu6pVVleCRXl6J5th6ny1M8zPrqYRG1sbnbFYyh/dcz+BD8AdDOsw89thjsnt3RTYQJrSdaig9C5RxZ8zE0zxu8exdJ+6Nv4tnyx/e4BEUFu0PpsLGLfvLTHOyfYNLZWUh9JBy5kiR0/czhWAbERERUcpkIIVDzz7yP9NORJSqEFhASREmon366afqMn1MeLASX3+YgoYm1QgcIRBzyimnqFHlyNZB02ocLH7//feqd5x+EIv+Lih58oeR5DpMfwq1H0r9+vUD3gfgPpDJNHPmTLWMKJHr3Lmz9/rS0lI1zl1/XYxZMHh9MNIcEHyIx9AEfOfceeedsn17Re8ZBIoQnDjssMO8/fv09wqNk5EZqwfG0NsHGVh6bxy8LnrvJjRd1p8nssSiGQzTM34QmEJ/QLz3+nuHDC6Uu+mvI15v/I5goz8EtKrKLIsJQcTXXntNogXBGUxJQ+N4BI4QwMM6fcUVV6iyQgSCEDRCANIYOEWQyKyHFoKXaBr/0EMPqd8/+eQT1Rfp4osvVuswXtNFixbJ//73P/V4OryXxj5eOgRg9SwkrPeaq1g8e9eKtm+9aogdyOLlvr2Utu7Yn8WEZtl5udneINPiFetk8MD9vZ2MbDkNxIZpatn1ZMlvX/jep99nlOK/7Te7joiI2wpKNikXQAp1chsRUapAkAgHqzgI9u+dEm4TW5SPffHFF+qgF716EDDSR4H7w30jeIHSrEClOXqmD4TTK8dYtqVnZRgNGzZMBZDg3nvvVQfgCG7pjZX1x0VWibGHE7JV9PtDr5x4QJAHY9l1KPnCeHb/YRDIqMGBIAIHJ5xwgvfyadOmVZo0Fw/IAhszZozqFej/3mB9QNAAgUQ90IVyQv9+WXqwK1UMGTJEBYgQxEOABu8bgj2B4LOG7CtMgLOCQB/6Uj366KMqmw5BQrOpbViHb7rppoDZR3rfo6VLl6r/T5r4g9x8dj+pU9O6xPHrSRWfE11JqW/ZZ5/u7eSX3yumGn4zaZZccvpQycz4b9fOniG2Gk3EXqO52DL2Zz9hYq1/+R0ldttPRMRtBaWKlC1hC/esPBFRdYFSHmSdIJhkBb1vcIBtFhwy9igK52y4MRARqM8RxpO3atVK/X/evHmqHBkH6mgwrWdgoR/TlVde6f0bZG7oWTMI1HTr1k3iwVi2hqwTZB5ZQSmW/twCTcaLF2Sd+QePjIxlW+jtgx5P6QANwrE+Bes9NWrUKBXoCSVA26FDB7Vu6plmgSAbDWWDCHoGgjK1E4ftz+gqLCqWO554X8pdbtP7/HXmQvnu59k+l6FxttFJQ/t7/79+83Z59JXPRDJrib1eF3E0HSSO/A4+waOPPvpINYD3uc/SUtNlICIiIkq6DKS//vrL9Ax5tP4GO4mPPPJIBEtHRJQ60DwZwYPVq1d7L0NWEw6CkWW0efNmb28jZMcgW+bcc89VDZf1kiydMcvGf5iBFeP9BOpDg2AUJobhgBtlbChN08u5AMuJsipjLyU0zsbt4j15DSVRl156qQqwhHriAqVq+muciINzvFeBpr0Z+ZeB669tKhs3bpwq2cP0QR2CaAgq4TXBZ0Iv10I2G0rZkH1nzBjzh6Alss6MnwU0wEZwFuv2ypUrVcYc/o8ywA8//FD1Q9LL/zRXibdMrVODcjn2iIPk+8lz1HW/zvxbLrjlBbn98lOkS/vmPllGH309RV549zvxeDTJyc6U4pKKQKzD73N45CHd5cBubWXuwoqeTmO+ny7bS7JV6V2rVg6fACym2+lZZcjA0jOPeEKOiIiIUiaAhP4S2DEP5eynPg0onL/Rb88AEhGlO2wTEQzSS8AQqLn++uvltNNO88kgwu2eeeYZdcCNEfQIzmzZskWefvppn/szHliiMXGojEEjs6yN9u3by7fffiuvvPKKGluPx8fBPg680bcGDcF1eD56Xx9kl6Bnkz+U6iFAgOAVgiMoJ4oWHGwjABcMggloTm78bsLrG28IvAXLwPFv+u1fkpdqJk2apIKg+nqKsjMEk9BU3hj8xPuDk0mYloegGQItCPIhI8kfgkwoXTNml+E+jY3O8XgoAcR9osQNASoEHF95/ikZ2LOZaEWbsRPivf19150uK9Zukn/+rehthMDPqVc+Ls0a15Mmjeqp4NHSleulpLTi/TjuyD5qHRr/a8WEt8xM38+TzZklzz5xv5x+0S3e3ls//fST+kHgDOVReJ4ondPf48suu0x+//13dSIO/MtmiYiIiJI2gATGMdGx/BsionSGJsJ68AgHhZhuhQbC/hCcefbZZ1WTZb2R8XfffacaUx933HHe2xmDTuFk0hhva3VwilI7HJDjxwoCXGj+jBMB/tlHODBGHyXjCHUEvhBoQvPraPcXQUke+utgwhkCRevWrVP/4ncsYzJ8V4USPPPPOgknQJhskHF0zz33eJ8DsoPQ8FqfymZ00EEHyccff6yCPHp5IvqF9e/f3ydoiWCMMaCKRtv4PBknqRmnyeFzduaZZ8qyZctUAPX2O++W79++RzW6NsrNyZJ3n75e7nnmQ5nwX1AI1m3arn50ToddLj1jmFxyxlC56p7XvZfn5VZ8nmxZtcVWs7nYchtJY5tdPvvsMzX1T+8tpgc08eN97Nxcufnmm9XERWOpHcpFiYiIiFImgBRKDwL/nfBwGssy2ERE6Q5BjClTpnh/R5ZBoOCREbKTcBCNPkTw5ptv+gSQjIGIQMERM8YSoqpmAmHUvJ59hCbJxnHvmKqFSVv+jbqRsfHDDz+o54WSImMpXKQQqEIJEBqTl5T4jlb3hywosxHy8RCt6U0XXnhhVKawIcsnliZMmKDWEx2ygQIFj4xBTQSHsD5hXUXAE+sYJhjqPv/8c28gFFl0Tz75ZKXgkU7zuKSmbbc8edtZcvLF94vb45Htu/bKVxN/l7NHHlHp9nk5WfL0nRfImSceJl9O+F1mL1gm27bvkYwMhxQ0rCuD+nSRk4cfIi2aNFC337ln/+epfsNmYm/UR+zZdSqVTaKBOLKhvvnmGxVQRXkogkZY/xFQPfnkk1X5nbrPnTt9JiwSERERJX0AKZwgULiTiIiIqhOU5hidcsopIf0dytv0ABIyazCuvl69eup3Y/aOPsY+FDhwNR7YVgV6tqDJM74DjE21AZlLevAIATP0VNIzljDZDQ2s0StPD0BFCkEoTIcLVI6GYBEyXjp37qwCdijBw3IZezqlKvTIqqpATdRjue6jbAtZRsFgHT/66KPlyy+/DPhcjY2mMT3NmJ2k01zF4tm7RrR9G0Q8LmnfvJ4c2K2NzJ7/r7p++px/AgaQdAd2bat+rCCravnq/Y3YG7fpoZpkm0GT92CN3vFZNgbcCgoKLG9PRERElPAAErOCiIiiBz2EdLVr1/ZmGgRjzOiB9evXewNIxiluCOIgMBRKQMjYAwgH9JHCQS6mRgEO9o3LiqCXXraG65BNpUMvHJTuoC8OAjm4bY8ePSJahsmTJ6vSQGO5z4gRI6R3796qjxMCC8hMMfbZSWT2UXVf9/2bg1sxrk9Y70O5T7XvUrZbPHtWi1a8RcSvQrFjm2beANL6zfuDNBHJrCWrtrqluGR/SWgovbiCWbhwoff/yK5q06ZNle+TiIiIqoeEBJCMTSmJiKjqMjMzI2qI7D9dzZjtiWbV+F0P+CNDadCgQZb3h5IgNBM2C1CFA1lEevbRVVdd5XMdSnV0w4cPr/S3KMVDAEnPLok0gGTsg4PGzAhoIThn9Rr7l9SlqiVLlkgqMDZqDyfjybju+38OjJ8n3KemeUQr2iIaMo5Kzd9fu33/58ceIHO6rNwl23buEZfL7S1R82GziS2nodhrtRDJrC1Tx/2f9yoEb7EO+kOpHQJeyIYLJZvI+NnBZ9z4XImIiIiSLoA0cuTIRDwsEVFSQjAC/XzQZ0jvNaT3sQm1uXHjxo29/0fQBRk4oWT/4HHN7geTvHCAiYlVMGPGjKABJEx30ku90Ki5b9++EglkO6HZsR4g8s+8QNNqXaDn2apVq4C3DQcaZKMpsu6SSy5Rr4/Ve4LX3hhAY7Zt7BmDJosXL1bvj39AKBDjeuHfbB33ib5XsGjBn+LeME3EFbyR/PI1+8vNGjXw7VP0+fgZct9zH6t1okPrJvLl6/t7LokjU2w1moq9RjOxOff3sPr++++9/z/00EMrPd5zzz0nr776qvo/mnnrTfHNIBg2ceJE7+/4G0r8tj+Qtm3bmk6xJKLqhdsKSibB97CIiCimcFD3559/qlIrZK/gB2VQ+Ak1gIQ+LcaD5k8//TSkv/viiy+8/0dJln9D3WHDhnn/j+a8xcXFlvenB33gkEMOqTQuPlRoWI1m1XhO/r2PAKPJdYFG1qN5sG7Pnj0RLQNGshuF0mwYGUrG7CSzcjb29YserGe6zZs3yy+//BL0bxCoRaP1QPcB/Q/e30fprwX/yJKlK4Le57qN22TWvP0Bx/69Ovpc375VgTeguHTlBlmzYatIZk2x1+sqjiYDxVGnnU/wCE3x9eAtnHTSSZUeE59ZY/A2WLN7fN719RoZSzyhlxzb/kA/8egfRkSpgdsKSiYMIBERpQFMnRo6dKj3d0xk0seUm0Fz6enTp3t/Hz16dKXb4KBVnz6FrCBjPyB/GCU+depU7+/nnHOORAJBAD0AhnHjgfraYJKWLtCBlj5BK9DI+lD5T5AL1lQaI9Sff/55n8vMSt2My29cVgofmkY3adLE+/u9996r1iEzyJC78847ZdeuXep3BClHjRql/q+V7BL31r/kmN71JS93fzDntifek8Ii8+l7JaVlcvuT70t5eUXAMCc7U447so/Pbbp3aiUFDfO9v7885ndxND5Y7DWaiM3uu46iAbxxKlz//v2le/fuAZ+7nq2I4O4bb7xhuozIznriiSd8PtvGjEMiIiKiYBhAIiJKEzfddJM34wcHyRdffLG8/PLLPhOXABkI999/vzz00EPey7p27Sqnn356pftE35WLLrrI+/vYsWNVk2rjVDZkCqF0BgfuxnKbQCU3ofY+QlAFB/ZXXHFFwNsYx7TjYNvfhg0bvP/Xm4KHC6Vxxp4zyK7CVDj/gBUaMD/11FNy/vnnV7oOJW3BglMI9DHbIHLo4YNgi57VhX5AyKxBxpz/64ogCt6nCRMmeC8788wzpUOLfHFvmiXuzbNFK9oq9fJrylXnHOu9zdIV6+XkKx6TX35fIG63b1bgHwv+lTOve0bmLtxfinT1ucdJg3q1fW5nc2TIRefsD9J+N+4HNd3PmDWEjEP07sIURT1TCI3bjcEkI2TfYfmNmXv4MT5v/P/zzz+XM844w7s+omQPn2MiIiKilJjCRkRE0dWsWTN56aWX1Eh7HCgi++WFF15QPVIQDMnPz5edO3eq3i/G0jhMW0MACCUtgeD+FixY4C0N+u6771T5T8eOHdXBO/oEGUvKsByPP/54RM8BwaAxY8ao/x977LGqD0ggCHjp5XfIehowYIDP9ejXpOvWrZtE6oYbbvAeaKP8CBkceD3xHJGZhWAFAkjGXkfIhtEDWP5lcDpjTydMxUKpYIsWLVTgzFgGSKEZMmSICqA++eST6ncEOG+++WYVKEU/LJQ04n3yn7Z25KH95aZzBoln6/xK93nOSUeoMrOPv5mifl+7YZtcec/rUqdWnrRs2kAynE5ZvX6LbN3hWyJ5+ohD5dyTj9x/gTNHNcW25TWR0y84VH6dtUiVp+lZgAjuoNk8AmCrV6/2Cc4iuwh9jowTEf2hwTzK11DuhvXwmWeeUZlI+HxiG4B+aMYyTgQvEWTyz7AjIiIiCoYZSEREaQS9kFBKhgCLDgeRaAiMEiv8awweoUE1DmAxWcwMAksvvviinHrqqd4sD9wnAh9z5871CR716tVL9QEyZgiFA8EZZEyg7Mws+wgGDx7sLU3D4+G56WbPni2ffPKJ+j+a0CK4EClMc7v11lt9gmt4vphIh+eORtt68Kh27doqo+S+++7z3nbFihWVMsAAJVPG5s8IbCATSb9PCh8y5ZBxZ+xVhewerKezZs3yCR5lZWXKleccJ8/fcbo4NfNeM3ddNUruveY0qZlXUcYJu/YUyrx/VsmcBf/6BI9wm3uuGa3+BmzZ+WJv0EMcTQaIvWYLsdmdap1FUHfEiBHev0PpGXre4L03Bo/Q3+iDDz6QgQMHWj5vBMfefPNNn9thHZ0zZ47qq2YMHh144IFq+9C5c+egrycRERGRP2YgERElGEq1kA2AbB596o4eqImk2TJ6BqHUDOO6UQ6DA1NkwiArqWbNmqosC9PRTjzxRJWlEAosG0reEPj48ssvVcYD+swg2INgEfqzINhy9NFHhzQBKxBk7ehZRbivNm3amN4WJTjo2YTgEbJ2zj33XG+mEQIGelAHfZisgmOhuOCCC1Q5HjKD9EAEyvZw4I7njtewX79+csIJJ6iSIgQEUHZUWFiognV4L4xlgHqwCZlWyBhDbyX0lwIsK/6PDCcKHwKLmBSI8jVkpmFdQNYdmpnXrl1L2rQokP49WsvIof2kfn5oDd5HHTdQjjmit3w1cabMmPuPLFmxQXbtqSg7q1MzTzq0aSoDeneWE44+WGrWyBVbbuOKjKPMwPePzDVkSmH9RfD2jz/+UJlsWFcQ/MJ6jMAuAp8IXIbSSB/rIcor8Zn/6quv5K+//lLrET6L+Kz06NFDjj/+ePXasIF78m37za4jIuK2gpKNTeOMYYoyZCbMn+9bDoBsCL3RJ1G04eAQB4k6lGqZlWMlM2QKGPuZ6CUu1aXU5O6771ZBFWRpjBs3TpUeWUGgBhPajI3AjdBUHL2JEPyKJhzQG5tjI+jHg73khF0crXSXaHtWi1YcuJwwKuwZYqvZTOw1movNub9Berqtb/isPfbYY97fEehE1iClh3T5LqXUwPWN0n19Kw9wTIwTrvrJ4lTFbwUiIko4lG0hswlQ3hMseKRncqDXC8rVkLmEcjEcWKOfDLI7cD/MtqjGgaOizaLtXSNa6e7YPVBGXkV5Wl5BpUlqREREROmGASQiIko4ZDKg3ChcyFZC1pZ/5hZVT5rHLVrhevHsWSPiKo7Z49iy64kNZWr4N4IyUyIiIqJUxAASERERpTTNXSqevWtF27tWxOOKzYPY7CrTSGUcZdaIzWMQERERJTEGkIiIiCglaeVF4tm7WrR9G5B+FJsHcWTu72/kiG4/LSIiIqJUwgASERERpRStbK94dq8UrXizSMXAvejLyBV7rZZiy2V/IyIiIiJgAImIKEkE6qUSyghvouozUW2naHtWiVa8PWaPY8vKFxsCRzn12d8oyPaI/Z+IiIiql6QMIC1evFhN0SEiqk4wVcxfUVGR1K1bNyHLQ5Q0gaPiLaLtWR27iWo2EVtOo4qMo6zasXmMNFBYWOjze25ubsKWhYiIiOIvKQNIJ554onTs2FH9e+yxx0rDhg0TvUhERDHndDolKytLSktLvZft3buXrzxVS5rmEa1wo3j2rBIpL4rNg9gcYqvRpKIxdgaDIcH4b49q1GAzcSIiourELklq6dKl8sQTT8gRRxwhF154oXz77bdSUlKS6MUiIoqpOnXq+Pw+f/58vuJUrWgelwoauddPE8/2RbEJHqExdp224mg6SBx1OzF4FCL/7ZH/9oqIiIjSW1JmIBnT1t1ut8yYMUP9oLxj6NChMmLECOnfv3+iF4+IKCpQpjZp0iT1/4yMDNm0aZPKREJ5yNSpU2X06NF8pSntae4y8exdI9retSIeV2weJCPvv8bYjcVmd8TmMdLUnj17KgWQDjrooIQtT7pt+/0NGTKEJYJExG0FJZ2kDiDpzRkRSNK/aL/66iv106hRIxVIwk+7du0SvKRERJHDNg7bN2jdurXMnDlTiouLJTs7W1atWiXr16+Xpk2b8iWmtKSVF4tn7yrR9m1A+lFMHsOW/V9j7Gw2xo7U77//7tNEOzMzkwGkKG77A11HRMRtBSWbpC1h8w8k6T+qmaamqTP0b7zxhhx//PFy0kknyXvvvSc7duxI9KISEVUJAkV5eXlqO1deXq4u++ijjziNjdKOVrZP3NsWiHvjdNH2rot+8AiNsXMbiaNxX3E0OkjsOQ04NawKvY9w8s4/+whBbiIiIqo+kjKANHDgQHE4HN5gUbBg0qJFi+TRRx+VQw89VC699FIZN26clJWVJWz5iYgiZbfbpUOHDur/et+3KVOmyAsvvMAgEqUFTFJzb/1L3Bt/E61wE1ItovsANrvYajYXR8FAcTTozqlqUQge3XXXXbJ27VqfywcNGlTVuyYiIqIUk5QlbG+++abaYfnpp59kwoQJqv+RHhDSy9qM/9cDSS6XSx1o4QeTQYYNG6ZK3Pr06ZOw50JEFK5u3bqpXiPIQELJCALq2B6iBwkmU/bo0UNNbCNKJZ6SnaLtXilayfbYPIDdqQJHaqKaIzM2j1GNFBYWyqxZs+SLL76Q1atX+1xXv359lq8RERFVQ0l7BFKzZk058cQT1c++fftk8uTJ8sMPP8i0adO8Z+X1AJIxqKRnLCEA9fnnn6ufgoICFUhCuVvbtm0T9IyIiELTuHFjOeGEE+Trr7/2uXz27NnqBwHyfv36Sfv27dX/0WzbuB2k2EJQDycsdAjmIXOMKlMneEp3i7ZvvWjlviPgo8aeKfa8ArHl1hLblt0isiCt3op4rW94HOxvIVA9b948+fPPP30e1xg8euSRR1i+RkREVA3ZtBTr0ofGsggmITMJ04nwOwQ6eDI+Nf36zp07y8iRI9UPDrwo+pA14T+ppWvXrtzZpJjBQc7OnTu9v+fn56dUhg6Wf82aNZUux+fonXfeUdMoKXn4l1frZdXk9zq5S0XKi0S0GE1UszlFnDlic2ZVNDxKU8m0vunBI5yYo9ht+6FFixZx/x5L9e9SSi1c31J3W5GKErG+lQc4Ju7evbuauJzKUi6AZIRMpF9//VUFk/CvcZKF/86V/84XztifccYZqmcSA0nRxQASxVs674Qg4wgHbIEyASgx8H1inEaFbBAGkLyvjmjlRaKV7RZxx2iddWSKLbOW2DJypTpIlvWNwaP0l87fpZR8uL5Ruq9v5QwgJTf0SPr000/lmWee8Za46UGjQCVu+uUoFXn55ZelS5cuCVjq9MQAEsVbuu+EbN26VaZPn65KeJcsWZLoxan2jBPyAGeSqn0ASfOIp3CDaHtWi+YKPJa8qmzZ9cVeq5XYsvOr1TqYyPUN29FevXqphtl9+/ZVEyIpfaX7dyklF65vlO7rW3maBpBS/lth8+bNMn78eJWFhJp9sEqq8g8mbdy4US688ELVKwnjs4mIkk2DBg28PeH0YBK+kNCvBD960JziA9kgxkmfmZmZ1bYHkuZxibZ7ubh3LBFB4EhNdY/ia4FyrZotxFG3s9iy6kh1FK/1Tc/ORlZ2nTp1VMCIQSMiIiJK+QDSli1bVMAIgSMEjfz7A5gFi/zP2OF3XL5r1y55+umnVfYSEVGqBJMoMXjWVEQr2yvli96RsgX/E61kh4hk/fcTJY4syeh4mmQecKnYa7WU6ozrGxERESWLlAkg4aw7prAhaITJIHrAKFCjbCNcjxHYOIu2bNky2bZtm8/t9CDSpEmT1OSRWrVqxekZERERpRatdI+U/f1/Uo7AEfocRRl6G2V0OVcyul0k9pz6Ub9/IiIiIkrTANL27dtVphF+5s6d620iGUrQCNq2baumrWEcNs7aY5LRuHHj5PHHH68USMIZvr/++ksOPfTQuDw3IiKilAocLXxDyhe+KVrZnqjfvy27rmQecIlkdD5XbFk8kUNERESUjJIygPTxxx+rTKM//vgj7KBRzZo15ZhjjpGTTz5ZNakyQibS8ccfL4cccoiMHj1a1q9f73O92XhEIiKi6kgr2VUROPr7LVW2Fm223MaS2eNyyeh0pticOVG/fyIiIiJK8wDS/fff7y0t05lNHMFt0Eyyf//+ctJJJ8mQIUMkK8u6D0O9evXk0ksvlbvvvtvnfgsLC6P4LIiIiFIT+hqhv1H532+LVr4v6vdvr9lSMnteKc72p4rNkRn1+yciIiKiahJACiVoBM2bN1clavgpKCgI6779s5Mg1UfqERERVYWneLuUL3hNyv5+p2KqWpTZ63SQzF5Xi7PNCLHZk3oXhIiIiIj8pMzemx40ysnJkWHDhqlsoz59+kR8f06ns1Kgqm7dulFYUiKi8KAH26ZNmwJe17hxY5/tFVEseIq2VgSOFr0r4iqO+v3b63eXzJ7XiLPVULHZoj+CnigVcdtPRNxWUKpxpkrgqHfv3ipoNHz4cMnNza3y/aKJtvH+EURC020iongrLS2VqVOnBrxuxIgRDCBRzHgKN0vZ/Fel/J/3RdwlUb9/R+ODVeDI0eww06xiouqK234i4raCUk3SBpAQ2MGZd0xQQ+CoZcuWUb1/TGV78skn1WPgp1GjRpKZyT4MRERUTQJH816S8sUfirhLo37/jmaHV2QcFRwc9fsmIiIiosRIygASpqghaDRgwICYnbFs06aN+iEiIqpOpWpl816W8n/ei0ngyNlyqGT2ulYcDXpE/b6JiIiIKLGSMoD0zDPPROV+iouLVV8R/HTt2lVq1aoVlfslIiJKualq816RskXvxKDHkU2crY+VzAOvE0fdzlG+byIiIiJKFkkZQDrqqKN8fh8yZIjcdtttIf/9vn37ZPDgwbJ7927vZffee6+cdtppUV1OIiKiZKaV7pay+a9J+d9viVZeGOV7t4mzzfGS2QuBo45Rvm8iIiIiSjZJGUBav369Kl1DHyT8u2PHjrD+vkaNGtKiRQuZP3++97Jff/2VASQiSloZGRmJXgRKI1rpHilb+IaUL3xDtLK90b1zm12cbU+QzJ7XiiO/fXTvm6ia4bafiLitoFSSlAGkaEBjbASQ9EDUihUrEr1IREQB5eXlySmnnMJXh6pMK9snZX//n5TPf020sv1ZuFFhs0tGu5EqcGSvw6mlRFXFbT8RcVtBqSbtAkhlZWWydOlSmTlzpk8D7nCzmIiIiFKFVl4k5YvekbL5r6p+R1Flc0hG+5MrAke1W0X3vomIiIgoZSQkgDR58mS54oorLG+DrCH932+//Vb9hEMvfzMGloiIiNKJ5iqR8n/el7J5L4lWvC26d253Skb7UySz5zVir9UyuvdNRERERCknIQGkI444Qvr37y8zZswI6fZ6MKkqGjZsWOX7ICIiSgaau0zKF38oZX+9KFrR5ujeuT1DMjqMksyeV4u9ZvPo3jcRERERpayElbDdfvvtMnLkSHG73UEDRsZMonDpmUh9+/aN+D6IiIiSgeZxi2vZ51I69xnR9q2LfuCo4+mS2fMqsddoGt37JiIiIqKUl7AAUvv27WX06NHy4YcfVilAFArc/9lnnx3TxyAiIooVnAxxrRonZXOeFM+uZdEvVetwmmT2uoaBIyIiIiJKziba11xzjXz33XeyZ88eyzK1qpSwOZ1OueOOO6RTp04R3wcREVEi4PvPvX6KlM5+TDzb5ke/OXaHUyWz13UsVSMiIiKi5A4g1a5dW2677TYZO3asz+WzZ89WWUN6+VndunWlTZs2Qe8Pt0XAKCsrS/Lz86Vz584yePBgKSgoiOGzICIiij735j+kdPaj4t74W3Tv2GaXjHYnSWav6zlVjYiIiIhSI4AE6IOEHyM9W0gvbRswYIA88cQTCVk+IiKieHLv+EfKZj8urjWTonzPNnG2HSFZB94g9jrtonzfRERERJTuEh5AiuXkNSIiolTh2b1KSv94UlzLv8a3YFTv29n6WMk88EZx1O0Y1fslIiIiouojKQNIjz76qM/vzZtzjDARpa/i4mKZPn16wOuQgZmTkxP3ZaL48RRukrK5z0j5kk9EtMqTSavC2XKoZPa+SRz1ukT1fomo6rjtJyJuKyjVJGUAyb+kjYgonXk8Htm6davpdZSetJKdUvbXi1K26B0Rd2lU79vZYnBFxlGD7lG9XyKKHm77iYjbCko1SRlAIiIiSleaq1jKF74pZfNeFq1sb1Tv29H0MMk66CZxNDwwqvdLRERERJSQANKGDRsqXdakSRPL66PB+BhERETxpHlc4lo6Rkr/eEq0os1RvW9Hoz6S2ec2cRb0i+r9EhERERElNIB05JFHeiesAf6/aNEi0+ujwf8xiIiI4jUUwr1mkpTOekQ8u5ZF9b7tdbtIVp/bxNE8+t+bRERERERJUcIWbMoap7AREVGqc2+eI6UzHxb35llRvV97rVaSedAt4mxzvNhs9qjeNxERERFRUgWQ9DOlZoGiaJ5JZTCKiJJZRkaGdOvWzfQ6Sj2eXf9K6exHxbVqQlTv15bbWLJ63yDO9qPE5uC6QZTKuO0nIm4rKNWwiXacLV++XD755BOZOXOmrFu3TlwulzRs2FA6dOggxx9/vAwZMkSczti8LX/88YeMGzdOZs2aJVu2bJHCwkKpXbu2dOrUSY444gg1/S4vLy8mj01E5jIzM+WAAw7gS5QGPIWbpWzu01K+5BMRzR21+7Vl5Utmz6slo8t5YnNmRe1+iShxuO0nIm4rKNWwhC2OXnzxRXnttddU0Mho7dq16uenn35SWQhPPvmktGnTJmqPu23bNrn//vtl4sSJAa+bNm2a+nn99dfliSeekP79+0ftsYmIqgNMUyub94qULXxDxFUctfu1ZdSQjAMukcwDLhFbZs2o3S8RERERUUoEkJDpUpXrU9FDDz0k77//vvd3ZBl17NhRcnJyVFbSzp071eULFy6Us88+W8aMGSNNmzat8uNu2rRJzj33XFm1apX3sho1akirVq0kOztbli5dKnv27FGXIyvpkksukTfeeEP69eMkHyKioDzl4lr0tpTMe0G0kh3Re8HsmZLZ9XzJ7HmV2LLr8o0gIiIiouoZQHr00UerdH2qmTBhgk/waOjQoXLPPfdI/fr11e/l5eUyduxY9byLi4tVVtDVV18tX3zxRZV6QZWVlamAkB48Qqr0LbfcIqNGjZKsrIoSCGRD4XH0x8bf3HbbbarULTc3t8rPnYgoLWma2Df8LI6Fz0h50XqRaLXtszkko+Npknng9WLPK4jSnRIRERERVR1Ht8QYgkOPP/6493f0Gnruuee8wSO9ieLo0aPlpZde8vY/+vvvv+W7776r0mO//fbbsmTJEvV/ZDr973//U9lNevAI8Hh4bOMybty4Ub7//vsqPTYRUbrybJsnzinni3Pm9WIrXBu1+3W2PlbyTv1Fsgc9weARERERESUdBpBibNKkSbJhwwZvsAaZR3Z74Jd94MCBKphjDABFCplExr+/5pprLHsbISuqR48e3t8nT54c8WMTEaUjz771Ujz5Kin9ZoTYt8+N2v06GveT3BO+lZzB/xN77ej1vyMiIiIiiiZOYYsxlILpBgwYIE2aNLG8PQJIH374oTcLac2aNdKiRYuwHxcNufW+Suh3hMyjYC6//HI1oQ2T2SJ5TCKidKSV7ZOyeS9J2YL/ibhLo3a/9vyOktXndnG0GFylcmUiIiIionhgACmGNE2TmTNnen8/5JBDgv4NGms3aNBAtm7d6s0EQhPscP3yyy/e/5900kmqTC4YlNfhh4iIRDSPS8qXfCxlfzwlWvG2qL0ktrwCyep9szjbnyI2u4MvNRERERGlhIQEkNDrJxGuuuqquD7e+vXrvRPOoFu3biH9XadOnbwBpAULFkT02HPn7i+v6Nu3b0T3QURUXbnWTpbSmQ+KZ2dFH7losGXWksyeV0tG1wvE5syO2v0SEREREaV1ACkR6frxDiDp0890oZaFNWvWzPt/lLCFq6ioyOfv2rdvr/7dt2+fasw9fvx4WblypSpxy8/PV4Gt4447ToYPH84yCqIE8Hg8snv37oDXoaTUrG8aRZ97xz9S+vuD4l7/a/Tu1J4pmd0ukMweV4stu0707peIUhq3/UTEbQWlGmeiS7ziJREBKz2LCHAAaJy8ZsV4O+N9hGrt2v1TgfLy8qRGjRqqpO3uu++WLVu2+Nx28+bN6gc9k9B0+/nnnw/ap4mIoqu4uFgmTJgQ8LoRI0aozzHFlqdoi5T98aSUL/kEtWtRulebZLQ/WTJ73yz2mvtPDBARAbf9RBQKbisomSQ0gBSvoE48A1VGxowCHACGmkWAgE+g+wjV9u3bvf/Pzc1VjbxvuOEG7+tQUFAgzZs3V5lKS5YskfLycnX5/PnzZdSoUaqJd8uWLSWaXC6X+iGKBaxbOJNr/D2Vl9//ulR7PqlEc5eK6++3xDXvJZHywtD+RrRKv9s03+8ze7PDJOOg28Ret4vgnfXwPaRqun2j1Nn2c10jrm/JKdm2FakoEds3t9st6YhNtGOotHT/tJ7s7ND7XWRmZnr/X1ZWFvbjGoNOe/fulVtvvVUFjzp06CD33nuvHHTQQT7Xv/baa/LWW2+p2yDj6ZprrpHPPvvMZzmqCr2gED0nigV8ISAgapRKZV9Ydj2Q62/Xrl0RbQcoCE0T+4afxbHwabEVrgv75dI8hiCSfX9QSavVXlzdbxatYb+K6/6bhklUXbdvlDrbfq5rxPUtOSXbtiIVJWL75mYAKT2yguLJ+EEPZwV1Op1Vio4aNyIlJSXq365du8p7773nk90ENWvWlJtvvlllJT344IPqssWLF6sA0plnnhn2YxMRJTvb7qXimP+k2Lfun5JZVVp2fXF3uVo8LUaIcLIaEREREaWhhGQgIZBRHTgc+8czm6UdBmIMGmVkZFS5NBDL8dRTT1UKHhmdddZZ8sMPP8isWbPU7++//z4DSESUXkp3iuOfV8Sx4jNslaNyl5ojS9wdzhfP/7d3H9BOVNvjx3dyOyBNei/SiyAgolhoUlSwYK9Pn7339uw+uz7bs5fHzw5WFBQBFUEUFVFEEaQXpXe4PfmvPf4nTnKT3EmfJN/PWlk3ZTI5mcw9mdnZZ59OZ4nkUqsKAAAAmSslAaRsmVa+qKgo6HC2SDKICgoKIn5drXtkNXDgQGnXrl21z9P6R2YASWdp+/PPP43MpHioXbt2RMP4gEgEZurpzGXWTD6n0+GioYLFdevWpYh2jLyV5VK56FUp/+FhkbKdWtv6r3Fn0a5Ph6u5XVLZ6igp73KJ1GnSIa32N6SXdO/fkD59P/sa2N+cyWl9RTpKRf9WUVEha9eulUzDEUgC6Y5p2r17tzFsz07h8F27dvl1CpEK7ET2228/W8/r1auX3+1ly5bFLYCk/6Ac8CKRrMNE021/0wDr8ccfH/QxPWBIxSySmaJizQwp+/o28Wz7/a874rApc5ocKMWdLxNv3S5GGCrd9jekn3Tu35BefT/7GtjfnMeJfUU6Snb/5s3Qkj0cgSRQ48aN/Ypobd26VerXr1/t8zZt2uS73qBBg4hft169en637bym2nvvvf1ua3sBJJ5+8cezaD1EPNuXS+k3d0jFqqlx2xzuOu2koP8t4m02SPZs28ZmBhAT+n4A9BVINwSQEqh169Z+t1evXm0rmKPLmdq2bRvx6+pwNY2omql6OgNaNKl91hpOAJAOvKU7pOzHx6RswYsinuAzlkTKVVBP8vtcLXmdTxNXTh7T5QIAACArMQ9sAjVv3txvCNrChQttPU9nQTN17tw54tfVTIY2bdr4bq9YscLW89atW+d3O17D1wAg0bxej5QvniC7JxwiZfOfiU/wyJ0n+T0vkJonzpb8bv8wgkcAAABAtkpJBtKQIUOqpPBOmzYt5OPxEPgaydK/f39jdjM1e/ZsOemkk6oNHlmHsA0YMCCq19XnLVmyxLj+2WefGbPAWcd9BvPdd9/5BaE6duwY1WsDQDJVbv5FSr+6SSrXfx+3dea2GWkMV3PX9s8kBQAAALJVSgJIWo1cAzpmYanAwl+Bj8dDqoqLDR8+3BdA+vzzz2X9+vV+tZECvfHGG77r7du3jzqIM2bMGHnllVeM65s3b5Z33nknZPE1s0bTm2++6bt90EEHVZnNDQCcxFu6XUq/v1/KF74i4vXEZZ3u+l2kYMAdktvsoLisDwAAAMgUKR3CVl1QRx+PxyWVhg0bJo0aNTKul5WVyQ033BCyfsbMmTNlwoQJvtunn3561K/bo0cP6dOnj+/2gw8+6MtICubxxx+XxYsX+26feeaZUb82ACR8uNpvb8ju8QOl/NdxcQkeaZ2jgoPulRrHfELwCAAAAAiCGkgJpkPBrrrqKt9tHcZ27rnn+hXK1oDS+PHj5dJLLzUygZRmHoXKGNLAUqdOnXyXUO6++24pKCgwrm/fvl1OOeUUeffdd6W8/O/aIHr/7bffLs8884zvvsMPPzzqoXMAkEiVG3+S4g9GS8nMa8RbsiX2FbpzJa/7P6XmiV9JftczxOVmbgkAAAAgGI6Uk+CYY46RefPmyVtvveULImmQRoM/tWrVkqVLl8qWLX+fCGnh7ccee8yYSS0WOhubrufyyy+X0tJSI1h04403yn333Wc8pnWRfv31V7+Akgau/v3vf8f0ugAQbxosKv3uXiPzSCQ+w5tzWhwmBQfcLjn1OsRlfQAAAEAmS0kAqVmzZjE9no7uuOMOqVevnrz44otGwEaDN8FmZdO6Rxr00QBPPAwaNEjGjRsnt956q2+ImgaSNKAVbLidZi3Vrl07Lq8NALHyeiql/LfXpOz7+8Vbui0uG9Rdp50UHHCb5LQckvJhzgAAAEC6SEkASWcFi+XxdKQnKVdeeaWMHj1a3n77bZk1a5asW7dOiouLpU6dOtKlSxcZMWKE8bgOe4un3r17y3vvvSeffvqpUdB7wYIFRmFtHS7XtGlTo1bScccdJ3379o3r6wKwRzMEgwV1zf9fcyhqtqlcP1dKvrpZPJt/jsv6XPl7SX7vKyWv29niysmLyzoBIFr0/QDoK5BuGMKWZJphdP311xuXaJmzq0VCh8ONGjXKuABwFq2Dtnz58pAF8bMtgOQt2Sql3/5byhf9PStlbFyS1/kUye97nbiLGsRpnQAQG/p+APQVSDcEkAAAjuD1eqVi8Xgp/fbu+BTI1jpHjfpIwUH/lpwGPeKyPgAAACBbOTKA9Mcff/jdrlGjhlFYOpJfdLQwtQ4RMy9ayLpVq1YJaC0AIFaVWxdL6awbpXLdN3HZmK7CvaVg/5slt+Px4nIx4SgAAACQkQGkwYMH+xU2Peqoo+SBBx6w/Xyt7XPSSSdJSUmJ7z4dAnLBBRfEva0AgOh5K4ql7If/SNnPz4p4KmLflC635HU9Swr6XCuuAiYEAAAAAOLF7eShDOYlUhos2nffff3W8dVXXyWknQCA6FSsnCq7JwySsp/+G5fgUU6T/lLj2E+l8MC7CB4BAAAA2ZCBpDQDSQM/0U6xXFhY6LeewGFxAOAUWuS+bdu2IR/LNJ5df0jp17dIxYpP4rI+V1EjKTjgFsltf0zU3xkAkGzZ1vcDiA59BZwkJd9Oa9askT///NP28jrl/HfffVftchooKisrk8WLF8usWbP8TiS2bIlPQVYAiDfNmjzggAMyfsN6K8ul/JcXpXTuwyIVe2JfoTtX8rudI/n7XSmu/L3i0UQASJps6fsBxIa+ApLtAaTi4mI566yzxOPxhFzGHLqmf2fPnm1cIhGYveR2O3a0HgBkvMr1c6Vk1vXi2bIwLuvLaTZQCg68S3LqdYzL+gAAAACEl5KoSocOHeSEE07wq1EUruZRqOXCXczgkbm+Fi1aJP19AkC285bukJKZ18ueiaPjEjxy1WgihYOflqJRbxI8AgAAAJIoZWk5l19+udSpU8cI9AReAgVbprpL4PMPPfTQJL47AED58smy++3DpPy3V2PfGK4cye9xvtQ84UvJaz+aWkcAAABAtgSQ6tatKxdffHFUs6xFaq+99pIzzzwz4a8DABDx7F4nxZ+eLSXTzhXvnvUxb5KcRn2kxrFTpOCAW8WVV5NNDAAAAKRASgsDnXrqqdKuXbuEDGEzL7r+559/Xvbee++UvEcAyBZer0fKfh0ne94+TCpWTol5fa78OlJ48ANSNPp9yanfJS5tBAAAABCdlM4RmpOTI/fdd598+eWXfvc/+eSTxvAEs5ZRx44dZdiwYbanOSwsLDQynLp06SKdOnVKUOsBAKbKrYuldOZ1Urm++hkz7cjrMFby+98i7qIGbGQAAAAg2wNIqmfPnsYlMICkzFpGGgS65JJLUtI+AEBo3soyKfvxCeMinvKYN5W77j5ScNC9ktvsQDY7AAAA4CApDyCFkozaSACA6FWu+1ZKZl4nnm2/x74Zcwokv/cVkt/zQnHl5PGxAAAAAA7jyADS9OnT/W7XqFEjZW0BgGQEzMvLg2fv5OXlOW7GMW/pDin97h4pX/hKXNaX23KwFBx4t7hrt47L+gAgHaRb3w8gNegr4CSODCA1b9481U0AgKTZs2ePTJw4Mehjo0ePlpo1nTPzWPnyj6V09s1xmV3NVaOxFBx4l+S2GcWJEoCsk059P4DUoa+AkzgygAQAcBZP8SYp/eomqVg+KQ5rc0le1zOloN8N4srfKw7rAwAAAJBoBJAAAGHTpiuWvi+ls28Rb+nWmLeUu14nKTz4Qclp3IetDgAAAKSRlASQhgwZEvVzdTy42+02Ljo+XOsjaYpv/fr1pVmzZtK1a1c55JBDqJsEADHy7F4vpbNukIpVn8a+Ld15fxXJ3vdiimQDAAAAaSglAaS1a9cagaB4zLQWrMBgQUGBjBw5Uq699lojsAQAiDDraPF4Kf3mdvGW7Yh50+U0OUAKD35A3HXb8zEAAAAAacqdyhfX4E8sF/NEJ/BSUlIi77//vowaNUq+/fbbVL5FAEgrnl1rpfiT06Tky6tiDh658msbgaOiIycQPAIAAADSXFrXQAo3vakGkrZt2yYXXXSRvPbaa9KpU6ektg0A7CoqKpIRI0aEfCwZvF6PlP/2mpTNuVu85btiXl9u2yOkYMBd4q7ZOC7tA4BM44S+H4Dz0VfASdI6gGQnuLRr1y65/vrrjYwkAHAirelWr169lL2+Z8dKKZl5rVT+8VXM63LVaCKFA++V3NaHx6VtAJCpUt33A0gP9BVwkpQNYQs29CweF+v6TYsWLZKJEyem6J0CgDNp1lHZghdl9ztD4hA8ckle17Ok5vFfEDwCAAAAMlBKMpCmT58e8zo8Ho9xKS0tlT179sjmzZvl999/l3fffVdWrVrlN7xNg0mvvvqqjB49OubXBYBMYGQdzbhKKtd9E/O63HU7SOEhD0lO475xaRsAAAAA50lJAKl58+YJWe+QIUPk7LPPlhtuuEEmT57sK7atAaSff/7ZqIlUt27dhLw2AKQD7Q/Lf3tVSr+5U6RiT2wrc+VI/r4XS/5+V4orJz9eTQQAAADgQCmdhS0R8vPz5f7775c2bdpUeWzhwoUpaRMAOIFn9zpjhrXSWTfEHDxy1+8qNY6eLAX9rid4BAAAAGSBjAsgqby8PDnxxBP96iCpNWvWpKxNAJDSrKPf35E9bw+SyjVfxLYyd57k97nGCB7lNOgeryYCAAAAcLiMnYWtR48eVe7bvn17StoCAKniKd4kpbOul4oVn8S8LneDfaXw0Iclp36XuLQNAAAAQPrI2ABS/fr1q9xXVlaWkrYAQCqUL59sBI+8JVtiW5E7Xwr6XiN5Pc4XlztjvzYAAAAAhJGxZwIVFRVV7svNzdi3CwA+3tLtUjL7ZqlY8l7MWyWnUR8pPPQRcdfdhy0MAAAAZLGMjaisXbu2yn0FBQUpaQsAhKPZkYsWLQr6WKdOnYzJAeyqWP25lHx5tXj3rI9to+cUSkG/GySv29nicufEti4AQEL7fgCZi74CTpKxAaRZs2ZVua9BgwYpaQsAhFNeXi4LFiwI+li7du1snUR4y/dI6Zw7pXzhKzFv7Jwm/aXwkEfEXafqbJYAAOf0/QAyH30FnCQjA0h//PGHvPvuu+Jyufzub9GiRcraBACJUrnxJyn5/BLxbF8W24pyCqSg342S1/0ccbkycpJOAAAAAFHKzcShaxdccIEUFxf7BZBycnKkc+fOKW0bAMST11MpZT89KWU/PCLiqVr3LRI5DXtL4WGPUusIAAAAgHMCSJohFCuv1ysej8cYE7p7927ZsGGDfPXVV/L+++9LSUmJL3iky+n1/v37UwMJQMbw7FglJV9cJpXrv4ttRe48yd/vKsnf9yJmWAMAAADgrADS4MGDqwwvixcNGKnA9Z955pkJeT0ASCbt4yp+nyCls28Rb/mumNblrt9FCg97XHL27hq39gEAAADITCkbwmYGeuLNGjgys48GDhwohxxySEJeDwBi5Xa7pWHDhiEfM3lLtknJrOulYvlHsb2gyy35+15sZB65cijSCgBO7vsBZDf6CjhJygJIicpACtSsWTO5++67k/JaABCNoqIiGTp0aNhlKtbOlJIvLhfvnvUxbWR3nXZSeNhjktNov5jWAwBIfN8PAPQVcJKMK6JtzT5q3bq1PP/889K4ceNUNwcAouKtKJXS7+6V8gXPx7wF87r/Uwr63SCu3CI+DQAAAADZFUAKNhSuTp06ctJJJ8lFF11E4WwAaaty62Ip+ewi8WxZGNN6XLVaSOGh/5HcZgfGrW0AAAAAsktKAkg6rCzW4W+5ubmSn58vNWvWlNq1axtjyFu2bCldu3aVAQMGSF5eXtzaCwDJDoyX//aalH59m0hlSUzryuswVgoG3CWugtpxax8AAACA7JOSANJnn32WipcFAMfzlm6XkpnXSsXySTGtx5VfRwoG3id57UfHrW0AAAAAslfaD2EDgExRuf57Kf7sIvHuWhvTenKaDZTCwx4Vd82mcWsbAAAAgOxGAAkAUszrqZSyn56UsrkPi3gro1+RO08K+t0oeT3OFZeLKaABAAAAxA8BJCTFnj17pLLy7xPjwsJCycnJqfZ55eXlUlZWVuV+t9ttTGlp97WDFVsvKCgwamlVp6KiQkpLS4M+pjW47CguLhaPx1Plfq3VpbW8qqPP1XUEU6NGDaMuWHX0Peh7CaTbQLdFdXQb6rYMRj8L/Uyqo5+lfqaxfJ67d++ucp++L92/7OxToT5P3Ya6LWP5PPWztFN/TdtaUvJXbSPP7g1S8tWN4ln/ne4RUiPHXgCp1JMnld6/36+rbgcpHHiveBt2tRU8CrdP2f08Q+1T+jno/3i0n6eij/gLfUR8+oh49Pmp6iO0Pda+t169erbaoM+3fu9G2ufTR/yN44jMP45I5z4i2mNTJ/QR+nma+5S+d3P7cxzxN8414tNHBPt/S3QfURGkv8wEBJCQFJ9++qlfEGfw4MHSuHHjap+3dOlSmTdvXpX769atKyNHjrT12lOnTg16wNK/f39p165dtc9ft26dzJw5s8r9+gU/duxYW2346quvZOPGjVXu7969u/To0aPa52/fvl0++eSToI8dd9xxtoJQuh2XL19e5f62bdvKAQccUO3ztTOeOHFi0MdGjBhh66Rm0aJFsmDBgir3axH8oUOHih0ff/xxlS8G/VLo2bOnNGnSpNrnr1q1SubMmVPlfj3oGzNmjK02fPHFF7Jt27Yq9/fu3Vs6d+5c7fM3bdpk1ILz7Nkons2/iHj0gPNQ47Gj955iqw3zdneXdWWNjOuuvVqJu3Ifcc38TTp29EifPn2qfb4e9IX6PEePHm3rgEU/y8WLF1e5v3nz5nLIIYfYeh+h2pBOfcT69etl9uzZVe6nj3BOH6EOPvhgadGiRVr1EWb/Zn0/p512mq02fPvtt7J2bdXhsB07dqSP4DjCD8cR6d1HBDr55JPTpo9YsmSJ79hUvzPNAEG2HUdwrpH4c40GDRpIr169JJnHETk5OdK+fXvJNASQACDJvJVlUrnlN/HuXB3binIKxL13N3EX7R2vpgEAAABAUASQACCJPNtXSMkXV4h3Z33ffZVet2yq+Ov2pC1D/JYfVOcrqZFTNU3dXbej5OTvK66c6rPPAADOo8Mb3n777aCPaeaD3aErADKbDqnSrJhg6CuQbASQACBJypd9KKVfXiOePVrfYH+/x7zyVx2rcm813XJOgRQMuFNyN7QU1x9/JLK5AIAECzZMAgDoK+BUBJAAIAlD1kq/uUPKf/3f/7/HXhHcQO56naVw8FOSU7+TuDZ+Gdc2AgAAAEA4BJAAIMFD1oqnXyCezT/HtJ68rmdKQf9bxZVrb3YzAAAAAIgnlzfY/OZAjOnY8+fPrzLTl3VKUKbo/gtTdMdn+l2tI6GzgehsB0pnaQg1zWYyp98tXz5ZSr+8SrxlO/2W05pHpZ6/axcVewrli+0DjOs5Lv/1Dm80T+oPvldy24xw3PS7oaYozfTpd/U9b9261Xd7r732CvpZKKbf/QtTdEc/Rbfub9bZmnR2IjvTCNNHpK6PsPu9o/3f9OnTbc1ilYzjiMC+LfC7NFSfb/d7R7dhsJmqFH1E9H1EtN87qe4jdF/SWUzNfUpnPTP3t0w/jrDbR5ifp77H6ma8S0YfUR0n9xH6/qz/M+HOFULtU5F+nhUVFcZMg1Y6a7Sd/3EnIwMJSaEdj90vAiv9B4v1n8xuUCAU7SjsdBbh2P0CCkU7zFiLaWqnZ6fzDkW/OGJtg36B2fkSCydYG7SDDvbln6rP01tZLqVz7pTyX14K+rgGiQILYwcGjpSroJ4UHfm25DaqOgVoNP9PTtunVKxtcEofEevnQR+R2D4i3fp8Pekx30ck/ZsVfYSz+ohU71NO6POdfByRzn1EtJzQR1g/T11XNNs1U44jUr1PZXofod+loYKuieojyjO0xh0BJACII8/O1VIy/QKp3Pij7efku8tk/73m/X2HyyV5nU6WvA4nSFH95nw+AJCB9ETr4IMPDvkYANBXwGkIIAFAnFSsmCIlM64Qb9mOyDpil0ea5W8wrrtqNpOiwf+VnCb+s7QBADKL/kLdokWLVDcDgMPRV8BJCCABQIy8ngop+/YeKfv52dg65NbDpfCQR8RVWJfPBAAAAICjEEACgBh49myQks8ukso/v45+Je5cKdj/X5LX/Z+2ihQCAAAAQLKlVQBp48aN8t133xkzfC1btkx27NghO3fulEmTJvmWmTFjhuy///4xFxIDgOpUrvtOiqefL94966PeWK5azaVoyDOS02g/NjgAAAAAx0qLANKCBQvkueeek88++8xvukmd6i/w1/rrrrvOmKbvoosukjPOOMPW9I0AEAnte3SGNZ1pTTxVpyu1K7fVMCk89FGGrAEAAABwPMcHkJ5++mn573//awSO9KTNFGyYh2Yobd++3bj+wAMPyPTp0+Xxxx+X+vXrJ7XNADKXt3yPlMy8RiqWfhD9Slw5UtDvRsnreQFD1gAAAACkBbc42P33328EgCoqKnzZRuYlmCVLlhh/9XFdfu7cuXLuuedKcXFxklsOIBN5ti+TPR8cFVPwyFWzqdQ46l3J3/dCgkcAAAAA0oZjA0iTJ0+Wl19+2bgeLmgULIBkDSL9+uuv8tBDDyW0rQAyX8WKT2TP+6PEs/W3qNeR23Kw1Dz2U8lp3DeubQMAAACArAwglZeXy8MPP1zlfnMIW7169fyGs5l+//13v9tmEOnNN9+U1atXJ7DFADKV11Mhpd/eI8VTzxFv2c6YhqwVDh8nrkKG1AIAAABIP46sgTRt2jRZu3atL+vIHL523nnnyVlnnWXUNOrcuXOV540cOVKWL19uzNRmzVjSotoffPCBXHLJJUl9HwDSm7dkixRPv1Aq/5gV9TpcNRpL4eCnJLfpASGX0WG6q1atCvpYq1atJDfXkV01ACAG9P0A6CuQbhx5VjJr1t8na2bw6KqrrjLqGYUzYMAA46K1k3T4mzWI9O233ya0zQAyS+XmX6X407PFuyv67MWcJgdI4ZCnxV2jUdjlSktLZc6cOUEfa9y4MQEkAMhA9P0A6CuQbhw5hG3+/Pl+wR/NOPrHP/5h+/kabGrUqJHfMLZly5YlpK0AMk/50omyZ+LomIJH+T3Ol6JRb1YbPAIAAACAdODIANLmzZv9so/23XffiH6Bz8vLk27duvnVSdqxY0dC2gogc3g9lVL67b1S8tmFIhXRzd7oyqsphUOekYIDbhVXTl7c2wgAAAAAqeDIIWyBwR4NCMUqHusAkLm8pTuk5POLpWL1Z1Gvw113Hykc+oLk1OsQ17YBAAAAQKo5MgOpbt26fsPPFi9eHHFRwh9//LHKMDgACKZy6++y5/1RMQWPctseITXGTCJ4BAAAACAjOTIDqUmTJrJp0yZfAGjFihUyY8YMOfTQQ209/8UXX5StW7f6AlD6V9cJAIEqVn4qJZ9fKt7yXdFtHFeOFOx/s+T1OM8vaB3RKlwuqVGjRsjHAACZh74fAH0F0o0jA0gHHnigLFiwwLhuBoFuuOEGeeKJJ6Rv375hM49eeukleeyxx6qcdOk6AcDk9XqkbN5jUjb3oag3iquooVHvKLfpATFtWA0ejRkzhg8HALIIfT8A+gqkG0cGkEaNGiXPP/+877YGgzSj6PTTT5devXpJly5d/JbXgNEff/whs2fPNjKXzKwjq8GDByet/QCczVu+R0pmXC4VyydHvY6cRn2kcOjz4q7ZOK5tS1fa75aVlcmuXbuMYH4m0/e3bds2321935FM9ABk2v6mx1w1a9Y0AiJkTQIAkLmcdQTy/3Xu3FlGjhwpkydP9huGpn+1tpFeTHrfM88847uuzIMX83lDhgyRTp06pejdAHASz+4/pXjKWeLZ/FeWYzTyOp8iBQf+W1w5+ZLNNmzYIF999ZXMnDlTli9fnvGBI5N+t5SXl/tN0sBJM9jf/jr+atCggRxwwAFy8MEHG8dz/G8AAJA5HBlAUjfddJMRKPrzzz99Bx9mEClQYODISn8Ru/HGG5PQYgBOV7lhnhR/erZ4izdEtwJ3rhQMuEvyu54h2aqkpEQ+/vhjI2j0+++/p7o5ABxEj8c2btwoH374oXHZe++9jRICmlneokWLVDcPAABk4ixsSn/B0mFs+tcaNNIgUWCgKNh9+py99trLKKjdvHnzpLUbgDOVL/1A9nx0XNTBI1dRAykaNT7rg0d33nmnUWsu24NHOoTIvADsb8Ft3rzZCCRde+21snTpUnYUAADSnGMDSKp9+/bywQcfGGnQGhAKFkgKFjjSy7777iuvv/668RdAdhfLLp37kJR8dpFIZWlU63A36Ck1jv5Ycpv2l2wPHv3888+pbgqANKO10f71r38RRAIAIM05/qfT+vXrG5lIP/30k4wbN06++eYb2bJlS9BlCwsLjXH3Y8eOlaFDhya9rQCcxVtRLCVfXCEVyz+Keh25+xwrhQc/KK7cQslW4YJHmump/e5BBx0kzZo1k1q1akl+fmbXhvJ4PFVqILndjv49BmksHfY3rX+2e/duo9j33LlzZdasWbJq1aqgQaS7777b+IEQAACkH5c3WFEhh1uxYoVRG2n79u3GQYuewDRu3Fg6dOggOTk5qW5e1tMD3fnz5/tth27duhkBPiARtB/QmRpN9erVE3fpJin+9B/i2eS/L9rmcktB/1skr/u5WV8E9umnnzYmNbDSfvfKK6+U3r17Z90wrnQ4oUfmSNf9bfXq1cYkJ4HHA3Xr1pWXX3456/qNdP0u5XMC+xsyQSr6t/Ig58Q9e/Y0vsfTWVp+e7dp08a4AEAwGjQqmf5P8e5ZH9UGchXUlcIhz0hu84OzfgPrF64WzA4MHmkWQbt27bJ++wAIrmXLlnLrrbca2YvWA2jNUlqwYIH06tWLTQcAQJpx5E9Yt912m/zyyy+pbgaANORe86mUTj4+6uCRu14nqXH0ZIJH/5+e6O3cudNvG91xxx0EjwBUq6CgwAgitWrVyu9+HeIGAADSjyMzkN566y0ZP368dOrUSY4//ngZPXq08Ys3AITk9Yr79/9J7oL/GMPPxL++vi25LYdI4eD/iis/uf1NcXGxfPHFF0EfO+yww6SoqEhSJTD7SIcK6wUA7AaRBg8eLP/73/98982ePVsuuOCCrB8e5eS+H4Bz0FfASRwZQFJamum3334zhkk8+OCDcvjhhxvFsffff/9UNw2Aw3g9FZLz492Ss3xC1OvI73Ge5O//L3G5c1JS40SHdYR6LJXD177++mu/+wYOHJiy9gBIT9pvWANImtXIMDbn9v0AnIW+Ak7iyCFsyuVy+QJJOgPQhx9+KGeeeaYMHz7cmJVt06ZNqW4iAAfwlu2SsmnnRB88cudK4cEPScEBt6UkeORka9asqTJ8TWdbA4BImBOdWGkACQAApBfHBpDMIJJ50UCSXlauXCmPPPKIkdp7ySWXyIwZM4z7AWQfz+51sufDY8SzJvgQADvFsotGvil5nU+Oe9sygU67bVWzZk3jRBAAIhVYdD+wfwEAAM7n6CFsZhaSsl7Xx3RoxfTp041Lo0aN5NhjjzUuOusHgMxXuflXKf7kdPHuWRfV891195Giw8eJuw4zOoYSeIJHLToA0QrsPwggAQCQfhwZQHrhhRfkvffek88++8woGqaCBZPMzKP169fLM888I88++6z079/fKLw9bNgwycvLS9E7AJBIFas/l5Lp54u3fHdUz89pcZgUDX5aXAW14962TFJaWup3u7CwMKr1fPzxx3LFFVdE/DzNMG3SpEnYZXR68AkTJsh3331nfBfo94JmSXXr1k3GjBkjhxxyiN/3Rzh//vmnPPXUU/Lll1/K5s2bpX79+jJgwACj2G/btm1tb7OhQ4fKhg0bjO+j//u//5N0MnfuXFm3bp0cccQRkq30M5w0aZJMmzZNFi1aZAyZ131If6zSqeePOeYYY7+wQ2csfP311yN6fZ2xbOrUqWGX2bp1q7Hf6766fPly2b59u9SoUcPI8tF9XmtGanvjQdd/9NFHG+UEmjdvbhybRSOwILSuDwAApJdcpxZb1MuePXvkk08+kYkTJ8q3335rFBALl5Wkl2+++ca41KlTxzh50IMoZgwCMkfZwlel9KubRLyVUT0/r9vZ/7/ekXO6v/z8fOndu3fIx5zCbiAmkE6IEG/l5eVy1113GbN2BlqxYoVx0SCAfpfce++91Z5MaxtPP/102bFjh+8+DUi9//77MnnyZPnPf/5jBIaq8+abbxrBI3XppZdKutCAxEMPPSTvvPOOXHzxxZKtdNbB22+/3aj/FUiH0Ovlgw8+MIbR33///VK3bt2w61u4cGHc26j7mH5Wu3f7B9A1iDRv3jzj8txzz8lFF10k5557btT/t0qPu2688UaCPVne9wNILfoKOIlzzqCC0F/TzKFpeiCvB20aTFqyZEm1WUk6q4X+8quXnj17GllJGkwCkJ68Xo+UfXevlP30VHQrcOVIwYF3S37XM8RpNFuyc+fOkqmsJ9EdO3a0nRkR6gRK+3nNaNIMEetU4Z06dZKcnBz5/ffffcNjZs2aZUzAoIGm2rWDZ5yVlZXJZZdd5gse1apVS7p27WoEC/S7Rx+/+uqrjczYwDougRkVOsmD0gyVfv36Sbq46qqrjKnVs5keX9xwww1SWfl3cLpZs2bSokULY3/SbCTzMZ16/R//+Ie89tprxrFKqP108eLFvts6i6ydoEC4/4+HH35Yxo0b53ef7tf77LOP7/U0sKTZ27rsr7/+avzV/4tovPzyy0ZAComR6X0/gPigr4CTODqAZKVDEs477zzj8ssvvxgH8josQocZWANIgVlJ6qeffjKGORBAAtKTt7JcSmdeLeW/vxPV8115NaVwyHOS2/KwuLcNkQWQbrnlFuNEOhYvvfSSX/DolFNOMQIgZo0VDeTolOFPPPGEUS9v2bJlctNNN8mTTz4ZdH2aZaTBItWjRw9jGLVmluhzdQjS+PHjjXX+97//NU7GQ3njjTdk48aNxnWd5CGd6HvNZt9//71f8EiDkbfeeqv07dvXt4xmlmnW0UcffWTc1uDM448/bjwvGN2nzCwhPfjX/TaWofX6I5o1eKT7+/XXX28MLzPXq8FO3Q81Q0mv63FS06ZNjeUipf83jz32WNTtBQAAmcfRs7CForUt/vWvfxlj/7XukdYj0CFrZsDI/GvO4AYgfWmdo+JPz4o+eFSjiRQd9T7BoxTZsmWLb0iXeWIe6/o0kGM6+eST5bbbbvMr0Ku1mrRu0Z133um7T2vK/PDDD0HX+eGHH/qu67rMYUm5ubnGd029evWM259++qlxUh6MZnxo4EkddNBBfoEHOJsGjfRzN4NHWufo1VdfrfIZamaQBhAHDRrkN5wsVDFoa+C0ffv2MQWPdEi/DqM06f6utZU0u9q6Xs1w0ow7PTYys440iyjSoXTm0LXAOmgAACC7pWUAyaQHR4ceeqhR30KLSQ4ZMsQ3e5tZEwlA+vIUb5I9Hx0vlWu+iOr57r27SY2jJ0nO3l3j3jbYYz1x1eFAGuyPxdtvv+3L6tBAz3XXXRdy2eOOO86oVWPSE+lgJ8oLFizwrU8zkKx0aJwWw1YaPApVz0mHMmmx5XSrfYS/govm0Hgt9KyBmlDDHdW1117rFzjUuovBWPeVWIcpaRs1eGrN5NPhoKEceOCBRmae0mMhnWgkEpot9eOPPxrXw20LAACQXdJmCFuo9HBNJdehDNYDNQJHQPrz7FgpxR+fIp4dK6J6fm7LwVKoM63l14p72xBdACnW7COlQ3JMo0aNCll/xnTiiSca9WqUZq1q8KlmzZq+x7VenmZ3KJ1hKhgNfJms2VQmff6LL75oXNei3aGK4sKZ3n33Xd/1f/7zn36fdzCaTXThhRcaxxoaENUaSdXt+7EGkL7++mu/If1HHXVUtc/Rff+VV14xrn/++edGppTW96rO0qVLjaF5SrPvzjnnHGNIHAAAQNoFkPRgX2fW0WKXWtcoWMAo2LA1hrIB6aNy089S/Mlp4i3+K6MjUjmdT5XCgfc4aqa1bBXPk2jt/63r06Fi1TnggAOMbFUdnqR1jPRE3Dqbms7mFmqacWsWkskMNlnpcCczOyTZ2Uf6PTh9+nSjhs8ff/xhbCOtZ6RZIxpo2G+//WTkyJHSp0+fKs/VmcY0czeQ1ooy60VFO2271p8y16HZMqeddpqRwaV1fHR2VQ1SaMaWDsVq27atDB482Ah4WIciJoO5T5jHCTokzA4t4p7MfX/VqlW+61qc3e2uPoFcC2vrcE59jzoU7eeffzaKu4ej/yfWoWv62TGMDQAAmNLi7EoPOvXXMz3w1Cl2zWKf1sBRYIDIfKxBgwZGjSS7B4UAUqti7UwpmXqOUfsoqud3v0pq7H8FwSOHiOcwHp0Fy9rvaz286miGUuvWrY2CwEpPoq0BJGsGU6j6RnoCHmx5pRlN5tC4Qw45xKifkwyrV682Tu6tmSlWGpzRi046oVkoWrdHs0jsZKAkaj/QmezMoWImDbzpZe7cuUYWl7YxVGAwHhlsWsDdzMpROnzR/Nx1P9GgmxNrf+3cudN33e4shnpcpIFEc//Vot/VBZB06JpOPKL0/+SII47wy9ACAADZzdEBJP1FVYNGU6ZM8R08hQsamY/rL3M6/l9/zdRfNbUQKgDnK1/yvpTMuELE83dWiG3ufKnoe494WhxOxqFDaObC8uXL/U6iNVCgs55p//7nn38an1XDhg2NDBkdlqN9dygrVqzwKxbcpEkTW+3QIUZmAMmayaE0oKIXHd6jGTzBrF271nc9MMCgtY806yeZ2UeavXP66af7ZiFVmrnTrl07Y3ieZknp+92xY4fvcf0RRmeqe+6553z3aXaKDrkzA2vbt283rrdq1cq4mD/CxEo/N81G2rp1q3F77733NtqqgQ19L2ZWlwZddGiYzrKqw8SSQYOSJmtNIQ10aeBk1qxZxn6qP1zp/qbBLT226NChg+3sI92/9fPR4Zd60awxDe5pMFJnSNN9Xn/k0m0SijU7zpo1Vx2zXpjS92F36JoOzbv99tttvw4AAMgOjoysPProo8YQNfNgx07QyPxV7thjjzUOxELVsgDgTGW/vCyls/8V3ZML60r5/o+Jd+99490sxHhybs5spX33HXfcETRjRuvZ6UVP2DWg8cADDxhBhkAbN270Oym3OzTZGgSxrsNsl2YyzZkzxzip1xP/Ll26+AXBvv32W1/AxZpJoj9s/N///Z9xXTN8evbsKYmm33c333yzL3ikGSY629ywYcP8fizR4uBa++muu+7yBcZmzJhhBIrMQuG6XczaTRqQMt/n6NGj4xoMMzN+NCils9ppppb52WngToe7/e9///Ntb72txwGBzGBXLAIzgTSTyxoc1NfX19b26Da00qCcXnT2s7POOkuuueaakEPJrAEk/VyOPPJIvwCo0oCdXjQ7a9y4ccZnoAW6g/3opW0zs/nszqim780aQApWv8uk/6c33HCDLxvrpptuMv7HAAAAHB9A0tlCzJnUVKiTBH1ca1scfPDBRtBID+Dt1AUA4Bz6f1z24xNS9v39UT3fVauF5B/+f1LiqS/pSk/ezBm8AulJvjkdd7oJnNzADB5pNoYGEzRbRrN7rBk+mvGh/bnWFQosZmxm+pjrsMs6bMvMsrEaMWKEEUBSOp27ZunojGyadfLvf//b97patFszn8zAgrbRzPK55JJLJBk0yDNv3jzfbR3ypbORBtLvQs3A1W04ZswYv+0bONNcMmgW2Pjx442izIGfjdbc0cCe1jc0A10ayNBtbWUGu+LJ+n+nr6e1jcyaT/p/p5lGmo2jP2iZ2Wv6/6pt0cCcztgW7BjFGuSxZv5oUKZly5bG/4Nm55n7lq5Tg1aa+aTHQHl5eX7r07pHul2Ufv6aLVRdlpZmcoUaihlI349ZV1JnLjz66KPDrhvxkal9P4D4oq+AkzgygGQn20gPis1so3jVLACQguDRt/+WsvlPR/V8d/0uUjTiNfEU7C3y/4fHpCM9sQtVqFizQayzhqWTwEwJPXm+7rrrjICNNTiwePFiefDBB41Z0pQGlC666CIj4GBdzlqjSLOB7Aq1DpN+l2gGiGaIaP0Xrf2iWUgaMFi3bp2xjH4GF198se85GjjSAJLSQE337t0lGawZXJo5FSx4ZKV1p9q0aePLfjHfT7JddtllVYJHVieffLIvgKRD2jR7JhnD2KzD/CZMmOC7fcIJJ8jll1/ul72m+7MO6zKnt9fhaF27dpXzzjsvbPBUadBO932twWTSQKQG9O655x7fUE+9rUHLwOFjWghdM7M0Q0pPJDRTSTO7QvUNWvsqMOAWqhi2Bq103WZgVjPakByZ2vcDiC/6CjhJ2qTrmNlGemD/7LPPGrPO6C++BI+A9OT1VErprOuiDh7lND1Qahz5rrhrEkB2KuuQHS1QrDXt9KQoMLNEa89o1s9xxx3nd7L+5ptv+i1nrf0SSbapdUiQOQmDlQajtEaPGSzQoWma6WMGW7RWjZ5gW6dr16FrZm0+a2Ap0TRDRgMYH374oRF0s8MaBEnFjFr6WQWb7S1wxrBQRaMTyRpQNINHV155pTH0L7D+kwYV9XO3zmj31FNP+Wbgs67TmlU3fPhweeONN/yCR+Z20eF8GriyDpvU/T5Y8FWHuFkDRFqLycycs/6PvP3223LGGWcYJxzWou/BslkCh65df/31HFcBAID0zEAys4003Xvs2LHGr8TpPiZf08714FAP+nQKZT2Z0dpNegKlBWQD61gkmhaz1QNGpbPV3XfffUl7bWQvb2W5lHxxqVQs+zCq5+e2PUIKD3tCXLl/T68O59HZyfTkWrNJtJ8LVtfImnGqWRfffPON7+RbT9b1RDjYCXBgfZpwrEGjwKFBJh2qpEEZDQhoRoDWi9GMGa27o9lQ+j1k0mFHWgfHzD7SLJRAOmxJ6zppf67BER0SFy9aUNla8DkUzWrRYuXWOj9mTapk0sBbdbO/aS0nq0gKRccz07lv375ywQUXhFy+oKDA+J7UoJDug8XFxUbAxpqFpAHSH374wQhA6rbX2lih9jsz6+fhhx826iTpOvXYR7OLNDPJSgOVmtmkWUrq999/N/4/9H9Ls8x0m+l9WldKacBKs9TMWQIDA7fqhRdeMOpiKd3XmbEWAACkZQBJTxT0F0v9hS3crDzpRH/B1toGgb+A6wGmXjSrSodB6K/K4WZjiRc9QQo8QAUSzVtRLCXTzpeK1dOjen5e17OkYMCd4nJTGyId1K9f37jYoSe4J510knEyrbRf1GFk5oxg1mFrkWTSWJfVAEC4tmqRZ72EoyfkepKuwQedNcxKh+NpHSUNIJjM7Fktfh3vrFnNHNGgggaLzO8SDVxZAwlW1kkpksVO8CwwOyaSAGEsrBk66rTTTqv2Obo/DhgwQL766ivjtv4NHMam2UU61D6wjlcoOlxPj3XM4JC57sBt9Nhjj8kjjzxiZDSZ20i/ywMLZJ9yyinGkLn77/+7tlzgcCjdRzTzznxMs64AAADSLoCkM5totpHdk450cPfdd/tmolH6q7TOBqO/JGtWkjm98YIFC4w0da39keiZ5G699dagBWWBRPGW7ZTiKWdJ5bpvonp+Qb8bJG/fS2zPvoX0s99++1UZBmcGkKyBiGDBkVCsM1HFmgmkGVXW2kfWWb20L9cARGC/qlk/U6ZMMeorvfbaa35D4aKlgSodzj1t2rSwxZHN75tgQ/eSJZJ6VeGcc845Ma9DPy8NrIQKqgTuf6H06tXLF+TRmdniQV/bDCBp9pIGPgMDnprJpAFODbS+9dZbRk0ss0i3BqsOOOAAI4tIa18p89hCaaZSqKFrWlPJbrALAABkL0cGkP75z39KJvnkk0/8gkea+q7BG7O+gqad6/TV9957r5EOrzNy6BTK77zzTsJOlHV2ls8//zwh6waC8ZZskT0fnyqeTX/N9BMRl1sKD35I8jqdyMbNcIHD3KzBGGv2jjmNvR3WWY4C69pESgsTa5HnYNlHemJvtleHQelU7+qll14yajxpUEBnHLN+H0RDg1BaaDnYcDQNMGjATWvqaEBChyVpu7SmU7ozgyuxCCyiHljY2+4PV9b91BqkiUXgvqlDJUNlrOkQxltuuaXadWqWkalp06a+688//7zxg5Xq37+/EZACAABIywBSJtHgkDWFfNCgQfLoo4/6FYDVA34dqqcZR+eff77xS7EWyPzoo4+Mukjxtn79eoauIak8ezZK8eQTxbN1UeRPdudJ4eCnJK/tKMlUmgWhs1Ch6tA0a4aIFuI2aRBHA0N2AkLWGkBt27aNKfvIrH2kQ9KsdYg0u8gctnb44YcbhZhNV199tTHEbOrUqUYgR5fdd999o2qDBv6ts2Tp9hkzZoxR70azazR4FFhHL5XZR04XrHi3nSCStUZTvOoWhtv3o6FZetZC9tZsOXPomlk8PNwPd9bhcfo/Z80EO+igg+Tss8+OqZ3ZjL4fAH0F0k1KAkjfffddlfv69esX9vF4sL5GsugJwx9//OE7yNTMo1CzB+kvxRpI0l+XzTobiQggaRvM2Wa0cKl1GmMg3jy710vx5BPEs21J5E/OLZKiYS9JbotD+GDSjNbl0VnXNFNILw888EDYItomnVzAyjqsRotVa+aPWcdHZ6o6+OCDqx2+pnWUTObQnmhoFpGZfRRYaHnGjBl+U64H0gLJ+n1gZtJEG0Ay60Mp/dFBA1pNmjQJ+5xMGaq8aFEUAehqWIMqSgN9dgJI+kOMKXD767BCLQavAUf93td93w5roFO/mwMLj2sgUP+XNIsqMPAVjO5nZpaa/lClBbWDBcACZ3yrLshlzQRL94lNAABAGgSQtMaPdWiWXv/1119DPh4Pga+RLJMnT/b7pa66GgPWAJJmIVkLyMaDDpX74osvjOv6i7W2R2diAxLBs+sPKZ50vHh2/P0ruF2u/NpSNOIVyWncNyFtQ2Jp0EKHbpk08yZYYCXQl19+6Tc7lTXLR0+oNYikfaOaPXt2tQEkPZE3T6K1CHHgVOp2aeaFFi5WI0aMMGZts1qyZEnYLCedJSvYspHQ4Jp1SJIWbq4ueKQBL2sALRVFtJ1Mh/ppXSwdLmYGf/r06VPt86w/dOnkF1YakDGHKeqxh9ZcspMpZw3MBLZBax3pkEktnK3BJZ3JNdSPUcGOP/QHtOpmwgMAAKhO+KOPBNMDWfNS3ePxuKTi/elBnsnObHL6a6j1F7141inSX0y1zpLS4t1aQ4NixEgUz87VsufDY6MLHhU1kKIj3yF4lMZ69OjhN8PVhAkTqn2O1giaOHGi7/YRRxxR5SRZgzcmXVbrxoVjBn3MPjhwuni7tGC1FqvW9lx00UVVHtehT6ZgJ+rWbRFt1ufGjRv9btvJ/tAMJWu2SajhbNn6XaCZObqfmbT2YHX1tebPny8///yz77YOWbSyBin1OODtt9+uth2ffvqpXzHu0aNH+z2uGUfmrGu6/1iPLYLRQKOZ8aa0sHZgNpfdi3ncYGa9WR+77777qn1vAAAgc6Q0gFTdAas+Ho9Lqqxdu9bvRCHwV8pQrEMsrAepsdKCm2Z7tD5HPDObACvP9hVG8Mi76+8hGXa5ajaTGke9Jzl7d2WjpjENmIwa9XfdKp2xKly2o9ZrueKKK3wBIZ19KtisWzpDpwbAzawgaz2gQBq0mjlzpu/2GWecEXXwXWe8Uvqegg0fss6WFVioObC+TeCU9XYFziBXXVFpDTLotO9W1mBSqPYH1uLJdDrlvQaSzMy5m2++OehnqPQ7VAuhm3RGPZ2NLzCAZM0406GP4bLONHCkQ8tN7dq1qxKU0mBh7969/WoYBSuibgYzr7rqKl/AqX379lXWBwAAkHYBpExnLV6p7AZsrFM8W4cexEJ/ATVrdOjMPDpMEEgEz7alsuejY8W7+6/aX5Fw12knNUa/b/xF+rv88suNYWgmPTHXE1+tSxQ4HEiLiM+bN893n54AB+szdSiQteCvDsvVItXWrBHNFHrmmWfktttu8913yCGHGJdoaABAgyqhso+UtW6OZlIFMmvhKTu1oILRoXGaAWLNrtJZ4QKDHTrU7aGHHpJ//OMfVR7TIW3VBad0uFSoAEom0oCgtaaVZv5qYWhzljJr5tGpp57qFwy66aabqhTR1h+u9H6T7u+nnXaaTJo0yRfUMYN5OiOq7vvmTG4ayNKJN4IV5rbu999//72x32udpcAhm2PHjpXFixcbt3U9GmSNV6FvAACQ3VJ2RFHdkLJMqNNgHW6gJx52p4+2Lhc4ZCEaejJjppnrr8z33HNPtbUTgGhUbllkzLbmLY58v3Xv3U2KRr4u7qLYplmHczRq1MgIGGmtHg3A6PCpJ554wgjIaKal9kcaJA8MuGjm0VlnnRVyvXqyr9mZZj03nbFyypQpxhDg/Px8Y/iOdUiZBuWts2FGQts2fvx447oOddJsDmsQwKQFinX4k9KsJ615Z6X1miLNRg1GA2saODC/J7VA89NPP20E2zQzS7OlNIBk/Q7VWndmACvUd4q11pQGTnSooK5TPzfrMMBMpfWFdLtpQMcMah533HHSsmVLadq0qTETWeCPQhpMHDJkSND1HXroocbnZBY91wCRfnYazNH6Wfq/sHTpUr8sZQ0e6SytPXv2DLpOrfelwSFzSNzHH39s1GzSOk7m/5K1uLdmut11113Sty915AAAQBoHkC655JKYHk8X1plvdKpWu0Eba/2MeMye869//ct3MqUZAbFMYx0tPVhmKunM5tn6m5R+fLJIif8v4na4GvWW/MP/Tzx5tcUTxZTjum9ZT+rZ1+JDh8hYAxF6PVjwJBwdzqMTA1x//fXGCbPSoIROZR+oTp06xvBanUwg3OtoX6pDs/TkWIM22i7N5gjMGFG9evUyTso1wybStqunnnrKyMbRk3GziHHgDxx6W4cxaV053WZad+iwww7z1cLRYMSbb77pCxJo0CGatphD6DRI8Mgjj/j2c+3fzcLigdvz2muvNYY/nX/++b7hUpqtVa9ePb9lNTChn9Off/7pG4KtF3N2MGvmkx2x7jfRPCcWmjWkn59+P2r2mpmppe/dOjua0kDdNddcYwx9C9dGzRjS4JPup+Z3uRbrDjbTrA5bu/32241i14HrtG5LzeLTY4Rx48b59nvNjAqkr6vBKp3dNdbtGOtnaQr839Hb9NXOwncp2N+QqVLRv1WGGGqe7gggJZC1jkRhYaHt5+kv6KZYhxFYa4DotNHhftVPJP2Vtbpit0hfrh3LJHfm2eIqjTx45GnQRyr2f1KKd1eK7P5rGEfE6/B4qgzNIcsudhqY0BNUPbnWAIpu51A1dMLR7BbNmvjss8+MjAkN9Gj9Iv1i1eFcrVu3NgIuOkubBjbsvIa2SevGaE2kDz74wJjlTbNEtM/UdWgRb13f0KFDjX0hmnZrMEWHyCldl2YymesJPCjQIWwahNFaSdr3a19rTpuuwR3zxFmHQNl9j6HocKgBAwYYmVE6lEmzi3TYntad0nZohosGr4488kgj2KB9r/6IoUOp9DPU7wUd3malz3311VeN4InWqzKHBGrwSbeDZpNFwrp9zEBHJPTALpZtFC393DRIp1ltOuxbg0ca9NHvcA0umVlAmilsp31ae0iz0bTgu9as0sLTGkzS/yddh2YPaUBRLxpcDLVO6/bUTCb9bM3PX7Pk9Hm6X2lmn65L91dtczy2YeC+Hu06zYC07oN60f3SHLoHZ+C7FOxvyFSp6N8qCSAhUtaDrEh2UGutgliio9ahaxqU0qFr0RZvBULauUJyZ/0zuuBRw/5SMeAxkdy/Z6hCZtK+Z9iwYcYlnnQ4WCxDwsLRoXbaj2vbzQyecPTEXocRaQ0hPVEOzIjSYNall14al7bpUDprMedwNGNG21QdDRbpZAvxoMO7QtWLCiVYJk0qaLBMayDpJR40eKd1jvQSLxqU1eziZBgzZoxxAQAAoKpiAlmDNZGkfFuDRubMMNHQVHed2UhdfPHFQWcOAmKya6XkzTxHXCWbIn6qp9GBUjHgUZEc+9l5mUozVkLNuKiZNNYZspAcOnxLM5vM2keaJWUnUKND3jTDR2ec0+Fi+j2gJ/s6jbquJ5UzgwJwFvp+APQVSDeODCBp0VUrTcnWX27t0qCJrkMzcMyL1gKIdgaeaJlTTUc6LbJ12Fq0J456AmNO8azDKKyzt6RC7dq1IxrGB+fz7FgppbPPFyndLOKKLAXU3XKI5A9+Wlw58QmMBGbqae2XdJp1SIcWBc6mZNJZzDSDIRX0ta1BbM2kjCWonU50GvZQQb3AGki6r5mBId0+OsslM10iXsLtb+lEg6nmcFi96DFSYC2ubOO0vj/dv0uRXtjf0revSEep2N8qKip89SQziSO/FTT4Yz04OuqooyIKIGnNh08//dSo26AHXrourb2R7ACS7pjWf3yzLdUxs4YCp1a2S9+3OXRNT2Z06FqqDwD09VPdBsSPZ+dqKZlyssiedSIRnsfkthkhhYOfEVdOfAMR1mGi6ba/aVtDDXNN5XsxT/hMep3aUlUzStkuSKRM2d+0zdb+RG+nUz+dLX1/On+XIv2wv6VvX5GOkr2/eTNgVvlgHH0EEstG18KUZsBG//7444+SbI0bN/YromW3WKQWlzVpkc1IaV0EMwil011rBhcQL55da2XPR8eLd1fkEfXcdkclJHgEAAAAAEisjAxXasBI08Wsv3RZgzLJElgzQ2dz0RlyqmOdMlhnfYnEvHnzfEPXlE4XfM4554RcfvHixb7rOvOOdVktIKqzxwAmz+4/pdgIHvlPa21HbvujpfCwx8TlzshuBwAAAAAyWkrO5ObMmWMUGLVLs4fszjaj9YOWLFniFxhROm1usjVv3twYgqZTAKuFCxfKvvvuW+3zfvvtN9/1SLOHrPWT1DfffGP7uToFtl5MWvAVMHn2bDCCR56dKyPeKLntx0jhYY+Ly80sgAAAAACQjlISQOrZs6dce+21snHjxmqHr+lfzcixZuVUx3yuNQNJC4ylQv/+/WXKlCnG9dmzZ8tJJ51UbfDImi01YMCAhLcRqI63ZJsUf3yKeHYsj3hj5bY9kuBRddsoN9eYqSvUY06YSVLplPYAEI3A/iOwf8lGTu37ATgLfQWcJCXfTjrzxlVXXSU33HCDr0ZRvGshmcEjsw6S1kRKheHDh/sCSJ9//rmsX7/erzZSoDfeeMN3vX379iEPLMIFrBYtWmR7ef0M3nvvPeP6Mccc4yu+DZi8Zbuk+JPTxLNlYcQbJbfNSCkc9CTD1qqhsy326dPHcTtd4Kwe1gL/ABCJwP5DJzzJdk7t+wE4C30FnCRlRbSPPvpo6dGjh3FdAzzWS6DAx+1cAulMbqkwbNgwadSokW94mQZsAqcRNM2cOVMmTJjgu8000Eg1b0WJFH/6D6ncOC/i5+a2Hi6Fg5+mYHYaCzzB27lzp5SWlqasPQDS1+bNm/1uE0ACACD9pHQWtptvvjmh6zczl/bff38ZM2aMpEJ+fr6RbWXSYWznnnuu35A8DSiNHz9eLr30UmO2NqWZR8cff3zQdWpgqVOnTr4LkAjeynIpmX6+VP45O+Ln5rYaJoVDniV4lOY0W9IakNf+ae7cuSltE4D0o4FnneTDqmnTpilrDwAAiE5KB1j36tVLjjzySPnwww/jPoTNHCs6YsQIOfPMM4NmJSWLDg3TA6e33nrLF0Q6/PDDjeCP/gK3dOlS2bJli295Lbz92GOPMf4dKeP1VErJF5dKxappET83p8UgKRz6HMGjDFC7dm0jU3T+/Pm++3SWxwMPPDCl7QKQXjTwXFJS4rutx2TUeAQAIP2kvELfXXfdJVdccYVfsGjo0KG+2kj6V2/r0K/q6LJalLGwsNAomu12pzTBys8dd9wh9erVkxdffNEoJOnxeIxZ2QJp3SMNHrVr1y4l7QS8Xo+UzrxWKpaFD+wGk9P8ECka9oK4cvLZkBli4MCBfgGk7777zsgm0PH4AGCHBp6tNDBdp04dNh4AAGkm5QEkDfbodPfVFd2ubhmn0+DWlVdeKaNHj5a3337bOJhat26dFBcXGwdRWuRbs6X0cT82rPYAAGKFSURBVB32BqSCBm1Lv7ldyhf/lS0XiZymB0rR4S+JK7cwIW1Dami20dNPP+3LBNUsgocffliuu+46siQBVGv69OlVAkgamAYAAOnH5Y1mfFiCBRaP1gON888/P2XtQWQ0w8qasaC6detmBAvhbKVzH5KyH/4T8fNyGu0nRSPfEFd+ambV0TpiW7du9d3WbD+mQI5vvbrA/2kdfpKtQSTNILVOSZ6Xl+eojFdklnTe3zR4pFnV1kNN/UHtlVdeIQPJgfguBfsbMlUq+rfyIOfEPXv2NL7H05kjj/z1wAJAcpX98nJUwSN3/S5SNPyVlAWPkHinnXaa3HLLLX4zsH399ddywQUXGAH+gw46SPbZZ5+U1poD4Axa01FrPWrW0S+//FLlcZ0ghOFrAACkJ0cGkBI1fezee++d6mYAjlS+7EMpnX1LxM9z1277V+ZRYd2EtAvOoENsb7/9duNiDSKtX79e3nnnHePSqFEjY1YlnRhAh+FmcjBJsynMGTOV1t7L5PeL1EqH/U1/2d29e7ds27ZNli1bFnLyk7FjxxoBaQAAkJ4yMoBkHshs3LhRFixYIJ9//rlxCUwhAyBSsXaWlHx+qZ6mRLQ5XLWaS9ERb4m7RkM2YxyGqGg9tFA14JwwXKV79+5Bg0imDRs2GJdsoCfHgUNynHZCj8yRKfubBo/OOOOMtGx7Nvf9AFKPvgJO4vgA0qRJk2TatGmyePFi2bRpk/FFa60FYIc5mxsAf5WbFkjJ1HNEPJH9T7mKGkqNUW+Ju1Z6F7d3Cu3XJk6cGPQxLaxfs2ZNcQIziKQ1TXQSgGxmzQjJxjpQSK503t80EHLMMcfISSedxLFYmvb9AFKLvgJO4tijkLKyMrn44ot9M3c4sNY3kNY821dI8Senibd8V0TPc+XXkaJRb4i7TtuEtQ3OpUGk5557zhimov2zOaNktuE7Cexv4YNG/fv3N2qk9e7dm9llAQDIEI4NID3wwAMyc+ZMv/uizSLiQB/w59mzUYo/OVW8xRsj2jSuvJpSNPI1yanfhU2axbQvbt++vXHRISkaTFq+fLns2rXLuESaJZqO2SB79uzx3a5Ro4ZRlwbI1v1Nh1pptozWQGvYsKH06NGDoBEAABnIkQGk1atXyxtvvBE2YGQGhYItE1grAIDl/6Nsp5F55NmxIrLN4s6XwsP/JzmNerM5ETSYlC2Y6hrsbwAAIBs5MoD00UcfGb+46YmJNVAULGgUmF1kLS5pFp7U2YGGDh2a1PcAOJG3slyKp54rns0LInuiyy1FQ56W3GYHJqppAAAAAAAHc2QA6YcffvBdNwNHetGU6NatW8v06dONYmL6WKtWrWS//fYzhkzs2LFDfvrpJ9m+fbsviKSp1JMnTzbSqoFspv9DpbOuk8o//IeG2lFw0L2S22ZEQtoFAAAAAHA+RwaQVq1a5ZdFpNcffvhhGTVqlHHf1VdfbczOpnTM/b333ut7rtYJuOuuu+S9994znqczt91yyy3yn//8J0XvBnCGsnmPSvni8RE/L7/PNZLf5bSEtAl/F5zVGXdCPQYAyDz0/QDoK5Bu3OJAGvSxatOmjS94pHRWDzO4tGjRIqNoq7W45D333CPdunXzZS598sknxnJAtir//R0pm/tQxM/L63qm5Pe+IiFtQtUCtMEu+hgAIPPQ9wOgr0C6ceSZSWlpqV/2Ubt27fwe79Onj++6x+OR+fPn+z2uz7ngggt819W7776bhJYDzlPxx2wp+fLqiJ+X2/YIKRhwF4XoAQAAAADODCAFKigo8LutdY/q1q3rux0YQFK9e/vPFKW1kYBsU7n1dymZeo6IJ7Jp1XOaHSSFg54Ul9tZU0UDAAAAAFLDkQEkHbYRbkib6tq1q+/6999/HzbopJlMq1evjns7ASfz7NkgxZ+cJt6yHRE9z713Nyka9qK4cvIT1jYAAAAAQHpxZACpcePGvuFr+vfHH3+ULVu2BA0g6ePfffed7Ny50+/xOXPm+N3WGdqAbOEt3yPFU84S7641ET3PVauFFI14VVz5eyWsbQAAAACA9OPIAFKHDh38bpeXlxs1jdas+ftkuGfPnsZfDTKVlZXJ3XffbdRDUsuWLTNmZjPrH6ncXEdOOAfEndfrkZIZl4tnU2TDNl35tY3gkbtGIz4VAAAAAIDzA0iHHnqo77oZBNI6RyNGjJAVK1YYt/v27et7TLOQJk6cKIMHD5ZjjjnGmA77jz/+8Ftno0acFCM76GxrFcsnR/Ykd54UDntBcur5B28BAAAAADBOG524GYYOHSoNGjQI+lizZs2Mv/Xr15d9993Xb6jbunXrZOHChVJRUWHcVubjvXr1Sup7AFKhfMn7UjbvsYifV3jIQ5Lb7KCEtAkAAAAAkP4cGUCqUaOG3Hjjjb4gkKl169aSn/93Yd/jjjvOd12DRGZGkvW66eijj054u4FUqtwwT0q+vCri5+X3uVryOoxNSJsAAAAAAJnBsYWBjjjiCNm2bZtRy0gzijQg1KlTJ79lNID0xhtvyK+//uoXPLLS24MGDZIBAwYktf1AMnl2r5PiqeeIVJZG9Ly8jidIfu8rE9Yu2FNaWioLFiwI+lj37t39ZpUEAGQG+n4A9BVIN44NIKlTTz3VGKb2yCOPyOzZs6Vz585+j7vdbnnyySfl3HPPlaVLl/oFj8zspX79+skDDzyQ9LYDyeKtKJbiT/8h3j3rI3peTrOBUjDwgSpBVySfBskXL14c9DHt9wggAUDmoe8HQF+BdOPoAJL56/tLL71kzMAW7ERXayJNmDDByESaNGmSrFy50jeT27HHHitjx441Ak1Axs649sUV4tk0P6Lnuet2lKKhz4srJy9hbQMAAAAAZA7HB5BMLVq0CFsz6ZxzzjEuQDYpm/eoVCz/KKLnuArqSdHwceIqqJ2wdgEAAAAAMgupOUCaqlg5VcrmPhzZk9x5UjjsBXHXbpWoZgEAAAAAMhABJCANebYvk5IvLo34eYUH3Su5TQ9ISJsAAAAAAJkrbYawAfiLt2yXFH96tnjLdka0SfK6nyt5nU9mMzpQTk6ONG/ePORjAIDMQ98PgL4C6SYlAaQbb7wx6a+pBbjvueeepL8uEE86u2DJl1eKZ9vvET0vp8UgKej/Lz4MhyosLJRDDjkk1c0AACQRfT8A+gqkm5QEkN57772kTh2uJ90EkJAJyn/6r1QsnxzRc9x195GiwU+Jy03CIQAAAAAgOik9o9TADgB7KtbMkNLv749oc7kK6krR4cy4BgAAAABI4wBSsrKQCFQh3Xl2rJKS6ReKeD32n+RyS+GQZ8Vdp00imwYAAAAAyALMwgY4nLeiRIqn/VO8Zdsjel5Bv5skt/nAhLULAAAAAJA9UpaBRFYQYE/p7H+JZ/MvEW2u3HZHSV7PC9jEAAAAAID0DSBNnz49FS8LpJ3yxROkfNEbET3HXb+LFB7ySFIL1QMAAAAAMltKAkjNmzdPxcsCaaVyy29SMuuGiJ7jyq8tRUNfEFdejYS1CwAAAACQfaiBBDiQt3y3lEw/X6SyJIJnuaRw8H8pmg0AAAAAiDsCSIDDaH2wkpnXiWfbkoiel9/3WsltOThh7QIAAAAAZK+UFdEGEFz5wlekYun7EW2e3NbDJb/XpWzSNLV7926ZOHFi0MdGjx4tNWvWTHqbAACJRd8PgL4C6YYMJMBBKjf9LKVf3xrRc9y120jhoY+Ky8W/MwAAAAAgizKQunTpEvd16oxUv/76a9zXC8SLt2yXlEy/QMRTbv9J7nwpHPKsuApq80EAAAAAALIrgKQ1YIBsUzr7X+LZsSKi5xQceJfkNOiesDYBAAAAAODYAJKZMRQvBKTgdOVL3pfy3ydE9JzcfY6RvM6nJqxNAAAAAAA4PoAUj0BRPINQQKJ4dq6W0q9uiOg57rodpHDg/ezjAAAAAICkcHQAyW7mkBkoMv+azyPzCE7n9VRIyWcXi7dsp/0n5RZJ4dDnxJXHzFyZorCwUAYPHhzyMQBA5qHvB0BfgXTjyABSv379ql1Gg0OVlZVSWlpqTIO6ceNG2bNnj+9xDSYdfvjhMnz48AS3Fohe2bxHpXLD3IieUzjwPsmp15HNnkFycnKkcePGqW4GACCJ6PsB0Fcg3TgygPTKK69E9bwlS5bII488Ip999pkRYJo6dar06NFD/vnPf8a9jUCsKv6cI2XzHovoOXkdT5C8DmPZ+AAAAACApHJLBtlnn33kqaeekpEjRxq3PR6PPPzwwzJjxoxUNw3wo0PWSr64TMew2d4y7tptpeDAu9mSAAAAAICky6gAkunmm2+WgoICYxibZiLddNNNxjA3wClKv75NvLvW2H+CO08KBz9F3SMAAAAAQEpkZACpQYMGxtA1s4j2li1b5J133kl1swBDxcqpUr74rYi2RkHf6ySnYU+2IAAAAAAgJTIygKTq16/vNzPbtGnTUtwiQMRbslVKZl4b0abIaXaw5PW8gM0HAAAAAEiZjA0gLVu2zBc80kykRYsWpbpJgJR8daN4izfa3hKuwvpSeNhj4nJl7L8qAAAAACANZORZ6YcffmjMyGa1Z8+elLUHUOVLP5CKZR9GtDEKD3lE3DWZ3h0AAAAAkFq54kB//PGHreU0s0hnWistLTUCRBs2bJAvv/xS3n33XV/2kalhw4YJai1QPc/u9VI668aINlVe59Mkt/UwNi8AAAAAIOUcGUAaPHhwlQBQJDSwZB2+ptfbtGkTxxYCke2PpbOuF2/ZdtvPce/VWgoOuJXNnCXKy8tl6dKlQR9r37695OXlJb1NAIDEou8HQF+BdOPIAJIyZ1CLhgaMrEEkdeSRR8apZUBkdNhaxaqpETzDJQWH/kdceTXZ1FmirKxM5s2bF/Sxli1bEkACgAxE3w+AvgLpxrEBpFgykKzP17/NmzeXUaNGxallQGSzrpV+fUtEmyy/x3mS27Q/mxkAAAAA4BgZWUTbpFlIhYWF8vjjjxt/gWQrnXOneIs32V7eXbej5Pe9PqFtAgAAAAAgYwJIGvyJ9dKvXz957733pGvXrql+O8hCFWu+lPLF4+0/wZ0rhYc9Jq7cgkQ2CwAAAACAzBjCdswxx0T1PC00W7duXaNmSJ8+faRdu3Zxbxtgh7d8j5TMvC6ijZXf6zLJadiTDQwAAAAAcBxHBpDuvffeVDcBiEnZ3AfFu2u17eXd9bsYASRkJ7fbbQS/Qz0GAMg89P0A6CuQbhwZQALSWeWmBVK24AX7T3C5pfDgh8SVw1Tt2aqoqEhGjhyZ6mYAAJKIvh8AfQXSDT9tA3Hk9Xqk9KubRLwe28/J7/5PyWnUi88BAAAAAOBYBJCAOKpY9JZUbphr/x9wr1aS3+daPgMAAAAAgKMRQALixFuyVUq//XdEzyk4+AFx5dXgMwAAAAAAOJrjayDt2rVLpk2bJgsWLJANGzbI7t27paKiQrxeb0TrcblcMm7cuIS1Eyj97l7xlm61vSHyOp4guc0PZsMBAAAAABzP0QGkyZMnyz333CObN2+OaT0abNIAEpAolRvmSflvr9te3lW4txT0v40PBAAAAACQFhwbQPrggw/khhtuiDjTKBCBIySa11MpJbNu1Gu2n1Ow/83iKgw+bTsAAAAAAE7jyADSunXr5NZbbyVzCGmhfNHr4tn8s+3lcxr3k9yOxye0TQAAAAAAZHwR7QkTJkhpaakveyjWLCQgUbylO6Ts+wftP8GVIwUD7xWXy5H/egAAAAAApE8G0owZM6rULyKIBCcq+/Fx8ZbYr9GV1+1syanfJaFtAgAAAAAga4awBdYu6tChg1x44YXSo0cP2XvvvaWwsFDcbrI4kDqeHSulbMELtpd31WgsBX2uTmibkJ727NkjU6dODfrYsGHDpEaNGklvEwAgsej7AdBXIN04MoC0c+dOv9u1atWS//u//5N69eqlrE1AoNJv7xbxlNveMAUH3Cau/L3YkKhCMyz1RCIYsi8BIDPR9wOgr0C6cWQKT5MmTfyGr/Xt25fgERyl4s9vpGL5ZNvL5zQ7SHLbjU5omwAAAAAAyKoAUs+ePf1mYKusrEx1kwAfr9cjpd/cEcEWcUnBAbdXGZYJAAAAAEC6cGQA6bjjjvNd10DSTz/9FHJ4B5BsFcs+Es+m+baXz+t0kuTs3TWhbQIAAAAAIOsCSAcccIAMHTrUl4W0Y8cOuf/++1PdLEC8ngopm/ug7S3hyqsp+X2vY8sBAAAAANKaI4toq7vuukt+//13WblypXF7/PjxxuxsF1xwgfTq1YvhQEiJisXjxbN9me3l83tdJu4ajRLaJqS/goIC6d+/f8jHAACZh74fAH0F0o1jA0g649prr70mZ555pixdutTIRvryyy+Ni37hNm3aVOrUqSN5eXm2gkm6zLhx45LSdmQmb0WplP7wiO3lXbVaSl73cxPaJmSG3NxcadeuXaqbAQBIIvp+APQVSDeODSCpb7/9VjZs2OALEJnTWZeUlMjy5cttZyFZC3ID0Sr/9X/i3f2n7eUL9r9JXLlkjwAAAAAA0p9jA0gTJkyQW2+91S9wFBgEMu8Ph8AR4sFbtlPKfnzC9vLuvbtLbrsj2fgAAAAAgIzgyACS1j3SGkiBAaLAQBLBISRL2S8vibd0q+3lC/rdIC6XI2vUAwAAAACQGQGkN998U8rKyvyGrhEsQqp4y3dL+c/P214+p+kAyWlxWELbBAAAAACAZHsAadasWVWCR3aGqwGJUP7ruAizj24k4AkAAAAAyCiODCD9+WfVQsVdu3aViy66SLp16yZ169Y1ZmJzuxkihMTyVhRL2c/P2l4+t9UwyWncJ6FtAgAAAAAg2RwZQAocrlanTh155ZVXpGbNmilrE7JT+W+vibd4k+3l8/tdn9D2AAAAAACQCo5M4WnWrJnf8LU+ffoQPELSeSvLpOynp2wvn9t2lOTU75LQNgEAAAAAkAqOzEAaOHCgLFq0yJeJpAW1gWSrWPq+ePest718fu8rEtoeZK6KigpZt25d0MeaNGkiubmO7KoBADGg7wdAX4F048izkuOOO07+97//icfjMbKQfv75ZykpKZHCwsJUNw1ZQve7sp+fi6z20d7dEtomZK7S0lKZOXNm0MdGjx5NAAkAMhB9PwD6CqQbRw5ha9eunfzzn//0DWHbvn27PPbYY6luFrJI5R9fiWfLQtvLk30EAAAAAMhkjgwgqUsvvVQOPfRQI4ikF81Iuvbaa+X3339PddOQBcoXPG972ZwWh0lOo14JbQ8AAAAAAKnkyCFsM2bMMP4ef/zxsmTJElm7dq0RRProo4+Mi87G1rRpU6lVq5YxtCNw1rZgdJlx48YlofVId55tS6Ri1TTby+fve3FC2wMAAAAAQKo5MoB0/vnnVwkK6W0NIqldu3YZmUh2AkfKHAoH2FG24AXbG8q9dzfJaTqADQsAAAAAyGiODCCZzIBRsCCQObStOgSOENE+V7pDyn9/x/by+T3OYx9DXOTl5bElASDL0PcDoK9AOnF0AMkM/piBIvOv3k9gCIlQvuRdkYo99vbPGo0lt90YPgjETIfljh07li0JAFmEvh8AfQXSjaMDSCaCRUgGDVCWL3zF9vJ5Xc8SVw5ZIwAAAACAzOfYAJKd4WlAPHnWfy+erb/ZWzinUPK7nM4HAAAAAADICo4MIP32m82TeCCOyhb+n+1l8/Y5WlyF9dj+AAAAAICs4E51AwAn8JZskYplH9lePq/LGQltDwAAAAAATkIACdDi2YvHi3jK7P3TNOgpOQ33ZbsBAAAAALIGASRkPa/XI+ULX7W9Hah9BAAAAADINo6sgZTJli5dKm+++abMmTNH1qxZIxUVFdKoUSPp2LGjHHXUUTJs2DDJzY3/x7J8+XJ555135Pvvv5dVq1bJjh07pKCgQBo0aCC9evWSww8/XAYPHpyVM95V/jFbPDuW21rWlb+X5LY/OuFtAgAAAADASRwZQLrxxhvjvk4NjNxzzz2SSk888YQ888wzRtDIavXq1cZl+vTp0r17d3nwwQelXbt2cXnNPXv2yL333isTJkyoMrNdeXm57Nq1S1asWCHvv/++dO3aVf7zn/9ImzZtJJuU//aa7WVz9zlOXHk1EtoeAAAAAACcxpEBpPfeey+umTAaOEl1AOnuu++WV155xXdbs4w6deokRUVFRlbS1q1bjfsXLFggp59+uowfP16aN28e02uWlJTI2WefLfPmzfO7X4NTDRs2NIJLixYtkrKyv2r//PrrrzJ27Fh57bXXjLZlA2/pdqlY8Ynt5fO6nJ7Q9gAAAAAA4ESODCCZAjNm0tUnn3ziFzwaPny43HrrrcbwMTMT6N133zUyhYqLi2XTpk1y6aWXGkPOYgmk6fqswaMRI0bItddeKy1atPDdp6+nbXv88ceNduzcuVMuvPBCmTRpkhHcynTlS9+3XTw7p/H+klO/c8LbhOyj/4dfffVV0McOOuigrPhfBIBsQ98PgL4C6cbRAaR4ZSGlMhClQZn777/fd3vQoEHy6KOPitv9d/3yvLw8OfHEE42Mo/PPP98Y4vbLL7/IRx99ZNRFirbmkQ5bM51wwgly1113VVlOT0zPO+88ad++vVx88cXGtlq7dq0RVNL7M135ordsL5vX5bSEtgXZy+PxyMaNG0M+BgDIPPT9AOgrkG4ychY2DYJYL6k0depU+eOPP3zD1jTzyBo8sho4cKARSDK9/PLLUb/uhx9+KJWVlcb1unXrVltXasiQIUYBb5NmIGW6yi2/iWfTT7aWdeXXlty2RyS8TQAAAAAAOJE7XYJAdi/W7KUePXoYQRm96DCQVJg8ebLvurahWbNmYZe3BpA0C0lnTIvGN99847uus6vVqFF94WcNIpl+++03X22kTFWx2H72UW670eLKLUxoewAAAAAAcCpHDmHT2cjspP3qRQtFazHoDRs2yPz58+WNN94wxpRrMGnbtm1y3333GcOzUkHbMGfOHN/tAw88sNrnaPFqLXBtDmf5/PPP5cwzz4z4tTdv3uy7bvf9a6aSlW6/Ro0aSSbyVpZL+ZJ3bS+f1+nvwB4AAAAAANnGkQGkaGcf0+LUp556qpx22mny559/yurVq40ZzT744AMjKJNsWktox44dvtvdu3e39bzOnTv7Akg///xzVK89ZcoUKS0tlfXr10vNmjVtPWfNmjV+t+vUqSOZqnL1Z+It3mRrWXfdDuJu2DvhbQIAAAAAwKkcGUCKhQ4R06LVGjjSYWxbtmyR66+/Xl566aWkt2XFihV+t1u1amXredZZ0qIdwqYKCgpsv6YZdLIG8fT5map80Zu2l83reGLcCroDQfexvLyQAWZ9DACQeej7AdBXIN1kXABJ9evXTzp06CBLliwxbn/99dcyc+ZMOfjgg5PaDuusSlo4u0GDBraeZ10u1MxM8abb6Ntvv/Wrm5SpPHs2SsXq6odJGlw5ktvhuEQ3CVkuPz/fqNkGAMge9P0A6CuQbhxbRDtWbdq0MWoQmZkjOowt2bZv3+67rsPIQs2+FqhWrVpB15EoWuvoX//6l98vYmeccYZkqool72gRJFvL5rYcLO4amVkHCgAAAACArM5AUtbaQxpI+uGHH5LeBq1BZCosLIzoFylTomdC0/VfdtllfvWPdPhfJEPf7KioqDAuqab7Qtmit0T+nrAvLPc+Yx3RboSnn5EW1bfeBhKF/Q3JxP4G9jVkIvo2ZPr+VllpL2Eh3WRkAEmLV8+dO9evbk2yhoJZlZeX+67bzT5Subm5Sdm5NXh0ySWX+M0Ut++++8qVV16ZkICezo6Xaq6tv0jelt9sLevNrys7au0nsnVrwtuF2OgXgs7GaBXJ/xzA/ganon8D+xoyEX0bMn1/q8zQAFLGnWH9+OOPct5551UJvNidiSyecnJyfNetEc/qWNueqAK6u3btMrbTjBkz/AqQP/HEE34ZUJnGveoj28t6Wh0l4qaAMQAAAAAAjsxAslt/R4cjaWBGh4ppRFGzjDQwYq19pNfN4EiyFRUVBR3OVh3rsLVEzIS2YcMGueCCC+SXX37x3dekSRP53//+J40bN5aM5akQ95qP7S/eekxCmwMAAAAAQLpwZABJZwOLZNp0M0gUiq5r4MCBkmx16tTxXd+9e7dfYCscDYKZ6tatG9c2/fbbb3L++efLunXrfPe1bNlSXn75ZeNvotSuXTuiOlCJULnmcykr2ybiqj7xztWgh9Rs0z8p7ULsAjMO9X/POhQUiCf2NyQT+xvY15CJ6NuQ6ftbRUWFUVon0zj6DKu6wJBVuMCMDiU7/vjjJdms2Tw6BnLr1q1Sv379ap+3adMm3/UGDRrErT2ff/65XHXVVX7jP7t06SLPP/+8NGzYUBJJ/0FTfUJfvux9EZtxyfyOx6e8vYiMdRyzE/Y3ZDb2N7C/IRPRt4H9DZkq2f2bN4JYRjpxdA0kDQrZvYRbhwZNEpldE0rr1q39bq9evdrW86zLtW3bNi5tee211+Siiy7yCx5pVtarr76a8OCRE3jLdknFik/sLezKkdz2DF8DAAAAAMCUkT/Rm9E+LUB98cUXy9lnn52SdjRv3twYgrZt2zbj9sKFC41ZzuwMMzN17tw55nY8/fTT8uijj/rdpxlZt99+e9ZkaVSs+FikssTWsrktDhN3Ufwyv4DqaC237du3B31MU2yZUQ4AMg99PwD6CqQbx0YPokn50oCRnmy1atVK+vTpI8cee2zcMnii1b9/f5kyZYpxffbs2XLSSSdVGzyyDmEbMGBATK+vw9MCg0dXXnmlUUQ7m5Qvedf2srn7HJvQtgCBiouL5ZNPgmfIjR49OiWzSAIAEou+HwB9BdKNIwNI1gycdDd8+HBfAElrEK1fvz7sTGdvvPGG73r79u2lY8eOUb/2tGnT5KGHHvKrBXX33XcbgbVs4tm9Xir/mGVrWVdeTcltMzzhbQIAAAAAIJ04ugZSJhg2bJg0atTIuF5WViY33HBDlSrwppkzZ8qECRN8t08//fSoX1cDVTfffLNfLaj7778/64JHqmLpeyJej61lc9uMElduUcLbBAAAAABAOiGAlGD5+flGEW+TDmM799xz/Qpla0Bp/PjxcumllxqztSnNPAo1c5wGljp16uS7BKPD1szaS+r888+Xo446SrJRRMPXOhyX0LYAAAAAAJCOHDmELdMcc8wxMm/ePHnrrbd8QaTDDz/cCP7UqlVLli5dKlu2bPEtr4W3H3vssagLXP/555/y4Ycf+t33448/yjnnnBPRejRjqUGD9C4mXbnlN/Fs/sXWsq4ajSWn6YEJbxMAAAAAAOmGAFKS3HHHHVKvXj158cUXpby83Jh5Q2dlC6R1jzR41K5du5hqH+lrWH3zzTcRr6ekxN6sZU5WEUH2UV77o8XlzkloewAAAAAASEeOCSDt2bNH3n77bfnoo4/kf//7n9SoUcP2c3fu3GnU9tGC1Zrto0EYp9EaRDr7mc6opO9z1qxZsm7dOmMGDp05rkuXLjJixAjjcR32Fotly5bFrd3pzOv1SPmS92wvn9thbELbA4Si/d1xxx0XcnZJAEDmoe8HQF+BdOPyer3eVDdCZx7TrJvt27cbt5999lk55JBDbD9fh2tde+21RpDG7XYbtX6uuOIKadKkSQJbjVA0+2n+/Pl+93Xr1k0KCwuTutEq/pgtxZOC15EK5K7XWWocN83Yh5B+tI7Y1q1bfbc12y/aIaAA+xuchP4N7GvIRPRtyPT9rTzIOXHPnj3T/sfhlBbR1lnJtHD0nXfeaRR8NmNZc+bMiWg9U6dONf7q87UI9QcffCBjxoyRGTNmJKTdSA8VS96xvWxeh2MJHgEAAAAA4MQA0vXXX28EfzTwo5kfetHrkQSQNAg1c+ZM3/PNdWg204UXXihTpkxJ6HuAM3kry6Ri+WSbS7skt/0xCW4RAAAAAADpK2UBpDfffFM+/vhjX9DHSotL79q1y9Z6vvrqK6OOkJW5Ti1UrUPbFixYENe2w/kq18wQb9kOW8vmNDtQ3LWaJbxNAAAAAACkq5QEkDQ49PDDD/sCR4FlmHQY2nfffWdrXd9++22VdZjXdf2aoXTrrbdWeQ1ktvKl9otn5+1zbELbAgAAAABAunOnKvtIZ05T5vA18/pBBx0kzzzzjPHX7jA4zWQ6//zzjdnMzPVZA0aa0fTJJ58k6N3Aabzle6Ri5af2FnbnSW6bUYluEgAAAAAAaS0lASQtcm0GjcxgT05Ojtx3333y4osvymGHHRbRVPZt27aVK6+8Uj799FM54ogj/IJSprfffjvu7wPOVLFqmkiF/7DGUHJbDhZXQe2EtwkAAAAAgHSW9ADSli1bZMmSJb7bZrBHZ2I7+uijY1p37dq1jaFxxx9/vN8wNrMwd2lpaczth/NVLH3f9rK57WPb5wAAAAAAyAZJDyDNnz/fF9wxg0f77befHHts/OrQaM2jFi1aVKmr9Msvv8TtNeBM3tIdUrH6M3sL59aQ3FZDE90kAAAAAADSXm6yX3Dz5s1V7jvmmPhOoZ6Xlycnn3yyPPjgg35D2VauXGkEq5C5KlZ+IuIpt7Vsbuth4sqrkfA2AdXR7Mh58+YFfax3795SUFDARgSADEPfD4C+Aukm6QGkbdu2VbmvS5cucX+dPn36VLlv+/btcX8dOEv50om2l81j+BocoqKiQpYvXx70sR49ehBAAoAMRN8PgL4C6cadii/LQIWFhXF/nb322qvKfcXF9gorIz15ijdL5dovbS3ryq8tOS0OS3ibAAAAAADIBEkPINWsWbPKfRs3bkxIse5ARUVFcX8dOEfF8kki3kpby+a2GSmuHPsz/QEAAAAAkM2SHkBq1qxZlfu+//77uL9OsHoijRo1ivvrwDkqltkfvsbsawAAAAAAODiA1LlzZ991LXCtM7F98MEHUlZWFtdhcu+++65fAW3VoUOHuL0GnMWze51U/vmNrWVdRQ0kp9mBCW8TAAAAAACZIjcVGUgtW7aUNWvW+O7T648//rhcc801cXmN//73v7JixQq/AFLdunUJIGV89pHX1rK5bY8Ulzvpuz4QUm5urrRt2zbkYwCAzEPfD4C+AukmJWcmo0aNkmeffdYI8JhZSC+++KJRH+nCCy+Mad3PP/+8PP30077gka5br48cOTJOrYcTVUQ0+9qYhLYFiFRBQYEccMABbDgAyCL0/QDoK5Bukj6ETZ1yyimSl5fnu20GkTQL6eSTT5avv/7auG2Xx+ORr776ynjuI488UuVxt9stp59+etzaD2fx7FgplRur1rwKxlWzqbgb9014mwAAAAAAyCQpyUBq3LixnH322b4sJDNLSP/++OOPxmN777239O3b1xh2pkPeNDupRo0aRrBoz549smvXLmOY2tKlS40i3Nu3bzfWba7Len3s2LEhh4cg/ZUv/cD2snntRovLlZK4KQAAAAAAaStlxTUuvvhi+fLLL+W3336rEkRSmzZtkilTphiX6lizlQILZ7du3Vquu+66BLwDOAWzrwEAAAAAkFgpS8XIz8+Xp556Spo2beqXNWTWRTKDSXYu1ueY9P4GDRrIM888Y2QvITNVblkkni0LbS3rrt1G3A16JLxNAAAAAABkmpSO5dHg0euvvy69evUKWvPIGhgKdwmk69Khb6+88oq0adMmSe8Gzs8+GhN0fwEAAAAAAOGlvBhMkyZN5LXXXpNzzz1XcnJyIiqeHch8rtY8mjBhAnWPMpx+3hUR1D/KbX90QtsDAAAAAECmSnkASWng6Oqrr5Zp06bJP/7xD6lVq1aVYWrBWB/XdRx99NEyceJEufvuu6WwsDDp7wPJ5dnyq3h2LLe1rLt+F8mp1zHhbQIAAAAAIBOlrIh2qGyk66+/Xq688kr56aef5IcffpB58+bJunXrjFnW9FJWVia1a9eWOnXqGDO19ejRw5itTS96H7JHxdIIhq+1G53QtgAAAAAAkMkcFUCyFtju16+fcQFCDl9b/pHtjZNHAAkO35/Ly8uDPpaXl0ftLgDIQPT9AOgrkG4cGUACquPZ/It4dqywtaHcDfYVdx2KqcO59uzZYwy/DWb06NHMJAkAGYi+HwB9BdKNI2ogAZGqWPah7WXz2h3JBgYAAAAAIAYEkJDxw9dy2xJAAgAAAAAgFgSQkPnD12q3SnibAAAAAADIZASQkHYqltmffY3hawAAAAAAxI4AEtJw+Nok28szfA0AAAAAgNgxCxvSimfzAtvD13Ia9mL4GtJCUVGRjBgxIuRjAIDMQ98PgL4C6YYAEjJ29rXctkcktC1AvLjdbqlXrx4bFACyCH0/APoKpBuGsCG9hq8ti2D2tXZHJbQ9AAAAAABkCwJISBueTT+LZ+dK+8PX9mqZ8DYBAAAAAJANCCAhbVQsj2T42pEJbQsAAAAAANmEABIydPgaASQAAAAAAOKFABLSaPjaKlvL5jTszfA1AAAAAADiiAAS0kLFsom2l2X2NQAAAAAA4osAEtJj+NrySbaXZ/Y1AAAAAADiiwASHM+zaX6Ew9daJLxNAAAAAABkk9xUNwCoTsWyCGZfo3g20lBZWZksWrQo6GOdOnWS/Pz8pLcJAJBY9P0A6CuQbgggwfHD18ojmX2tLbOvIf2Ul5fLggULgj7Wrl07AkgAkIHo+wHQVyDdMIQNjh++5t212tayOY32Y/gaAAAAAAAJQAAJmTN8re0RCW0LAAAAAADZigASHD772mTbyzN8DQAAAACAxCCABMfybPlVPDtX2lqW4WsAAAAAACQORbThWBXLJ9leluFrSGdut1saNmwY8jEAQOah7wdAX4F0QwAJjhXZ8DXqHyF9FRUVydChQ1PdDABAEtH3A6CvQLrhp204UuXW38Wz7Xdby7ob9BT3Xi0T3iYAAAAAALIVASQ4UiTD1/LajkpoWwAAAAAAyHYEkOBIFSs+tr0sw9cAAAAAAEgsAkhwHM+OleLZvMDWsu56ncVdp13C2wQAAAAAQDYjgIQ0L57N8DUAAAAAABKNABLSfPgaASQAAAAAABKNABIcxbP7T6ncMNfWsu7abYwhbAAAAAAAILEIICGts49cLldC2wMAAAAAAAggwWEqlkcQQGpzRELbAgAAAAAA/pL7//8CKecp3iyV676xtayrVnNxN9w34W0CkmH37t3y8cfBg6cjR46UmjVr8kEAQIah7wdAX4F0QwAJjlG58hMRr8fWsrltRjJ8DRmlvLw81U0AACQZfT8A+gqkE2ogwTHKl0+2vWxeW4avAQAAAACQLASQ4Aje0u1S+ccsW8u6ihqJu3HfhLcJAAAAAAD8hQASHKFi5acingpby+a2GS4uF7suAAAAAADJwlk4HKFiRQSzrzF8DQAAAACApKKINlLOW75bKtZ8YWtZV0FdyWlyQMLbBCRTQUGBHHzwwSEfAwBkHvp+APQVSDcEkJByFaumi1SW2lo2t/Xh4srJS3ibgGTKzc2VFi1asNEBIIvQ9wOgr0C6YQgbUq5ihf3Z1xi+BgAAAABA8hFAQkp5K0r+ykCywZW/l+Q0PyThbQIAAAAAAP4IICGlKtd+KVKxx9ayOS2HiCsnP+FtAgAAAAAA/gggIY1mXxuV0LYAAAAAAIDgCCAhZbyeCqlYOdXewjmFkttiUKKbBAAAAAAAgiCAhJSpXPedeEu32lo2t+UgceXVSHibAAAAAABAVQSQkDIVKxm+BgAAAABAOiCAhJTwer1SsWKKvYXduZLbckiimwQAAAAAAELIDfUAkEieLb+Kd9caW8vmNBkgroI6fCDIWBUVFbJq1aqgj7Vq1Upyc+mqASDT0PcDoK9AuuGsBClRseIT28vmthme0LYAqVZaWipz5swJ+ljjxo0JIAFABqLvB0BfgXTDEDakRMWKCOoftRmR0LYAAAAAAIDwCCAh6Tw7Vopny0Jby+Y07CXumk0T3iYAAAAAABAaASQkXcVKm8WzNYDUmuFrAAAAAACkGgEkJJ3t2dcYvgYAAAAAgCNQRBtJ5SneLJXrv7W1rLtOO3HX7ZDwNgGp5nK5pEaNGiEfAwBkHvp+APQVSDcEkJBUlauming9tpbNbT2ck2dkBQ0ejRkzJtXNAAAkEX0/APoKpBuGsCGpKlZ8YnvZ3DYjE9oWAAAAAABgDwEkJI23fLdUrJlha1lXUSNxN+qd8DYBAAAAAIDqEUBC0lSs+ULEU2Zr2dzWh4vLxe4JAAAAAIATcIYOhw5fG5HQtgAAAAAAAPsIICEpvJXlUrlqmq1lXXm1JKfZQQlvEwAAAAAAsIcAEpLCs/EH8ZbtsLVsTstB4srJT3ibAAAAAACAPQSQkBSVqz+zvWxum1EJbQsAAAAAAIgMASQkReXaL+wt6M6T3JaDEt0cAAAAAAAQAQJISI49G2wtltNsoLjy90p4cwAAAAAAgH25ESwLJFxum+FsZWSd4uJi+eKL4Fl6hx12mBQVFSW9TQCAxKLvB0BfgXRDAAkO4pLc1gSQkH08Ho9s27Yt5GMAgMxD3w+AvgLphiFscIycRr3FXaNRqpsBAAAAAAACEECCY+S0GprqJgAAAAAAgCAIIMExclsfnuomAAAAAACAIAggwRFctVqIu17nVDcDAAAAAAAEQRFtOEJuq6HicrlS3QwgJfLz86V3794hHwMAZB76fgD0FUg3BJDgCAxfQzbLy8uTzp3JwAOAbELfD4C+AumGIWxIOVdeTclpOiDVzQAAAAAAACGQgZRkS5culTfffFPmzJkja9askYqKCmnUqJF07NhRjjrqKBk2bJjk5sb/Y9myZYtMmDBBvvjiC1m2bJns3r1b6tevL61atZLhw4fL6NGjpU6dOpIKOS0OE1cOw3QAAAAAAHAqAkhJ9MQTT8gzzzxjBI2sVq9ebVymT58u3bt3lwcffFDatWsXt9edNm2a3HzzzbJt2za/+9evX29cvvvuO6Nd99xzjxx66KGSbLmthiX9NQEAAAAAgH0MYUuSu+++W5588klf8EizjLp16yZ9+/aVevXq+ZZbsGCBnH766bJ27dq4vO4nn3wil112mV/wqG3btrL//vtL8+bNffdt2rRJLrjgAiNDKalcbsltNSS5rwkAAAAAACJCACkJNIjzyiuv+G7rkLEZM2bIu+++K6+99prMnDlT7rzzTikqKvIFcy699FLxer0xva5mNd14441SWVlp3NZhcu+9956vPZ999pmMGzfOF0jyeDxy1VVXGVlJyZLTqI+4Cusn7fUAAAAAAEDkCCAlWHl5udx///2+24MGDZJHH31UGjRo4DcLx4knnmhkKJn1j3755Rf56KOPYnrt//znP7Jnzx7jugaJNFjUtWtXv2UOOOAAef311406TEprI2k7kiW3NcPXAAAAAABwOgJICTZ16lT5448/jOsaHLr11lvF7Q6+2QcOHGgEkkwvv/xy1K+rWURTpkzx3dbMIi2aHUyTJk2MGkkmzYwKrJeUKDnUPwIAAAAAwPEIICXY5MmTfdcPOuggadasWdjlrQEkzUJatWpVVK+rwSOz3tJee+1lDJsLR2d/MwNM+jwtvJ1o7tptxF23Q8JfBwAAAAAAxIZZ2BJIaxjNmTPHd/vAAw+s9jmdOnWShg0bysaNG43bn3/+uZx55pkRv/bXX3/tu64Fs3WYXDg5OTkyYMAAmTRpku91x44dK4mU02qouFyuhL4GkA60TpnWPgtGh7vq/ycAILPQ9wOgr0C6IYCUQDqT2o4dO3y3u3fvbut5nTt39gWQfv7556hee9GiRb7rOtub3dc1A0jRvm4kchm+BhhKSkqMovbBjB49WmrWrMmWAoAMQ98PgL4C6YYhbAm0YsUKv9utWrWy9bwWLVr4rkczhK2srMxXd0m1bt064tfVGkp6YJMorryaktOkf8LWDwAAAAAA4ocAUgKZWUTGhna7/WZeC8e6nHUdkbyuDp8z6ZA4OwKXi+a17cppNlBcOeGH1QEAAAAAAGdgCFsCbd++3Xddh6CEmn0tUK1atYKuI5rXVbVr1474dZV1+F0krMErU2XOXiKWckc5LYZKeXl5VOsHquxflZXGxaSF4IPth06l7Q1V50gf43/FWdJ9f0N6YX/LXE7r+9nXwP7mTE7rK9JRKvq3iv8/oZVVJhwvEkBKoNLSUt/1wsJC28/Lz8/3G44Wy+uqgoKCiF832Hrssv5zmlZ2f9r/jmIRmT8/qvUDduqPpZv27dsHvX/JkiVJbwsyf39D+mJ/yyxO7vvZ18D+5hxO7ivSUar6t8og58nphiFsCWSNBtvNPlK5ublhI5fVCXyO3RmcApfLhB0cAAAAAADEjgBSAlkDMh6PJ6oAUF5e5HWCAoNVdgNBgctF89oAAAAAACDzEEBKoKKioqiGg1mHrdkdfhbqdQPXl4ihbwAAAAAAILNRAymB6tSp47u+e/duo2iWy2WpJB3Crl27fNfr1q0b0+sGrs/u60b72mbgqWvXrlWysey8dwAAAAAA0pnX660ywicTEjQIICVQ48aNfdd159m6davUr1+/2udt2rTJd71BgwYRv27Dhg2NYWzmsDnr+uy+rgZ79t57b4mGvnZgFhQAAAAAAEhfDGFLoNatW/vdXr16ta3nWZdr27ZtxK+rs6k1bdrUd3vVqlW2nrdmzRrf9WbNmlWZlQ0AAAAAAGQnAkgJ1Lx5c79hYAsXLrT1vN9++813vXPnzlG9dvfu3YOuL5xff/3Vd71Lly5RvS4AAAAAAMg8BJASrH///r7rs2fPrnZ5DfZYh5INGDAgqtfdf//9fdfnzJlT7SxwOsROl4v1dQEAAAAAQOYhgJRgw4cP913//PPPZf369WGXf+ONN3zX27dvLx07dozqdYcNG2YUrlYakJo6dWrY5adMmSJbtmwxruvz9PkAAAAAAACKAFKCaSCmUaNGxvWysjK54YYbpKKiIuiyM2fOlAkTJvhun3766TEV8B4yZIjv9r///e+Qwas///xT7rnnHr+gl7UAOAAAAAAAyG4EkBJMC1FfddVVfsPYzj33XL9C2RpQGj9+vFx66aW+qf408+j4448Puk4NLHXq1Ml3CeXKK6/0TRWowaNTTjlFvv32W79ldNjaqaeeKhs3bjRu16hRw6+9AAAAAAAALq/X62UzJN6tt94qb731lt9U9xr8qVWrlixdutQ3fExp4W0dytauXbuQASRrIGjRokUhX3fixIly/fXX+9VAatWqlTRp0sTIPLIGsrRNDz/8sIwaNSqm9woAAAAAADJLbqobkC3uuOMOqVevnrz44otSXl5uBHSCzcqmdY8ee+yxkMGjSI0ePdrIgrrttttk27Ztxn2rVq0yLlZ16tSRu+66y69mEwAAAAAAgCIDKck02+jtt9+WWbNmybp166S4uNgI3nTp0kVGjBjhC/iEE0kGkkmDR1pf6bPPPpOVK1fK9u3bjeFqGrA69NBD5cQTT5T69evH5T0CAAAAAIDMQgAJAAAAAAAAYTGEDXHPsHrzzTeN4txr1qwxCoTrLHRaFPyoo44yZqXLzWW3ywQff/yxXHHFFRE/b8aMGUYNrlDmz59vZMt99913RvF3LdOmswJ269ZNxowZI4cccoi4XK6IXvPrr7+Wd955R3788UejYHxOTo7Rht69e8sxxxwjffv2jWh92qZp06YZNcZ+/vln2bx5sxQVFRntPOCAA+S4446Tzp07R7RO+Hv00Ufl6aeflubNmxuZk5HI1n1IZ/qcNGmS8b/566+/GpmnWmevadOmxnvWdWoNPMS+r73wwgvy4IMPRrQpdZ/Rz6U67GuZQ4+F9H9y3rx5smHDBtm1a5fvf1L7jGOPPVa6du1qe330bfRtydjf6N/4LrVzDPPll18axzA//fSTbNq0yailq8dFeqyl53wDBw407qN/y7xjNzKQEDdPPPGEPPPMM0bQKJTu3bsbB93xqvGE1PnPf/5jfN7xCiBpbTCtw2UtNh+MfiHde++9RmCyOnrwpEXk9UQ9HP2i0zphe+21V7Xr1ICEznA4d+7ckMtocOKss84yZjSsbkgqgp8k6ayRuk9EclKfzfuQBu8vv/xy+f3330Muk5eXJ5dddpkxE2ikAbRMFe2+dvXVV8tHH30U1wAS+1rm0B/QtN/4/vvvq132iCOOkDvvvNM4YQiFvo2+LZn7G/0b+1s4f/zxh1x33XXGj3Th7LvvvsaxlpZLCYf+7fK0O3YjgIS4uPvuu+WVV17x3dYsI51lTn9R1xObrVu3+h5r0KCBjB8/3jhYR/o677zzjGCQ0gwzOyfjSgOIgfW29JeMSy65xO8kvaCgwNiH9KRLO1Y9uTJpAFKDBLVr1w75OqWlpUa9MP1lxFSzZk2jrZWVlbJ48WIpKSnxPdavXz956aWXwp6s62yJWi/MWoReZ03cZ599jHpmWo/MGkDVA7VHHnnE1nbBX3RmyJNPPtnI8lF2T+qzeR9avny5sc2s/WzDhg2lbdu2xi9Z+t6tE67qQcg111wj2S7afc38XJYsWWJc79mzZ9j9yKT74XPPPRf0Mfa1zLFixQpjv7LOrqsnANpvaIBZsw1137H+T2q24WuvvRb0pJ6+jb4tmfubon/juzSUtWvXymmnnWYEkUxaU1ePtXS/W7ZsmZGNZNJ9TEemdOjQIej66N9OTs9jNy8Qo48//tjbsWNH3+XSSy/1bty40fd4WVmZ98033/Tuu+++vmWOOeYYr8fjYdunsYEDB/o+zzlz5sS0rhdeeMFvH7r99tu9O3bs8D1eXFzsffrpp71du3b1LXPxxReHXecdd9zhW7ZTp07eJ5980liPafv27d67777b73XvueeesOs877zzfMv26NHD+/rrr3vLy8t9j2/YsMF7xRVX+K1z3LhxMW2bbLJo0SLvwQcf7Lf9Bg0aZOu52boPVVRUeEePHu1btl+/fkafbO1fV61a5T3jjDP81jlt2jRvNotlXyspKfF26dLF97w1a9bE3B72tcyg/49HHnmkb9/Q/eTxxx/37ty502+5devWea+77jq//e+yyy4Luk76Nvq2ZO5v9G/sb6FUVlZ6TzrpJN8+1K1bN+/zzz9v7DMmPfbQY5D999/ft9zgwYO9paWl9G8ZdOxGAAkx0eDQYYcd5tuxzz//fKODCWbmzJl+J28TJ05k66epzZs3+3Vo27Zti2ldvXv39q3rtttuC7ns22+/7fe6c+fODbrc77//7neC99xzz4Vc52OPPeb3Zbh69eqgy3355Zd+rz1p0qSQ67QeqPXv37/KwRyqev/99/2CzJGc1GfzPvTGG2/4ltP+NdT70b76zDPP9C07cuRI4wAmG8Wyr6mffvrJ95y+ffvG3B72tcwxfvx4v33qgw8+CLv8vffe67f8vHnz/B6nb6NvS+b+pujf+C4N5dNPP/Xbf959992Qy+q+1blzZ9+yeuwViP6tY9oeu9mvbAUEMXXqVF8aow5bu/XWW0MWTNO6Izp0w/Tyyy+zTdPUwoULfdebNWsmderUiXpdb7/9tuzevds3lEfHVYeiheQOO+ywavchHU6pQ4zMoUrnnHNOyHXqsCdN9TbHYb/66qtBlxs3bpzfvjxq1KiQ69RaOHvvvbdxXVNT33vvvZDLZjutB6S1G/Rz1yFc0cjmfej//u///N7bfvvtF3Q5TS2///77jb9KhxabQ1CzRTz2NfXbb7/5rmvafqzY1zLHBx984Pc/Pnr06LDLa40z6/BvLaRqRd/2F/q25Oxviv6N/S0UnZzEpEO3dQKRUHr16iWHHnqo3/liIPq39O3fCCAhJpMnT/ZdP+igg4xgQjjWANIvv/ziVwcE6RlAivUESmcdMOkJtY6ltrsP6QwQZuDA5PF4ZMqUKX4dc7hZIPSxE044wXdbn2sdc6x27Nghs2fP9t0eO3Zs2Dbqe7AeyH3yySdhl89WWoR9xIgR8v777/vu02DNBRdcENF6snUf0gN9PZiwu06d4W3QoEFh15mp4rWvBfZ/sc62yL6WOXQmnR9++MF3+8gjj6z2OVovTU/8TTojoxV921/o25Kzvyn6N/a3YPSYRn+EMY+FtE5Wdax1j1auXFnlcfq39O3fCCAhps5Epww1HXjggdU+R4MNWiDM9Pnnn/MJpKF4HWBokTjrujQIWR2d4lyL0SotYKxTXgeeVFsL0tlZp3UZzajTQsZWup+b2Sg6A4Kdfd26Tj3I2759e7XPyTY6VfCePXt8t48//njjF67WrVvbXkc270PffPON77pmAfbo0SOidX7xxRdVAl2ZKh77WiIC6OxrmVVcVgv3m6qbecikWZMma79D3/YX+rbk7G8m+je+S4PR4xbNeNNjEc0c0plnq6M/nFknILGif0vv/o0AEmL68rJ2Dt27d7f1PGvAIdivH3A+a4pzLAEkPcm2doLdunWr9jmamWE96Qvch6xt05TPUDM/WOmMB4WFhbbW2aJFC1tD9rp06eKXZaAZdwhO+w4dxqOzOYabWjiYbN6HrOvUZe1M72pdpwaksi0LNJZ9Tem+prPvxSsDiX0tc2gfMG/ePGMqdR0aZA5rtXMsZbL2C/Rtf6FvS87+pujf2N+qo7Nra8DDHGIfLkNu5syZvttdu3b1e5z+Lb37NwJIiGnqUKtWrVrZep6ePJlS/Q+AyOl00zptuPUX+Llz58ott9wiI0eONMY99+7dWw4//HC58cYb/YbthNuHNLW6SZMmMe9D1nXqtNxam6s62nnrsqFSba3rtJux0KBBA+OLNtQ6IbL//vvLf//7X+PXLL0ejWzeh6JZp/V9B1tnporHvmZuL3PIo2ax7bPPPsYwyGuvvVaGDh1q1IXo06ePMZTyjjvukPnz54ddH/ta5tGp03W/sAaUQ9m1a5d89dVXQbNI6Nv+Qt+WnP1N0b+xv8WDBo/+9a9/+YKVOuztzDPP9FuG/i29+7fqj4qBEDZu3Oi7rp2DnuzYYV3Oug6kB/3VwDoUR0+SAocAmZ2bXt59911jzP0DDzxQ5RcL6+evQxvtROGr24est63FIu2s06wnE7jODRs2+LXTLn2/a9asCbpOiDz11FMxb4Zs3oeiWWe9evWMwIf5P5wt+2U89rXA4R2ayXb66adXyTbTILueqOm+8Prrrxup/nfeeWfQ2lzsa9ntxRdfNPYVk7XOBX3bX+jbkrO/Kfo39rdoaIZ0RUWFcawya9YsI8vX+sOcTgoSGKykf0vv/o0AEqJmrcehY1vDFZm1sg4boC5M+rEOudB0ZzN4pL+CaRaa7gv6q4M1TVq/ULTmiM5OZS20rmOgTfp8u8LtQ4lYp/V2tOu0DvdE/GTzPhTNOrWf1kDGzp07g64T9vs/3YZm8EgP7rT/0yGPeuBsDe59+OGHsmTJEuOgOvBzYl/LXpqd9vzzz/tut2nTRgYPHuy7Td/2F/q25Oxviv6N/S0a9957r9+MsCbNCL/ppptk+PDhVR6jf0vv/o0AEqKmv7Ka7KTOWoeZWNMckV6sv1CZ0XOdFltnOLJ+tlon5MEHHzSGdygNKF100UUyfvx433LWzz9e+1Ai1hmPfd26DsRPNu9D7Jep7//0JOyGG26QQw45xFeYXWmh0fvuu09++ukn3/N0Cm3rCZxiX8tO+ku9fh+Wl5f77tP9yDpclr7tL3znJmd/U/Rv7G/R0IlDgtEfVvTHFJ2sJPD/mP4tvfs3aiAhatYvIrvZR8r6haUpj0gvgXVXdFYGnW7c2rEpLej43HPPGVOgWw9O3nzzzYTuQ9Gu03ryF7hO6+14rRPxkc37kPW2dblY1gn7/Z/WetMhujoMJHD777fffkbGpXXKbA2mT58+3W859rXs8+effxr1QKxDEM4666wqw4no2/5C35ac/U3Rv7G/RWPTpk3GhBI6w60e+5vHOHrMrxNWjBkzxje830T/lt79GxlIiJp1R9bxr3ZZd3pN90d6efnll2XLli2yevVqoz5MuJkYtB7N7bffbkw3bg5p0zTXM844I2H7ULTrNMcVJ2udiI9s3od0neb7sC4XyToDA78Ib8qUKcYvqvqLvs6CFDg1sZVuW83C1OLaZuFt7f+GDBni9xma2Ncyn55EnXPOOcZJvUmDjNdcc02VZenb6NuSub8p+je+S6Ohtf6s/ZUGK5988knfD8YamPzHP/5h/OCsWUmK/q0irY/dyEBC1KyzA0WSSmdNWywoKOATSEP169eXfffdV5o2bVrtstrJnXTSSb7bGngyi+tZUzcj2YesywbuQ+myTsRHunzeTl1nqg9C0o0GxRs3bmzMtKb9YHV0mSOPPNJ3W2esLC4udvx+wb4Wfzqs8dRTT/U7mddf7PVEK9gPDE79HNNlndnet0W6vyn6N/a3aARm0WhpC51gxxqoXL9+vTETqtP7jXRZZz4BJKSrOnXq+K7rr6taUNkO6wwQdevWTUjb4Cw6nCNYmrT187fuF9Uxf80PXEcs6wy3X1r39XitE/GRzftQNOvULJc9e/aEXCcS2/9p2r61XgT7WnbQQuo6jGjr1q2++w499FB59tln/X6Ms6Jv+wt9W3L2t2jRv/2F79Kqzj33XOnZs6fv9vvvv+/LtKV/S+/+jQwkRE1/hbWm1Vm/qKobKxtsKm1krsBhbubsUdZ9aPPmzbbXF24fsk67Hsk6rcsGTqsZbTvDrRPxkc37UDTr1H7aOlSK/TLxAvcv6+x57GuZ74knnjB+ibdmX2vdwKeeeipsAVX6tr/QtyVnf4sW/dtf+C4NTusfmXQGMfMHZPq39O7fCCAhalpA2UqHJtlhXU5rSCDzBaZomnVDrPuQRtatJ/XR7kM6K5JJ65TYyYzTZcwaTYHrCLxtDr+rjo4B15knQq0T8ZHN+1A06wzsp9kvU9f/BW5/9rXMotlmOkOpDhmyOv/88+WBBx6oMgNWIPq2v9C3JWd/ixb921/4Lg2uVatWfre3bdtm/KV/S+/+jQASota8eXO/FLrA6T9D+e2333zXtWo/0od+dvfff79xkKKFGe1GzvXEyKpZs2bG365duxpj7iPZh3TokbXDDdyHunXr5ruutUaWL19e7TqXLVvmd6LepUuXkOtcuXKlXw2TUH799VffdX2PnTp1qvY5iFw270PWdVr7Vbvr1CFw2o/Dnm+//Vbuueceufrqq+W8886zXfzSeuCnn2OTJk18t9nXMpNmf1x66aVG0ViTnsDrjERXXXWVX58VCn3bX+jbkrO/0b+xv1V3jKPH/7qfjR071tYxjLlvWtWuXdv4S/+W3v0bASTEpH///r7rs2fPrnZ5/UexZggMGDCATyCN6NCLl156yThImTVrlnHAYYdOX23aa6+9jGk+Va1atYwvkUj2IZ3RzTxx08J9+++/v9/jHTp08Bsy9/XXX1e7zq+++sp3XWeICDxR14K55q93+tpz5sypdp3W96Lv0VqvBvGTzfuQtd2arfT7779HtE4tqAr7NBA+btw4+eijj2TGjBnyyy+/2HrezJkz/fYt6+fIvpZ5dGbEyy67TD7//HO/rDOtP3P88cfbXg9921/o25Kzv9G/sb9V98ObHv9/+umn8vPPP9s6LlK6rEmLt5uT79C/pXf/RgAJMRk+fLjvun55aZX9cN544w3f9fbt2/sCCUgPPXr0kBo1avhuT5gwodrnrFu3TiZOnOi7fcQRR4jb/XfXM2LECN91Xa66XzWs+9CBBx7o+zXDpL+06bTZprfeeivs9Nj62Pjx4/326cBf6/Q1rB22OTVpuC9a63u2vkfEX7buQ9p/WoffVbdOnY3niy++CLtOhNavXz+/z9VO/7dgwQK/4OJRRx3l9zj7WuZ58MEH/U7mdSa+V155xZg+PVL0bX+hb0v8/kb/xndpOJqpbR118tprr1W7T2lZgXfeeccv6cA6hJv+LX37NwJIiMmwYcN8RUA1TfGGG24wfg0J9Sus9YD79NNPZ+unGQ0ejRo1yndbT4x0VoVQdHaBK664wndCr1NZ6tA3q2OPPdY3K4hmp915550h16f7j/XX/DPOOCPocqeccorvRG/RokV+U4cGeuyxx3zRfw1shdovdTpckx6svfvuuyHXefvtt8uWLVt820zTfZE42bwPWdepByGhMrC0Psb1119v/DWHkVqDZKhey5Yt/YKAemCs2Wyh6C+LOtzNrKGlJ3YnnXRSleXY1zKHZqZplppJs830ZN46VDES9G1/oW9L/P5G/8Z3aTiaPXTcccf5busoBJ3tLxQ9F9RzQv0etM7KZkX/lr79GwEkxCQ/P98YX23SfwDtIKw1H7QT0V/nddysOWxEfzmPJLUWznH55Zcbw9BMN998s1G00Totuvruu+/k5JNPlnnz5vnu030lsKCezuDxz3/+03dbT6r1pMtaX0lryzzzzDNy2223+e475JBDjEuoX0qOOeYY321tn9Yu0RkgTHr93//+t7Fe04knnij77LNP0HUOHjzYb8jmLbfcYqSIWwtIavDiyiuv9Mscueiii4wTRyRONu9D+npmFpL2tRdffLERJLMG8rU/1u1jHTZ37bXXGv03IqMHxNahiBdccIHxS6y1zoNmpE2fPt34bMwZZ9Qdd9xRJdtNsa9lBt0ftI8wA4YagH744YdD9gd20LfRtyVzf6N/Y38LR49FrLOn3XjjjcYxTGDWt2bennnmmTJlyhTffXrOFzj0iv6tbdoeu7m8dqaXAapx6623GsM8TPorvNYA0TGuS5cu9f2SrjQFUoeQtGvXju2apvRXdy0iaz3x1ewiPRHSv1qgWIeuWWnmkRbfDsbsPK0pmvprh+5D2lFqdof1xL1FixZGRxsuMKPZT/oFpl9kJs1SMWvTaFaJ9Uuve/fuxolguGludYimZnxYA6QaTNM6JnoCqes0fyVQgwYNMqbOtQ7ZQ/U0AKQHJkoLBX722WfVPieb96HFixcbWU/m7CZK35cOE9b3rI9bh+Dp62ufjej2NQ3u6S+C1m2qafm6X+jnpEXXAycY0O1tzRYLxL6W/iZNmuT3g5pmDu63334RrUNPqLRQrRV9G31bMvc3+jf2t+pq2WrmttZEDTwu0mMtnY3WOiOt0owZzdQONhMg/dvpaXnsRgAJcaFxyEcffVRefPFFv5OfQPpPoZ2IniwhvWkBWY2Ea4AwHE2p1oOcYEM3rPTkWYcevf3222GnTe/du7exD1l/BQlFO2ANWlV3Uqgn6VpHwJpZFW4ssr6fH374IexyOuRIs12c8EtBNpzUZ/s+pIEnzboKV4xRC4ZrhqgOK7UzK082iHZf02xb/bW+urp/uo9pppkO964O+1p60yxrLTAbi1D7IH0bfVsy9zf6N/a3cPRHYj3+//HHH8Mup0FNzdLVH5zDHXPQv12ddsduBJAQVxpM0JM3HRurGSj667wGEHRKay36NXr0aE6oMyyFetq0acZBzPz5843hN/prgv6q1aZNG2PIjhbNjmQIl67nvffeM7Kc9ORMv1j0+T179pQjjzxSDj/88IgzenS2CP1V7fvvvzfaqO3WNmogQYcpRVpsUoMTU6dOlcmTJ/vet7ZJTxZ1tq0TTjhBevXqFdE6EftJfbbvQ/q/pzUJNG184cKFRhaMZmFptpUOndMgbizDGzJRLPua7lc6I5vWs9IsNc201YM7ncFPfyTRX11HjhzpVzTUDva19KTfdUuWLIlpHdXtg/Rt9G3J2t/o3/gutTPDsmbCaSBpw4YNRgKBjjLR77+DDjrIqHHE8X9mHrsRQAIAAAAAAEBYFOYAAAAAAABAWASQAAAAAAAAEBYBJAAAAAAAAIRFAAkAAAAAAABhEUACAAAAAABAWASQAAAAAAAAEBYBJAAAAAAAAIRFAAkAAAAAAABhEUACAAAAAABAWASQAAAAAAAAEBYBJAAAAAAAAIRFAAkAAAAAAABhEUACAAAAAABAWASQAAAAAAAAEBYBJAAAAAAAAIRFAAkAAAAAAABhEUACAAAAAABAWASQAAAAAAAAEBYBJAAAAAAAAIRFAAkAAAAAAABhEUACAAAAAABAWLnhHwYAAEiMXbt2yS+//CKrV6+Wbdu2SVlZmdSoUUP22msvadKkiXTt2lXq1avH5gcAAHAAAkgAACBpPB6PTJo0ScaPHy9z586VysrKsMu3a9dOjjnmGBk7dqzUr1+/2vWvWbNGhgwZUuV+DUx9/PHHRmDKjlDrueSSS+TSSy+1vXwwOTk54na7JS8vzxcwa9iwoXTo0EGGDh0qAwYMEJfLJfHyxBNPyJNPPhnRc7R9ubm5UlhYaATxtH3t27eXvn37yqBBg4w2Z7pQn6nuj/fdd19K2gQAQCoxhA0AACTF0qVL5dhjj5VrrrlGvv3222qDR2rZsmXy8MMPy4gRI+SDDz6I+rX37Nkj99xzjziBvu/y8nKjTZs2bZLly5cb2+O1116Tf/zjH3L88cfL4sWLUx7o04ywHTt2yMqVK+X777+Xt956S6699lo57LDD5OWXXxav15vSNgIAgOQigAQAABJuwYIFctJJJ8nChQujev727dvluuuuk2eeeSbqNkyZMkVmzZolTvfzzz/LiSeeaASVnDr0UDNwbrnlllQ3BQAAJBEBJAAAkFCaxaJDv/RvrP7zn//Ip59+GvXz77rrLiOzxuk0O+niiy82hlE51YQJE+SNN95IdTMAAECSUAMJAAAk1LPPPit//vln1YOQ3FwZNWqUMSSqTZs2Rr2d3bt3G8O3Jk6cKHPmzAm6Ps1+OfTQQ6WgoCDitqxYsUJeeOEFueiiiyQZtMaRtY6ODvuqqKiQ0tJS2bp1q/FeNVgUjAbc/v3vf8vTTz+dkLZ17NhROnXqVOV+baM5zG7z5s0yf/78kMMNH330UTnqqKOkVq1aCWkjAABwDgJIAAAgYTQI8fbbb1e5X4swjxs3Trp161blsZ49expFs59//nl56KGHqjy+du1aYyia3aLVwQJao0ePlhYtWkiiaQHqYO/BpAEzrS2kywQL0nz++efGLHUtW7aMe9sOP/zwoAXBA23cuNGoW/XNN99UeUxnz9Pi5Fq3CQAAZDaGsAEAgIT59ddfjSBDoFNPPTVo8Mjq3HPPlf333z/oY19++WXUbSopKTEye5ygZs2acvbZZ8udd94Z9HHNBvriiy8klXQGNg266d9gvv7666S3CQAAJB8BJAAAkDCaLRSM3WngQ2W2hFqvXZ999pmR3eMUxx13nOyzzz4hg3CppsMLdahaMDqLHAAAyHwMYQMAAAnjdgf/rUqHtemsbNXVzjnooIPkggsuqHJ/06ZNY27b3XffLQceeGBUtZTizeVyyb777itLliyp8tiWLVvECUIN+dNheNXRZaZNm2Zkjmndpw0bNhj3aYaVbv8GDRpIq1atZL/99jMCVdUN2Xv33Xflxhtv9LsvPz/fmMHOtGjRImM5HXqnNbi0eLq+jm5nrb01ePBgY7vHi76vk08+2ZilLlCHDh3ktddekzp16sTt9QAASDYCSAAAIGGaNGkSMmtFs24uv/xyGTZsmOTl5QVdbu+995Yrr7wyIW3TGc50aNZll10mTqD1koIJVcA62UIV+64uCDhp0iS55557ZNOmTUEf16LiGkxauXKlzJw5U5588kkjEHPddddFFdzTIYr333+/vP7661Ue03pSevnoo4+MWls6q188amFpQOz8888PGjxq3ry5vPjiiwSPAABpjyFsAAAgYbTOUajhajojmgaHBg4caGSTTJ48OWHZNqHq92ihbg1cOIEGNiJpe7LNnTs36P2tW7cO+RzNurnqqqtCBo9CBcxeffVVY6Y8j8cTURs1gHPKKacEDR4F0tnlTjvttKA1uiINrGmW3B9//BE0APrSSy9J48aNY3oNAACcgAASAABIGM0s0hnPwtETeB1qpMEkHVJ29NFHGxkkWpxZs1PiQbOddBhRIB3WdNddd0mqbd26VWbMmBH0MScEH/SzCNW+AQMGBL1/wYIFRuZRtHSmPc1eskuHw11yySXyyy+/2H6ODm174oknomyhGAEuDZAFe03NzHrhhRekTZs2Ua8fAAAnIYAEAAASSk/q69atazsIsHDhQiNr46yzzjJqIN1xxx1GfZlY5Obmym233Rb0MR029emnn0qqaBDr2muvNYZeBXPIIYckrS26/TVop5k869atkx9++MEY5qUZNsGygfRzPfLII4Ou65FHHgkaANSgos6uN3LkSKMOUbgAi9ZNsqu8vNxvRrj69esb+8+gQYOMTKBQJk6caDw3GhogC1aMXYfePf3009K1a9eo1gsAgBNRAwkAACSUnsg/9dRTxnT1oYIk4bKTdDjSG2+8YWQy3XLLLbZncAvUr18/GTNmjHzwwQdVHrv33nvl4IMPlqKiIkl0gEaDFRqg0bo5mqWj9XGWLVsWdHktJq2FpRNBaw3pJRY69LBGjRpBh+N99dVXVe7v3r27UXdKi1lbaaaRZvIEiiZwqMFCDcjpUDYtrK1KS0uNQOQ777xTZfkdO3bI0qVLpXPnzhG9zrhx4+SVV16pcn9OTo4RPNMgGQAAmYQMJAAAkHB9+vSJqRaMBl408KMBoGAzldl1/fXXS+3atavcr/VrNMgVb2vXrpVOnTr5Lhqk6NGjhzHsS9/LzTffHDJ4pAJnGnOSiy++2BhuGIzObqZDEjXLqF27dkZQRS+azRQYPFJHHHGEsV0CRVI7yXT77bcb2Wtm8MjMCNIAkha0DkazrSIxffp0ue+++4I+pkMihw4dGmGrAQBwPgJIAAAgaUEkLZQdyZC2YAGZCy+8ULZv3x7V83Uo0xVXXBH0sZdfftnIRHEKLfA8ZMgQcRoNwmjmUrjZ63RmMx329uijj8rHH38s8+bNM2Y+a9WqVcjnBCvGXVxcHFHbdB1a7yoYHToXajhgsNnTQtGsqKuvvjrokD7NfAr1+gAApDsCSAAAIGm0sPCll15q1B3SYT6HH354tdPAB1q1apWRZRItnSI+WLaLDi278847JdU0e0eDLzpczynatm0rxxxzjPz3v/816kUNGzYsoudrBpBmIgXSGfC0gLoOX9OsnkCR1ibSYWNud+jD22bNmgW9P5LX0YLZoQJbvXr1sr0eAADSDTWQAABA0unwIh22pBc9ef/xxx+NAsizZ8+Wn3/+udrZ1zSrRYdIhctoCUUDDBqAOv7446tkkXzzzTdGllTPnj0l2bRdBxxwgPG+kvH6HTt2NIbV6bbWWlOLFi2SLVu2BF1Wgz+addOwYcOoX0/X/d1338n8+fPl119/NS76uvEUaoiaKVT9LB0iGQ9aS+vtt982goAAAGQaAkgAACCldGiRFrjWiw6L2rlzp5GhNH78eL9ZtQJP+D/77DOj1k00tJjzSSedZBToDhYE0OnX40ELTAcOQ9NAkdYDKiwsNAIaWmRch3z17t077Gxh8abZX5oNZqqsrDSyge6+++4qxc41O0hnZNOZxbSddpnr1KDKTz/9FLdATSjB6lsFFthOJC2KrrW6QtWGAgAgnRFAAgAASZ2yXrN+NHgSigZVRo0aZVw0cKGZL8GGDC1cuDCmtmimjw7HCizUrLOjxTo7malevXry0EMPSTrQoJZmZWkdIZ0xL3BY19atW42AnQaRDjzwQFv1qjRApUO+wtGAmmZC7dmzxxjSFgtr4exQ7zHRdGjm8OHDEz6jHwAAyUYNJAAAkBBz5841gj9nnHGGEQzS+jRae+ixxx6zvQ7N3jnzzDODPrZ58+aYs1Wuu+66oI9pYClb6ed0ww03BH1MM5M0KLRixYqw69i9e7ecd955QYNHGuQZOHCgXH755fLiiy/Kt99+K++//77st99+Mbc9GQEiU5s2beTUU0+tcv/69evjlsEGAICTkIEEAAASQmvr6MxbgUINSwslVGAhHsOhxowZYwyv0iAG/GeAmzVrlnz++edBZyzT7C0dYqjDD4N58803ZcmSJVXuP+qoo4zi4HXq1Im5YHYqaTFunbVPZxPUYOPGjRv9HtfA2AknnCCNGzdOWRsBAIg3MpAAAEBCdOnSJeiMWDr0TGvF2BU4xMwUS0FnKy2oHSoQks3+/e9/G0PwgtEC2OGG+QULHGow5b777gsaPFI7duyQdNCgQQMjeKRBJK1xZa0jZdIhlw8//HBK2gcAQKIQQAIAAAmhQ8T69+8f9LF77rmn2pnWlNZL0myWYOI1U1n79u2jLsadybSg9x133BHycR2m9dtvvwV9LFgtIw1GhSpirUPedHa2YBJdeDtSBx98sDF8zTR27FhjHwo0ceLEkO8JAIB0RAAJAAAkzLHHHhuyPpLWH9LCyaGUlpbKzTffHPQkXAMROotYvFx88cXVTgGfjbQY9JFHHhn0MQ0A6uejM63ZoUPali5dGjRIqDO/bdu2LejznD60TesuXXPNNUEDXzqjHwAAmYIAEgAASJgjjjhCunbtGvSxSZMmyYgRI+Txxx836iJpgGHx4sUye/Zs+e9//2sU3tYp4IM57rjjjKFE8aIzZt10001xW18m0ZpFoYYL6lDEV155pcr9HTt2DBpwOvfcc2XatGnGcDWtGzR16lRj5rdQn7OZneR0gwcPNoqPB/rhhx9k8uTJKWkTAADxRhFtAACQ0OyMO++80yjKrDN4BZuxSoNFkWjSpIlcddVVEm9Dhw6VQYMGBS0cnc20ULR+hhdeeGHQx3VWvWHDhvllcB1zzDEyb968KsuuXbvWyPaKhAaaQtVicpJrr73WKJwdOOTuoYceMvYtnX0OAIB0RgYSAABIqB49ehhZRvEoVK3BjGeffdb4mwj/+te/pLCwMCHrTmeaYaNBoWB0GGJgrSStC9SvX7+IXiNcllM60JpcI0eODBo0+9///peSNgEAEE8EkAAAQMIdeuihMmHCBOncuXPU6+jbt6+88847Ma2jOi1atJALLrggYetPZ1rvSLO/gpkxY4YxJNGaefb0008bGV12ay19/PHH0qhRoyqPffHFF5IuNDMuWKD0mWeeCTmbIAAA6YIAEgAASIouXboYASDNRho4cKCtIT1am0iHRz333HPy2muvGQGeRDvnnHOkXbt2CX+ddLPXXnsZxa5D0Zn1tm/f7re8Bk5eeuklGT16tLRq1cr4PDXAUr9+fenVq5ecccYZ8sEHHxj7hC6vQ70CffbZZ8YwtnTQsmVLOfXUU4PWcXr00UdT0iYAAOLF5XXa3KgAACAr6OxaixYtkmXLlhlFlXft2mXcr0PINBNFp0rXYsyhpn4HAABA8hBAAgAAAAAAQFgMYQMAAAAAAEBYBJAAAAAAAAAQFgEkAAAAAAAAhEUACQAAAAAAAGERQAIAAAAAAEBYBJAAAAAAAAAQFgEkAAAAAAAAhEUACQAAAAAAAGERQAIAAAAAAEBYBJAAAAAAAAAQFgEkAAAAAAAAhEUACQAAAAAAAGERQAIAAAAAAEBYBJAAAAAAAAAQFgEkAAAAAAAAhEUACQAAAAAAAGERQAIAAAAAAEBYBJAAAAAAAAAQFgEkAAAAAAAAhEUACQAAAAAAAGERQAIAAAAAAEBYBJAAAAAAAAAQFgEkAAAAAAAAhEUACQAAAAAAAGERQAIAAAAAAEBYBJAAAAAAAAAQFgEkAAAAAAAAhEUACQAAAAAAAGERQAIAAAAAAEBYBJAAAAAAAAAQFgEkAAAAAAAAhEUACQAAAAAAAGERQAIAAAAAAEBYBJAAAAAAAAAQFgEkAAAAAAAAhEUACQAAAAAAAGERQAIAAAAAAICE8/8Aepyg+cg1KlEAAAAASUVORK5CYII=;" parent="1" vertex="1">
          <mxGeometry x="-2050" y="-540" width="1168" height="870" as="geometry" />
        </mxCell>
        <mxCell id="WzWPY4LAfDxSmBnObmso-4" value="" style="shape=image;verticalLabelPosition=bottom;labelBackgroundColor=default;verticalAlign=top;aspect=fixed;imageAspect=0;image=data:image/png,iVBORw0KGgoAAAANSUhEUgAABJIAAANmCAYAAAChSaGeAAAAOnRFWHRTb2Z0d2FyZQBNYXRwbG90bGliIHZlcnNpb24zLjEwLjgsIGh0dHBzOi8vbWF0cGxvdGxpYi5vcmcvwVt1zgAAAAlwSFlzAAAuIwAALiMBeKU/dgAA6vpJREFUeJzs3Qe4E2X6/vGH3kGRpqiIitIsWBCVxbJWLAgirKhYVxE7uliwIBZkXXXtbW3YKCIKKiqsXbAgooiKIiACFgQbIJ3/db/7m/lPQmYyOSc5Sc75fi5zmeQkw6TP3PO8z1tpw4YNGwwAAAAAAABIo3K6GwAAAAAAAAAESQAAAAAAAIiNiiQAAAAAAADEQpAEAAAAAACAWAiSAAAAAAAAEAtBEgAAAAAAAGIhSAIAAAAAAEAsBEkAAAAAAACIhSAJAAAAAAAAsRAkAQAAAAAAIBaCJAAAAAAAAMRCkAQAAAAAAIBYCJIAAAAAAABAkAQAAAAAAIDsoSIJAAAAAAAAsRAkAQAAAAAAIBaCJAAAAAAAAMRCkAQAAAAAAIBYCJIAAAAAAAAQC0ESAAAAAAAACJIAAAAAAACQPVQkAQAAAAAAIBaCJAAAAAAAAMRCkAQAAAAAAIBYCJIAAAAAAAAQC0ESAAAAAAAAYiFIAgAAAAAAAEESAAAAAAAAsoeKJAAAAAAAAMRSNd7NAKA4rFixwmbNmmULFiywpUuX2p9//mmVK1e2evXquVPTpk2tTZs2Vrdu3XyvKgAAyIMNGzZYnz59bNq0af51tWrVsrfeesvq16/Pa1IOff/99zZnzhxbtGiR/fHHH7Zy5Ur3mmt7UK95y5YtbbvttrMqVarke1VRQn379rX333/fv9ygQQN76aWXrFGjRjynOUCQBBSBZ5991i6//PKM76cfw2rVqlnt2rXdl+nmm29u2267rXXo0MEOOOAAq1OnTkbLO+mkk+yDDz6wstKxY0d7/PHH097u119/teeee84mTJhgn332ma1duzby9pUqVbIWLVrYX//6V+vVq5dts802Vt5FvXbnnnuunXfeeRkv884777S77rqrVK9dKgoAGzZsmPZ2O+64Y8rrmzdvbq+99lrB3C/M8uXLrWrVqlajRg0rD0r6/aDvKJ0U9Op133LLLa1169a299572+67717i9bnsssts7NixKf82fPhw22uvvayQrVmzxu3o6HkpSwceeKAtXLgw5d8U0qeiDXdtwKfSvXt3u+mmm6yihRT6Xdp0000jb6cDHvodyvZ3KNJ78sknE0IkOfroo1OGSFHv76jPBfJv5syZ7nfgv//9rwuQ0lGw1L59e+vWrZsdccQRbvsZ8X7n9Rzr9zufTjzxxIQg6bfffrPrr7/e/v3vf+d1vcorhrYB5di6devcjoh2zOfOnWuTJ0+2J554wi6++GLr3LmzDRkyxBYvXmzFSoHRPffc43Z8hg4datOnT08bInkb+fPmzbOHHnrIDj30UBei/Pzzz2Wyzgin9+jpp5/uNvDLuxdeeMEOP/zwov78ZTMwUSXhjz/+aF988YVNnDjRhZSqFjj44INtzJgx7rusInnnnXfsqKOOss8//zzfq4IMffrpp+4Axeuvv85zV6D0XXPLLbdsdP0JJ5yQl/VB9imk7devn/Xo0cMFsnFCJFEV+4cffmhXXnml205+7LHH3DYjioOCeR00D9JBZr6Pc4MgCaigtOOmHXbtzGqnttj88ssvbkfz9ttvd5UdpfHqq6+6I09TpkzJ2vohPr1+//rXv9yOs3agyzMdudYRPYW52plBtPnz59sVV1zhPuvfffdduX+6VAmkCkEFqgpWUTx0wEY7n71793ZhEgqXqhO0DZRcARZWdYri8uabb7rqstKGB9o2ufHGG101mobCofBpJMbf/va3ja5XVWycA83IDEESUMHpx1E7tWFDlAqRjhidcsop9sknn2RtmRqG0L9/f/v444+ztkyk9+KLL7ow88EHH3SVKeX5c6byag3zKcvhoeWFqg2PO+44N3S1PFq1apX7Du7atauryELxULWcDsocdthhNnr0aFu/fn2+VwkRvvzySzcUPlnPnj153sqB9957z84555xSH2AM0m/2WWed5Sr8Ufi0nZXc50qjEEaOHJm3dSqvCJIAOBpK8sgjjxTFs6EjRNoYzDYdodQwt2XLlmV92Uik6hJV5gwYMKDcV+ao0aOGUKq8vqIN0cp2FaIqdbRBWJ6oElIBkr6D2VEpLhqKqaEzGiauXhwofKpiTg771Gz5kEMOyds6ITv0GdQ2RS4OSn300Uf2z3/+M+vLRfZpUh0NS0ymgzXJlYgoHZptA0WuZs2atu+++/qXNZZbG0kq4VTljiptfvjhh1hHZ/Qj2bZt29AmtLvttlusxq/aGXr33XdD/6711Xqn06pVq42u++qrr+yZZ54JvY+aF+sHRP+GZt/Q+mrnXcMOtNGvChjN2hFGPWvuu+8+u+SSS9KuH0pOPQgqSmXO008/bUuWLLGKTLPhqNG/R99ROum7Qt9T+nxqRp10QZu+z3S0WRMQlJcm5c8//7zr54HiM2nSpJwc1EDuhhanGu6koe1qsozidv/990f+1m622WaucnCXXXaxLbbYwr3m+v3RkOKpU6e6gz5R28ojRoxww6Z22GGHHD0CZIsCfg1xDNJ2hqpGTz75ZJ7oLCFIAoqcfhjVcDod9WzQDotKO8OO1mjHTv1IFLakCnouuuiiWOsUNRON6OhtSWd20A952NCBdu3a2c033+wCpFS0Thq+9p///Cdlo03PqFGj7MILL3ShFApXWc+Uw8w8JacdtXQzAypU0o65PuMKGsPMnj3bHVnUkNwo6olQ0WYLy4aSzECIktHvIN8rZeeBBx5I2ThZ/XRQ3FavXu0mZghz2mmn2fnnn58yMNxzzz3tmGOOcdt9OoX9/uhAh7ahr7rqqqyuO7JPk/Co0jB5hIGap6upPtv32cHQNqCC2Hnnnd2Pn34Et95668gQ6KmnnrJClXyEwaPqBB2NCguRPJUrV7YzzzzTDauKKo/W0SkAZUfh9ZFHHumGAF5++eUb9ThI3hgs70MiAWSPZmZ95ZVXNrq+cePGrtoaxU09M1WxmspBBx1kl156adqqs0aNGrmKdA2NCsPsX8WhevXqtv/++290varPNMEOsoMgCahgVLXz6KOPWoMGDUJv8/DDDxfk7AYqOQ4bAtK6dWu3QRiXKpOqVasW+veZM2eWaB0BlE6lSpVcM32FSVHNqfU9BgBxaEhLqmps9a/TASYUN7U9CJOqX04YVbGoF18YBREaIoXCp2GMYd8FyA7GbQAVUPPmzd0wtcGDB4f2CdJRl4MPPtgKSVQTbK2zSta1ExpHw4YNXTnz5MmTQ49eAsifE0880V544QU3Y1sqY8eOdd9jOvJYFiG2hiDNnz/fzcCny9r5rF27tm2yySa2zTbbuB5Qulyo1DtEvevUM0/PWYsWLWyPPfaI1fcuF43Tp02bZosWLXJDGnUQYKuttrJdd901shIN8Wj49zfffON2rvVbpgazep31u6feMO3bty+zoR2aWEFD69UDTeul11rvPb3WZRnghPVW1BCYYqZgQ3269PxqG0mVnZtuuqk1adLEVaLXqVMnq/+etrNmzJhhc+fO9be79J5SVdfmm29u+fL777+H/i3T6lUFEJrUJeq7VJ+lTOm50u+IJoxQGKXqd1VJ6bOp35A2bdpk7TdEj1mff33H6vdKvaB08FT/nj6D2g/Ycccdy+T3M4q+E/R+0m+rvqt0EFstO1Qdpvevfl9LSgGiHp+GPSbP7KfnRe9blA5BElBBHXvssXbHHXeEHllR6WehBUlRVVT6UVCFwqmnnhp7eWqoHTYDlHZqkF2alUq9bdLRbZJvN3z48I2awGsjKBVtIOWiz0sm/552TrSBn05yLzFvWerlEdbHSw3xFaJkMiuYKnzCKvnUO60QKRT++9//7pprh4URmkln7733Tvn3yy67LPR5SvV+SqaNTz03auytMCvdtO7aSFc4ramHNUQvaidZQ2vjNJvv27fvRtcl99QJe5zasVOjdz0OTaSg3lPJFRlaZ33PX3/99f4OZ9R7t7T9fBRuaNYsvcdTVYdoB1gz2Ok1185Eab9Xhg4d6pquphP1evz3v/9N6OkX9b4KUkVdclVd8rKi+gl27NjRDfPMhAKFJ554wv07UVUT2nHdZ5997Pjjjw/9/GT6XB111FH2r3/9y7+sfmcabq4QKRXtiHfr1s369etXqp3FOD777LOU1cwaEq8wtdgowHnyySdtwoQJkbNY6vOt7wH1gFIPoNKEhwrQNexL34n691N9X+s7VeG+QkLRBCf6d0v6HZyt7UN9D+p7WQFmHBrapu3jsMr8uN9Nwe899eZUa4aoZuAK0fV57NWrl6uUy5SCKT2vOgATZ3ZThSz6HlDPoC5dulhZ0ja73k8TJ04M/a7S86H3kl47fY9nepBBoZnun/x9pd/ycePGue8elA5BElBB6QdE091q5yKVqFnX8kVH2rTBGTYOXo11NU5ePw7aQY4zzE8noNBo4/vf//53ylnMPv/8c7eRqCOYcbz88suhf9OOXCHbb7/9UjbM9LzzzjsZ7wjHoaGt6qnx9ddfx76PghFVOOr00EMPuR2RuDsuuaL3jxrMhvX10DrraHBZVFIpFNFkCBqWGEbhoHaQtZF/5ZVXhu6EItFPP/3kwsBUPYDCQgHdVid9fgYNGpRyltSS0GdVAVq6PiTaeXzkkUdcUKtwMRefY0/Y86IQqZhmf1QofPfdd7v2A8lVFmGf7/fff9+dHnzwQfedVpIKLH1/6D0SFYKo2kaVHgonFQSfe+65VpaiqqG0zagg4uyzz3YhTf369dMuryRBTqrPwg033GDPPfdc2gMR3ve1ftN00ntT27RxD2oqkNF3Ztj2cSp6D73xxhvudMABB9iwYcMiA7ls0PtEEwTpYJmqUdM9HzpYpJMCMo2i2H333TP69zSDc6rgWwczCJJKj0HBQAUWdTRIGwwqlS406ca66widdo610aCjHTpCm2qWFqCQaVjCX/7yl9C/a5riOLQhpg3MVHR0T1UEhcw7oh5VaZBtqqBQ1UUmIVIyfe9oh0VHovNJwU265rAKa+IOCS4p7Tgo6IgKkZKDDu30qqIF0RQSqAIuboiUqmJR79VsVHGqIkKfnUya2eo+Z511VmjlUjaEfQcWU5NtDUnt2bOn266JEyIl08EH9YZUwJ3JNpH6ySgYigqRghSYqEowamhYLqgaNGqYlkIdfR/qd1UziKqyKpctDFRxo1BNQWmcECmZJnzR/eNUgSp41wGDTEKkZPqdUEV/unCnNPS+HTBggHsPZvrvaJieKqtV6ZiJDh06pLxeB1DodVV6BElABbbDDjtE/r0QpyXWBnPcioLbbrvNhUo60qkfWR3pzveOHRBX1JAcBaZxaBrjsB0AlbRn0qA+X6IqJbL9HaWdDe00qadEaWmjXkfA44Yn2TZ79uy0DckVIOW66kfDOVRxUhK33nqrG6aB1FT9psbACmNKQz2U9L7PZMhsqtBaQYUqJjOlz8g111yTk4M++v5TP59U1CuqGKjfzd/+9rdSf9/p+VVFk6qL4lBlumb7TVUZm45m1hw1apSVFVWuqqomHQUYCjoHDhzoqlW0TXnddde5sLE0QUyQPo/q8RfVADwODSHUb0jU51sHPPQalSSsSrXdrCF4ufKPf/wj9kGwsCBK2/KZhEkadZDqQImeL1V+oXQIkoAKLNirIeyISqHRhoJ6R2RCwyV0tHbIkCGu/4ZKu7XhoHJXqpVQqPQ+Vc+YVLSBGicUjRrWVizDhqK+p/TZzuYRVA0Z0TChsH4LqohUxYVK4tW/SMMftAMT5ttvv3XDd/LVfDbd95uO4qf7HSit0h711XCGQvwtyjc1sb7gggtS9poqCe1YaYf0448/LtH9tSOuKoqSUgClBuzZFrXMYhjartdXYUI2K8THjBmT9ntJ362qCizNNtJTTz1lZUn9maJm4w0LYtRXTEPxdHClT58+LkwpzfOtPmpxeiTGoeVEVXdp+Fs2fwNVQZUL6lMVtT0Sl0JNPb9hv9PJ9PscNsRcrTBQOvRIAiow9RzSzpFmc0glVUPFQnDttde6o3MlPQqrH2ZtOOik5sbaMVRpf7ZnN0EizWrlNZbVRlrYkeuWLVu62waFBSqFSkc6vUogje8PO9Kp2+lzmKqJpzaI1SRVR3ZT0ZE9lehH7RiGHbnTe/2ggw6yYpDutdf3VLaa47/44ospr1e/Ch3JT9UUWNVLXjPrVPQ9o6bhwUahGlLjzZamz0HYTotul433virPVLmiCgyvl5OqBeI0os4mrUfv3r1dnwu9B/VdrABCFXZhO6wa5qYdu6uvvtoKgZrdezNEzZkzJ7TaRbdL7tui39tsUcAWNVOVvlcUFmsoj553PY8KiRQihL3f9N7QEX8deMm0b1ZyoLX//vvb4Ycf7j6bqvTT0f+RI0dGVuhpeE2mPVDSCQvGtINZDBWZCrdVKRJFv6vqebn11lu710HhiIZuRQ0X1DAvPdeaGSsV/e5EbQOqykMH5tSsX7Nf6TXWb52+B+MOg8s2bTsoXA02fc9EsCePJrtQsHTaaae53+m49JsbNUxUPbk02Y0OSmhmMj3Hep30OxFWCauha2ecccZG1bka2h1VVaMeg6q40uujYX8KB9UAXd/9YUGXrtc6ZfOzoe0f/UaGURN4jR7QwTMN69fBB/Vt0ndVqmGc+i7TiANNphD3fZGq+Xguh9NWFARJQAWnjcWwIElf1oVIIYP6BGjHSCX5paEfTR3RUXNcHY3NRoNFpHbEEUe4k3fUK3lGo+DtogKSYqCKtzgzQqlKLqoiRDv6JQ2SVB0QtiOg93kwwCpk6XZos/U9pR3csJlu1JshbGYpBSIKt1UhEpykQKGgmv5rtj/t8AcDIR05jzML2IUXXljqmY0Ulmvq8+B01dpB0o5JWTYa1o6ThrgFK7h22WUXtzN63HHHuaFVYd/nen7UWyOq+qusqBLNm00vasY4fe5zFdTpfRa1A6lKG61X8vTWeg30uut7J6zyQEf61di2pI1o9XlQ6JrcPFs7tfre0WcprIpKwzGzLWx4kUKXQqeDZdrWCaPvFPWbSa7S1neGZuJSRZCaPacamqbrNKGDgqpk2nmPGpamz6Fe406dOiVcr8BFr6/CHIXV+aDQXr97Yb+bcXlDn3TS40r3W+2JGhqm95z+nlwho4M6er10gDRV9aXWRUGTfmeCxo8fHzmMTJ/1ZPoc6t/RQSoNmUxFMxxmM0hSNVLYd7t+V9V4W78FyUG01lOPIdV2jB67fh81w146YZ919TLU5yDT2eDw/zG0DajgoqaDLUlDx7KiI/Xa0MnWTDP6odKR2LAp14F8UBARNvxC1RDaECrPw9ok3VCFbPUgiqpwVNVMuh4UCocuueQSt6OgnQ/tSGknTcND8llRd/HFFyeESMEN+GxWyETZfvvtXcPtsCBIwZYC/TDaCdERavxPqp1/j2ZzVBCUHCJ59JrrSL4X6qeiAyslPUijYCNsBjZV9mnnMEwuqqAV8KaS6yGd2aAKrrDXQRUm6oEWNtRfFUMKJ3SALCqQVPVNqgbsUVVFmt0rOUTyaEY0hV/bbbed5csVV1zhem5l62CJnidVEaUbeqkeVmEVcPodU7gbNsxKgYiqxKIqnZIDwcMOO8wFRpo0Qz1Pvd/KNm3auAOtYfTd371799C/Z7uiTEFSGFUqJYdIwe2fsG1yhdFhFcTJwiqWtY8TFqYhHoIkoIKrXDn8a2Dt2rVWyBQi6Ui1jhTpqHs26MiIdniAQqEN2Eybbiv0CJs5SZ+VTPuM5VO6GcVK0gg2FYUtYd+HGiaiypl77703tOHtTjvt5I6Ge0OJCoGGz2nIS76pmihd9ZOqVXbdddfQv0+fPj0Ha1Z8tJOnHf2oasg4lVuqbvCGVyZTBZ2mcs+UKmHSzawaNf18NprcB2m4ZFh/rVThaqGJqjjRTHfa0U5HM39Ffd+nmtEuqk+WwsB0w6L1WVcz63xSryMN0dRQ2qjZ3DIZnqXv96jZPDWDYtTwQ1WnRtFzq99nBT16zVT5qP5IGuKl4XLJlTOakUwVOxrKp/eKgq7nnnvOXU73uxkVpGZzggj1cgwLa/SbqQqpdN8pYTOvpZuRNM5nPVu9rCoqgiSggouqOsrGj2+u6QiMNhR0tEaVABoPHrZxHJeGK2S76adKhbURkekpW40Pcz29dyYBJTKj93TYTnhYkKT3b9jRfR29LOv3Q2mkq4zM1veUqjOjdszUC0dDQTQkQDvLqvTRkdbSzsyTS+qBkmnz2WzT97GGKcQRVSWj6Zph9vbbb4eGp/rNiBsS63WJqkwsyYxGcV7nqH5m2Woc7tH07mHfH4UeJKmPVdh3i76rFJTE5Q3FjPs6R/WOifqMBnXp0iXvz3GzZs3cgUZ9ZlSZpUCiNNsm6gOlUDzsIGtUs3mvP2Q66oekQOrxxx93s+vpQJJ628UZhqzfQlUjqQI06jOmkDhVgJiL0QhR29I66BJH2PBuNcuO850R9T7MZhP7iogeSUAFF9YfScpq2EM2aONAP0o66UdeR9S0gaQjt2pUmUl1lao5VGIcVY5bbKLGgJd0Vpao+zHmPHsaNGjgjgCnKuPWrGB6fycPf4sa1qamluXlOyrb31PaaI8zfblCOk1L701Nr35I2tjVzoJmliyUxv3JTevzQU2n434fRE3HzhCE/4l6f2qIYCZ0e+2wZiu4Cxu2kzz0KUy2Z1GNqnDS92ohi2qwrcAwk5BGw9B08CDV86sKG33HBr9Ho6o0VEUSd5tMt33zzTct31Thc+KJJ7qTGk57Q48V2GRakaJwT5Xw6uuWLKzxvqSrRvJkuw+cwlS9l/R51naxgp10w1az+TmMOtCSPBlBmLA+SKqcmj9/ftphlFHfOQoHUXIESUAFpi/hqB+UQhmekSkdrdO01jqpb4l+KD788EM3zl1HpsIa6gbpx1Ylufkc519WvbDS9X4pyZAigqTsUtPesH4AqkoKBknaCFRJfyrqRVAI4UImtOEfRTPfZIv6t2iIQKbDqDTcSM3PdVJfDlV9abaffD/XmgEn3+I0Q40TRJR0ls44SvodmA9hQ7Uk056BUbcvSZ+UOJ/FsjxAFRVC57tSryxfZ1Wfaac9bJl6rYNDnaImMFCVT1yF2IdK/er0/ayT10NLBxwVLmkbMU6wMHr06JRBUtjsrNn+nYqi7VY9FlVHqbLshx9+sHyK+t5WlVhUD684dDAt3XZ6VNXyypUrS/XvV3SMPQAqsKgNlUw3GAqZjvCoSuDKK690O9gaQ65pidNR6FReRJVFl7QXVlSQVJazQVUEqhwIO3qXPLxNzVM181J5qEZKV3qundJsNrJW4KrZiMKmxI5DG6ba0dCOiqYozmevuUKoushkGvmoSi4d9MhWP6xkuVpuLkTt6Gb6ekfdviRBUpxqiqiDGtkWdaCs0IfuR73OURUWJbmPpltP7pEVJpNqy9K2GSgLGmrZq1cv1yRegZKaO6thfRQFNKkCkqjQJJcBqg4eeb856uWnvkrqkZjvECnXBwDifk9FfdbTVTwjGkESUIFp1qcocUtx80U/ADqapP5DmdAYcvU60aweUQq590k2N/BL2lgx6n7FNCyyGGiYQFg/E73/gz0twqqRdAReG5nl6XtKM9Vkm44ca6plTX9emiFqCpA0e5H6XORLIQyxy6TfRlQlo96/mVY6xg2ICnmG0lwGIFFDWErSSyZOSET/vNK/ziXpcZfJax31GmWyvZCvz5UeqypZNWwvk6FLes7Vk1CTK0T1GtPyo5pul0X/r+ABYfXL0oHSuNusCviyNeNxvh53nNAzzuel0CsTCx1D24AKLKoJnn5o0h2VKUsq01UvB4331kk9Srz+B/rBD+vzEEU/vqpOUsO+OEfpilkuxohH3S/b4/zxv/49CiZS7RBoSJWqaPS3sNnaNDtKPqehL6moGYTi9uvIlCrqNCxWs/So4kunDz74oEQbxfqOOfjgg9POdJQL2Zr+Otcb+nG+U0pS3RC3GqykU93nQ9R3a6ZH/6Nur75fmSq0Ic1R1XCF/ppn83XO9LXWZy0sMNLnOe7vSNRQr2zS76KGI2u7UNuHqlLxvquHDh3qhoZn+r05ePDgyAMvqSphtJ0VNsmFtlezXSGqIYj6jZo9e3baIcOaEVND29VwXJNK6Hfp8ssvt1zL9bZgnGCTg565Q5AEVGBvvPFG5FCaQtooVA+LsAbCqsbQRmEmQyg8u+22W2iQlM0pUPMtqt9V2IZPOlFBW0l2QpC+BF99vxRoJNNn49JLL3WhS1g5e9QMTYVKn23tGIRJN9V4NjaC1QtDJ4UcatCqPhpq0hrVWDWZgu58BEmFcLQ1Tk+6OMMYSzKcJ27/i1wPv8gmTQ8eJt0OZbKoCoay6umSS1GVsYU+pCXqdc60GkbhT1izelVrJP9eq5F32Peu/u04TdUlzsQF2aA+OWFTwWuGskyDJFHfHTXpDgvDUm0f6vZh21NqCr3FFltYNl1//fWhn3n1xzv99NPt0EMPTTksvqyG80aFZ3fddZc7yJJrUZVxxTD8spARJAEVuBopaqOz0IbAaOafsFlHtLOgioyePXtmdUejJDsuUU0nZ82aZfkSNTuGdtZ15D7T3hVRO4iZNNhFZlVJqYIk7YArRAoLW7WBq4qkYqO+D2H0mPbdd98yWxeFSocccog7eUek9T2qk8KlqM+3+lZpw72sw/lCGEakoYnaKY0TTHz22WehfwtrqBo1bCGqaXAwUEjX0L2QRDWWVdCZCe1kh1HlQrGLes8VepAUNYW7vmt0ICfuzG0KvsOGtmnbKnkYnSpWwkJGfdfFCcU1G1pZtQfQY3j22WdT/k3T3OsgQKaVMXq+ogKIVAGJJlcIC/m++OILN3teOiNHjrTHHnvMvf7eSZ/5li1bJrxO+k7VxBBh/U2feeaZyAOIZTXsMOr7KtMZ80oq6neAbdXSyf8WBoC8VPf861//Cv27jk5pGutCoo0AbSxElTZnWkGk8OStt94K/Xt5mbEt3UapjsYriMt0ZpCoIEkbPVGidv6KaQal0sp0ml0dXQzbINZrGDasTc3lC725bDJtkGua5TCqsMrVY9JGtnaC1G9q+PDhod+TOpqqSrBx48bZgw8+GBoUaZhFWFiRy89CSXqpZJseQ9TrGPTCCy+E/k3DMlKJeg+EVWEEKZgt6XTX+fgei9oZ/fLLL90w8Di0c61eMGH+8pe/WLHTd2XYAaGyGnZVmoM/W2+9dei2y4gRI2IvK2rof6rXOWqyAc0eGue5u//++8vst3yvvfYK/Zuq1fXdnCk13o4a/phqRs7dd9899PZhvQuTvfbaa277SrfXxA8aYn300Ue7oWnBCWAUAodVFaltQ7pZl8Mm5Mi29u3bh/4tavs76KabbrKHH37YPf6SNBCPqmouL5MK5QtBElDBKGxR81cdIQ+jcthCGBKRydAcNd2+9tprM1renXfeGXlEJKrZYrFRKBY19G/YsGGxdrpEG4eaFSSqwW+63jVRlRLF1Pg2jqgqlEwfq4ZqhM04OGrUqNChQcU2rE0h0tlnnx3ak0g9jE499dSs/Xt6T+szoH4TOtqu0EIz4Jx//vl2ww032IwZM9Iuo0uXLu5Ifqb9iirCZ0E7lemGAr755puuciJqGHKmlaOq0Inqa6Udcs2sV1L5eO2049OuXbvQv2s6ba9/YBT1gAnrX6Wd0D322MPKg7Ap6MuqGqI0og7o6TMVp8pZvwthnysFoYcddthG1ysgD3tv68CTGjtHDY1SsK7KmrKiSReiDjQ+9NBDLhjKpIJF3/thNERNQ80zCbRUMZwuOFH1ZthswXo9glWCUbMup5tkQcF5VGuLbAaACiXDhrepui3d66Kg/5FHHnG/z2eccYarrNYQ/+OPP94N7YtzECAsSNJ+TtQQUqRHkARUEDqyotLf7t27h5YAez+QJ5xwghUi7dhF9TwYM2aMXXjhhWmHKWg4mxowqoopjH5cylOQpB/MqHJ0/dDqdQ/O/hV2FPuSSy6xd955J/Q2BxxwgNvRjxL197iBVrHI9mPV8LZUwiry1DRfRzOLgfpIaPplDVNVOBzmxBNPzOqRRG2kz5w5023o699N3pDWLI/pekoosAjbOdUwvLBKsqj3R1kdNc417ZideeaZocM+tJP1j3/8I/T+eg+HBRtRfUe0s6XXLuy7TGGlhpyUVL6+x/T+j9oZPeWUU0KP3Ov3T0FA2LAYOeuss4qugjHTatxMZ3vNB/0mhwU6eh31OkdVoKlqKeoAmwIjzWKbTN+tUaGIhovp86zeRMkhk3b4Bw4caGVNfeyivpv1WVeoli54UDVQ3759I1s/hB2Y0YGEqCGh+o5TU/BU9Nxp2yrsd0b9AIO/IVEhtqqaomjonKoXyyIE1/fIEUccEfp3bbOHvYc1fDPV7MoKwDWkXNv6capuwz7rycMFkTl6JAFFTn06+vfvn/Jv+kFSgKTmf/oiTTfjkL6QFbAUwkw/qWimED1W7WiG0exKOtKio2wKgnQ0UpU4eh60U6HG2rpNurBJGx2F0F8km1RppqEjYUebtAPdu3dv13dGR320Aa4NF21UaIdWP9y6f7rZ7OL0qoo6YqY+Pwo+VBKt962OWv3tb38LHdpS6KIeq0q2L774YheQaodWlS9Rw05FG6oqq9cOYxzdunWzfNNwiFQ77Hov6ntJQYOqqeIEJ3rsqhTKNh3hDDtyr+BUO0faqE1VAaMNW1V4hA35iApxo94fGtqgo7nqhaIdG323qUFppv3MCiUk1HeDhmno+0XNYPX7pZ1SzSAUFdTptQnbYYiqRJD//Oc/7r2nAFYHCPT9pcD86aefLvXwpqjX7qmnnnI7KmpMrGHAqrjSeygbDXd1UEWPSzu9qejx6TdQB470fa7nWp8xBXY64BJVzaDhVPodKC/0O6IKmWQKfRUqZGP4Z9g2WCb0G5C8baOqFzWKVr+bVPReVqio7xeFQnrtVGWnYbkathg2kYh3cCnqe1R/i6oW0XeihlrvuOOO7v2lz5I+Z7me7j1Mr1693Gc6rC+TemKpWk+fG1X1qmpaw5NVMazvb32WVMGoiqCo7yJtEyloCqOqmXPOOSfl3/Qc6bvsyCOPdNVm+i5QIKjP5RNPPBH5+6flBkV9j2ibSZWW5557bsLoAoXn99xzj6vQihKnojETeo+q32Gq94aek5NOOsnvP6htdn1XaVtIz0lYNZE+tyeffHKsfz+sGlaVbCid4tsSAZBAP0L//e9/s/KsDBgwIFYzwHzScBaFGVEl3dpgUE+OuH05Ug2hKMksH4VOR8u0AfToo4+G3kY79tqQCiuvTkc7iXvvvXfa20VVk2hj47rrrku4TkdHizVIimrmqPexjux6FBD885//TBti6v2ZLnDyNrb0muSbNuQymeUsjEIVDUnNRditnQv1Q1Jgmoq+d/Rdq+9IBQRaB22Y63F9+OGHoY37tSEfteMR9VlQuHbeeeclXKedjWzP/lNW9BypKkCnuBRoa+crqqGywqSoGaK0Y6VTGO9gQ6aiXjvtnKp/VnKFSTZeO72nNPRGO2BhO+76HVSYpVNceh70+SpPR+nDerToAImqtqImoogrG9tgYbNHKXxUaBNWYaYwTGGsTplQKN6qVavI7SD9dqQK4YL/tipbwqpb9B0Zd+bE0tJvp8J8fdcqTAujKqqoavR0VFWkg5phFBCpKjtsFjltY+k5jXpek2l5yRWZ+h1SCBYWeukx6qCphoHpQIQet95HcUKiqJ5CJW2toO8q9TmKmpU5bLKQVBSSR/XyCgrb9iiWSu1CVr4OtwMosX79+iXs0BYqbUCrcWKq8enZoI18Hckp69mVyoqqX3IVFupI0hVXXBF7wyKTWfFK0mCxUGQy+5E2gMOmD04urY9TlaKNyLAeIcVGw8MeeOCByMbxpaWKgHQzPWkHQRvEOrKr4Emha9TOkr5bddQ+TKYbs8X2WTjttNNK9X1/8803px0qGzXUKx3tFMb93kqmcDuTipZsvnb6XlGPkGw1VNf3iYYlRfX5KkaqPAkbEh81S2ChUHiu771sTlOuIXFRQ8GCYVNJJx3RUCxVLJUlNbtWVX2uqslV1ajq6Cj6POpzlK3eO/o9StWvSeFQumpjhUeqZtP7R82741Yaxa12zoQq3NJVj8alquS439kaMhg25FzbRygdgiSggtNGtIITzQxRTBUeqqqJajhaEtrZUylteZ7FQUea77333qzPyqcSYe1URx2pC9KGXljT6FTCmkgXAw0tUQiSzZ1NNcONM6tSIVQjZYOGqWqDONdHEBUkq+w/WxU/mj1HwwuiqEdJJjtrxRYkacdLw2ozpfBIw/ji7Hx4Q7gypQqc22+/vcQ7ffq+y+Tfzfb3mAJl9YCKmkghDn0/aciPhpaUx9+8sH6H6XoCFgptm2jYVmkPoOl3V1Vyl19+eazbaxiXGh1nGt7r+VZlW1Sgk6uwR795CnLSNZzOlCqdFNzGDf80U15UxVcc+p3Xtq6G4KWinkol/e7S0New6nH1LMr2EEWFuQq0SjucTMM3MwlWw8JivUYMbSs9giSggtIPlIZMqBy6a9euVmxUZaHhERdccEGpN6K1waEeB9pRrQgzOOj5Uu8VNeHMJOAI20jXTqJei0yfO73/4m4YF3MDbr2/rr766tgbznGDgrCm28FhBZmEdYVIVRd6r2qjPFdViMlUkaF+DqX5XtQOmHY6UjUKTab3hYZkxB2uV2xBkjc8RzuvcWcD9QK9/fffP9bt9Rzecccdrgoik9dZ/YKimgrHoccVN0DPxfeYdgg1TObAAw8s0f31HOv9HmdIcrEKC92LJUgShRLqJaYKv5LMqqudZlVSZlohqAN3moFNfbPS/Yapqk3bA/p30m2X5XJmYIVJaiavmTRLS8+bquA123Em4Ze2h9TsXFVDJQnN9F2m7aqoMEoBk55rVehkss2m6iAF0GHBsYb5Rg0FLs1+hwJRbbuUpJJSQ/z0XsxkWyAsSNJ3Qnnrg5oP9EgCyjF9UevHWj/o+sFR+KIjW9pw1kZjsQ/f0kaLAiA13FP/Ep30oxGn14V22jS+WqXXanxY2kClGN8bqhTQY9csfi+99JJ77uIehVIFhXZgtHEZ1QMo3UaFNrQ0nEgbfWH/tnbSNDyhmGnWEn0G1f9Is4NFVafoeYm7A6jnJqxxvHYsw2YKKyT6HtLGrYY6qoxf/Yf0emsnIJMN5GzSeqhSUztdChteffVV1xg63WdKG/2qElGFjIYeZHIEXxvYGpah6Y6jZi/TEdlipOE0ek0VDGqYRarPu5r2aidDs4ZFzdCZit7rqqrRzrZ2/MIaUSuk0lA49ezIRi8gVWtoh0+fbfXKCZvMQJWuUUMcS0M7Vqo0Va8avY+0HlFDZHU0XpVUeh40HKi8UzNqDQ9KnrFLv3l6vYplh1LvcVUU6XtJO9TqKRM2E6Jo+0+9dfR9pAbtJX2c+neHDBniQiJtL6gJtxrIq0ectqX0vaT3kxpeB3fyo2ZISzdctbQU5Oh7QP1x9PnURAU6H2e6eP0G77PPPu53W99ZJR0+qudN3wt63vTdpFlBoxr86/XSv6ftKk1IEIeee/1GKVBSP7Sw3yn9vqohuxqBewf9VJmufpSpvrO0bRY3yM/0ObnxxhtdhZeq2HUwW/3korbz9Zyov1wmBwo86l+YSnmsvsyHShvifKIAoEio8aBmN9IGg2Z+0El9TbTDoEBNoYcCNQUhuTwiVow0fbw2Sr3Zs/S8qSGpNqK0saiwTY1JtTMU9wh8XNog1YxZmk1Ir5n+Pe1UasdcRwSz1QekEKhvgWZp0Y6eeiKpRFvvSTWFjerPk2rsvzaswqbqVbNNHcFDdmhWQ80IpNdN71c976o204axwgm9ftnoY6KqFW386jOoz6S+t7ThryFexdpkO5l2HBSY6bOg72ztuClAzLTnUBQFSZr5R8+jdpQU5Go4tMLaXH2faBYtPS5VjemAhvebo+onPb6yok179TnR+1XvJ32X672q50DvJQW1xX4gKVMKzVLtVGqHOZM+doVGr68CRH0/6XtJ2zoKsfW+0+eptBXbpaGWCTpIlYp6zZX195meHzXl13Om7Qxd1vePtjf03a31UTCTq/XS95AOJOm10neF1kGBuYJdbZPqe6I04bYei9f8XAeY9O9pm0IHHzQsvBBn+9Q66ntK39fedqd3YEkHkvS7V9L3sLav1Acp+eCyXu/33nsv44MV2BhBEgAARUj9vJJnt/Mo6FMTaMJSADBXwaMhxqma4RdTj8iyoIBl0qRJLoxSJZ1OJdnpVtVfqgpLBbmffPJJzquSULFpBtZUM36qEl+V8Ci9wosmAQBA2mokDWUJo95IhEgA8D/qeXbTTTdtVJ3w5ptvEiQl0exeGkIXpIpkL1hSBdfZZ58d+dZSxU1YfxpV/BAiIddee+21lNenCpdQMsUxKBgAAPjl61dddZX9/PPPoc+I+vQAAP5HQ5dSTVDwxRdfFPVkDrmgoXHJwz/V22fWrFkueFOfMw3PCqNhv/qNCutXqSF3QK6pqi6Z2iWobxiyg4okAAAKlBrnqn+SeiioObF6WGmIhvo8hFEfGDbUAWDjoVZPPvnkRs2F1cfn1FNP5en6P6pmVS9E9dpJRb9Fffr0cc+n+m2pn4360ah/nHoAafKMqKCJRsfINb131Ss1Va80ZA9BEgAABUrD1zI9Wn7mmWfmbH0AoFi1aNHCzdQ6YcKEhOs1ExlBUqKjjz46NEgSNUYuSZ8ZNXsnSEKujR07dqPrNFlMjx49ePKziKFtAAAUKPWjyIRmZtGOEgBgY+edd95GM9Zp1qjp06fzdCVVbih4y7ZLLrmkws0YiLKloZXPPfdcysb6pZkVDxsjSAIAoBwESRr+dvPNN+dsanMAKHaaZl3VNsmeeuqpvKxPoVIzbPVCUr+kbDnjjDNc03MglzRUVT29kivhUvVIQ+kQJAEAUKA0S04cjRo1sv/85z+29dZb53ydAKCYXXDBBVa7du2E6zTcTTONIbExsQK2Pffcs1RPS506ddyMef/4xz94epFzw4cP3+i6yy67jJlsc4AgCQCAIq1IUoCko7w6ArfzzjuX2XoBQLFSr5T+/ftvNBxGkxsgUcuWLe2JJ56w++67z4488kirW7du7Kdohx12sMsvv9zN9Na9e3eeWuTc1KlTXcP3oM6dO9OXK0cqbdiwYUOuFg4AAEpu5cqVbsrlOXPmuFLtP//802rVqmWbbrqpm1VHG+r0mwCAzGjmMYUbmgkzGMy//vrr9FGJoN3GhQsX2jfffOMabq9YscL9Lq1bt84Nh9Nv0xZbbOF+n7I5LA6I45xzzrFJkyYlzECoWQQViCL7CJIAAAAAAAAQC0PbAAAAAAAAEAtBEgAAAAAAAGIhSAIAAAAAAEAsBEkAAAAAAACIhSAJAAAAAAAABEkAAAAAAADIHiqSAAAAAAAAEAtBEgAAAAAAAGIhSAIAAAAAAEAsBEkAAAAAAACIpWq8mwHFYf369bZq1aqE66pUqWKVKlXK2zoBAAAAAJANGzZssHXr1iVcV6NGDatcuezqhAiSUK4oRPr888/zvRoAAAAAAJSJtm3bWq1atcrs2WZoGwAAAAAAAGIhSAIAAAAAAEAsBEkAAAAAAACIhR5JKFfUWDvVeNGqVXmrFys1kvv111/9y5tssknK1xkoZuX+fT5rltlf/hJ9m7ffNttxx7JaI5Sxcv8eB3ifo4Lg+zz/1q5du1Ff4LL+TWXvGuVKqtnZFCJVq1YtL+uD7LymwS9GvZ4Egyhvyv37XN/NgRAh9DZ8V5db5f49DvA+RwXB93lhKutZyhnaBgAAAAAAgFgIkgAAAAAAAECQBAAAAAAAgOyhIgkAAAAAAACxECQBAAAAAAAgFoIkAAAAAAAAxEKQBAAAAAAAgFgIkgAAAAAAABALQRIAAAAAAAAIkgAAAAAAAJA9VCQBAAAAAAAgFoIkAAAAAAAAxEKQBAAAAAAAgFgIkgAAAAAAABALQRIAAAAAAABiIUgCAAAAAAAAQRIAAAAAAACyh4okAAAAAAAAxEKQBAAAAAAAgFgIkgAAAAAAABBL1Xg3AwAAKKH69c169kx/GwAAABQ8giQAAJBbW21lNno0zzIAAEA5wNA2AAAAAAAAECQBAAAAAAAge6hIAgAAAAAAQCz0SAIAVHgbNmywVatWZe15qFGjhlWqVKnCP68AAAAofwiSAAAVnkKkww8/PGvPw4QJE6xmzZoV/nkFAABA+UOQBADA/1n69cJSPxcNWzXn+QQAAEC5RZAEAEDANV3PtOpVqmX8nKxet8aufekBnksAAACUawRJAAAEKESqXjXzIAkAAACoCAiSAAAAAFRo77//vvXt23ej659++mnbbbfdSrTMm2++2R599NGE64YOHWo9evQo8Xoi88k0Jk2aZOPGjbMZM2bYkiVLrFatWta0aVPr1KmTHXvssda6desyfVr/8Y9/uPXp2LGjPf7447Hvd+2119pTTz2V0b+19dZb28SJEyNv88svv9jo0aPtrbfesrlz59pvv/1mtWvXtm233da6dOliPXv2tCZNmkQu46STTrIPPvjASqN79+520003hf79m2++sWeeecamTJliixYtshUrVtgmm2xibdq0sUMOOcSOPvpoN9lJJmbNmmWjRo1y6/7999/b6tWr3WNt2bKlde3a1S23Tp06pXpc5RVBEgAAAACETJ5QkiBJAcbLL7/Mc5pHP/74o1100UX20UcfJVyvsEBhyVdffeWCnFNOOcUGDBhg1atXz/k6eaFWSXzxxRdZXx8FpQo8ly9fnnC9np+PP/7YnR544AHr37+//f3vf8/LjLR6vW688UYbOXKkrV+/PuFvixcvdieFYHfddZcL2/bff/+0y1y5cqULdUeMGLHR37777jt30jJvvfVWu+6662Its6IhSAIAAACAFF555RW74oorMt6B/vTTT+2HH37gOc2TpUuX2oknnmjz58/3r1P1yvbbb29//vmnq0RZu3atC/weeeQR++mnn1xokEt6T6gaqSS0ngq+PKpmihN8RVUSDRs2zB5++OGE6+rXr++eI+/fU8Ck5+uWW26xzz//3P0/lZ122injIG7mzJmuGsqz9957p5xV97TTTrOpU6cmXN+sWTNXbaX1815Lfd769evnPq+pqguDwZSCsXfffde/rmrVqrbDDju4x6/KpG+//dZdr/fFWWed5Z6rY445JqPHV94RJAEAAABASFXLtGnTbPfdd8/o+fnvf//L85lHl19+uR8iabiTLh933HEuMBBVsajK5aWXXnKXX3zxRdt1110jA4jS0NAphRcajlUSCja8qqFq1aq5AEj/L6lnn302IUSqV6+eXXrppS4s8ZarwEUVS//617/ceVXnbb755nbxxRdvtLyBAwdm9O9/+OGHrhLMo7CoW7duG93u6quvTgiRtttuO3edhiUGQ8N///vfrmJJAdgNN9zgQqawKqI777wzIUTSkLpLLrnEGjVq5F+n0Oyyyy5zIZVceeWV1rZtWxc24X8q/9//AQAAcmPmTDMdzY866TYAUCC0w+rJdIjaunXr7I033vB30FG23n77bf/5F/XdOf744/0QSRo3bmy33XZbQpXJPffcY8uWLcv6+jz00EN26qmn2h9//FHiZQSHtem9WZoQSWGWwiGP3qPqvaSgLbhcVRidfPLJdv/991uVKlXcdareKu0QOwU/F154oasikg4dOqQMp1TB9dxzz/mX27Vr58KiYIgkDRs2tCFDhti5557rX3fVVVe54WvJfv75Z/cYPOpXpvdHMEQShUbDhw93lU+yZs0a9zri/yNIAgAAAIAANdoNDm9TpUNcqmDSzrIcfPDBPK9l7LHHHvPPd+7cOeG1THbNNdfYZptt5s5rmNXYsWOzth7z5s2zM8880/75z3/6oUlJffnll/750jYHVzCqpuPB0CWq0mafffaxPn36uPP6HDz44IOl+vf17ynQETX1Vo+mYMjnCTYWV8B1++23RwazCpK850ZD0saMGbPRbRRMKRTyKtVUhRVGQyEVpHleffXV2I+xIiBIAgAAAICAAw880J8ByhveVpJhbUceeSTPaxn6/fffbfLkyf5lzTgWRUGGZvvyZKNBukIjDa/Sa//mm2/616vyRpVRJRGsAiptkBQc1qXZ64466qi09+ndu7d/XtVeJR2ip6GEajjuUWXSVlttlXY9Dz300NDbedTHrFevXv7lF154YaPbLFiwwO/lpJBRYVGUVq1a+ef1mL0ADPRIAgAAAIAEmvJ7v/3286sQ1B8mTp8khQheeKDhU3vuuWfGz6yqmdTDRkO0NB27KmUUeKhx8l577eWCj5133jn28jTT1euvv+52zDULl/oD/frrr67KQ82F1U9G66leMVE76+oto5mxvKoSNbNW75znn3/eBTCanl072qoa0fTpCuMUQKQb3pc8dbzXl6Yk3n//fTe00AsWVE2Tzr777usPd1JgqBnLGjRoUOJ1UOCgYVEeVducfvrprmJGw8TyHSQFG5Drda9cOX1tiRpw16xZ0w0XUwNs9RDaY489Mvp3NWxQM6UFh6rptU9F/4aqijx638fRvn37hKFxWo4XCMvgwYNdvyP1nIrTQD95OKI+h/gfmm0DAAAAQJLDDz/cD5I0vG3QoEFpdz4VZHg7n6qiiLOTHvToo4/aHXfcsdF07ApsFP54U9YfdthhblpyBUFR3nnnHbv++utdIJVMQ3wUemi2KwU5CjnOOOMMVyUSZydbw63U22b27NkbBWE6ffTRR66vjPrxKKwpC8EhYFtuuWWsQKhNmzYJoZtmE4sTQMWh5Wj4VGnCHz2XwVBlxx13LHXVVrAiKQ69H/Re8/oO6X2YaZCk91fwcWh2tbDPh97rQXHXM/h6K9TVempGuSAFe8EeaFGC1VMKRwmS/j+CJAAAACAX8tVEXkfgt98+8/spEFi1yvKiXTsrNJr1qVatWm76c+0AKxhJt/McHNZ2xBFHxP631HtGQVVyXxdVCGmmLK3D119/7e/IqwJIl9UPSJVPYcOINN18sD+PqppUgaRqJFXeKARSSCW63X333ecqiBQopev/o+okb/p29Rnadttt3fqpMskb+qQQ5Oyzz3a9h+LuvJeG1svTokWLWPdRo2XvdRZVq5QmSFI4csABB7hZyZIbQ5e2GkmvtV4fVcjppKobVYEp4ND7ROutptl6LcLosXq81z6OYLgZDITi0PDQYJWWQtaoz1JyYBN3PZMD2O+//36jICku9WjSbH7BmeXw/xEkAQAAALkQGGZRptq2LVmIpem3P//c8iKDZtZlRTuzCpO0w+6FN1E7vxpGowog0U59JsPP1MA4GCKpf4sqWYJNkBV0aNYqzTbmBTYDBgxwVUzerFoeNVNWI2kvRNJy1LcneZ20zFGjRtktt9zi1t+rHFGT4aiZwVQVJQqlNFSoS5cufhWThjBpGJzWy3tedFlTtOdaMOAIC9hSURCm/jmioX+lUbduXRfIZUswSFI1jXovBQMzUSiokyqyFC5qyJhCxFRNrDUTmbfMYAVXlO+++y4hpMm0V9C9997rh6AK2i644ILI2yss0/BS79/U+sZpXJ88o1zc11JBroZE6nMzdepUGzFiRMJwSz3nCujw/9FsGwAAAABKOXtbsAnxQQcdFPv51E66ZqTydOvWzf7zn/9sNJOWKklU5aLhYl7Io51d9VNKVU3hDWHSTrnukyrY0jIVGil08Oh+qnRJR0PHFEKpl1RwKJyClMsvvzyhIkt9o8KqShRKqS+SdyoNhSmedL2ZgrTOqYZ+FYJgOKIKGy9EUlC22267uSbewabRCkQU4p111ln+DGVBwX5D6gmlQDKd5NnsvNAxjuQZ1PSZilOd1rFjx4TZ1uJUJel2QV6VWTqqJFTPJgWiCme9EEl9oRR6DRs2LNZwz4qEIAkAAAAAUlBIosoI8Ya3hfEqlzINklRB4lUOqVrk2muvjdxpVVVUsEmx1yg66L333vPPq5JCQ9qiHHLIIRsNRUrn/PPPt0033TT078EZyhSwKTDLtWDAoRAgLm8mr+RlFILkqiEN1VL4puq3p59+2lXPTJkyxVW1qY+PR39XFVoyBXxeA2qFTgoRk4eEBalnlILIoEyGxGldg7c/88wzY90vOOPewoULXa+vKApPP/zww4Tr4r6WWn5YzyWFUapUQiKCJAAAAABIQTvcmn0s3fTw2hHXLGuyzTbbZNQPaOLEif75Hj16JPSwCaOqJY8qSpJDmieffNI1/h49erSdeuqpaZeXPAzMG4YURsOT/vrXv6ad6StqBqxcCPaDyqTReXBoYHAZ+aYAJhhyqLeQwqNgtY73WFVNo9c72DxcIVPycC+FisH3hIIiza6n90uQqpmeeeYZ69u3r3s/BPsWxX1utf5ahkc9o+I2C9f7KzhTooZ19u/ff6Nhfaogu/nmm23IkCHucvDzkzzkM4wazutzq2otVe55IaQC1QceeMA13g823gY9kgAAAAAglHYix48f7w9vSzXblHYyvfAlk2okhQTaifXssssuse6nYW+qovEqPTRESY25gzTcKTjkKRWFBap4CVYweZUq6Ya1BYeDpZI8o1yqYVbZFgwONANbXMHHG9UbqqzpNdZrq/eIwkKFHFHrp+F86nelnj56/BqKqYqgG2+8caNqss8//9zeeustd1mN2xUYKWRSoKLXStep35UouNLQL6/6LVjBlS4kVcN1T7CSLh1V5amv1t/+9jc/TNMQNJ1UeaWZ3BROamY2773Vr18/916ePn26u+xVXqVzySWXuJ5kwUomhXC33nqr+1wrKNZshhoymOlsdeUVzbYBAAAAIMRf/vIXt4OunVYNb9OOffLOpGZI82QSJM2fPz/hsvralES6oWiq2lBwoH9PJ4USc+fOtTlz5pQo4EkXUKWqBskk2Cmp4HC2TIaoBW8bN3woKwott9hiC3eKQ9Vwmr3Na/z+7rvvpnxt7rnnHrvpppvckDDvtdH7O3lGtj59+tjAgQNdn6CwWdXCeAGsNGzY0DWvz4SCLfXhUt+iYMWU3rs6BddHQ/S0rsG+Zt6w1Ezfq3oPqHeYwjP1JdNnRCcNOw0+poqMIAkAAAAAQqj6QuGQ13BYvZCCQZIaPHs76xpWpGqdkjSHLo2w5agB+MMPP+x6x0QFOZrdK5MhXZn0HypL6mnj8app4gjeNk5IVujUhNsLklTNpKAsOSBTZdNVV13lhrVp2Jj6LKmZtyi00jA09ddq3bq1u+6XX35JmOUuznvSWwc56qijUs4il06jRo1s+PDhrmH7uHHjXJCrWeMUHumzps/mscce6/cBC65nJjP3paLPuQIlNb8XVT9pKGC7du2soiNIAgAAAIA0w9u8IEnD2wYNGuQPb3v11Vf9qp50fYOSJYc3qiTJpLePJ3lYm9ZH6/j888+nvL12wlW5oh1i9aFR1ZWCg2Kn4U6eTBokB29b2vChECh8Cfr1118TnpvkYZIKlNLRUDdP2LKC1DMsWO122GGHWWkb3+uU7nUMDqXbfPPNrbS8WRQ9M2bMIEgiSAIAAABy5LPP8vPUlnRojkKHApuxqlAo4FGlinbIFy9e7GZv23PPPROGtamnS6ZBUnIfoeuuuy6jiqYw6u0SDJGaN2/udoh33XVXFxxodrjgzHCF1GC6NNTfJ2zYYBi9nsHm4sFlFKvkYX1xh3hFVWwFm1zHaSbv9V/yKpj03su1zwLfuaq42nbbbUu9zBYtWiRc1ncAqEgCAAAAcqPYhj8kzbIFS9gpPfjgg92sWF5VkoIkVT94vVs0DCbTapbkyo7Zs2eXOkhSMKKhQB5Vcdx1112RDZKzNcQu34JDjr799ls3dXu6WfDUO8qjcC3urGJlQU3c1Txa7zMNC/vnP/8Z637BWfwUViY3RldwqOodBURxQiENUfMakms9vOFuUYI9jVTxVpJKOwVi6tmkfzNOdZGGv3natm2b8J5XWHjvvfe6xt0LFiywiy++2A+D061DkPqlwSzzVxMAAAAAKuDwNo+Gs2lGLAVK3g528O9xtWrVKmHH9PXXX491PzX+vuyyy+z2229306sHp4jXkKJghZFul26WreQp4suiMXYuaJie14dHr0vylPapTJ48OSF8CPZZyje9Lpp17cUXX3T9gdQbKI5gbyI9J0Hq57XTTjtZly5d3IxocV7rYDN5hS/pmm0nz0bYoUMHy5RmbNMsdeqBpCbX6WgGQ30uPQcccEDC39UjSs+lmmV//PHHbva3ODSULapCqaIiSAIAAACANNRDSDNPebOkffLJJ/byyy+7ywovDjnkkMx3xipXdjv0Hg1HSzcDmzz55JOuZ5Nm3lIvpGCDYVUkBXlNiKNoBzuoWIe6qfom2OtJU7hH0bTuCmiy1ccn2zp27OifV3Cp0DAdhSmajc9z9NFHbxReeuGRZvNLF7apN9LEiRP9y2psnY4+G0ElGdam9fSoKitd8/QxY8b47319Hrt3757wd1WbBZ/P5557LlZD9uBnQ0MEg8uoyAiSAAAAACDGFOHBsEgzXWk2NK+H0qabblqi5/C0007zz2solqY6X7FiRejtv/zyS7vvvvv8y6raaN++feisY6pQivLAAw+42d2Cgk2Si80JJ5yQUOH17LPPht528ODBfnNmVdn07NnTColCi2DPJr1WGv4YRgHS1Vdf7V9Wj6DkgFPBYrBKScMevaq6VJVvej96wZOGwWmIZzqzZs1KCF/UlytTGpLpzQ6oz8WDDz4Y+ZkIDvvr0aOH6wOW7Pjjj/fPK3wdNmxY5Do8+uijCVWCp5xyStrqvoqCIAkAAAAAYujatat/XgGFtwN+xBFHlPj5UwjUp08f//LUqVPdDm9ypYjCHYVXmo5cO9ZeuHX55ZdHzvymsOS1115LWTVy7rnn2i233LLR36KCrGw76aSTXF8i71RaBx54oO21117+Zc1Idv/99yf0utEQsYsuuiihGql///5+xVky9dQJrqOGC5YFVdFcccUVCRVUJ554ohvqFhySpveGKtT0vvGq09TXS0GJN9Qv6Kyzzkp4v6lfUHC2M68KSMGaprwXLWfIkCEpl5csGHYpzCpJfyT1dQqGgnoNddIQNo/Oq0pLnx/vPau+Y3o8YeFUcMjbqFGj7JJLLtmoClCXr7zyShs6dKh/nfpC/f3vf8/4cZRX6d8FAAAAAADXH0YNtYPDx9R7RX1cSkNhkBoke9VDqrDo27ev+7dUkaKdZDWPDg7FUcignd3ddtstYVlbbbWVHXfccS508maZOvvss92y1MhbAcSiRYsSHoPCAVVUedclD48rNjfffLMLIfScapieZrFTRYuGSyl8UMVMsOpK4cLpp59uhUjhh4IRL/BTUKQqIYU6ejx6fN98840bpuZRiOT1GApbZu/evf33yIQJE1xj7zZt2rj3s2a8C4YrCiw1o6AayscZ9hjs2RWnSXYYBZ0KtGbOnOmG9nmvo8I8vX5z585NeNyqxlPYlFyVl/ze0GfLa7KunkkK5lQ1pfspUNNwPv17Hn0GVQ2WrnF7RUJFEgAAAADE2XmqXHmjPjr777//RrNiZUrDZbQD3K9fP384jxfoaPicdqSDIZJCoTvvvDOhkilIAVOwespblpoMqxIpGBRpuJL6wHTr1i2hSqWYqSpFjykYsmmY1rRp09wU8cEQSVU3d9xxR4mqZsrKmWee6YKkYCNwBYR6b+g1DYYpqgB65JFH0oab11xzjRtWqUBS9Jx8+umnbpnBEGmLLbZw700NF4sr2BS8NEGShhv+5z//sc6dOye8jnp/6n0cfNx6rTWrosKwKGpu/8QTT7jH4z12hasKbxVaqQLLC5H0d/WYUv+l5BkWKzoqkgAAAAAgJs3OFmzAmxzYlJSqPjTcSpU0agSs2cTU80aBgWjYlXaSVT2joXTqPRMVTN12222uMbKGPE2fPt3t3Gsonu6ncEBDdRSCKXDQv62dae20i3amFSqEVbQUAwUYTz31lGsUrVnH9Hj0HCgwUiigPkG9evUqUSPofDjyyCPd66X3xltvveWCD7039NopWNSMc+qHpNczTh8f3e/SSy+1Y445xp5++mn74IMP7Pvvv3eBkqrT2rVr55alfzcYbsahIXjZCJK89/1DDz1kb775pnvs3nvZex132WUXO+qoo+wvf/mLHwylo8+Ahq2deuqpbmicHruq9LTeCppUuafhkWrYvf3225dq/curShuCNVtAkfOS9CD9AKq8E8VJ5bPBmUj0wxZnbDaQiZUrV7odg6VfL7QbjjrHqlfN/Dtj9do1Nmj83dawVXNXIp7JRle5f5/PnKkmING3+ewzs3btymqNUMbK/Xsc4H2OCoLv8/wrhH3ewq3fAwAAAAAAQEEhSAIAAAAAAEAsBEkAAAAAAACIhSAJAAAAAAAAsRAkAQAAAAAAIBaCJAAAAAAAAMTCvKsAACC3atQwa9s2/W0AAABQ8AiSAABAbm2/vdnMmTzLAAAA5QBD2wAAAAAAABALQRIAAAAAAABiIUgCAAAAAABALARJAAAAAAAAiIUgCQAAAAAAALEQJAEAAAAAAIAgCQAAAAAAANlDRRIAAAAAAABiIUgCAAAAAABALARJAAAAAAAAiIUgCQAAAAAAALFUjXczlNaECRPswgsvzPh+b775pjVr1iz0759++qmNHj3aPvzwQ/vxxx9tw4YN1rRpU2vXrp1169bNunTpYpUqVcro35wyZYqNGTPGpk+fbosXL7YqVaq4dejQoYN1797d9thjj4yWp3WaNGmSjRs3zmbMmGFLliyxWrVqufXs1KmTHXvssda6deuMlgkAAAAAAMoeQVIZ+fLLL7O6vDVr1th1111nI0eO3Ohv8+bNc6cXX3zROnfubEOHDrUmTZqkXeayZcvs0ksvdaFPsm+++cadnnnmGTvqqKPsmmuusXr16qVdpsKtiy66yD766KOE61evXm2//fabffXVV/b444/bKaecYgMGDLDq1aunXSYAoMjMnm3WrVv0bZ5/3mz77ctqjQAAAFBCBEll5IsvvvDP77DDDrGCHUkVrKjCR9VNwcCnRo0atuOOO7rqoa+//tqFQvLOO+/YySef7AKn+vXrh/47q1atstNOO80++eQT/7o6deq4dV23bp0LfFauXOmuHz9+vP3www/28MMPRwY/S5cutRNPPNHmz5/vX7fJJpvY9ttvb3/++afNmjXL1q5d6x7PI488Yj/99JPdeuutsZ4XAEARWbXK7PPP098GAAAABY8gKQ9B0lVXXWUdO3Ys8bIU4ARDpD59+rhqHq9CSIHPo48+anfeeacLaubMmWNXXHGF3XXXXaHLHDZsmB8iaSjceeedZ6effrrVrFnTXff777+75Q0fPtxd1lC6W265xS6//PLQZepvXoikoEuXjzvuOKta9X9vOw2bu/HGG+2ll15yl1VBteuuu1rfvn1L/NwAAAAAAIDcodl2GVBljqptPKocKs2y7r77bv/y8ccfv9EwM4U//fr1syFDhvjXTZw40aZNm5ZymbNnz7YRI0b4ly+++GI755xz/BBJVM00aNAgd73nySeftAULFqRc5ttvv21vvPGGf/mmm25y6+qFSNK4cWO77bbb7JhjjvGvu+eee/xqKgAAAAAAUFgIksq4GmmLLbawBg0alHhZ6lG0fPlyf5jYwIEDQ2+rJtb777+/f1nDx1JRjyINX5Ntt93WVSKFOffcc91wN69P0xNPPJHydo899ph/Xn2aunbtGrpMBWGbbbaZO//LL7/Y2LFjQ28LAAAAAADyhyCpjIOk0lQjebO/eRTO1K5dO/L2vXv39s+/9dZbfgjlWb9+vb3yyisJ4VPlyuFvC/2tV69e/mXdVz2OgjQMbvLkyf7lnj17Rq6jHsPRRx/tX3755Zcjbw8AAAAAAPKDIKmMg6TSTHP/66+/Jixr3333TXufTp06uQbcXu+kKVOmbDSbnKqAMllm8DaLFi1yTbOD3n//fb/CSf2W9tlnn4yWqSF4mtENAAAAAAAUFoKkMqCwJhtBkgKbYPVPu3bt0t5H1T4tWrTwL8+YMSN03apVq2atWrVKu8yWLVsm9E+KWuaWW24ZayhfmzZtEqqkZs6cmfY+AAAAAACgbDFrW46tWrXK5s6dmzC07aOPPrLnnnvOpk6dat9//72r2lHj6d13392OOuqo0AqeefPm+eerV69uzZo1i7UOCnM0c5t4s6ilWmbz5s0TmmGH0frqtt988427/O2334YuMxhiRWnUqJHVqlXL/vzzT3+ZcSqZAAAAAABA2SFIyjFVEQWHeV177bUbDS/zghOdnn32Wdec+p///KffgNqzePFi/7yCJy0vbkiTahnJl5s0aRL7cWmZXpCUvMzgDHVaz7j0eL1Z4JKXCQAAAAAA8o+hbTkWHOalYWleiFSvXj03NK1jx46uuifonXfeseOOO871H0rukeTR/eOqW7eufz6591Aulhm8XNJlqmE3AAAAAAAoLFQk5ViwObZXoTNw4EA77LDD3PA0z1dffWU333yzm1lNFi5caP3797dRo0b5t1u9erV/+2CPonSC/05wGblapobzlXaZwWWUlirC4lZvofCsXbvW9c0KXgZy8T7zetDp/8mzUcYRvL+Wl8l7tdy/z9euTbvB4R5zeXvcqDjvcYD3OSoIvs/zzxvxlE8ESTmW3C/o6aef3mjImuywww72wAMP2KBBg2zMmDF+CDVixAjr27evu7xmzRr/9pUrxy8mC/Y9St5wK+kyvZngUi0zeDlbyywNVV0Fl43ioh2PFStWJFyXyfsKiEOzWnphkv5f2TIPn4P312yYmQTp5f19XuX3361hmtuoEnVdYBZRlC/l/T0OCO9zVAS8z/OPIKkCeOSRR2zp0qX23XffuR5EqUIkj6pmBg8ebO+9956rSJLhw4f7QVIwDAke1UsnGMpoZragki4z+OYti2UCAAAAAID841BQGWjYsKHtsssutvnmm8ca3vW3v/3Nv6wAyptpLXh0O5OhX8Hb1qhRI+FvxbJMAAAAAACQfwxtK0C77bbbRsPjtt56a9tkk03865YtWxZ7ecuXL/fPB5eRfDmTZQZvm7zMBg0aZH2ZpaFlBYf3obgkD3PU+4vXE7kY2qb3lSpD9f+SvMfW2wb//ptuumlGQ9vK/fu8fv0YN6lvtummZbI6KHvl/j0O8D5HBcH3ef7pNfBGMOULv+AFKHn4mzcLWtOmTf3rlixZEnt5P//8s3++UaNGCX/TcLuSLDN4WzUQDyrpekYtszQ01I6N1eIW7KNR0p18IIoXIon+X5IG/cH7l+R9Wq7f5zEei3u85ekxo2K9x4H/w/scFQHv8/wqyaQw2cbQtgKUPBysTp06frNujxpWBgOiKBoe52nZsmXC37bZZhv//IIFC2K9KXWbYAIaXEbyZW9YXjqLFy92FQFhywQAAAAAAPlHkJRDX375pQ0bNswGDhxop59+euzqHAU6QVtssYX7f9u2bROOkmtWtzjD2oJhTuvWrRP+3q5dO//8n3/+aXPnzk27zDlz5iSEPm3atAld5rfffuuWm87nn3/un9dj3HHHHdPeBwAAAAAAlC2CpBzSkLSHH37Ynn/+eXvnnXfsgw8+iHW/t956yz9fr14922GHHdz5unXrujDJM3ny5LTL0gxw3mxoGuLVsWPHhL+3atUqYSjdlClT0i7z3Xff9c+rD0hy6LP77rv75er6t99///20yww+Fj3GYJ8lAAAAAABQGAiScminnXay2rVr+5dHjx6d9j4//PCDjRs3zr98xBFHJIxBPeyww/zzul26ap+nn37aP7/PPvv8r5lpgKp/DjroIP/yyJEjbf369aHL099GjRrlXz700EM36iWif6NTp07+5REjRqStmgo+5uBjBAAAAAAAhYMgKYcUInXt2jWhkue5556LnLXswgsv9MOhGjVquCFxQT169LBatWq58+qRNGTIkNDlKbh6++23/ct9+/ZNebs+ffr4YdCsWbPs7rvvDl3m7bffbl9//bU7r4DrpJNOSnm7E044wT//+uuv27PPPhu6zMGDB9vSpUv956xnz56htwUAAAAAAPlDkJRjF1xwgRue5hk0aJDdddddrgon6MMPP7Tjjz/ePv74Y/+6AQMG2NZbb51wO826dsYZZ/iXFdBcfPHFCf2X1L/ovvvus2uuuca/rkuXLu6Uivomde/e3b+s9bvxxhvtjz/+8K/T+RtuuMEt19O7d2/bfvvtUy7zwAMPtL322su/fNVVV9n999+f0EhcQdhFF12UUI3Uv39/a9iwYcplAgAAAACA/Kq0oRDmjivn1KfozDPPTAhRVG2kAEf/VzNsDWkLUiWSmnSnsnbtWjvnnHPsjTfe8K+rVq2a61VUvXp1VzEUDIG23HJLV50UFdCoGurkk0+2zz77zL9OlU9e/yNVKgWH0bVv396efPJJq1mzZugyf/zxR1eZFJw1TqGa+jKtXr3aLXPNmjX+3w444AC75557EobyZUrL+/TTTxOu23nnnd3zg+Kk9/svv/yS0JeLKaORbQrgDz/8cFv69UK74ahzrHrVzL8zVq9dY4PG320NWzW3CRMmRH4/Vrj3+cyZ+uGIvo1+fwKTNaB8KffvcYD3OSoIvs/zrxD2ealIKgPqF6ReRdttt51/nUKlTz75xDXgDoZIajJ97bXXhoZIog2vO++804477jh/SJreTAqBpk2blhAidejQwZ566qm0VT5q5P3oo4+6SiKPgqPp06e7UzBEUuCj26bbSWratKk9/vjjtttuu/nXad20jlrXYIik4Wx33HFHqUIkAAAAAACQWxwKKiPt2rWz8ePH26RJk+zVV191CaKGdinR1XC1bbbZxoU4aq4dZ2iXKo+uv/5669Wrl40dO9ZVPakCSJU+ur8SySOPPNIOOeSQ2OGMqoXuvfdeN3ObhptNnTrVraNmXtM6KpTSELjOnTvHftybb765C7ImTpxoL730kv+4tU4KmjTDmx7DrrvuGnuZAAAAAAAgPwiSylCVKlXcLGc6ZYsCI52yae+993anbFHVlAItnQAAAAAAQPFiHBEAAAAAAABiIUgCAAAAAAAAQRIAAAAAAACyh4okAAAAAAAAxEKzbQAAkFvt2plt2MCzDAAAUA5QkQQAAAAAAIBYCJIAAAAAAAAQC0ESAAAAAAAAYiFIAgAAAAAAAEESAAAAAAAAsoeKJAAAAAAAAMRCkAQAAAAAAIBYCJIAAAAAAAAQC0ESAAAAAAAAYiFIAgAAAAAAQCwESQAAAAAAACBIAgAAAAAAQPZUzeKyAAAANvbdd2YDBkQ/M7fearbVVjx7AAAABY4gCQAA5Nbvv5s980z0bQYP5lUAAAAoAvRIAgAAAAAAQCwESQAAAAAAAIiFIAkAAAAAAACxECQBAAAAAACAIAkAAAAAAADZQ0USAAAAAAAAYiFIAgAAAAAAQCwESQAAAAAAAIiFIAkAAAAAAACxECQBAAAAAAAgFoIkAAAAAAAAECQBAAAAAAAge6hIAgAAAAAAQCwESQAAAAAAAIiFIAkAAAAAAACxECQBAAAAAAAgFoIkAAAAAAAAxEKQBAAAAAAAAIIkAAAAAAAAZA8VSQAAAAAAAIiFIAkAAAAAAACxECQBAAAAAAAgFoIkAAAAAAAAxEKQBAAAAAAAgFgIkgAAAAAAAECQBAAAAAAAgOyhIgkAAAAAAACxECQBAAAAAAAgFoIkAAAAAAAAxFI13s0AAABKaLvtzD77LP1tAAAAUPAIkgAAQG7VrGnWrh3PMgAAQDnA0DYAAAAAAAAQJAEAAAAAACB7qEgCAAAAAABALARJAAAAAAAAiIUgCQAAAAAAALEQJAEAAAAAACAWgiQAAAAAAADEQpAEAAAAAAAAgiQAAAAAAABkDxVJAAAAAAAAiIUgCQAAAAAAALFUjXczAACAEvrpJ7N77om+Tf/+Zk2a8BQDAAAUOIIkAACQW4sXm117bfRtjjuOIAkAAKAIMLQNAAAAAAAAsRAkAQAAAAAAgCAJAAAAAAAA2UNFEgAAAAAAAGIhSAIAAAAAAEAsBEkAAAAAAACIhSAJAAAAAAAAsRAkAQAAAAAAIBaCJAAAAAAAABAkAQAAAAAAIHuoSAIAAAAAAEAsBEkAAAAAAACIhSAJAAAAAAAAsRAkAQAAAAAAIBaCJAAAAAAAAMRCkAQAAAAAAACCJAAAAAAAAGQPFUkAAAAAAACIhSAJAAAAAAAAsVSNdzPk2uWXX27PPvusOz906FDr0aNHrPt9+umnNnr0aPvwww/txx9/tA0bNljTpk2tXbt21q1bN+vSpYtVqlQpo3WZMmWKjRkzxqZPn26LFy+2KlWqWLNmzaxDhw7WvXt322OPPTJantZp0qRJNm7cOJsxY4YtWbLEatWq5dazU6dOduyxx1rr1q0zWiYAAAAAACh7BEkF4M033/RDpLjWrFlj1113nY0cOXKjv82bN8+dXnzxRevcubMLppo0aZJ2mcuWLbNLL73UhT7JvvnmG3d65pln7KijjrJrrrnG6tWrl3aZCrcuuugi++ijjxKuX716tf3222/21Vdf2eOPP26nnHKKDRgwwKpXr552mQAAAAAAID8Y2pZnf/zxh1111VUZV/hceOGFCSFSjRo1bOedd3ZVQ3Xr1vWvf+edd+zkk0+233//PXKZq1atstNOOy0hRKpTp45bnpZbs2ZN//rx48fb2Wef7cKgKEuXLrUTTzwxIUTaZJNNXEWTKqaqVq3qP55HHnnELrvssoyeBwAAAAAAULYIkvLsxhtvdFU7mXj44YcTAp8+ffrYu+++64a4jRgxwp1XFZAX1MyZM8euuOKKyGUOGzbMPvnkE3deQ+HOP/98mzx5sluelvv2229b3759/dtrKN0tt9ySdrje/Pnz/aBr8ODBbt2efPJJV4H1xhtvWNeuXf3bq4Jq+PDhGT0XAAAAAACg7BAkFdmQNlX53H333f7l448/fqNhZqoe6tevnw0ZMsS/buLEiTZt2rSUy5w9e7YLjDwXX3yxnXPOOQlVSPXr17dBgwa56z0KhBYsWJBymQqeFBR5brrpJreuXrgljRs3tttuu82OOeYY/7p77rnHDbEDAAAAAACFhyApTzTUzBvSVq1aNdd8Og71KFq+fLk/TGzgwIGht1UT6/3339+/rOFjqahH0bp169z5bbfd1k4//fTQZZ577rm2ww47+H2annjiiZS3e+yxx/zz6tMUrDxKpiBss802c+d/+eUXGzt2bOhtAQAAAABA/hAkFcCQtjPPPNMaNmwY634TJkzwzyucqV27duTte/fu7Z9/6623/BDKs379envllVcSwqfKlcPfFvpbr169/Mu6r3ocJYdkGhbn6dmzZ+Q66jEcffTR/uWXX3458vYAAAAAACA/CJLyQEO+vKobVfdoGFocv/76q33xxRf+5X333TftfTp16mRVqlRx51euXGlTpkxJ+PuXX37pqoAyWWbwNosWLbJZs2Yl/P3999/3K5zUb2mfffbJaJkagqcZ3QAAAAAAQGEhSMrjkDYFPEOHDo095b0Cm2D1j2Y+S0fVPi1atPAvz5gxY6MgyaMhdq1atUq7zJYtWyb0T4pa5pZbbmkNGjRIu8w2bdokVEnNnDkz7X0AAAAAAEDZIkgqY9dff7399NNP7vwZZ5xh7du3j33fefPm+ecVPjVr1izW/RTmeLxZ1FIts3nz5gnNsMOoyki39Xz77behywyGWFEaNWqU0CcqeZkAAAAAACD/0qcGyJrXXnvNnn/+eXd+u+22c42rM7F48eKEGc8U6MQNaVItI/lykyZNYq+LlvnNN9+kXKYXlHnrGZcabnuzwCUvEwBQxHRAY9So9LcBAABAwSNIKiPq+XP11Vf7DaszGdIW7JHkqVevXuz71a1bN2E9cr3M4OWSLlNDAAEA5YSGOB93XL7XAgAAAFlAkFSGQ9q8KptTTjnFdtlll4yXsXr1av98sEdROsHAKriMXC1z1apVpV5mcBmlpcbfcau3UHjWrl3r+mYFLwMe9Y3LxveFJiNwkwRs2OCWmTwbZRzeffR/vU8zea/yPkd5x3scFQHvc1QEvM/zz5vYKp8IksrAf//7Xxs3bpw7v80229gFF1xQouWsWbPGP6+qpriCfY+Sd2xKukxvJrhUywxeztYyS0NVV8Flo7goRFqxYkXCdZm8r1C+KQA6/vjjS70cr8l/I6vjwvHKlnn4rO8tL0TSbJiZBOm8z1He8R5HRcD7HBUB7/P8I0iqABRiXHPNNe68qmJuuOGGjHYugoJhSLBCI51gKKOZ2bKxzOCbtyyWCQBRfp/7Y6meoPUb1tu6lWvMSvb1DAAAAFQYVCSV4ZC2E0880fbYY48SLysYQGUylCN42xo1ahTlMgEgnUGHnGbVq5QshF62aoWdPeomnmQAAAAgDYKkHJo0aZKNHz/end9qq61swIABpVreJpts4p9ftmxZ7PstX7485TJKs8zgbZOX2UBNVbO8zNLQsoLD+1Bckoc56v3F64ng0Da9H1TxWbtGLatetWRB0nr7v55Ilf43HLgk7zEtQ+uh+2666aYZVZ/yPkd5x3scFQHvc1QEvM/zT6/BwoUL87oO7F3ncEjb4MGD3XntWKgyqXbt2qVaZtOmTf3zS5YsiX2/n3/+2T/fqFGjhL81adKkRMsM3rZx48ZZWc+oZZaGhtoRPBS3YE+kku7ko3zyQiTR/0vaWD94v5IuJ7geJXmf8j5Hecd7HBUB73NUBLzP86skk8JkG3tjOTJy5Eh/SFutWrXswQcfdKc4Yc8jjzxiL774on952LBhLgBq0aKFf52aD+s+ycFQKt99951/vmXLlgl/U/Nvz4IFC9ybMt0OlG4TTECDy0i+PH/+fItDz5UqC8KWCQAAAAAA8o8gKUc0608w9HnnnXdi3/err75yJ48XsLRt29aFPF4C+cUXX9hf/vKXtMPagmFO69atE/7erl07//yff/5pc+fOtW233TZymXPmzEkIfdq0aRO6zG+//dYtV2FalM8//9w/r8e44447Rt4eAAAAAACUPebQLiJ169Z1YZJn8uTJae/z3nvv+bOhaYhXx44dE/7eqlUr22yzzfzLU6ZMSbvMd9991z+vPiDJoc/uu+/uD+nQv/3++++nXWbwsegxBvssAQAAAACAwkCQlCPnnXeezZo1K/apefPm/n2HDh2a8Lctt9zS/9thhx3mnx83bpyr9ony9NNP++f32Wcfq1+/fsLfVf1z0EEHJQzJW79+fejy9LdRo0b5lw899NCNhsLp3+jUqZN/ecSIEWmrpvRYUj1GAAAAAABQOAiSikyPHj38YWLqkTRkyJDQ244ePdrefvtt/3Lfvn1T3q5Pnz5+GKTg6u677w5d5u23325ff/2132TtpJNOSnm7E044wT//+uuv27PPPhu6TDUlX7p0qTuvhuQ9e/YMvS0AAAAAAMgfeiQVGTXXPuOMM+zOO+90lxXQqB/TFVdc4Q9RU/+iRx991O644w7/fl26dHGnVNQ3qXv37n7Yc9ddd9kff/zhqqrq1avnrtNlLW/48OH+/Xr37m3bb799ymUeeOCBttdee/nD2q666irXUPuUU06xGjVq+EHYDTfcYC+99JJ/v/79+1vDhg1L/TwBAArIb7+Zvfpq9G0OOcSMYc0AAAAFjyCpCPXr189mzJhhb7zxhrv8wgsv2CuvvOJ6FVWvXt1VDCn48WhonGZ+izJo0CDX4Puzzz5zlx977DE3hM3rf6RKpeAwuvbt29tll10Wucybb77ZVSZp1ri1a9farbfe6mauU18mhV9a5po1a/zbH3DAAXb66aeX8FkBABSsBQvMevWKvo1+fwiSAAAACh5D24qQGlmrIum4447zh6QpkFEING3atIQQqUOHDvbUU0+lrfJRI29VMamSyKPgaPr06e4UDJEU+Oi2NWvWjFxm06ZN7fHHH7fddtvNv07rpnXUugZDJA1nU8WThssBAAAAAIDCREVSkVLl0fXXX2+9evWysWPHutnZfvzxR1fpo9Bo5513tiOPPNIOOeSQ2OGMhrHde++9buY2Nb+eOnWqG36mmdc0pE6hlIbAde7cOfZ6br755i7ImjhxohvC9umnn7plap0UNGmGNz2GXXfdtRTPBgAAAAAAKAsESQXitddeK9H9FBjplE177723O2WLqqYUaOkEAAAAAACKF+OIAAAAAAAAEAtBEgAAAAAAAMpPkPTLL7/kexUAAAAAAAAqvKIIkv7yl79Y//793RT3aiYNAAAAAACAslcUzbbXrl1rr7/+ujtpZrHDDz/cjj76aDfjFwAAAAAAAMpGUVQkeTZs2GC///67jRo1yk488UQ7+OCD7a677rL58+fne9UAAAAAAADKvaIKkjSNvE4KlHT67rvv7O6777ZDDz3U/va3v9nIkSNd0AQAAAAAAIAKHiQlB0rBUOmTTz6xwYMHW+fOne3888+3SZMmuSFxAAAAAAAAqEA9krbddlubM2eOf1kBUvJ5hUmiZtwTJ050pwYNGtgRRxxh3bp1s5133jkPaw4AAAAAAFB+FEVF0ksvvWQvvPCCnXvuudaqVSu/CskLj8KqlH799Vd76qmnrHfv3nbYYYfZfffdZwsXLszrYwEAAAAAAChWRREkyfbbb++CpPHjx9vLL79sF154obVp0yZ2qDRv3jy7/fbbXYPuk046yUaPHm1//PFHXh8TAAAAAABAMSmaIClom222sX79+tnYsWPdELaLL77Y2rVrFytUWr9+vU2dOtWuvvpq23fffV0/pf/+978J9wEAAAAAAEA5CZKCttpqK/v73/9uY8aMcYHQwIEDbZdddnF/Sw6WkquUvH5KqnQ66KCDbMSIES5oAgAAAAAAQDkMkoKaN29up512mo0cOdLeeOMNGzBggNWqVWujhtyphr6pd9K1115rPXv2pI8SAAAAAABAsc7alglVGb311ls2YcIEe/31123lypUJIVIwTAr+3/vb559/bieffLLrobTpppvm5TEAAAAAAAAUoqrlJTx6++23/fBoxYoV7vrkvkfB0CgVr0JJ1Un//ve/XYUSAAAAAAAAijxIWrNmjb3zzjsuPHrttdds+fLl7vrkRtvJvL9vvfXW9v3337vlBG/nhUnjxo2zyy67zA2NAwAAAAAAQJEFSWvXrrV3333XhUdqrL1s2bKMwqMGDRpY165drUePHrbTTjvZr7/+6hps33fffbZq1aqE+2hI3PTp023vvffO+eMCAAAAAAAoBkURJHk9j1R59Pvvv8cKj7zbVK5c2fbdd18XHmlmturVq/t/32STTaxfv3528MEH20knnWS//PJLwv3nzp1LkAQAAAAAAFBMQdKZZ57pDzmLEx5JixYtXHh0zDHHWNOmTSOXv91229lZZ51lQ4cOTVjuH3/8kbXHAAAAAAAAUOyKIkiKGx7Vrl3bDj/8cBcg7b777hkte88999zouipVqpRwTQEAAAAAAMqfogqSUgVICpcUAh177LF26KGHlrg5do0aNTa6TkPfAAAAAAAAUKRBkld9tMUWW7hha927d7etttqq1Mv1+iN5y9f/W7ZsWerlAgAAAAAAlBdFEyQp2KlZs6ZrmK3qo2zPpqZhcRdeeKE1a9bM9VTafPPNbeutt87qvwEAAAAAAFDMiiJI2mWXXVzfoyOOOMLq1q2bk3+jbdu27gQAAAAAAIAiDpJGjhyZ71UAAAAAAACo8IoiSEplzZo1NnXq1Mghbo899pjVqVPHDjnkEKtfv36Zrh8AAPg/jRubXXNN+tsAAACg4BVdkLR69Wp79NFH7aGHHrLly5fbtGnTrHr16ilvO2bMGPv6669t6NChdsIJJ9i5554belsAAJAjTZqYDR7M0wsAAFAOVLYismDBAuvVq5fddttt9ttvv9m6dets9uzZKW+7fv16mzdvnjuvwOnBBx90Tbq///77Ml5rAAAAAACA8qFogqQlS5bYySefbLNmzXIzuHl0OZXvvvvOVS9JpUqV3H1UnXTKKae4EAoAgGzS78z6DevdQY6VK1dm5RT8vQMAAAAKQdEMbbvuuuts4cKFLhTygqGoIOmbb75JuOzdZ/78+TZs2DC78cYby2S9AQAVw5p1a23uz4tswYol1q1bN6tcOf6xGv0+rV271r9ctWpV97s1YcIEq1mzZo7WGAAAACinQZIqiV5++WW3UZ0cDIUFSRoGJ7qNdz/vPs8995ydc8451rx58zJ6BACAiqLhhlr26+zvzf7/T1Ysweoj/V41bMVvFAAAAApPUQRJL7zwQsqN7YMOOsj69OmT8j59+/a1zp072/Dhw23kyJEb3X/cuHF29tln53CtAQAV1VWHn2E1q9UoUUXS6nVr7MaJj+Rw7QAAAIByHiRNnz7dP+9VGJ111ll24YUXRt5v2223tcGDB9uWW25p//rXvxIqmj766KOcrjMAoOKqXqWaVa9aLfbt9dtWOdMSJgAAACAPiqLZ9pw5cxJCoM0228wNTYtLDbabaOrhwPC25B5KAAAAAAAAKAdB0h9//JFQjdS6dWurVi3+kV41LdV9gv0nmLkNAAAAAACgHAZJ69evT7hcu3btjJdRvXr1hMvB2XEAAAAAAABQToKkTTfdNGFYmmZxy9QXX3yRMDyuQYMGWV1HAAAAAACA8q4ogqRmzZolDEubN2+eTZkyJfb9X3nlFVu4cKE77y2nadOmOVhTAAAAAACA8qsoZm3r2LGjffLJJwlVSf/4xz/s/vvvt3bt2kXe96233rIrrrgioRpJ5/fcc8+crzcAADCzlSvN0k1ysd12ZjVr8nQBAAAUuKIIkg444AB78MEHE4Kgn3/+2Xr37m2dO3e2ffbZx1q0aGF16tSxNWvWuEbas2fPtrfffts+/fRTv0l30IEHHpiHRwIAQAWkEKl9++jbfPaZWZqDQwAAAMi/ogiSdtttN1dBNHXqVHfZC4bUMPvNN990pzDBEMk736FDByqSAAAAAAAAymOPJLn88sutRo0a7rwXDHnD3KJOyZVImr1NQ90AAAAAAABQToOktm3b2o033rhRMKTLUSePQqXKlSvbDTfcYO3TldcDAAAAAACgeIMk6dq1q/3nP/+xTTbZJGEWt3R0W93ngQcesCOPPDKn6wgAAAAAAFBeFVWQJGqsPWHCBOvfv78fKEWdGjRo4G6r+6gxNwAAAAAAAMpxs+1kCpDOP/98O++88+zLL7+0adOm2U8//eRmaxOFR02aNHFNtdu0abPRcDgAAAAAAABUkCDJo4BIQZFOAAAAAAAAyK2iG9oGAAAAAACA/CBIAgAAAAAAQCwESQAAAAAAACifPZJ+/PFHe+mll+zjjz+277//3pYtW2Zr1qxxM7Rl2l9p0qRJOVtPAAAAAACA8qaogqSHH37Y7rjjDlu1apW7nGl4FMRMbgAAAAAAAOU0SFKI9M9//jMrgVBpAigAAAAAAICKqmqxDGdTJRJVRAAAAAAAAPlTFM22x4wZYytXrvQvU1EEAAAAAABQ9oqiIunNN99MGSJ552vUqGH16tWzqlWrWuXKRZGNAQAAAAAAFJ2iCJK+++47f1ib/q8AqUGDBjZgwAA76KCDrGHDhvleRQAAAAAAgHKvKIKkZcuW+ecVIilMeuCBB2znnXfO63oBAAAAAABUJEUxDqxx48b+eYVIu+yyCyESAAAAAABAGSuKIGnbbbdN6I3UpEmTvK4PAAAAAABARVQUQdIRRxzhn1egtHDhwryuDwAAAAAAQEVUFEHSYYcdZltssYV/+YsvvrBvvvkmr+sEAAAAAABQ0RRFkFSzZk0bNmyY64+k0/r1623QoEG2cuXKfK8aAAAAAABAhVEUQZLsueeeNnToUKtSpYoLkz755BPr0aOHjR8/3n766ad8rx4AAAAAAEC5V9WKwIMPPuif79ixo02ePNmFSXPmzLGBAwe666tWrWr16tWzGjVqWOXK6fMx3X/SpEk5XW8AAAAAAIDypCiCpFtuucUFP6l4s7mtWbPGli5dGnuZYcsDAAAAAABAEQdJyaGRd76kYVBwOQAAAAAAACiHQRJVRAAAAAAAAPlTNM22AQAAAAAAkF9FUZG0xRZb5HsVAABASdWvb9azZ/rbAAAAoOAVRZD02muv5XsVAABASW21ldno0Tx/AAAA5QBD2wAAAAAAABALQRIAAAAAAAAIkgAAAAAAAFDBeiRF2bBhg3311Vc2Z84c+/33393p73//u//3tWvXWtWqRf8wAQAAAAAA8q5oE5Y33njDnn76afvggw9s5cqVCX8LBkndu3e3XXfd1fr372+bb755HtYUAAAAAACgfCi6IGnu3Ll28cUX2xdffOFXJAVVqlTJP//nn3/a7Nmz3emFF16wSy+91P72t7+V+ToDAAAAAACUB0XVbFvVRz169HAhkgIknRQceadk33zzjR80KVS69tpr7fbbb8/DmgMAAAAAABS/ogmS5s+fb+edd54LhCQsPApSJZJHt1WodN9999mECRNyvr4AAAAAAADlTdEESTfeeKP99ttvG4VHXmVSuiApGCZpWatWrcrp+gIAAAAAAJQ3RREkzZw50zXX9kIkLzzaaqut7B//+Ifdf//9KcOkGjVqWJUqVTa6/ueff6YqCQAAAAAAoDw22540aZJ/3uuLtNdee7lhajVr1gy9n4bCdevWzc455xz7+uuvE6qZFEwdc8wxVpa07m+99ZaNGzfOPvnkExdoVa5c2Zo1a2bt2rWzo446yjp37uyui+vTTz+10aNH24cffmg//vij+zeaNm3qlqfH3qVLl7RDAJNNmTLFxowZY9OnT7fFixe7ME7r2KFDBzcL3h577JHx49ZrqMc9Y8YMW7JkidWqVcutZ6dOnezYY4+11q1bZ7RMAAAAAABQ9ooiSHrvvfcSLletWtWGDRsWGSJ5tt56axc4HXbYYbZ27Vp/eJuqnMrSokWLbODAgS7wSdUUXCcFLbvssosNHTrUtttuu8jlrVmzxq677jobOXLkRn+bN2+eO7344osumNLymjRpknYdly1b5ma2CwZ3yev4zDPPuMDrmmuusXr16qVdpsKtiy66yD766KOE61evXu2GKn711Vf2+OOP2ymnnGIDBgyw6tWrp10mAAAAAADIj6IY2vbDDz/4AZD+v+uuu7pqlriaN2/u7hMc/qaqmLKycOFCO+GEExJCpNq1a7sKn44dO1qjRo3861Wp1KtXL1dBFUaP48ILL0wIkTSMb+edd3bLrFu3rn/9O++8YyeffLL9/vvvkeuonlGnnXZaQohUp04dtzwtNxjajR8/3s4++2wXBkVZunSpnXjiiQkh0iabbOIqmlQxpUDQezyPPPKIXXbZZZHLAwAUKR28UXVs1KmMD/AAAACgHAdJCiSCGjdunPEyGjZsmHBZ1UllYf369XbJJZe4iiSpVq2a6+ukKqsRI0a4ahyFPbfffrsLWbzKoH79+oUGNQ8//HBC4NOnTx9799133RA3LVPnVQXkBTVz5syxK664InI9VeGlEEsU1p1//vk2efJktzwt9+2337a+ffv6t1codsstt0Qu8/LLL3ez7XlB1+DBg926Pfnkk/bss8+64YVdu3b1b68KquHDh6d9TgEAAAAAQH4URZCk8CVIfXsyNXfu3ITLXmiTa//9739t2rRp/mUNRzvjjDNcsOJRcKOhd2oa7vVHWrBggav8SRWq3X333f7l448/fqNhZqoeUhA1ZMgQ/7qJEycmrEfy7HYKjDwXX3yx6ysVrEKqX7++DRo0yF3vUSCk9UxFwZOCIs9NN93k1tULt7xA8LbbbkvoVXXPPfe4IA0AAAAAABSeogiSvKFf3vA2NYH+6aefYt9fQ6vUi8e7f3CZuaZqHo+GiKlZdRgNv9tvv/0Swp9k6lG0fPlyPwxT36UwamK9//77+5c1fCwVVUWtW7fOnd92223t9NNPD13mueeeazvssIPfp+mJJ55IebvHHnvMP68+TcHKo2QKwjbbbDN3/pdffrGxY8eG3hYAAAAAAORPUQRJCmCC/Y00LE3DptL16BENrdLQsiAFSu3bt7dc0zqr2bRXZXTEEUekvU+rVq38899+++1Gf58wYYJ/XuGMei1F6d27t39eM8Z5IVRw6N0rr7ySED5FzRqnv6mHk0f3Db42on5MGhbn6dmzZ+Q66jEcffTR/uWXX3458vYAAAAAACA/iiJIOvDAA/3zXlWRgooePXq4ih9NKR/03XffuR5E6vujCqDvv//e3S/ogAMOyPl66998/vnn3ZAyb7azdIJNsdXsOujXX3+1L774wr+87777pl1ep06drEqVKu78ypUrbcqUKQl///LLL10VUCbLDN5GvZ9mzZqV8Pf333/fr3DSc7DPPvtktEw9X5rRDQAAAAAAFJb/37CmgB188MG2zTbb+BU6Xpik3j5XX311wm11/SGHHJJwOTlE2mKLLdxwq7JSq1Yt22mnndLeThVW6i3kadu2bcLfFdgEq38081k6qvZp0aKFa7gtCt0OOuighCAp2IsqWBEVpmXLlq5/koIpb5mtW7dOucwtt9zSGjRokHaZbdq0SaiSmjlzZqwACgAAAAAAlJ2iqEhSRc2VV16ZEAh55xWsJA+t8q5LDpG8yxoWl9zAO98UIukxLly40B9CdvLJJyfcZt68ef756tWrW7NmzWItW2GOx5tFLdUymzdvntAMO4yeQ902bAhecJkKseJQzyoFbmHLBAAAAAAA+VcUQZKogkhT2AdDIwUa3iko7HpRI+lgRU6+qOpG4ZEqhTTlvfonaRhcsAH1dtttFzpbnWY8S/X4Ugk2Fk+e8S54uUmTJrHXP2qZwUboWs+4vIbbqZYJAAAAAADyryiGtnlOPPFENw394MGDbcWKFSkrlFJR+KRKm/79+7tTIRg6dKgLkJKpykiB2aGHHrrR39QjyVOvXr3Y/1bdunX988m9h3KxzODlki4z2CuqtNSvKW7ohsKj5voKXoOXgeD7wTvAkKpCNa7g/Uq6nNIsI3h793/9t2GDe3zl4j2/dm3aDQ73OMvDY0VKfJejIuB9joqA93n+ef2I86mogiTR7F4dOnSwBx980FXwrFq1KvL2CpC6dOliF1xwge24445WKNSkOpVNN93UVfSo/5D6EAUFZ6lL/lsUDYNLtYxcLTP4mpR0mele10woLPMajqP4KERScBwUNbMgKhZ9V3phkv5f2UoWGvthzYb/nV9buUqZLkPr7wWm+r/3eDQZQibfo4Wqyu+/W8M0t9EBhHWByR9QvvBdjoqA9zkqAt7n+UeQVEJbbbWVDRkyxAYOHGgfffSRm+VLM7OpEkYb3qpsUWVP+/btbe+9904YhlUofv75Z9egepNNNrGlS5e6xuH6UGpWtuuvv96eeOIJu+eeexKGt61Zs6ZEO9LBvkfJR7ZLusxgMJO8zODlbC0TAAAAAADkX9FVJAUpMNpvv/3cqdg89dRTCcGJegLdddddNmLECL9h9amnnuqqrlSlJMHbB4f6pBMMZZKbjJd0mcEUtCyWCQAAAAAA8q+og6RiljzUSk2pr732WjfD2r/+9S933Y8//mh33323m81NgsMbMhn6FbxtjRo1Ev5WLMssDVV9xZmNDoUpuTqtQYMGvJ5IGNqmz7f6oOn/Jf2s+/erZCVeTmmW4Q1l8yo5vcejAwnlYWib1a8f4yb1Nb67TFYHZY/vclQEvM9REfA+zz+9Bt5s7/nC3nWB+fvf/26vvvqqffrpp+7yc88955pva8dCgYhn2bJlsZe5fPly/3xwGcmXM1lm8LbJy9SOfraXWdrQjiCpuAWHSJYmLED544VIEjZbZxzJkzeUZDmlXUbwcSiMKm04VlBiPAb3OMvDY0UovstREfA+R0XA+zy/Sjq5TDbRsbYAdevWzT//xx9/uGFu0rRpU//6JUuWZNSPyZPcL6pJkyYlWmbwtqqmCirpekYtEwAAAAAA5F9RHPpr06ZN1pepI72ff/65FaKtt956o1nHpEWLFv51msVKAVGcRuLfffedf75ly5YJf9tmm2388wsWLHDpZrqj6LpNsJQuuIzky/Pnz7c41CNKQ1TClgkAAAAAAPKvKCqSFFzk4pRrc+bMsWHDhtl5551nPXv2tD///DPW/VavXr1x3wgza9u2bULIoxne4gxrC4Y5mikuqF27dv55rd/cuXNjPa5g6JMc9AWX+e2338Z63MFQT49xxx13THsfAAAAAABQtooiSAr2m8jGqawoxHn44Yddz6MZM2bYlClTYt1Ptw3OXrb55pv7s9QpTPJMnjw57bLee+89fzY09Qrq2LFjwt9btWplm222mX85zjq+++67/nk1gk0OfXbffXe/p4f+7ffffz/tMoOPRY8x2GcJAAAAAAAUhqIJkkqirCuQkqn6J9g0+sknn0x7Hw1ZGzNmjH95r732sjp16viXDzvsMP/8uHHj0lb7PP300/75ffbZx69u8ihYO+igg/zLI0eOtPXr14cuT38bNWqUf/nQQw/dKJzTv9GpUyf/8ogRI9IGbnosqR4jAAAAAAAoHEUVJGU6ZC25AqmsAyVVEx177LH+5XfeecfGjx8fOY3fZZdd5voFBWdxC+rRo4fVqlXLnVePpCFDhoQub/To0fb222/7l/v27Zvydn369PGfp1mzZtndd98duszbb7/dvv76a79b/0knnZTydieccIJ//vXXX7dnn302dJmDBw+2pUuXuvO1a9d2wwABAAAAAEDhKYpm23vuuWfa2ygg0jCqVatWuQoXhTGq7vEoKDnkkENcBU1Z6t+/v73wwgv2448/usuXX365LVq0yIU6XiAkn332mQ0dOtSmTp3qX3fcccclVPaImmufccYZduedd7rLCmjUU+mKK67wh6ipf9Gjjz5qd9xxh3+/Ll26uFNY5VT37t39sOeuu+5ys8Wpt1O9evXcdbqs5Q0fPty/X+/evW377bdPucwDDzzQVVN5w9quuuoq95qccsopVqNGDT8Iu+GGG+yll15KeL4aNmwY+/kFAAAAAABlpyiCpMcff7xE95s9e7bdeuut9tprr7mgaeLEibbTTju5IKasqK/RAw884IKj3377zdasWePW6d5773W9hapXr+5mQAvOgiYabqZKnVT69evn+ii98cYb7rKCqldeecVfniqGFPx4ttxyS9f0O8qgQYPsq6++coGWPPbYY24Im9f/SJVKwWF07du3d9VTUW6++WZXmaRZ41Rtpcf94IMPur5MCr+0TD0fngMOOMBOP/30yGUCAAAAAID8KaqhbZlStcw999xjhx9+uN/f55ZbbrE333yzTNdDFT/PPPOM7brrrv51CmWmT59uH3zwQUKIpKFdAwYMcFVBXsPqZLpeFUmqWPKGpCmQUQg0bdq0hBCpQ4cO9tRTT6Wt8lHgpSomVRIlr6NOwRBJgY9uW7NmzchlNm3a1IWAu+22m3+d1k3rqHUNhkgazqaKJw2XAwAAAAAAhakoKpJKS9U2qkpSFYwqkzQMTDOpBZtY59rWW2/tGlm/9dZb9uKLL7pw5qeffnJhihpyq0pn3333dT2Q4gztUuXR9ddfb7169bKxY8e62dk0fE6PUfffeeed7cgjj3TD+eKGMxrGpkopzdym5tcaZqfhZxoyqCF1CqU0BK5z586xH7dmnFOQpWowDWH79NNP3TK1TgqaNMObHkMwZAMAAAAAAIWpQgRJCkE0pM3rP6TGzpoZLaz5dC5F9SoqCQVGOmXT3nvv7U7Z4vWn0gkAAAAAABSvCjOOyKvy8YaCTZo0Kc9rBAAAAAAAUFwqTJA0Z84cP0TS8DY1egYAAAAAAEB8FSJIGj9+vJvBLWjFihV5Wx8AAAAAAIBiVBQ9khYtWhTrdqo00sxsq1atckGRmlmrufWzzz7rVyN5GjdunKO1BQAAAAAAKJ+KIkjSlPTJQVAmFDAFh7Xp/DbbbJPFNQQAAKFq1DBr2zb9bQAAAFDwiiJI8gKgklJwFAyT5Mgjj8zSmgEAgEjbb282cyZPEgAAQDlQNEFSaSqSgvfX/5s3b25du3bN0poBAAAAAABUDBWi2bZHVUk1a9a0O+64w/0fAAAAAAAA5TBIUghU2tOee+5pY8eOtbbp+jQAAAAAAACgOIe2de/evUT3q1atmm2yySa21VZb2e67727bbrtt1tcNAAAAAACgoiiKIGno0KH5XgUAAAAAAIAKr2iGtgEAAAAAACC/CJIAAAAAAABAkAQAAAAAAIDsoSIJAAAAAAAA5afZ9l//+tcy/zcrVapkkyZNKvN/FwAAAAAAoFAVRZC0cOFCF+xs2LChzP5N/XsAAAAAAAAosiCprMOdsgysAAAAAAAAikVRBUkAAKAIzZ5t1q1b9G2ef95s++3Lao0AAABQ3oOkVFVCwQql5L/H/RsAAMixVavMPv88/W0AAABQ8IoiSLrqqqv8888995zNmDEjoWdS/fr1bbvttnP/X716tf388882Z84cW7dunbudd9uqVatakyZN8vhIAAAAAAAAildRBEknnHCCC4KuueYa++yzz/xgqH379nbJJZdYp06dNrrP8uXL7fnnn7c77rjDfvvtN3edgqWTTz7ZnQAAAAAAAJCZylYkFAiNGjXKr0Lq3LmzjRgxImWIJHXq1LE+ffq4CqYtttjCD59uuukme+mll8p47QEAAAAAAIpfUQRJX375pd13331+byMNUbvxxhvd/9Np1qyZ3XzzzS5E8sKkIUOG2K+//loGaw4AAAAAAFB+FEWQpMojrxJJYdCuu+6aUa+j3XbbzVq3bu1f1lA3VSoBAAAAAACgnAVJU6dOTWiu3ahRo4yX0aJFC78qSV555ZWsrycAAAAAAEB5VhRB0vfff59wedGiRRkvIziUTYHS/Pnzs7JuAAAAAAAAFUVRBEkerypJM7fNmzcv9v1+/vln+/jjj/1qJFm2bFmO1hIAAAAAAKB8KoogqXHjxgmX161bZwMHDrQVK1akve/69evtyiuvtNWrVydcv9lmm2V9PQEAAAAAAMqzogiS9thjj4Rm2zJjxgzr3r27TZgwYaOQyAuQJk+ebH369LE333zTv5/XJ6l9+/Zl/CgAAAAAAACKW1UrAocffrg988wzCUGQ/v/tt9/agAEDrEqVKrbNNttYgwYNrHLlyvbHH3+4oW+rVq1KuE/QYYcdlpfHAgAAAAAAUKyKIkjad999ba+99rL333/fD5GCFUZr16612bNnJ1wXFAyRdL5t27bWtWvXMn4UAAAAAAAAxa0ohrbJDTfcYI0aNUoZDAUDpOAQuODfvL83bNjQbrnlljJffwAAAAAAgGJXNEHSlltuaffff79rkp1ccZQcHCUPYxPdR8PfHnnkEfd/AAAAAAAAlNMgSdq1a2fjxo2zQw891B/ilipU8nh/r1mzpvXt29fGjh1rO+ywQ5muMwAAAAAAQHlRFD2SgjQ07fbbb3eNtp999lmbOnWqff755/bnn3/6t1HIpGFwHTp0sI4dO9rRRx9t9evXz+t6AwAAAAAAFLuiC5I8LVq0sIsuusi/vHLlSvv999+tevXqLjTS7G0AAAAAAADInqINkpJp+JpOAAAAAAAAyA3KdgAAAAAAAFBxKpKWLVtmc+bMcUPbdOratWu+VwkAAAAAAKDcKdog6euvv7ann37apkyZ4hpvB2dvCwZJp556qu2111520kknWZ06dfK0tgAAAAAAAMWv6IKkX375xa688kp77bXX3OVggOTN2OZZvXq1ffDBB/bee+/ZE088YTfccIPtt99+Zb7OAAAAAAAA5UFR9Uj66quv7Oijj3YhkgIknRQceadkc+fOtXXr1rnzP//8s/Xv399GjRqVhzUHAAAAAAAofkUTJC1ZssT69etnixcvTgiQosyePds/r9sqVBoyZIirUAIAAAAAAEA5DZL++c9/2qJFizYKkLzKpHRBkuh+a9eutWuuucavVAIAAAAAAEA5CpI0I9v48eM3CpDq1q1rffr0sauvvjplmKQZ3FKZP3++32MJAAAAAAAA5ShImjhxoq1fv96d9wKj1q1b28svv+xCJIVJqVx11VX22GOPWePGjVMuEwAAAAAAAOUsSJo8eXLC5cqVK9stt9xim222Wdr77rXXXvbAAw/41Uz6v8KoGTNm5Gx9AQAAAAAAyqOiCJIWLFiQEAS1b9/etttuu9j3V/XSLrvskjD8TU27AQAAAAAAEF9VKwJLly51//dma2vevHnGy2jSpEnC5VWrVmVt/QAAQIR27fQjzlMEAABQDhRFRVKwybb8+uuvGS9DM74FNWjQoNTrBQAAAAAAUJEURZDUqFGjhP5GH3/8ceiMbKl8/fXX9tlnn/n3l4YNG+ZsfQEAAAAAAMqjogiS1OMo2N9o5cqVdt1118W6r6qXLr744oT7K1Bq06ZNTtYVAAAAAACgvCqKIOmAAw7wz3tVRS+88IKddtppNmXKFL+Hkmf9+vX23Xff2RNPPGHdunVzFUnJw+P233//Mlt/AAAAAACA8qAomm0ffvjh9u9//9t++umnhDBJIZJOQbq+nZp6Bi579/FoWNt+++1XZusPAAAAAABQHhRFRVLNmjXtH//4x0bD03TZOwUFr9ftvBDJu3zhhRda7dq1y/xxAAAAAAAAFLOiCJLkyCOPtDPOOGOjMCkYFKW7Xrp27WrHHXdcmawzAAAAAABAeVI0QZJccskldsEFF1jlypU3qkKKCo+86qRjjz3Wbr755jJcYwAAAAAAgPKjqIIkOfvss10T7X333TdhCFswWEq+XrO+3X///XbDDTe4EAoAAAAAAADltNl2sg4dOthDDz1kc+fOtcmTJ9u0adPshx9+sN9++83WrFlj9erVs2bNmln79u2tc+fO7v8AAAAAAACoAEHSkiVLrEGDBla1auLqtmzZ0p1OOOGEvK0bAAAAAABARVEU47zuuOMON5Tt6quvtg8++CDfqwMAAAAAAFAhFUVF0vTp092wtdGjR7uThq0NHjzY9ttvv3yvGgAASOe778wGDIi+za23mm21Fc8lAABAgSuKIOnHH390s7F5DbWXLl1qbdq0yfdqAQCAOH7/3eyZZ6JvM3gwzyUAAEARKIqhbcuXL/fPK1BS8+wmTZrkdZ0AAAAAAAAqmqIIkho3bpxwWY23AQAAAAAAULaKIkhSLyQNa/OGt82YMcNWr16d79UCAAAAAACoUIoiSOrXr581bNjQv/zzzz/bkCFDCJMAAAAAAADKUFEESU2bNrXhw4fb5ptv7lcljRkzxv7617/asGHD7NVXX7WZM2fa999/b7///rsLmNavX5/v1QYAAAAAAChXimLWtsH/N5PLTjvtZIsWLfLDpMWLF9ujjz7qTpnSMj7//PMcrC0AAAAAAED5VBRB0ogRI1zw4/H6JXnnAQAAAAAAkHtFESR5gqGRFyYFA6aSLAcAgEKi36j1G9bbunXrbOXKlaVeXo0aNUr0WwkAAAAUfZDEhjAAoLxbs26tzf15kS1YscS6detmlSuXrp3hhAkTrGbNmllbPwAAAFRsRRUkUUkEAKgoGm6oZb/O/t6sFMVEDVs1z+YqAQAAAMURJO255575XgUAAMrcVYefYTWr1cj4fqvXrbFrX3ogJ+sEAACAiq0ogqTHH38836sAAECZq16lmlWvWo1nHgAAAAWjdI0XAAAAAAAAUGEQJAEAAAAAAKB4hrYNHTo04XL79u3tqKOOytv6AAAAAAAAoECDpMcee8wqVfr/09IoRCJIAgAAAAAAKCwFESR5NmzYkBAohRk9erRNmzbNv6z73HjjjTleOwAAAAAAgIqtoIKkuD744AMbP368C5C88KkYgqT333/fXnzxRfv444/tp59+smXLllndunVt8803tz322MN69Ohhbdu2jb28Tz/91IVqH374of3444/uuWjatKm1a9fOunXrZl26dIkVzAVNmTLFxowZY9OnT7fFixdblSpVrFmzZtahQwfr3r27W89MaJ0mTZpk48aNsxkzZtiSJUusVq1abj07depkxx57rLVu3TqjZQIAAAAAgPwoyiCp2CxYsMAuvfRSmzp16kZ/+/XXX93piy++sMcff9yOOOIIGzJkiAuYwqxZs8auu+46Gzly5EZ/mzdvnjspsOrcubPrP9WkSZO066hQS+uo0CfZN998407PPPOMG3J4zTXXWL169dIuU+HWRRddZB999FHC9atXr7bffvvNvvrqK/eYTznlFBswYIBVr1497TIBAAAAAED+ECTlmEKd448/3pYuXepfV61aNdthhx1cGKMKndmzZ7vKHVEApNDmySefTBkm6XYXXnhhQuBTo0YN23HHHV310Ndff+1CIXnnnXfs5JNPdoFT/fr1Q9dx1apVdtppp9knn3ziX1enTh23juvWrXOBz8qVK931qgT74Ycf7OGHH44MfvR4TzzxRJs/f75/3SabbGLbb7+9/fnnnzZr1ixbu3atezyPPPKIq9C69dZbM3hmAQAAAABAWatc5v9iBaIQ5rzzzvNDJAU95557rr333nv27LPPuibjL7zwgr355pt2zDHH+Pf78ssvbdCgQSmXqQAnGCL16dPH3n33XTfEbcSIEe68qoCqVv1fRjhnzhy74oorItdz2LBhfoikoXDnn3++TZ482S1Py3377betb9++/u01lO6WW26JXObll1/uh0gKugYPHuzWTQGZHvsbb7xhXbt29W+vAG348OGRywQAAAAAAPlFkJRDCkxUzeO56aabXLCUXGmkfkEKc0499VT/updfftn1KQpSIHX33Xf7l1XplDzMrGbNmtavXz83PM4zceLEhObkQaqGUmDkufjii+2cc85xy/GomknBlq73KBDSkL1UFDwpKAo+bq2rF25J48aN7bbbbksI0O655x6/mgoAAAAAABQegqQcev755/3z6ld09NFHR95efYKC/YxUpROkHkXLly/3h4kNHDgwdFlqYr3//vv7lzV8LBX1KFLllGy77bZ2+umnhy5T1VQa7ub1aXriiSdS3k6VVsHHHaw8SqYgbLPNNnPnf/nlFxs7dmzobQEAAAAAQH4RJOWIGkoHq4COPPLItPdRzyEFLx7NchY0YcIE/7zCmdq1a0cur3fv3v75t956yw+hPOvXr7dXXnklIXyqXDn8LaG/9erVy7+s+3q9nTy///67Gxbn6dmzZ+Q66jEEAzZVYgEAAAAAgMJEkJQjCxcudL2BPNttt12s+6nSyKMKHY83s5tn3333TbusTp06ub5MombZU6ZMSfi7ejEF/404ywzeZtGiRa5pdtD777/vVzip39I+++yT0TIVvmlGNwAAAAAAUHgIknKkZcuW9vHHH9vUqVPdEDVvSFicAMrToEED/7wCm2D1T7t27dIuS9U+LVq0CK1wUpAUnEmuVatWsR5XsH9S1DK33HLLhMcQpk2bNglVUjNnzkx7HwAAAAAAUPYIknJMjbA15X0wfAmjRtOa2SxVFdO8efMShsA1a9Ys1r+vMMfjzaKWapnNmzdPaIYdRlVGuq3n22+/DV1mMMSK0qhRI6tVq1boMgEAAAAAQGEgSCogDz30UMKsZQcccIB/fvHixQkzninQiRvSpFpG8uVgk+/SLPOnn35KWM+4vIbbqZYJAAAAAAAKQ/oSlDz4888/Xf+dqL8n+/777zdq/JzOFltsYYXi008/tQcffNC/vM0229iBBx6Y0CMpWOUUV926df3zyb2HcrHM4OWSLlMNuwEAAAAAQOEpuCBJYdCkSZPcKc5tvf8HQ5c4VNHz+eefWyFYsGCB9e/f39asWeNfd9lllyUMNdMscJ44w+SCw+BSLSNXy1y1alWplxlcRjao+XfcCi4UnrVr17reWcHLQPD9EPwtyPSAgid4v5IupzTLCN4+m+ui/+s5yvvnRkOdp09Pf5t8rydyhu9yVAS8z1ER8D7PP29yq3wquCBJSrsBX0xUSXXyyScnDOc65ZRTEoa1STBkqlw5/ojEYBiVvCNR0mV6M8GlWmbwcraWWVqqvAouH8VFIdKKFSsSrsvkvYXyTTNSemGS/l/ZShYa+987G/53fm3lKmW6DK2/F5j6wWkp18V7TjQ7ZybBfs6kqwJWtXGKimOUD3yXoyLgfY6KgPd5/hEkhYhTPZIcHGVScVIoodM333xjp59+uguTPJ07d7ZLLrlko9sGg5BgdUY6wVBGM7NlY5nBN25ZLBMAAAAAABSGgjqsrzAobiDk3TaT+xSSadOm2QknnJAQInXq1MnuuuuulEFK8GhyJkO/gretUaNGUS4TAAAAAAAUhoIc2lbejR8/3q644oqE/kL77bef3XHHHaHDDzbZZBP/fHBmt3SWL1+echmlWWbwtsnLbNCgQdaXWVpaXnCIH4pL8lBHvcd4PREc2qb3gw4o6P8lfW/496tkJV5OaZbhDUNLGLpZinVZbxv852TTTTctjKFtqND4LkdFwPscFQHv8/zTa7Bw4cK8rkNB7F0X0uxpuXbnnXe6qqOgo48+2oYOHRq5s9C0aVP//JIlS2L/ez///LN/vlGjRgl/a9KkSYmWGbxt48aNs7KeUcssLQ23I3gobsGeSKUJC1D+eCGSlKZCNXi/ki6ntMsIPo5srUtpAzYgm/guR0XA+xwVAe/z/CqEVj0FsWX52muvWXmnxtaDBg2y559/PuH6s846yy666KK0OwotNJvN/1HjYQVEycFQKt99951/vmXLlgl/22abbRJmjtMbMt166DbB9DO4jOTL8+fPtzjUaFxVBWHLBAAAAAAAhaGgeiSVVxrCdt555yWESDo6fP3119uAAQNiHW1u27Ztwu2++OKLWMPagmFO69atE/7erl07//yff/5pc+fOTbvMOXPmJIQ+bdq0CV3mt99+65abzueff+6f12Pccccd094HAAAAAACUPYKkMhi/eP7559vrr7/uX1enTh27//777bjjjou9nLp167owyTN58uS093nvvff82dA0vKtjx44Jf2/VqpVtttlm/uUpU6akXea7777rn1ffjeTQZ/fdd/eHUOjffv/999MuM/hY9BiDfZYAAAAAAEDhIEjKsZtvvjkhRGrYsKE9/vjj1rlz54yXddhhh/nnx40bl7ba5+mnn/bP77PPPla/fv2Ev6v656CDDvIvjxw50tavXx+6PP1t1KhR/uVDDz10o2oq/Ruafc4zYsSItFVTeiypHiMAAAAAACgsBEk59Oabb9pjjz3mX1aljUKk4PCvTPTo0cNq1arlzqtH0pAhQ0JvO3r0aHv77bf9y3379k15uz59+vhh0KxZs+zuu+8OXebtt99uX3/9td9g7aSTTkp5uxNOOME/rxDt2WefDV3m4MGDbenSpe587dq1rWfPnqG3BQAAAAAA+UWQlCMa1nXjjTf6HdUV1txyyy22/fbbl3iZaq59xhln+JcV0Fx88cUJM56pf9F9991n11xzjX9dly5d3CkV9U3q3r27f1kzymm9//jjD/86nb/hhhvccj29e/cOfSwHHnig7bXXXv7lq666yg3lW7VqlX+dgjA1GQ9WI/Xv399VbAEAAAAAgMJUELO2lUcvv/yyzZs3z7+sSqJHH33UnTIJjoYNG5ZwXb9+/WzGjBn2xhtvuMsvvPCCvfLKK65XUfXq1V3FUDAE2nLLLTdaRjLNJvfVV1/ZZ5995i6rikpD2Lz+R6pUCg6ja9++vV122WVph/SpMkmzxqlP1K233moPPvig68uk5uNapmay8xxwwAF2+umnx35uAAAAAABA2SNIymGQFLRixQp75513MlpG8+bNN7pOjazvvPNON6ztmWeecRVPCmS8ECioQ4cObjhauiofNfJWwDVw4EB77bXX3HUKjqZPn77RbRX4KCSqWbNm5DKbNm3qhvFpVrpp06a56xRweeeDNJxNFVQaLgcAKId++snsnnuib9O/v1mTJmW1RgAAACghgqQcmTNnTq4W7SqPrr/+euvVq5eNHTvWzc72448/ukofhUY777yzHXnkkXbIIYfEDmfq1atn9957r5u5TcPNpk6d6oafaYieKqMUSmkIXCZNwjfffHN76qmnbOLEifbSSy/Zp59+6papdVLQpBne9Bh23XXXUjwbAICCt3ix2bXXRt9GM5kSJAEAABQ8gqQcefHFFy3XFBjplE177723O2WLekMp0NIJAAAAAAAUN8YSAQAAAAAAIBaCJAAAAAAAABAkAQAAAAAAIHuoSAIAAAAAAEAsBEkAAAAAAACIhSAJAAAAAAAAsRAkAQAAAAAAIBaCJAAAAAAAAMRCkAQAAAAAAACCJAAAAAAAAGQPFUkAAAAAAACIhSAJAAAAAAAAsRAkAQAAAAAAIBaCJAAAAAAAAMRCkAQAAAAAAIBYCJIAAAAAAAAQS1WeJwBAPmzYsMFWrVpVqmWsXLnS1q9fb7Yha6sFAAAAIAJBEgAgLxQiHX744aVaxrp162zGjBnWcEOt/wVKAAAAAHKKIAkAkFdLv15Y4vuu37De1qxYZVarVlbXCQAAAEBqBEkAgLy7puuZVr1KtYzvt2zVCjvjyetysk7FPmxQIZsqtjT8r7Rq1KhhlSpVysq6AQAAoLgRJAEA8k4hUvWqmQdJ1ddmfp+KYM26tTb350W2YMUS69atm1WuXLq5NSZMmGA1a9bM2voBAACgeBEkAQBQTql31K+zvzcrRTFRw1bNs7lKAAAAKHIESQAAlGNXHX6G1axWI+P7rV63xq596YGcrBMAAACKF0ESAADlWEmHDQIAAACplK5pAgAAAAAAACoMgiQAAAAAAADEQpAEAAAAAACAWAiSAAAAAAAAEAvNtgEAQG5tuaXZqFHpbwMAAICCR5AEAAByq0EDs+OO41kGAAAoBxjaBgAAAAAAgFgIkgAAAAAAABALQRIAAAAAAABiIUgCAAAAAABALARJAAAAAAAAiIUgCQAAAAAAALEQJAEAAAAAAIAgCQAAAAAAANlDRRIAAAAAAABiIUgCAAAAAABALARJAAAAAAAAiKVqvJsBAACU0G+/mb36avRtDjnErEEDnmIAAIACR5AEAABya8ECs169om/z2WcESQAAAEWAoW0AAAAAAAAgSAIAAAAAAED2UJEEAAAAAACAWAiSAAAAAAAAEAtBEgAAAAAAAGIhSAIAAAAAAEAsBEkAAAAAAACIhSAJAAAAAAAABEkAAAAAAADIHiqSAAAAAAAAEAtBEgAAAAAAAGKpGu9mAACgItmwYYOt37De1q1bZytXrizVsiqtWmU1srZmAAAAyCeCJAAAsJE169ba3J8X2YIVS6xbt25WuXLJi5i3Wb7cHuE5BgAAKBcIkgAAQKiGG2rZr7O/N6tU8idp0zWreIYBAADKCYIkAAAQ6arDz7Ca1Uo2OG31ujX2xPN38gwDAACUEwRJAAAgUvUq1ax61Wo8SwAAAGDWNgAAAAAAAMRT8s6ZAAAAAAAAqFAIkgAAAAAAABALQRIAAAAAAABiIUgCAAAAAABALARJAAAAAAAAIEgCAAAAAABA9lCRBAAAAAAAgFgIkgAAAAAAABALQRIAAAAAAABiIUgCAAAAAABALARJAAAAAAAAiIUgCQAAAAAAALFU5XkCAAC59EvlKvZoixZ24oknWtWqIZsejRvzIgAAABQBgiQAAJBTS6tUtcdaNre/XXmlVa1Zk2cbAACgiDG0DQAAAAAAALEQJAEAAAAAACAWgiQAAAAAAADEQpAEAAAAAACAWGi2DQAAcmbDhg22fsN6W7duna1cubLUy6tRo4ZVqlQpK+sGAACAzBEkAQCAnFmzbq3N/XmRLVixxLp162aVK5euGHrChAlWk5nfAAAA8oYgCQAA5FzDDbXs19nfm5WimKhhq+bZXCUAAACUAEESAAAoE1cdfobVrFYj4/utXrfGrn3pgZysEwAAADJDkJRn//73v+3ee++15s2b22uvvZbRfT/99FMbPXq0ffjhh/bjjz+6PhRNmza1du3aueEDXbp0ybiPxJQpU2zMmDE2ffp0W7x4sVWpUsWaNWtmHTp0sO7du9see+yR0fK0TpMmTbJx48bZjBkzbMmSJVarVi23np06dbJjjz3WWrdundEyAQDFqXqVala9arV8rwYAAABKgSApjxQE/ec//8n4fmvWrLHrrrvORo4cudHf5s2b504vvviide7c2YYOHWpNmjRJu8xly5bZpZde6kKfZN988407PfPMM3bUUUfZNddcY/Xq1Uu7TIVbF110kX300UcJ169evdp+++03++qrr+zxxx+3U045xQYMGGDVq1dPu0wAAAAAAJA/pet4iRL77rvvrH///i4UyrTC58ILL0wIkTSDzc477+yqhurWretf/84779jJJ59sv//+e+QyV61aZaeddlpCiFSnTh23PC032NR0/PjxdvbZZ7swKMrSpUvtxBNPTAiRNtlkE1fRpIqpqlWr+o/nkUcescsuuyyj5wEAAAAAAJQ9KpLyQJU4Z5xxhhs6lqmHH344IfDp06ePq+bxKoQ0tfKjjz5qd955p61du9bmzJljV1xxhd11112hyxw2bJh98skn7ryGwp133nl2+umn+wGSgigtb/jw4e6yhtLdcsstdvnll4cuU3+bP3++H3Tp8nHHHecHSHrsN954o7300kvusiqodt11V+vbt2/GzwkAoLDV2LDBWq1bY/WW/mDVq6Ue2vZng8a2nmFvAAAABY8gqYw9//zzbmjYn3/+mfF9VeVz9913+5ePP/54t6wghT/9+vWzxo0buwBJJk6caNOmTbPddttto2XOnj3bRowY4V+++OKL7e9//3vCberXr2+DBg1yYZX37z/55JN20kkn2ZZbbrnRMt9++2174403/Ms33XSTde3aNeE2Wr/bbrvNDWd77rnn3HX33HOP9ejRI6GqCgBQ/LbdsMFeXvaz2TP/DL3Nu8cPsuWbbVGm6wUAAIDMMbStjKhfkHoQDRw4sEQhkqhH0fLly/1hYlpWGDWx3n///f3LGj6WinoUrVu3zp3fdtttXSVSmHPPPdd22GEHd15D8p544omUt3vsscf88+rTlBwiBSkI22yzzdz5X375xcaOHRt6WwAAAAAAkF8ESWXgvvvus8MOO8yvvPFCG1UOZWLChAn+eYUztWvXjrx97969/fNvvfWWH0J51q9fb6+88kpC+FS5cvhbQn/r1auXf1n3VY+jIA2Dmzx5sn+5Z8+ekeuox3D00Uf7l19++eXI2wMAAAAAgPwhSCoDmpltxYoV/mX1Cho9erS1aNEi9jJ+/fVX++KLL/zL++67b9r7dOrUyapUqeL3TpoyZUrC37/88ktXBZTJMoO3WbRokc2aNSvh7++//75f4aR+S/vss09Gy9QQPM3oBgAAAAAACg9BUhlq3769G0p2/fXXZ9wHSIFNsPpHM5+lo2qfYFg1Y8aMjYIkT7Vq1axVq1Zpl9myZcuEWdyilqn+SQ0aNEi7zDZt2iRUSc2cOTPtfQAAAAAAQNkjSCoDHTt2dE2q1eNI50ti3rx5/nk1qG7WrFms+wWbYXuzqKVaZvPmzf0Z1aKoyki39Xz77behy4xbcdWoUSOrVatW6DIBAAAAAEBhYNa2MqDZyEpr8eLFCTOeKdCJG9KkWkby5SZNmsReFy3zm2++SbnMn376KWE941LD7QULFqRcJgAAAAAAKAxUJBUJ9Ujy1KtXL/b9gkPoknsP5WKZwcslXaYadgMAAAAAgMJDRVKRWL16tX8+2KMoHQ2DS7WMXC1z1apVpV5mcBnZoObfcSu4UHjWrl37/9q7DzgnynWP4+8C20AEEUWKIEiRcrCjKBZURLgqoiIqoqdguSoeu4hKsYDo8RwUCwfsWLCAfVERwYaCiIUqKEgXpXgstG3383/vTe5sMslOksluyu/rJx+TbDIzmbwZMk+e53lt7yznbWQGvZeB3m/6f+gskF44nxPvMvxaTiLLcD6+urfFz2WELif64yI/1rlvNG44DqQfjuXIBoxzZAPGefULTG5VnQgkpYni4uLg9Ro1vCeSOfsehX7xjneZgZng3JbpvO3XMhOlzCvn8pFeFERyznoY69hC6tJskoFgkv5fw8Qe8A0eL8r/93pJjfg+634sJ5FlaB8EAqbBwGk1bYufy6iwnEqUlkYOEDnHiWYbjeWHCqQGjuXIBoxzZAPGefVLhUASZ2NpwhkIcWZnVMb5pVwzs/mxTOfArYplAgAAAACA1EAgKU04f32NpfTL+dj8/Py0XCYAAAAAAEgNlLalifr16wev//77756f98cff7guI5FlOh8busx69er5vsxEaXnOEj+kl9BSF40x3s/MKW3Te6keZvp/PO9r8Dk5/3s93rHhx3ISWUagbKtC6WY1bYufy6iwnErUrBl5HaXlZabclNt9U1hY6Etpm360oH9e1eFYjmzAOEc2YJxXP70H69atq9Zt4Ow6TTRq1Ch4ffPmzZ6ft2nTpuD1hg0bVvjb3nvvHdcynY/da6+9fNnOaMtMlMrtCDykN2dPpEROaJFaAkEk0f/jOal3PifeZfi1nESX4dwX1b0tfi0jdDnRHxf5sSVlpWblpvVm7bbN5qyzzvKlT9q0adPotVTFOJYjGzDOkQ0Y59Ur3glQ/MTZWJpo0aJF8LoaDytAFBoYcrNmzZrg9ZYtW1b423777Re8vnbtWjsgK/vCr8c4o5/OZYTeXr16tfHi559/tpkJkZYJAIA0KC80v3y3wWZJJaJBm6bsUAAAgDgRSEoTHTp0sEGeQPRxyZIl5phjjqm0rM0ZzDnggAMq/L1jx47B69u3bzcrV640rVq1irrMFStWVAj6tG/fPuIyV61aZZerMoRoFi9eHLyu19iuXbuojwcAZK/beg0yBbnx9dLbVVpsRhZN8H2bAAAAsgnNttPEbrvtZoNJAbNnz670OZ999llwNjSVd3Xp0qXC39u0aWP23HPP4O1PP/200mV+8sknwet77LFHWNDn0EMPDZYdad1z5sypdJnO16LX6OyzBACAU17NXJNXK85LTWYFBQAASBSBpDRyyimnBK+//vrrNtsnmueffz54/aijjjK77757hb8r++ekk04K3n7hhRdMWVlZxOXpby+++GLwds+ePcNK4bSOI488Mnh78uTJlWZN6bW4vUYAAAAAAJBaCCSlkTPPPDNYJqYeSbfffnvEx7700kvmo48+Ct6+8MILXR93/vnnB4NB3377rXnooYciLvP+++83y5cvDzZYGzhwoOvjBgwYELw+c+ZMM3Xq1IjLHDFihNmyZYu9Xrt2bXP22WdHfCwAAAAAAKheBJLSiJprDxo0KHhbAZrrrruuwoxn6l80fvx4M3z48OB9xx57rL24Ud+kvn37Bm8/+OCDZtSoUea3334L3qfrd911l11uQP/+/U3r1q1dl3nCCSeYI444Inj7tttuM//+97/Nzp07g/cpEHbNNddUyEa6/PLLTYMGDTzvDwAAAAAAULVotp1mLrvsMrNgwQIza9Yse/vNN98077zzju1VlJeXZzOGnEGgZs2amTFjxkRd5i233GKWLVtmFi5caG8/9dRTtoQt0P9ImUrOMrpOnTqZIUOGRF3mvffeazOTNGtcSUmJ+ec//2kmTpxo+zLt2rXLLrO4uDj4+O7du5u//e1vce4VAAAAAABQFchISjNqZD1u3DjTr1+/YEmaAjIKAs2fP79CEOnggw82zz33XKVZPmrk/eSTT9pMogAFjr766it7cQaRFPDRYwsKCqIus1GjRmbSpEnmkEMOCd6nbdM2aludQSSVsz3wwAO2XA4AAAAAAKQuMpLSkDKP7rzzTnPOOeeYV155xc7OtnHjRpvpo6BR586dzamnnmpOPvlkz8GZunXrmkceecTO3KZys3nz5tnyM828ppI6BaVUAtetWzfP29m4cWMbyJo+fbopKioy33zzjV2mtkmBJs3wptdw0EEHJbA3AAAAAABAVSGQVM3Ns3WJlwJGuvipa9eu9uIXZU0poKULAAAAAABIb9QSAQAAAAAAwBMCSQAAAAAAAPCEQBIAAAAAAAA8IZAEAAAAAAAAAkkAAAAAAADwD7O2AQCArFBeXm7KystMaWmp2bFjR8LLy8/Pt7OTAgAAZBMCSQAAIKl+zTGmqFaBOWjfdqZGDfeq+pK8wqS/C8WlJWblpvVm7bbNpk+fPhG3xatp06aZgoIC37YPAAAgHRBIAgAASbUup4YZXLu++VePi0xBXn617+0G5YXml+82GJNAMlGDNk393CQAAIC0QSAJAABkndt6DTIFubEHtXaVFpuRRROSsk0AAADpgEASAADIOnk1c01erdzq3gwAAIC0k1hzAAAAAAAAAGQNAkkAAAAAAADwhNI2AAAAj8rLy01ZeZkpLS01O3bsSHi/5efnm5ycBLp+AwAAVDECSQAAAB4Vl5aYlZvWm7XbNps+ffqYGjUSS+6eNm2aKSgoYP8DAIC0QSAJAAAgRg3KC80v320wJoFkogZtmrLfAQBA2iGQBAAAEIfbeg0yBbn5MT9vV2mxGVk0gX0OAADSEoEkAACAOOTVzDV5tXLZdwAAIKswaxsAAAAAAAAIJAEAAAAAAMA/ZCQBAAAAAADAE3okAQCApGpfVmY+/88GYyZcG/Exn5x3i/ljzya8EwAAACmOjCQAAAAAAAB4QiAJAAAAAAAAnhBIAgAAAAAAgCcEkgAAAAAAAOAJzbYBAACqUHl5uSkrLzOlpaVmx44dviwzPz/f5OTk+LIsAACAaAgkAQAAVKHi0hKzctN6s3bbZtOnTx9To0biCeLTpk0zBQUFvmwfAABANASSAAAAqkGD8kLzy3cbjEkwkahBm6Z+bRIAAEClCCQBAABUk9t6DTIFuflxPXdXabEZWTTB920CAACIhkASAABANcmrmWvyauWy/wEAQNpg1jYAAAAAAAB4QiAJAAAAAAAAnlDaBgAAkIbKy8tNWXmZKS0tNTt27Eh4efn5+SYnJ8HO3wAAIOMRSAIAAEhDxaUlZuWm9Wbtts2mT58+pkaNxBLNp02bZgoKCnzbPgAAkJkIJAEAAKSxBuWF5pfvNhiTQDJRgzZN/dwkAACQwQgkAQDiKqnZuXNnQntOpThlZWXGlPMGAIm6rdcgU5CbH/PzdpUWm5FFE3gDAACAZwSSAAAxUxCpV69eCe059XVZsGCBzaawASUAccurmWvyauWyBwEAQNIRSAIAxG3L8nVxP1dNgou37TSmsJB3AAAAAEgTBJIAAAkZ3vsSmw0Rq993bjODnr2DvQ8AAACkEQJJAIBqKanJK6EMBwAAAEg3ic0TCwAAAAAAgKxBIAkAAAAAAACeEEgCAAAAAACAJ/RIAgAAyFLl5eV2BsXS0lKzY8cOX5aZn59vcnJyfFkWAABIPQSSAAAAslRxaYlZuWm9Wbtts+nTp4+pUSPxZPVp06aZgoICX7YPAACkHgJJAAAAWa5BeaH55bsNxiSYSNSgTVO/NgkAAKQoAkkAAAAwt/UaZApy8+PaE7tKi83IognsRQCogpLknTt3+rY8ypERDwJJAAAAMHk1c01erVz2BACkMAWRevXq5dvyKEdGPAgkAQAAAACQRrYsX5fwMihHRrwIJAEAACCps7+VlJRUuF/Xa9WK/DWUUgsAqNzw3pfYbNJYUY6MRBFIAgAASbUzx5hlNWqZfertaWpEmBa+rCZfSTJ59jcFmhRMClAQKSfCWBBKLQCgcpQko7rwrQ0AACTVipwaplfdBuZf/W4wBXnxNXNG+s/+pmBSQLQgEqUWAACkNgJJAAAASOrsb14ykii1AAAgPRBIAgAAQFJLLRRIquFIU3ILJFXWZylW9FkCACA5CCQBAAAg5fssxYo+SwAAJAeBJAAAAKRFnyXPy2jT1M9NAoCMkkgGqNssnHXq1Ina+w6Zh0ASAAAAUr7Pkhf0WQKA5GaAuvW8e/vtt01BQQG7PosQSAIAAEBKYUprAJlGAZidO3cmvBxlAJWVlRnz/xNhVnkGqHMWTjJAsxOBJAAAAAAAkkhBpF69eiW8HJWjLViwwAaBbECpijNAAxlJygC9693HE14/0hOBJAAAAGQEv2d+E2Z/A+CnLcvXJfR8HeOKt+00prCwWjJAQ2fhRHYikAQAAICM4PfMb8LsbwD8Nrz3JTaAE4/fd24zg569w/dtAmJBIAkAAAAZxY+Z3+xymP0NQIr1gcsrie95gJ8IJAEAACDjxDvzmzD7GwAAkRFIAgAAQMZJ5Bd/v3st0WcJAJBJCCQBAICkalVeZl7+7Wezz0tjTI0c91qjL3tfarbX35t3AhnZa4k+SwCATEIgCQAAJFV+uTFty0qM2box4mNqlJbwLiAjey3RZwkAkGkIJAEAAAA+91qizxIAIFMRSAIAAACS0GsJAIBMRCAJALKIGsju3Lkz4eWo+WxZWZkx5b5sFgBkHL8bdgtNuwEAqYBAEgBkEQWRevXqlfBydGK0YMEC2z/EBpQAAElt2C007QYApAICSQCQhbYsX5fQ8/Ure/G2ncYUFvq2TQCQifxo2G2X06apX5sEAEBCCCQBQJYa3vsS2/sjHr/v3GYGPXuH79sEAJko3obdsrNklxlR9G/fSuQojwMAJIpAEgBkqUQayOaV0HgWAKrieLurpNjXEjnK4wAAiSKQBAAAAGRwiZwaf+u/PfZvEndWk3OyBr+ymsiOQjZNVsJEJcgkBJIAAACADC6RC5QjJ5LVFJhkQTp37kzzcGQVPyYrybSJSgIzU+q1MDNl9iGQBAAAAGRwiVygHDmRrKbAJAuNCuvTPBxZK5HJSjJtohLNTPnD5g3MTJmlCCQBAAAAWSLRrKZEliG7SovNyKIJcT0XSOfJSjJ1opI9TW2Cy1mIQBIAAACQJRLNakpkGUAm8OMzlGkILmcfAkkAAAAAACAuBJezT2LzhwIAAAAAACBrkJEEAAAAoEpnetIMVvHO9OScij0/P9/k5MTRPTyEX8sBgGxAIAkAAABAlc30tHLT+oRmegpMoy6dO3eOaxmhpk2bZgoKChJeDgBkAwJJqBLff/+9mTx5spkzZ45Zu3atKSkpMXvvvbdp27atOe2000yPHj1MrVoMRwAAgGzQoLww7pmeAtOoNyqsz2xR8Jy9lghlz5WVlRlTzg4HhDN3JN24cePM+PHjbfDIac2aNfYyY8YM06lTJ3PvvfeaVq1a8Y4ASfwyxBchAEC6z/TknEY9kdmidpbsMiOK/p1QmZ1TzZo1E14G/KXvTb169Up4OYEsOAVAbUAJyHIEkpBUd955p5k0adL/D7hatUy7du1MYWGhzVLaunWrvX/hwoVm4MCB5sUXXzRNmzblXQGS9GWIL0IAgEyaRj2R2aJ2lRQnXGZnez79X2Bh6tSpFQJSuh5rxj29mpJjy/J1CT0/kAVnCgt92yYgnRFIQtK8/fbbFYJIPXv2NMOGDTMNGza0t4uLi+0/uKNHjzbbt283mzZtMoMHDzZTpkyh2SGQpC9DfBECAMDfMjsFo3Jr55szzzyzQraKgkixNvCmV1PyDO99iQ08xsOZBQeAQBKSREGiMWPGBG93797djB07tsIvPbm5uaZ///42A+nSSy+1pW+LFi0yb775pu2bBMD/L0N8EQIAwP8yOwWj/vP9hgotdLwGkZTVpP/22L+JLyV2qZDZ5Ec5vh+z8zlL+hPJXnNmwQEgkIQkmT59ulm/fn3w1xhlIkVKF+7WrZsNKD377LP29hNPPEEgCRnH7/5GfpQDAACA//v30Yd/V289ZZCplVMz5oykQDAqkRK70DK7119/PeFZ6BIJRvlZjp/I7HyU9APJQWkbkqKoqCh4/eijjzZNmjSJ+nhnIElZSatXrzbNmzfn3UFGzfahL4cS7xdEvgwBAJDawahaNWIPJAWCUYmU2IWW2fnR8ymRYFTgx69EX0+is/NR0p/67JgrL/Ot6X11Z+NlCwJJSMrBYM6cOcHbRx11VKXPUQPuvfbay/z888/29syZM81FF13Eu4OMnO1jtzq78WUIAACESWQWOmeZnR89nxLJjnJ+7xlz9tXVNjsfJf2pr7i0JOGm9070GasaBJLgu3Xr1plff/01eLtTp06ennfAAQcEA0mBNFYgVcrJEvlFLfQXMb4MAQAAN3718fGj55Mf2UT63lOds/NR0p8+Eh1zdhltmP27qhBIgu9++OGHCre9lqg1a9YseF2lbUhPfjdXrFmzZtxT6fpdThbvL2qhv4jxZQgAACSTH981/MiOAmIR75jbVVpsRhZNYGdXIQJJ8F0gqyhw8t6wYUNPz3M+zrmMWAMQoTQbXCrTNu/atcu3ZeTl5cVdF+zHchQAGjhwYMLBmyVLltjr7du3j3sqXS1n1apVpn55gdmtdp24U7xr5xWaugW7m4I6tU1+bl7sC9E4rGVMvfr17XJqFOSanNzYD781TG5KLCOVtiVjXk95ucmplSLb4uMyAsvZrX59U1xSSYC5MM/k5NfK7PfZx2Wk3bY4xrjk1Aw/lqfV68nCbcm015O0bXF893Eb58naDr+W41wG33uSt28z4TtLMl5PvGMup6SWqVO3ju3p9ccff/hy/pfIOVWyub0+t/PgZMopr+o1IuM9+eSTZvTo0fZ63bp1zbx582J+Xp06dcz8+fNjXvf27dvN4sWLY34eAAAAAADpqEOHDqawsLDK1pdYJyvAhbOsKZaZHhT1DUg0QwcAAAAAAPiPQBJ8V1xc/P8DLIbSJmffm1QvRwMAAAAAIBsRSILv1Bw5wNnbpjLO4FFubnyzVQAAAAAAgOSh2TZ856zNjGX2Lmc5W35+fDNE6HmqDw0NbKVqozQAAAAAALxSm2tNKuQU7/lzvAgkwXf16tULXlfXfA10L4Gc33//PXi9fv36ca1bpXRV2WQMAAAAAIBsQmkbfNeoUaPgdUVKt27d6ul5mzZtCl5v2LAh7wwAAAAAACmGQBJ816JFiwq316xZ4+l5zse1bNnS9+0CAAAAAACJIZAE3zVt2rRCadqSJUs8PW/p0qXB6wcccADvDAAAAAAAKYZAEpLiiCOOCF6fPXu2pyCSs7Sta9euvDMAAAAAAKQYAklIip49ewavz5w502zcuDHq459//vng9f3339+0bduWdwYAAAAAgBRDIAlJ0aNHD7P33nvb67t27TJDhgwxJSUlro/96KOPzEsvvRS8PXDgQN4VAAAAAABSEIEkJEVeXp659tprK5S3XXzxxRUaaiuw9OKLL5rBgwfb2d1EmUj9+vXjXQEAAAAAIAXllJeXl1f3RiBzDRs2zLzwwgvB2zVq1DDt2rUzu+22m/n+++/Nli1bgn9Tg26VuLVq1aqathYAAAAAAERDIAlJpTjl2LFjzWOPPWaKi4sjPk59ke6//37Tpk0b3hEAAAAAAFIUgSRUCWUfvfzyy+bjjz82P/74o9m+fbupV6+ead++vTnllFPM6aefbsvhAAAAAABA6iKQBAAAAAAAAE9qeXsYACROM/i99dZbZtq0aWbx4sXml19+sf2yGjdubI499lhz1llnmebNm/u+q0eOHGmee+65mJ6j7Zg+fbrv24LMy7acPHmymTNnjlm7dq2dREAzVmrigNNOO83OYFmrlv//1Kq/nGa7nDVrllmxYoX5448/TIMGDey47dmzp83yVNYnkI7jXOO7a9euMT/vnnvuMX369PFtO5Dd1JrhkUceMU2bNjXvv/9+UtbBsRyZPM45lmc2AkkAquxE5O9//7tZvnx5hfu3bt1qLwosqZfWVVddZWf4y8nJ8W3dS5Ys8W1ZQMC4cePM+PHj7Um1k2an1GXGjBmmU6dO5t577/V1EoH33nvP3HLLLTYQ67Rx40Z7+fzzz+12jRo1yhx33HG8YUi7cc4xG9Xtm2++MY8++mhS18GxHJk+zjmWZzYCSQCSbuXKlWbAgAE2YBSw1157mZYtW9qTYQWX1JhdDdnvu+8+8+uvv5rrr7/el3VrucuWLQve7tKli6d+XPq1HYjkzjvvNJMmTQreVjaGZqQsLCy0QdPAWF+4cKEZOHCgefHFF+2vfYl6++23zbXXXmtKS0uD9+lzpM/TunXr7EU2bdpkLrvsMvsr4/HHH88bibQa586Tj0aNGnmeiIPjNvygAOnll18edZKYRHEsRzaMc47lmY1AEoCk0gnv1VdfHTzhULnN7bffbstvAllH+sfs1ltvNZ999pm9PXHiRHPwwQebE088MeH1r1q1ypb9SG5urnn88cft/4FETgCcJ9cay8OGDTMNGza0t/WlbOrUqWb06NF2YgEFdQYPHmymTJmSUKadPic333xzMIiksqIxY8aYDh06BB+jz9DQoUNtQKmsrMwGnVRKqpNxIB3GeejJxznnnGOuvPJK3jxUCf3wNGjQIPPzzz8nbR0cy5EN41w4lme2GtW9AQAym/q4LF26NPhrtkokNFOf80Rj3333tam1zp4YykxyZl348Y/Y/vvvTxAJCdHJs4I3Ad27d7f9BQIn16JAZf/+/c2DDz4Y7BuzaNEi8+abbya07n/9619m27Zt9rqyPp566qkKQSQ58sgjbT+wQGaGgqjaDiBdxrkE/s2QAw44gDcPVeK1116zgUuVCCcTx3JkwzgXjuWZjUASgKR6+umng9fVTPuQQw5xfZxOSnTiEsgWUtnEBx98kPD6+UcMflID9vXr19vrOnlWhkaNGu7/lHbr1s2eaAc88cQTca9XX/jeeeed4G1lGqm5tpt99tnH9lAKUNZIaD8lIBXHuezcudOWQweolA5IJh1fb7rpJnPjjTfa7Lpkr4tjOTJ9nAvH8sxHIAlA0iiIo4BQwNlnnx318Sq/0S/fztIKPzOS+GUbiSoqKgpeP/roo02TJk2iPt55gq1sjdWrV8e1Xp14BJod161b15YZRaNZtAKBJj1PTV2BVB/n8u233wazUTWrZ7NmzeJeFlCZQJb0q6++GrxPTePVYy4ZOJYjG8a5cCzPfASSACRNoOdRoDfSn/70p0qfo5OWAE1trmbZiSCQBL9oLGr684Cjjjqq0ucom0KNsANmzpwZ17o//fTTCg3jK+vzVbNmzQqlovGuF9mnOsd5aBapluvnDJ5AKJXVB0qGpV+/frYkv0WLFknZWRzLkQ3jXDiWZz4CSQCq5B+R9u3bezoh0OMC/vOf/yT0y/aWLVvMTz/9FLxNiQQSoQbWmlEwQFOee+HMhFuwYEHcv+wFdOzYscrWi+xTneNcCP6jOmicq7m8ZipUJlyycCxHNoxz4Vie+Zi1DUDS/PDDD8HrXn/1CC1j0Kxr8f5i4vxHTL+WqyRIM1jp8s0339hZhmrXrm0aN25sf3XXLzRK9QUqG8/SvHnzmMd0PIHRXbt2BfvVxPtZUm+EHTt2mIKCgpjXj+xSXePc7bit4L+WpZngPvnkE7ttGsd77rmnbTSvEs7TTz892OwbiJUyPM8880w7S2yys984liMbxnkAx/LMx7+8AJLGmQ3kLHuIZo899rBlOYEeGYlMTer8R0wnGqeeemrYSZKynnRR9pRmwRo4cKC54YYbODFBGOdYVONh5wxW0TgfF8941nOcJZ5eP0uhj9NyNEMiUNl4q45xLhrnzowNzQA3cuTIsBk8f/zxR3t5//33zb///W9z7733ms6dO8e1TmS3hx9+uMrWxbEc2TDOhWN5dqC0DUDSKEAToGwgL3TioiyhAGeJRSKBpA0bNgSDSDrB1uxxBx98sKlfv37wMTpZefLJJ82ll15qp78GIo3nOnXqRJzFKpQzfdy5DK9Cn7P77rvHvN5EP0vIHtU1zgMZqM4+HnPnzrXHZfUEa9u2rTniiCPs/53bpOO6fgD48MMP41onUFU4liNbcCzPDmQkAUjq1J8BsZTU5OXluS4jkR5NombfmvZUKb4BZWVl5uOPPzajRo0KTjmt23fddZcZMWJE3OtG5vFjPKu0IZH1Sn5+fszrdVsOkErjPDT4LwogXX755ea8886z2aoBmzdvNhMmTLBZpPrlW+Vu11xzjS2B22+//eJaN5BsHMuRLTiWZwcykgAkTWC6clG5mlfOxzqXEQudyKhpbICmS3/++ecrBJFEv2wfe+yxdvYKZ6PvyZMnh/1DiOzmzFLzmqUhzv4t8Yzn0Od4/SyFPi60PAhIpXEugWB+IGD69NNP20CSM4gk6pF08803m9GjRwfv+/33380//vGPuNYLVAWO5cgWHMuzAxlJAJJGJ7KBL06xnMQ6HxuaVeGVnjd//nzbR2PNmjW2f0a0KdNVenfffffZPkrKUtKv3JrZQplKQGA8B2iMxHPyEG0MRhJ6Mu/1sxT6uHjWjexTXeNcFDS68MILzdq1a8NmgnPTt29fm0GqXkoyffp025i+SZMmca0fSCaO5cgWHMuzAxlJAJLGWRYRS1mN87HxBpICX9p0QqG+GoWFhZU+fv/997eztwVoliAgwDmGYhnPzjIfr2VpTqFj12vZULxlFMhu1TXOnb2WFECqLIgUoP5IThy3kao4liObcCzPfGQkAfBMX9jV/LQyKjfQNKP16tWz5QYS+H9l9Au4s9mqsxl2VVATbv3CLcpm0okUJ+AQjeeAP/74w2ateZlG1zn24xnPzvWGLs/reuNdN7JPdY3zeHXq1MlmQAVK8tTkFUhFHMuByDiWpx8ykgAkTaNGjSo0R/Vi69atFcopvE517pfQqa5/+eWXKl0/0mM8q2xMY9WLTZs2Ba97nUrdSZ8BZ0mEc3le16tAgPrKAKk6zuOl3kzOwFW8M8YBycaxHIiMY3n6IZAEIGmcs+esXr3a03PUzyjSMqpCaCmHpr8GpEWLFlHHaiTOx7Vs2TLmnanyzsaNG8f8WQr0mRGVeCZSJorsUV3jPBHOsjqO2UhVHMuB6DiWpxdK2wB4pubTsejYsaOZOnWqvb506VJPz1m8eHGFNPCmTZvG9Q6999575rPPPjNbtmyxv3Lcc889MZ8M7b777rbGGxCNRWU+BLLUNKvfgQceWOnOcY59r31f3FK+A7MQxvNZcs5ICKTiOP/tt9/MxIkTbfaqLhdccIHp1q1bpc9TBtKvv/4avO0MugKphmM5Mh3H8uxBRhKApOnSpUvw+s8//2yWL19e6XNmz54dvH7kkUfGvW6d/Cjw9dZbb5nXX3/dczlQoD+SHHrooXGvH5lJjdvdxmq0k2vn2OvatWvCn6U5c+ZUOpuWSpL0uETXi+xUHeNckzM8/vjj5uWXXzYzZ840M2bM8HzMVh+ngMMOOyzmdQNVhWM5Mh3H8uxBIAlA0rRt27ZCicPkyZOjPn7Dhg1m1qxZwdunnHKKL1/WdJKhk5PKvPvuu2bFihXB26effnrc60dm6tmzZ/C6TnY3btwY9fHPP/98hVkB9ZmIR48ePYLTsuuEXdOcR/POO+/YbDzR8/R8IJXHuRpmH3zwwcHbRUVFlTaWLykpMY8++miFdXfo0CHmdQNVhWM5Mh3H8uxBIAlAUg0YMKBCICnSr9uaceemm24Kzryjni4nnXRSQoEkZ3+lCRMmmO+++y7i4xVAGjZsWPB2q1atzMknnxz3+pG5JwF77713sJZ/yJAh9mTWzUcffWReeumliNOUx9oA+cQTTwzevuuuuyKe3CsgO2rUqApBAWcDZSBVx/nZZ58dvK7SOuc4dnP33XdXKOG87LLLPM0wB1QXjuXIBhzLswOBJABJ1b9//2BWkk5ErrjiCnvS4TwpUV+iQYMGVSjFueGGGyI2B9bj2rVrF7yMGzcu7DE6mRg6dGiFaazVc0Olbs6yIAWuXnnlFXPeeecFZyfSryljxoyxvZUAJ43Ja6+9NnhbgdGLL764Qm8tje0XX3zRDB482JaYiTI0+vXr57ozdeLtHM+RXHPNNSY/P99eVxDp/PPPN3Pnzg37bCh4q1JSqV27doXtBVJ5nCsL9KCDDgrenjJlirn66qttcNRJDeevvPLKCn37TjjhBLJIUa04liMbcCxHAGdJAJJ+QvLAAw/Yf3j0C/O2bdvMrbfeav75z3/aMgQ15Vu2bFmF4I5OhHv37p3wuo877jhz3XXXmfvuu8/eVqBIJ0e33367adOmjT0R+v777ys0alUQaezYsaZz584Jrx+ZqW/fvubLL780L7zwQvAkW9lrOjlWc3aNqUBZmahx8f33359wYFJZcnfeeafN3NPnRbOy6XPVvHlzs88++9iTbeeJfo0aNWzm0r777pvQepGdqmOc6wcA/XuhIGlg1sFp06bZUk0ds/fYYw8bJNW6QzNQA8d5INVxLEem41ieHQgkAUg6/Ur99NNP26BOoOG2TkCcJyGBXi761Vu/QPvlkksusWVyCh5pdh9RQOvzzz93/XKnxx1++OG+rR+ZaeTIkfak9rHHHrNZbQrsqMF7KAVLdXKtseUHZWwoODt8+PDgrFrKztDFSTMe3nHHHRV63QDpMM5V+qOsVWWUqj+TaL3ffvtt2GP1b4Z+eNAPBIWFhQmvG6gqHMuR6TiWZz4CSQCqhH7FfvXVV80bb7xhf13WyYimeFYGULNmzewsQeeee65p3bq17+s+9dRTzfHHH2/X/+GHH9oZhnQSrpOQvfbayzZn1S/t6skUqZwOCP21TaVmOhlQI3fNHPXjjz+a7du32yBO+/btbbP4wMmCn7RczWiok+3333/frFq1ygZJVcamE3pl4qmktEGDBrxpSMtxrrE7fvx48/XXX9vj9hdffGEz7rReZT41btzYHHPMMfbY7leQFqhqHMuR6TiWZ7accuecqQAAAAAAAEAENNsGAAAAAACAJwSSAAAAAAAA4AmBJAAAAAAAAHhCIAkAAAAAAACeEEgCAAAAAACAJwSSAAAAAAAAQCAJAAAAAAAA/iEjCQAAAAAAAJ4QSAIAAAAAAIAnBJIAAAAAAADgCYEkAAAAAAAAeEIgCQAAAAAAAJ4QSAIAAAAAAACBJAAAAAAAAPiHjCQAAAAAAAB4QiAJAAAAAAAAnhBIAgAAAAAAgCcEkgAAAAAAAOAJgSQAAAAAAAB4QiAJAAAAAAAABJIAAAAAAADgHzKSAAAAAAAA4Ektbw8DAAAA4KasrMwsW7bMrFixwvz0009m+/btplatWqZu3bpmjz32MO3atTMtWrQwOTk57EAAQNojkAQAQIrSyaebb7/91vMy5syZYy688MKw+7t06WImTZrkeTnz5s0zbdq0MfXq1YtpeyOtZ+rUqebmm28Ou3/06NHmzDPPDLt/4MCBZu7cuXHvi/LycjNr1izTvXt3k66++eYb079/fxu0kI4dO9r96GW/9u3b19x9991Vtq3ZQuPv6aefNu+++6759ddfoz5WQaWTTz7ZnHvuuaZz584mkw0ZMsS88sorYffPmDHDNGvWrEq2YeXKlaZXr172sy86funzkZeXVyXrB4BMRmkbAACIaP369eaaa64xAwYMML/99lta7qn58+ebs88+29xxxx0mXZWWlpoRI0YEg0hy0UUXVes2ZbNdu3bZ8XTGGWeYl19+udIgkujzM2XKFNOvXz8zdOhQ8/vvv1fJtmarli1bmmOOOSZ4e/ny5ebhhx+u1m0CgExBIAkAAIRRac4DDzxgf9EvKipKyz30448/muuuu86cd955ZuHChSadPfPMM2bRokXB23vttZfp3bt3tW5TNgeRLrnkEvueOAN7sVBASZmCBJOSKzQbc+LEieb7779P8loBIPMRSAIAABV88MEH5pRTTjEPPfSQ2bFjR1runQkTJtjX8Oabb5p0t3HjRhvUc1KGVW5ubrVtUzYbM2aM+fTTTxNejgKD119/vS/bBHfdunUz++67b/B2SUmJuffee9ldAJAgeiQBAIAKpk2bZrN50tnkyZNtVlUmeOSRRypkrqhhswJJqHpqqP3cc8+5/k09q1Tq1qFDB9tgu7i42JaGfvLJJ+all14yO3fuDHvOzJkzbeD2uOOOq4Ktzz76rJx11llm7NixFfa5escdccQR1bptAJDOCCQBAABfxNIEPFaxNAbPJFu2bAlrWty1a9cqa1iMil544QXXcrYrrrjCDB48OGxWtgMOOMCccMIJtsG2GsZv3bo17LkKMhFISh4171dGn/N9Gz9+PIEkAEgApW0AAAAp6tlnnw0rLzzttNOqbXuy3ezZs8Pua9SokbnqqqvCgkhOmjHspptucv2bMpbUTB3Joffn8MMPD3sfFyxYwC4HgDgRSAIAAEhBCiApkOSkvkgnnXRStW1Ttlu3bl3YfXXr1vX03P/6r/8ytWvXDrt/27ZtrplK8I8mDQgVqUQRAFA5StsAAIDtGRI6w1GoE088MWopW7t27cKe06VLF1/K0lQWNHfu3LD7ndswbtw48+CDD0YNAji3MbBt55xzjvn6669dG3Z7KTnS7GmhM0HVqlXLfPTRR6ZBgwYmXm+88UZYgEF9XXbffXeTatQPSL1ndFm8eLHd1+pRtdtuu9l9oL5BRx99tOnRo4fnwEuo+fPn2+bpGqtqQK4snsaNG5vDDjvM9ozq3Lmzfdy8efPMgAEDwp4/Y8aMhEsCa9asGXaf3nu9186p5t3k5eWZG2+80bX/WI0a3n7b/fXXX20PM2XULF261I6PP/74wwao9t57b1tKd/zxx9tgY2FhoefXpf2p5X722Wf29Wi5CnDp9WrZmiVw//33N0ceeaQNiCVzDJaXl5sPP/zQvPfee/Y9//nnn+22qO+UXqM+t3qNsfQ40rgbOXKkXXbA22+/bW655RY7RgEAsSGQBAAATLb3UHELJOnEurJA0vLly12nE1dQIZEgkrz11luuy00lOjFXjx8F8BSMCPXLL7/Yy4oVK2wQ6O677zZ/+ctfzN/+9jcbWPHaJ2r48OHm3XffDfub9r0u6l103nnnmSFDhphkl0mtXLkybB9cfvnl5q9//asNYCnYEYm2MR6abUyBzccff9z89ttvrgEmXb777ju7nxX4USldZWWQCsapf5CWu2vXLte/6369hxrrCr7cd9995rrrrov7tUSjcrPbb7/dfPPNN2F/++mnn+xl4cKFdnsPPfRQM3ToUNOpU6dKl9uwYUMbRFbwLUDBqenTp5u+ffv6/joAINNR2gYAALKaMiwKCgpcM1jcTq6d3nnnHdf7+/Tpk9A2KXjiloF11FFHmVShmeQGDRpkbrvtNtcgkpv//Oc/dgYtZb8p06Qya9assY2q3YJIoZ5//nlz8cUX2+yoZFFGjhuNEzVwVqbMRRddZJ566ikbePGD9pn28/333+8aRHKjfXv99dfbIFEkCoApIKTtrmycO2kbRowYYWcT9JPeYwXi3IJIbr744gtz/vnnm6KiIk+Pd/vsvP/++zFvJwCAQBIAAMhyKrVy6zukDA81Qo41kKTlaaauRLg1YK5Tp45p3bq1SQWayl7BjY8//jiu53/55Zc2oyVabyCtQ5k+q1at8rxcBd9GjRplkpm9Fq2ptt4zlYdpG0499VTTrVs3G6zRzHsKDsZKy9NscJ9++mlc2/vQQw/ZEkk3KutU1l28VEq6fv1644fPP//cXH311fY9j4Uer/3rFnQNFSh9dNL4jSWIBgD4X5S2AQAAW/oRKIP56quvbCZIqFj7rlQ1la4EXoOyiVS64qReL84+T+r5EnDWWWfZkqBQOtHu3r276/pU4rRs2TLXxr75+fkJvRb1hgnVsWNHz710kk0lagoGudE2qtxI/YsUjFPZYOh7IRpjmu3sySefdO09pHI5t/0rCuZoHU2bNrUBGo3ZQEAg0nP8oGDEGWecYQNDXjODNK500Wvs2rWr7ed08sknu77mUMr6UU8oN/osHnjggaZevXq2J9WiRYsq9AAKuOuuu+wYdvYCUjaZgkxu6tevb/et+iAp+2jJkiVm06ZNrkEu9cRy60cVC42Ra665xnXmusBY0vus8jqNudBZDMvKyswNN9xgS0Gj9Tv605/+FHafxqXK3dyCTACAyAgkAQAAG1T5xz/+YfeE+sy4BZJuvvnmhJsVJ5NOznURZQSFBi/UrDfwGkPpBL9JkyZhGRaB8ja3fj7qF5OMsjZRYCSUM/BVnRRYUBmZGzXUVlPjfffdN3ifmkErKKS+NqGUSfLqq6/aQJ6T3rtI62jbtq3t06P/ByiYpHKrSKWGflK/JgUR3d6jaBQoUQaMLvvtt5+55557bCAoEgVxnnjiiYiZUfo8OpteKyBy5ZVXhn12lfU1efJkm0EWoP2kwEwoNZ6/9dZbKwRCtd133nmn6yxnfgTt9D67lTm2b9/evs/Oca/XovEVmkmlBuYK7qkpfyQKRqmENTQQpUAngSQAiE1q/KwFAABQjZThokyTUMrc0IxcbtyCFgq0qQlwIpRV4tbAW8GHVPDoo4+6Zr4ce+yxtiG0M4gUKMlT42eVLrlRZoyySkL75bj1A1LmnPoPOYNIosbm6iGkHkXJpkygiRMnhs1iGIsffvjB9vfRa4lEgRGNv1AKko4ePTps5jTN2BZp1sJZs2ZVuN2yZUtz6aWX2v21zz772PuaN29ug3Gh2XTKnFLGj1tJn1umUiw0jp555pmw+/V+KvAYGjxVMFjBpUMOOSTsOZECjwHafr1Gt8AoACA2ZCQBAAD8X5aHSolCgyTKfggNGqxevdr1BPT000+P2kPHC81M5dYrRjOGVbft27fbLK1Qubm5NmulVq3IXy0vu+wy2xg5NItFZVmarcuZnaNGym7UTDvSbHja75rO/YMPPnANdPlJQZyHH37Y7gsFwlRWFs9MbAoIKVPGrUdXpL5I6hsViYJJKq1U8EelnoFLIFgUoECMMxijht7KHItUbqeyUM0Ep7HpFJrdEyvNMhe6TOnXr1/E91nbqGbtoeWfCr5qWdFmzdN+CB1/a9eujXv7ASBbkZEEAECKSjQgEU2q9NpJJcqkOfzww11ndgoN7CSzrC3Sie2ee+5pqpvKgBRMCqWm0pUFujSeFaxzE9q0W4ElNz169Ii6DmWcdOjQwVQVBRinTp1qpkyZYmdra9GiRUzPV8DrxhtvNJs3bw77m1sPKjVyd+v146RZ8ZS1c8kll5jjjjsuLIjkRn2WVNoZGuhSgEw9rP785z+7Zh8l2qjarRdYICAWTZs2bVzvr2zGN7fglF8NwwEgm5CRBABAitIv7zqZczv59BpkCi0Zci4b4RToCJ0BSpkaKm9zZo24BZIOOuggX8rP3MqZJLSUqTq4ldwFXrsXkXrRhAbP3IIWKpFT9k5l1FsnngyhRKghtC5Dhw61ZWuzZ8+2s7epUbZbL6LQ8fXss8/axuMBxcXFrjPauZVm+UXbrUwwBfGUbfftt9+6Bg39tGHDBtf71Xxbl1itWLGi0oBZKLcSSgBAdASSAABIUWrw7BZIUvPbaCVEXgJJKkVCuJ49e5rbb789rFG3ytsCgSQFPdwCFX5kI4nbDGeS6ExwftAMW4lkS6nHkZvQjBy3k3uvgTT10alOCibqoh5I+vwpi0sziilrKdJ7+95771UIJKnUzI2CaX6/n8o4euONN2y5ZlWL9Dr9Hp8Bbk3zI70nAIDIyGsHACBFRTppjKWcxK3XTqBhMNx7wajHTLTyNrcm2wrM9e7d25ddGuk98xo8TKZEtyFS76LQUku3qeC99j1KZklo6PZEyh5zvq6DDz7YzoSmcROpLE2ZXspCqoyXx3ilrCmNWfV4ihZEUgDziCOO8D2IJW6B8mQGktwC6G5jDQAQXfV/IwEAAK6UgeE2LbZ+QVfAw4tIv7Yn46Qwk8rblD0Suh/VxPnkk092DSRp9qv69ev7sv5ImUeRAkxVya00SNx6/LiJNMtXaO+a3XbbLay0S0ECL2WdW7ZsMckIeAwfPtx+HvUa9H+tRz2LVMLmhZpAq3eRxpDb8pWdE8jYirSfKwuUeLV06VJzxRVXuB4fNI6POuooGwBTKaJ6TimTR7PFqQzPT3qf3TzxxBN2G6oicFVQUOD7egAg0xFIAgAgRWmWJLeeNBs3boxYIuT1BD8VGjenqsMOO8yWJqlnTGh5m06s3Rr6+lXWJpGChKlQghOpB9RXX33l6fmRmiGHLleNu0MDSXr9KitUU/RoFi9ebJKRiaVZ1DTDnJO2UUGZyppDB6gZt4JmbsEuZ8aVMmcU0Antr6TMIWUlRStNVZNuzYa2//77m9atW7uWBP7rX/8KG08K0N10003mggsucF2+n9lQAZEagYfuZ7+4ZXMqGAgAiA2lbQAApKhIJ8yffPKJ52UsX77c9f7GjRtHfE6kjI9kT6mebLFsf9++fcPumzVrlnnttdfClqMTfs2O5ZdIQcJUCCR17NjRNcigWdcU4IxG+00znLk55phjKtyONPOaeglFowBKMgJJ0bbppZde8rwMZZW5lcMFAkdOyghyC+aoJC2ap59+2pbSnXfeeXYWQs2od+GFFwazwZTVpOy6UKeccor5y1/+EjFIlYym1GpQ7sZt+5wmTZpkRo8ebfe9Amdet80to6uy2QYBAOEIJAEAkKIinbjqJMpLiYuyHiJNU6+AQCSRZnRLdKrv6u7lE8v2n3HGGWF9exTIeeSRR8Ieq55Kbk184xVpZrJIZWFVSSWRbiVHCnAoeBGt58348eNdA5stW7YMy+g5+uijXZfx6KOPRixd0zaMGDHCJEuPHj1c73/hhRfsDGdevPzyy67jUDPNhQZwunbt6roMjcFIfX00lf2MGTMq3KcyvFWrVgUDlGvWrHENqioDMpL58+e7zuCWaHBZPaPcSkL1GubNm+f6HB377r//ftskXGPu3HPPtVmECuZW9hlxKxVu0qRJAq8AALITgSQAAFKUTlzdgjo//fSTufzyy12nBw9Q1sPf//5311/qVU4SqelvtJ4hy5YtS5sps936DGl/ad95eQ3aR24BE7eTaQWd/KQTa7eTa5V1pYKLLrrI9f4PP/zQXHrppTZQ4aS+OmPGjDFjx451fZ7GaWgWnGbIc+ufo0DBn//857CSTwVQtO7PP//cJIt6G7ltkwJYWveSJUuiPl/ZVNoPbtwatSsrzq2XmTJwBg8eHBY0UTaW+h659dLyUnqpLCC38a3yOs1kmIxm2QrAnnbaaWH3a7a7//7v/w7LQFMQUa/d7bOr8sjKSn7dsubatGkT17YDQDajRxIAAClKGQLKdnnzzTfD/qYTZpWi9OvXz3Tp0sWWqulkXL+4K3tAWRKRSo3UTDpaw+JITaNvvvlmuy0KyKjXjXrGpGp/Ebcp4JXFcfbZZ5uDDjrI9j9SkO6VV16JuIyzzjrLlmxFo5NXLS8ZJT+h6w4N0MRC2R3XX399XM9VeVT//v0rZAudeOKJYZkvom1WwEWBSo1JnfAr8BGpLE9NyjWO3YKZF198se3lE0rZP6eeeqo58MADbVmSxvzXX3/t+wxgbjMdXnnllebuu+8O+9uGDRvsZ1GvRU2pNS4UzFRAVwFYNWj/6KOPIo5VPTeUehup1OzBBx8M+5v2vQJ3Kn/T87X+RYsWuWYqqeeWM/inbVP2U2jPI2UtXXLJJXactG3b1gaqFFyaMGFCxGOJH823tU59DkNL/pR5pMCY+kq1a9fO/l29uNzGko5n1157bdT1KDil1xhKywYAxIZAEgAAKWzo0KH25Dy06a7ovokTJ9qLVzopU/ZENCqzcaNsBWeGwI8//piygSS9hjlz5oTdrxPiwKxrbsGm0KwYzZ6l2bQiOf30000yKBATGkgKbf4dCwWh4g1EqUzQGUiSu+66y6xcudKsWLHC9YRdgR1dolEmiGYxixTUVBBF75VbzyOtQwEqNwpgKbCSDAMHDrTlom7NxRWYeeONN+wlFsOGDYs4e5mycjSO3TKttL65c+dWuvzbbrutQnN9ZTn17NnTNUCt5Z1zzjmet92Z4RcvzWanbRwyZIhrqZyCP24BIKe//vWvNrAYjTL63LK1khEIBoBMR2kbAAApTCeAChRFmg481gynBx54oNLpro888khPU9kn62TdD8rkqowyq9xOLJ1lN24lRwEKgCQrkOTWH0cBlUi9caqagnBq6uzWENrr63vmmWciBlBEGT3qqxRpZq9IZXKR+iuF9ryKN6imDB2vs7RV5uqrr446xrQ+ZSQp6zAeV111lc1ADKWso2g9kdy4PV7BbD9KLlUeqmBSvM/1km23cOHCsPtatWrleQZMAMD/I5AEAECK05Tzzz77bKW/uEdz6KGH2nI3LyfAylhQxkm0Kcalslm6qpOyDAYNGlTp45RVFY3bSbhzn1Y2FX28DjnkkLD+OCrpiTQLX3VQYEHBIAUAvAYlFIBS5omaZnsJVqp0TTNzaeaxysrO1MdHvcNiacAeDwV1n3vuOTsrWrQS0Wj02lW2p4wjL499/PHH7WtTmZoXCr499NBDtjQsUtaWmlUrkFIZHQfUl0iBQzeazdAPAwYMsBMJqKzOCwUhb7nlFtt3ykuQUOW4odz6oAEAKkdpGwAAaUBlQAoEqWxGJ7EqralsxiSdXGk2I5UIqW9LLFTWVVRUZE82P/nkExs00kmzMqQUPDn22GPtJZXdcMMNdhu137744guzefNmeyLeoEEDe7LavXt3W1ZTWRCvefPmZvXq1WF/S1Y2UuDkXds+bdq0CvfrffcrG8YPCs5ccMEFtvRN/XTUt0cn7MpSUeBLJ/saM5qB8JhjjrEN5N0aSEej90iBJ017r146CxYssCVVWrdmuNPYVo8hBUck0udCwSa/6DVohrjzzz/fji+9Txpf0ejzo5JLNZdW+Vi0bCy38aBsK5XWaV36TKr3krLqduzYYZel/aTeWhrXulQWCG7durV57bXXbIlboIRQy9NxQ8EyHXMULNW+DXxO9Bw19XbS69cY8IMyr1599VVbzjdz5kzb7029mtRkW9ulQKTGv8aS+mTFkqmpZYVSiR8AIHY55YnO2wkAAKqcmhgvXbrUrFu3Lngyqb4xKgfSyVazZs1Mx44dYzpZRTjtW520hjYm1km6Tub9KDmM5P333w/LWNGJr8oTEdl1110X1v9HQSeVNsWbQeSFgmf6TCqgpM/nrl277OdRGUUKeCmIlMzxgsjUqFtBKmdpqEra1ADdj5JHAMg2ZCQBAJCG1ORas2npguRRtkVoECkw21iygwIKYCl7StkYAWrArQCF+jdlMmXHqD+SSttCL02aNImabeOWPaZATjKDSKLgrS5IPZ999llYfzFlFBJEAoD4EEgCAABw8f3335tHHnkkYoPfZFOwRCVjzm3QdOuawStSQ+lMUVJSEpxdz61BdaTeQgq0ufXCiTQTIbLD9OnTK9xWAElliQCA+BBIAgAAWW/RokVm+/bttixQZYLz5s2zGTG67pbdoh40VUG9Zx577DGbhRSg6eczPZC033772UCaWzaY3hdll2h2Qb1fCjppBkEFkZRB5ka9mZCd9NlRv6XQjMJkNcoHgGxAjyQAAJD1lPUzduxYT/th2LBhdoapqjJ8+HAzefLk4G31vVJvF68zeKUrTV0fKSspFprBbMaMGb7N2ob0oubkymJzmjJlim1MDgCID93lAABA1lOwwQuVSKncrCppCveCgoIKjYNDm0lnoptuuinhPlQqYRo1ahRBpCymWS5Ds9MIIgFAYggkAQCArOclkKSStnHjxlV5UEJTr1900UUV7ps0aZLJdNrfTz75pG2uHW9D+vvuuy/jywARmWbRmzt3bvC2Pruh2UkAgNgRSAIAAFkvWiBJ2UDnnHOOefnll6utr8pll11mAysBy5YtM7NnzzaZrkOHDqaoqMhce+21pm3btp6eo75JgwYNMm+99Zbp3bt30rcRqUuBSCcFZFu3bl1t2wMAmYIeSQAAIOupefOXX35pVq5cabZu3Wpv77777qZly5bmwAMPNHXq1Kn2faSGwQooBXTr1s024s4mmzZtMsuXLzdr1661M9ht27bN3q9+UcrcatWqlQ04Ma07Nm7caE488cRgw/bGjRvboGSm9xYDgKpAIAkAAAAAAACeUNoGAAAAAAAATwgkAQAAAAAAwBMCSQAAAAAAAPCEQBIAAAAAAAA8IZAEAAAAAAAATwgkAQAAAAAAgEASAAAAAAAA/ENGEgAAAAAAADwhkAQAAAAAAABPCCQBAAAAAADAEwJJAAAAAAAA8IRAEgAAAAAAADwhkAQAAAAAAAACSQAAAAAAAPAPGUkAAAAAAADwhEASAAAAAAAAPCGQBAAAAAAAAE8IJAEAAAAAAMATAkkAAAAAAADwhEASAAAAAAAACCQBAAAAAADAP2QkAQAAAAAAwBMCSQAAAAAAAPCEQBIAAAAAAAA8IZAEAAAAAAAATwgkAQAAAAAAwBMCSQAAAAAAACCQBAAAAAAAAP+QkQQAAAAAAADjxf8A0aiTSMZejSgAAAAASUVORK5CYII=;" parent="1" vertex="1">
          <mxGeometry x="-3220" y="470" width="1170" height="870" as="geometry" />
        </mxCell>
[truncated: 312,017 more chars]
