# Supplementary material for: DNAwhisper: An Integrated Deep Learning Pyramidal Framework for Multi‐Trait Genomic Prediction and Adaptive Marker Prioritisation
Source: Plant Biotechnol J. 2026 Feb 27;24(6):4005–26. doi: 10.1111/pbi.70619 (PMC13205711; doi:10.1111/pbi.70619)
Supplement: Supplementary file 1 — Figure S1: A comprehensive analysis of residual distributions for pre‐trained versus non‐pre‐trained DNAwhisper models. Figure S2: An analysis of the residual distribution for DNAwhisper across validation and test sets. Figure S3: Analysis of the distribution and prioritisation of marker importance for DTT and DTS traits. Figure S4: Inter‐expert correlation matrix. Figure S5: Evaluation of DNAwhisper model stability across DTA, DTS and DTT traits via multi‐fold cross‐validation. Table S1: Trait‐associated candidate genes identified in the proximity of the top 50 significant SNPs for DTA. Table S2: A detailed list of the top 50 key genomic loci for the DTA trait selected by the DNAwhisper model. Table S3: Trait‐associated candidate genes identified in the proximity of the top 50 significant SNPs for DTS. Table S4: A detailed list of the top 50 key genomic loci for the DTS trait selected by the DNAwhisper model. Table S5: Trait‐associated candidate genes identified in the proximity of the top 50 significant SNPs for DTT. Table S6: A detailed list of the top 50 key genomic loci for the DTT trait selected by the DNAwhisper model. [file PBI-24-4005-s001.zip › pbi70619-sup-0004-FigureS4@figureS4.drawio]

<mxfile host="Electron" agent="Mozilla/5.0 (Windows NT 10.0; Win64; x64) AppleWebKit/537.36 (KHTML, like Gecko) draw.io/28.0.6 Chrome/138.0.7204.100 Electron/37.2.3 Safari/537.36" version="28.0.6">
  <diagram name="第 1 页" id="_rbxyAPoRHSsI-J_mt_M">
    <mxGraphModel dx="7957" dy="5414" grid="1" gridSize="10" guides="1" tooltips="1" connect="1" arrows="1" fold="1" page="1" pageScale="1" pageWidth="827" pageHeight="1169" math="0" shadow="0">
      <root>
        <mxCell id="0" />
        <mxCell id="1" parent="0" />
        <mxCell id="U50a2glkxfTxxLQ5T0RX-8" value="" style="shape=image;verticalLabelPosition=bottom;labelBackgroundColor=default;verticalAlign=top;aspect=fixed;imageAspect=0;image=data:image/png,iVBORw0KGgoAAAANSUhEUgAACLoAAAbpCAYAAABKB/nXAAAAOnRFWHRTb2Z0d2FyZQBNYXRwbG90bGliIHZlcnNpb24zLjEwLjAsIGh0dHBzOi8vbWF0cGxvdGxpYi5vcmcvlHJYcgAAAAlwSFlzAAAuIwAALiMBeKU/dgABAABJREFUeJzs3XmcjeX/x/H3md2YMWPsxljLEiH7noQoZSlFpS+FFCqkiGQpUnalxVKRSkWLlDVptS+FiLGMdRjMmMXs5/eHn2POzJxt5sycc3g9Hw+Px9z3fV3X/ZmZs9zmfp/rMhiNRqMAAAAAAAAAAAAAAAAAN+fl6gIAAAAAAAAAAAAAAAAAexB0AQAAAAAAAAAAAAAAgEcg6AIAAAAAAAAAAAAAAACPQNAFAAAAAAAAAAAAAAAAHoGgCwAAAAAAAAAAAAAAADwCQRcAAAAAAAAAAAAAAAB4BIIuAAAAAAAAAAAAAAAA8AgEXQAAAAAAAAAAAAAAAOARCLoAAAAAAAAAAAAAAADAIxB0AQAAAAAAAAAAAAAAgEcg6AIAAAAAAAAAAAAAAACPQNAFAAAAAAAAAAAAAAAAHoGgCwAAAAAAAAAAAAAAADwCQRcAAAAAAAAAAAAAAAB4BIIuAAAAAAAAAAAAAAAA8AgEXQAAAAAAAAAAAAAAAOARCLoAAAAAAAAAAAAAAADAIxB0AQAAAAAAAAAAAAAAgEcg6AIAAAAAAAAAAAAAAACPQNAFAAAAAAAAAAAAAAAAHoGgCwAAAAAAAAAAAAAAADwCQRcAAAAAAAAAAAAAAAB4BIIuAAAAAAAAAAAAAAAA8AgEXQAAAAAAAAAAAAAAAOARCLoAAAAAAAAAAAAAAADAIxB0AQAAAAAAAAAAAAAAgEcg6AIAAAAAAAAAAAAAAACPQNAFAAAAAAAAAAAAAAAAHoGgCwAAAAAAAAAAAAAAADyCj6sLAAAAAAAAuKZdu3Y6deqUxeMbNmxQhQoVCrEi1xo1apS++eYbi8enTJmiHj16FGJFwM1pxYoVGj16tMXj3bt315tvvlmIFQEAAADAzYugCwAAAADA6S5duqRjx47pzJkzunjxoq5cuaLU1FQFBgYqKChIRYsWVYUKFXTrrbeqSJEiri4XAAAAAAAAgIcg6AIAAG4IJ0+e1N133221zeLFi9W0adNCqgieqkaNGi479xNPPKExY8a47PxAfly5ckW//PKLNm7cqO3bt1udkSMrLy8vRUREqFmzZurcubOaNGkib2/vAq4WAJzDkeuGyZMn68EHH8z3OadOnapFixbZ1TY8PFw///xzvs8JAAAAAIA7IegCAAAAAMiz8+fPa8GCBVqxYoUuX77scP/MzEwdP35cx48f17Jly1SqVCkNHDhQvXr1kp+fXwFUDACusW7dOqcEXdatW+eEagAAAAAA8FwEXQAAADzAqlWrdOTIEbN97du3V61atVxUEYDCkpKSovnz58toNJrtHzp0qIsquiozM1MLFizQe++9p6SkJKeNe/78eb3xxhv6+OOPNXHiRLVq1cppYwOu8PnnnysmJsZsX/fu3VWhQgUXVQRX+eOPP5SQkKCgoKA8j3HgwAGdOHHCiVW5l8jISP34449m+8LDw9WjRw8XVQQAAAAAcEcEXQAAANxcenq6Jk6cqNjYWLP94eHhBF2Am8Cvv/6quXPn5tjvyqDLxYsX9fzzz2vr1q0Fdo5Tp05pwIABGjp0qJ555hkZDIYCOxdQUC5evKhJkyYpIyPDbH+TJk3sDrp069ZN9erVs3i8fv36+SkRhSg1NVWbNm3Sfffdl+cx1q9f78SK3M/nn3+uJUuWmO1r0qSJWwRd6tevr/Hjx1s8XqVKlcIrBgAAAABucgRdAAAA3Nxff/2VI+QC4Obx008/uboEM6dPn1a/fv107NixAj9XZmamZs+erUuXLmnMmDEFfj7A2dauXZsj5OKoZs2aqVmzZk6qCK62du1agi4WGI1GrVmzxtVlWFS1alVVrVrV1WUAAAAAACR5uboAAAAAWLd69WpXlwDARVJSUrRx40ZXl2Fy+fJl9e/fv1BCLlktXrxYixYtKtRzAs7Aeziy+/XXX5WSkpKnvidPntS///7r5Ircx44dO3Tu3DlXlwEAAAAA8ADM6AIAAODG0tPTb+hP7nqiKVOmuMX0+bg5/Prrr0pKSnJ1GSYvvfSSIiMjHeoTERGhmjVrqnjx4ipevLjS0tIUGxur//77TwcPHlRaWppd40ybNk1NmzZV7dq181I6UOguXrxYoMt7wTMlJSXpt99+U/v27R3ue6NfExIMAwAAAADYi6ALAACAG2PZIuDm5k7LFq1YscLu2WVCQkL01FNPqXPnzqpYsaLFdgkJCVq7dq0WLlyow4cPWx0zIyNDEyZM0BdffCEvLyYnhftzxrJF8Gzh4eE6depUjv3r1q1zatClfPnyOn36tMPjuRN3X7YIAAAAAOBe+OsgAACAG+OTrcDNy52WLUpOTtaMGTPsatujRw+tX79eTz/9tNWQiyQFBQWpR48eWrlypcaMGSM/Pz+r7ffs2cPrIjwGj1W0atUq1/0bN260ezaray5evKidO3fmeqx58+YO1+ZuWLYIAAAAAOAIZnQBAADIp4SEBO3du1dHjx5VfHy8DAaDwsLCVL58eTVo0ED+/v55Grewly06duyYjh07ptjYWF26dEnJyckqUqSISpcurapVq6p69eqFOotCcnKy/vzzT506dUqJiYkKCQlRw4YNVb169UKrAc6Rmpqqf//9V0eOHNGlS5eUmpqqEiVKqFSpUqpTp45KlixZIOc1Go06dOiQTp48qUuXLik2NlZpaWkKDAxU2bJldcstt6hq1aoFcm5L4uPj9eeff+rMmTNKSUlRWFiYmjVrpoiIiBxt3WnZomXLlun8+fM22z3zzDN64YUXHB7fy8tLTzzxhGrXrq3+/ftb/b4/++wz3XvvvQ6f45q0tDQdPnxYUVFROnfunK5cuaLMzEwVK1ZMoaGhCg0NVc2aNRUWFpbnc+Snti1btuj48eOKj49XcHCw6tSpo3r16uV7bEcee7acOXNG//33n2JjYxUbG6vExEQVKVJEJUuWVOXKlVWrVi35+LjvnxtiYmJ08OBBnT17VgkJCUpKSlJAQICCg4NVsmRJ1a5dW6VKlcrXOTxt2aLMzEwdOXJEx44dU3R0tBITE5WRkaFixYopJCREISEhql69usqUKeOyGgvqeqsgtWrVSl999ZUyMzPN9sfFxWnLli0WgzC5+fnnn3OdIahy5coqV65cvmu1JC0tTZGRkTpy5Iji4uKUkJCgjIwMBQcHKyQkRJUrV1aNGjXk6+ubr/O4MhjmzNdHAAAAAEDhcN+/PAEAABSydu3a5Tq9vCQ1atRIS5cuNdu3fft2LViwQL///rvFT+X6+/urTZs2GjJkiGrWrGn1/CtWrNDo0aPtrnf06NG5tl+8eLGaNm1q1xhbt27V8uXLtXnzZp09e9Zq25CQEN19993q3bu36tata3edknTy5EndfffdFo8PHTpUQ4YMkXQ1nPDJJ59ozpw5SkxMNGvXpEkTLVmyxKFze7pnn31WGzZssHg8IiJC33//vQIDA+0ec/To0VqxYoXF46Ghofruu+9UtmxZs/2TJk3Sp59+arHfkiVL1KRJE9P2/v37tXDhQv38888WgwteXl5q1KiRevfuna/wQlYbNmzQypUrtWXLFl28eNFq21KlSumee+7RY4895nDoZcuWLXriiScsHn/zzTfVvXt3SVdvFM6ZM0cff/yxUlNTzdp1795db775pvr06ePQjfEaNWrk2BceHq6ff/7Z7jHstWzZMpttOnfunKeQS1YNGzbU22+/rcGDB1tss337dp04ccKhG5BXrlzRDz/8oNWrV2vbtm1KSUmx2adatWpq1KiRHnzwwTwHTXL7HV3To0cPTZkyxbS9cuVKTZ48OcdjNrffqbMfe/b4999/9fnnn2vz5s06fvy41baBgYFq06aNevXq5TYzTfzzzz/6/vvvtXbtWpvvd9LVn/u9996r3r17Kzw83Gb7uXPn6p133rG7Hku/vw0bNqhChQpm+0aNGqVvvvnG4lhTpkxRjx497D73NWlpaVq7dq1++ukn/fnnnznec3MTERGhRo0aqUuXLg6FNLJy9fVWYQoJCdHtt9+uPXv25Di2du1ah36GlsLPLVu2zHN9liQkJOinn37SqlWrtH37dpuzz/j7+6tRo0bq1auX7r77bnl7e9s8h7XXx+y2bt2aa/vcXsMK8vXR1rV6bn3i4uLUvXt3i4956er756xZsywezy41NVXdunVTZGSkxTYNGjTQkiVL3Dp0CAAAAAD5wf92AAAA7BATE2P6+sqVK5o0aZKWL19us19KSorWrVtnWsZj2LBhBVmm3Xbt2qUZM2Y4dFM9Li5OK1as0IoVK9SpUyeNGzdOJUqUcEo9Fy5cMH391ltvadGiRU4Z90YwefJkde/eXadPn871+IkTJ/T222/rtddes2u8TZs2WQ25GAwGvfXWWzlCLpJUrFgxq2Nfe56kpaVp6tSp+vTTT2U0Gq32yczM1NatW7V161Z99913ev311/M8k8KmTZs0c+ZM/fvvv3b3OX/+vD799FN99tlneuSRR/Tiiy8qKCgoT+fP7trj2mg0asSIEVqzZo1Txi1s+/bts3ozTZJKlChh92PQlvbt26tDhw5at26daV/58uXVrFkztWjRQs2bN7d7FqDU1FQtXrxYH374oeLi4hyqIzIyUpGRkVq2bJmaNm2qIUOGmAW58ivr696nn36qSZMmOX1sZzz2Dh8+rBkzZlgN3GWXlJSk1atXa/Xq1WrWrJkmTZpkcxmrghIVFaWpU6c6PEPaqVOnNH/+fC1cuFBPPvmknn/+eZtLa3kKo9Gor7/+WnPnzlV0dLRDfU+cOKETJ07om2++Ue3atfXMM8+oQ4cOTqvtRrvekqTWrVvnGnTZsGGDxo8fb9dseUlJSfrzzz9zPdaiRQuH3vesMRqNWrZsmebMmWP2GmVLSkqK/vjjD/3xxx+qUqWK3nrrLYdD0YWlsN+bQ0JCNH36dD3++ONKT0/Ptc1PP/2kTp06qVOnTnaNOXv2bKvvy6GhoZo5cyYhFwAAAAA3tMKbex4AAMCDXfska1JSkgYMGGDXTZesjEaj3n//fY0bN64gynPIZ599pscffzxfSyqsXr1a3bt314EDB5xS07XZFdavX0/IJZvQ0FBNnz7d6s2Ka7Ms2BIfH69XX33Vapt+/frpzjvvzPWYrVlj0tPTlZqaqkGDBmnJkiU2Qy7Z/fLLL/rf//5ncxaW7IxGo2bOnKmBAwfm+WZfZmamPv/8c/Xq1cvqp64dce1xvXjxYo8NuUhXA0S2PProoypevLjTztm/f3/dc889eu2117RmzRpt3LhRU6ZM0f333293yOX48eN65JFH9Pbbbzsccsnu2gwB77zzjsOPa0uuPT727t2ryZMnO2XM7GPn97G3fv169ezZ06GQS3abN29Wjx499Ndff+V5jLz6888/1aNHj3wtA5iZmakFCxaoV69eio+Pd2J1rnHhwgX169dPY8eOdTjkkt2+ffs0ZMgQjRs3LsdsGHl1I11vXdOmTZtc98fExGjnzp12jfHrr7/mOhOVj4+P3bP42ZKcnKznn39er732mkMhl+yOHj2q3r17O/y7KyyueG++4447bM54NmHCBLuuf/bs2aOPPvrI4nGDwaA333wz18AyAAAAANxICLoAAAA4YOzYsdq2bVue+y9btkyrVq1yYkWOefvttzVhwgSLnyh1RHR0tP73v//pyJEj+R7LaDQqMzNT06ZNy/dYN6IGDRro+eeft3jcaDTqlVdesbnsxOTJk63e2Kxfv76GDx9u8XiRIkWsjm80GvXGG2/o999/t9rOmsjISA0YMMDmMglZzzl8+HC9//77eT5nVocOHVLfvn3NZhXIK6PRqMTERM2bN88JlbmOrVCct7e3evbs6dRz1q9fX3PmzNGjjz6qypUrO9x///796tWrl/bv3++0moxGo+bOnavBgwcrIyMj3+NlZmZKkmbMmOGU8bJyxmNv6dKlGjJkiMVlxxwRHx+vQYMGafv27fkey15bt27VgAEDnBZO2bdvn5555hmnBTpc4dSpU+rVq5fTQ0fLli1Tnz597Fr6yF6efr2V1e23367Q0NBcj9kbtMg6w1VWdevWVXBwcF5LM8nMzNTgwYOdFvxIT0/Xq6++ql9++cUp4zmTq96b+/fvbzH0JEkXL17U+PHjrY6RkpKiUaNGWX3P6Nevn+666668lgkAAAAAHoOgCwAAgJ1++OGHXG+aBAUFydfX1+5xJk+e7JIbZT/88IMWLFhgV9vAwEC7bpzExsZq5MiR+b5JazQatXHjRh09ejRf49zIBgwYoFatWlk8furUKU2dOtXi8V9++cXqkkUhISGaMWOG1ceyrcf5jh079MUXX+TY7+fnZ3M2mKz27t2rTz75xK62H374oX788Ue72gYFBdlVR1RUlM2bTfYwGo1avny5YmNj8z2WK9maJadu3boqU6ZMIVVj28mTJ9W/f3+7Zwby9fVVsWLFZDAY7Gq/YcMGvf322/kp0eTAgQP6448/nDJWVvl97G3fvl2TJ0+2a/aagIAAhYSE2Pz5JScna+TIkU4NQ1hy6dIljRgxwq5QZ5EiRRQaGmrX8jHbtm3T0qVLnVFioYuLi9NTTz2lqKgou9p7e3srJCTErp+LJO3evVujR4/OT4kmnn69lZ2Xl5datmyZ6zF7ZhtKS0vTr7/+muux1q1b56u2a+bPn29XSNXLy0uhoaE2g6+SlJGRobFjxzolLOdMrnpvNhgMmjp1qkqXLm2xzZo1a6wGtGbNmmU1YF6vXj2rgWUAAAAAuJGwWCsAAIAdEhMT9dZbb5m2y5Urp6FDh6pjx44KDg6W0WjU/v37tWjRIv3www9Wx4qJidHq1av1wAMPmO2vX7++2c31X375xeonYbt166b69evn2J/b7AdRUVE2l6ypXr26Bg4cqFatWpmWIElISNDmzZs1f/587d69O9d+e/fu1eLFi9WvXz+r49uSW0AC1xkMBr311lvq2rWrzp8/n2ubZcuWqVOnTmrRooXZ/suXL9v8/U+ePFnh4eFW29i64bls2TLT1wEBARowYIC6du2qChUqyGAw6NKlS1q/fr3mzp1rc8mMefPmqVu3blaXqdm5c6dmz55tdZwGDRqof//+atq0qYKCgiRdDWj9+uuvev/99xUZGZlrv3Xr1mnt2rXq2LGj1fFtceRx3bdvX917772m7VmzZlm9EZdbGKdo0aKOlGfThQsXbN4MrFOnjlPPmR8ZGRkaMWKEzWU3ypcvr/79++uuu+5SuXLlZDAYlJaWpj179mjFihVasWKF1ZDHRx99pPr166tTp075qrcgX/fyOnZcXJyGDx9uNSQSHh6up59+WnfddZfppm1KSop27NihRYsW6bfffsu13+nTpzVz5kyNHTs2T7XZ66OPPtK5c+csHjcYDOrXr5969+6tihUrSroaxPn111/15ptvWl2+7P3339fDDz+c47nWtm1bs9erb7/91uL7pnT1+Z7b+7WlmT/y69VXX7UZJg0NDdVTTz2lDh06qFKlSvLy8lJGRoYOHDiglStX6tNPP7U629aaNWu0aNEiPfnkk3muszCut1yhdevWuQYYTp8+rb///lt169a12HfLli26fPlyrseszRBir9jYWJuzolWpUkUvv/yymjdvroCAAElXry0XLFhg9t6f3fnz57VkyRI9/fTTOY5lfQ+LjY3VrFmzLI5TuXJl9e3bN9e68sJV15xhYWGaNm2a+vbta5rVK7uJEyeqadOmOa5/du3apY8//tji2MWKFbMZWAYAAACAGwlBFwAAADtkvdF7xx136MMPP1SxYsVM+wwGg2rXrq3p06erSpUqmjt3rtXx1q5dm+PGS9WqVVW1alXTdkxMjNWgS9OmTdWjRw+76v/ggw+sfqK2Q4cOmjFjhvz8/Mz2BwUFqX379rrrrrs0ceJEizcG5syZk+uNP3udO3dOmzdvNttXt25d1a5dWyEhIUpISNCpU6fMfuY3oxIlSmjatGnq16+fxRskY8aM0cqVK02hDkl64403rN707dOnj9q3b2/z/N7e3nbVGRoaqsWLF6tGjRpm+4sXL66ePXuqY8eO6tu3r9VlZRITE/Xtt9+qf//+FtvMmTPH6mxCjz32mMaOHZsjoBMaGqoHHnhAHTt21LBhw/Tzzz/n2n/q1Knq0KGD3TN9ZLdnzx6zII2Xl5caNWqk6tWrKygoSJcvX1ZUVJTpZtbdd99t1n/+/PlWQya9e/fOU12OOHv2rM027hR0WbZsmdVwgSS1b99eb7/9do7ZfXx9fdWoUSM1atRIXbp00TPPPKPk5GSL40yfPl0dOnSw+3mRXUpKSo7ZiG699VY1aNBAxYsXV2JioqKjo/M0A4qjj72sli5dajWIltt7oCT5+/urRYsWatGihd5//33NnDkz1/5Lly7V//73P0VERDj8fdkjOTlZn3/+udU2AwYM0IgRI8z2BQQEqGPHjqpVq5YeeOABi++ZsbGx+uuvv3K8Zt5+++26/fbbTdt79uyx+lhs166dmjZtauO7cY5NmzbZXJLmjjvu0Lx58xQWFma239vbW7Vr11bt2rXVrVs39evXz+psSe+++6569uyZ5+V0CuN6yxVatWolg8GQa4Bu3bp1VoMulmZ9KVWqlGrXrp3v2pYtW2b1GrFYsWL69NNPc7xeVKxYURMnTpS3t7c+++wzi/1//PHHXIMuWd/DTp48aTXoUrp0aae95+Xn9dEZmjZtqsGDB1t87MbGxmr8+PF65513TPtSUlI0evRoi9d+0tXAcoUKFZxeLwAAAAC4K4IuAAAADihVqpTee+89q4GLwYMHa/369VaX+9izZ09BlJermJgYff/99xaPlylTRm+99VaOkEtW3t7eGjdunP7+++9cwwlJSUn68ccf1bNnzzzVmHXpjltuuUVTp051q5vnWY0ePdppyzNcEx4ebjFskV2zZs30zDPP6N133831+OnTpzV16lRNmjRJkrRx40Z9++23FserXbu2XnrpJYdrtmbGjBk5Qi5ZhYSEaN68eerUqZPVIMHKlSstBl0OHDigv/76y2Lf2rVra8yYMVZnoQkICND06dPVsWPHXGfJOXnypDZv3qzmzZtbHMOarLNaNGjQQG+++aYqVaqUp7FcJSYmxmYbd1m2KC0tTe+9957VNnXq1NHMmTOtvt5JUosWLTRlyhQNGzbMYpuoqCj99NNP6tKlS57qzfo+ULZsWU2ePNni8iaOyutjLzU11erSPEWKFNHs2bNthg4HDRqk3bt3a+PGjTmOZWZmavny5XrhhRds1pMXO3bssDj7hXT1/czaDGQRERHq3r271Z/D77//blc40F3YCoOUL19eH3zwgUJCQqy2q1mzpt577z316tXL4oxHCQkJ+uyzz3INNjjCE6+3rClVqpRq1aqV6zXU2rVrcwSvrjEajdqwYUOux9q2bZvnIGZWuT1Ps7I1u9rgwYO1bNkyi8HTgwcPKiYmpsCCI45yh/fmZ599Vlu3btWWLVtyPb5u3TqtXLlS999/v6SrM7xZm5GpT58+6tChQ4HUCgAAAADuyr7FlgEAACBJGjFihGlZH0sMBoMef/xxq23OnTtn9RPRzvTtt98qNTXV4vFevXrlmNkgN97e3urTp4/F4ytWrMhTfVlVrlxZS5YscduQi7sYPHiwmjRpYvH4l19+qd9//11xcXFWlywKCgrS7Nmzbd70d0SbNm3sullfrlw5PfLII1bbHDhwQFFRUbkes7ZUgiT973//s2umjcDAQKt1LF++3OYYttxxxx366KOPPC7kIsnqp/yvyTp7kCv9/PPPVmcukqSxY8fa/Xi/99571bhxY6ttPv30U7vrsyQsLEyLFy92WsglK0cfexs2bLAabrrvvvvsDjZZC5N8++23VmcmyI/Tp0+rXr16Fv917Ngxx6wl2WVf/i2748ePO7PkArV37179888/VtuMGDHCZsjlmvr166tr165W2zjjeeGJ11u2ZJ+165pjx47pv//+y/XYnj17LL6uOSPYkJ6eLm9vb6vPmbZt21odo2TJkqpevbrF40aj0S2fM658b/by8tK0adNUokQJi21ef/11nT9/Xjt37rS6ZFFBBJYBAAAAwBMwowsAAICdQkNDdd9999nVtk2bNjbbxMbG2rzZ5gzbtm2zetyRpROs3fTduXOnYmNjFRoaavd42Y0fP75QfiaeztvbW9OmTVPXrl116dKlXNuMHTtWdevWzXWmkmtef/11py8fYuumY1YPPPCAPvnkE6tt9u/fr4oVK+bYb+tx3axZM7vraNSokcVjGzdulNFozPOn5n18fDR58mQFBATkqb+rpaSk2GyT1yVKnG3t2rVWj99222264447HBqzR48eVh9r//zzj5KSkuwKC1oyYsSIArnRmpfHnjPfL+644w75+PgoPT09x7EzZ87o33//dcqyK9n17Nkzz7OLXWPrddFdghP2sPW8CAsLU+fOnR0as0ePHlZnCjt37pyOHDlithyjIzz1esuWDh06WJxdZ+3atbmGRSwtWxQUFJTn2cay8vHxsTp7kb0iIiKszqxj6VrFVdzhvbl06dKaOnWqBgwYkOsMSbGxsRozZoyOHz9uMRgYFBSkWbNmOTWwDAAAAACeghldAAAA7NS2bVu7/5BcunRpm4GP+Ph4J1RlndFo1K5du6y2cWTZkVKlSlk9bu0mhy233367U27a3CzKlCmjqVOnWgxgnDlzRmvWrLHYv1evXg7f3LSlSJEiDv0Oa9eubfMT+wcOHMixLy4uTocPH7bYx2Aw2HysZlW6dGmLxxISEnTixAm7x8quffv2eb7Z6w7smRXH0nIVhc3SEhDXWJpNwZq77rrL6vH09HSbr7HWlCxZUj169Mhzf2vy8tjbsWOH1eOOvF/4+flZnSUktyVc3IWt4FJhvH87y+bNm60eb9u2rV3P86waN25sM+C2fft2h8bMXpOnXW/Zo0aNGqpcuXKuxywFkiwFXRz5GRUGT3vOuMt7c+vWrS0u0ShJmzZt0rFjxywenzRpUq5hYAAAAAC4GTCjCwAAgJ0cXU6nTJkyio2NtXg8OTk5nxXZduLECcXFxVltk5ebv5bs27cvz2GVjh07OtT+5MmTea69SZMmWrJkSZ76upM777xTTz75pBYuXOhQv5o1a+qVV15xej3Vq1d36MabwWBQtWrVrN4QjYyMzLFv//79uX76+Rqj0ahatWrZXYct+/bty/ONJEcf1+7Gnk+7X758uRAqsS46Otrq7EWS8jR7SPHixVWqVCmrY+/ZsyfPyw7dfffd8vIqmM+fOPrYS01Ntbh8yjVPPPFEfkoy485Bl7zO4ORuMjMzcw0LZpWX54WXl5eqVaum3bt3W2yzZ88ePfzwww6PLXnm9Za92rdvrwULFuTYf/DgQUVFRZm910RGRuro0aO5juNu7y22njPW3rNdwZ1+fi+88IK2b9/ucGjykUce0b333ltAVQEAAACA+yPoAgAAYKeyZcs61D4/S1k4S2Evr2DrJqk1jt7YwlXDhw/Xjh07rN5wzCowMFCzZs2Sv7+/02vJy6ejK1asaDXokltQyxWP67zOfuPpj+ugoCCbbdzhk/onT5602Savn96vXLmy1aDLhQsX8jSudHUmq4Li6GMvLi7O4vIYBSE/7xeO2rVrl/78808dOHBAhw8f1uXLl5WYmKgrV64UWg2ucP78eZvLj+XneWHtfSc/zwtPvN6yV8eOHXMNukjSunXr9NRTT5lt5yYgIMCuJZvyKi4uTuvXr9fevXt14MABnT17VomJiUpISHCbGbzyy53em318fDRjxgx169bNZjj9mho1amjMmDEFXBkAAAAAuDeCLgAAAHay54ZvVr6+vgVUif3s/YO5s1j7RLUtVapUcV4hBWjKlCkFttRIXly7QdK9e3e7ft8TJkwosJ91WFiYw31sLX+RkJCQY5+nPK59fX0VERHh3GIKmT1L1URFRRVCJdbZc1Pd1vImlth67XfH1728PPYKe2ae/Pzc7JGZmally5Zp0aJFbvEYdYWYmBibbfL6vLD12p2f368nXm/Zq27duipbtqzOnj2b49gvv/xiFnTZsGFDrmO0atVKRYoUcXptUVFRmj59ujZs2KC0tDSnj+8u3PG9uXz58po8ebIGDx5ss21BBpYBAAAAwJMUzBzJAAAAN6CCWl6iIBX2TAu5hRLsZeumGSwLDw+3a0mRypUr6/777y+wOvLyqXpbN+sSExNz7POUx3XRokU98nUjq/Lly9v8Hv75559CqsYye2bmyOusD0WLFrV6PD/Bq4J63cvLY6+wgy75eb+wJTo6Wg8//LDGjx9/04ZcJM99Xnj666Y1BoNB7du3z/XYrl27TM+Lixcvau/evbm269Chg9PrWrJkibp06aLVq1ff0CEXyX3fm9u3b68mTZrYbHfffffleSYmAAAAALiRuN//7AAAAOA0hf2H/PwEEDxp6QF3c+bMGS1ZssRmu2PHjmnRokUFVofBYHC4j62lUnJ7DHvK47ogPnFf2AICAlSpUiWrbexdNqsg2fPYMxqNeRrbVr/8LPdTUK97eXnseXt7F0AllhVUYO3cuXPq06ePWwSwXK0gnxe2HveFuQyWp7EUVElLSzMt5ffHH3/k+jP09fVVu3btnFrPwoUL9frrr9tc5upG4a7vzb/88ou2bt1qs90333zjFu+7AAAAAOBqLF0EAABwAwsJCbHZZty4cU4LDuRndgJ3/HStJ8jIyNDIkSPtXiZi5syZaty4serWrev0WuyZPcDRPrktYWHrcV2sWDENHz7c4VosKVu2bJ763SiP6Tp16ujo0aMWjx87dkx79+5VnTp1nHreqVOnKiQkRPfff7/Cw8OttrXnxmVSUpL8/PwcriO3WYWyCggIcHjMa/ISDrNHXh57xYoVs9nmueeey9MSZbkpqOfHxIkTdfz4cattOnbsqAcffFDVq1dXWFiY/P39zX4XJ0+e1N13310g9RUme58XeVGQz4sbXePGjVW8eHFdunQpx7HNmzerbdu2+v3333Pt27RpU7ueq/bav3+/pk+fbrVNiRIlNHDgQDVt2lTlypVT0aJFcywXNWrUKH3zzTdOq6sgueN787lz5zRq1Ci72qanp2v48OH67rvvmA0RAAAAwE2NoAsAAMANzJ4/gHft2jXXMAE8w3vvvadt27bZ3T4tLU0jRozQN9984/Tfu71hm6xsLW+RW422HtdeXl7q3bu3w7Ugd61atdLKlSuttvniiy/0+uuvO+2cR48e1ccff6zMzEzNmjVLjRo1UteuXdWpU6dcf/8lSpSwOWZsbKxCQ0MdrsXWY7RkyZIOj+mO7Ll53r59e9WoUaMQqsmbXbt2ad26dVbbjB49Wn379rXa5kaZjcTe50Ve3CzPi4Lg7e2tdu3aafny5TmObdmyRUajUX/88UeufTt27OjUWqZPn66MjAyLxytVqqQvvvjCZsDN2hiwLjMzUyNHjsw1+GTJqVOn9Oqrr2rWrFkFVxgAAAAAuDmCLgAAADcwe240xcbGemTQpUKFCjp48KCry3Cp7du3a968eQ73i4qK0vjx4zVt2jSn1mNt1g9LbM28ULx48Rz7bD2uExISlJ6eLh8f/rvjDHfeead8fX2VlpZmsc13332nvn376pZbbnHKOd944w1T2MBoNGrbtm3atm2bJk2apLvuuksPP/ywWrZsaWofERFhc8zIyEhVrlzZ4VoOHz5s9bg95/YExYoVs/l7zmsoorCsXr3a6vHatWvbDLlIV2dXuBGUKlVKAQEBSk5OttgmMjLS7Llkr5vleVFQOnbsmGvQ5cCBA9q8ebPOnz+f45iXl5fat2/vtBpiY2O1efNmq21GjRpl1yxON8pzxhU+/PBDm7+H3Pz0009q2bKlevbsWQBVAQAAAID7c7/5OgEAAOA05cuXt/mJbls3q+Ce4uLi9OKLL1r8FHXFihXVvXt3i/1Xrlzp9GUGDh48qPT0dLvbZ2RkKDIy0mqb3GaPqFWrlry9vS32SU9Pz1PoBrkrXry42rVrZ7VNamqqXn75ZYd+/5Z8/vnn+u2333I9lpKSotWrV2vXrl1m+0uVKqXSpUtbHXffvn0O1xIVFaX4+HirbZy9ZJOr+Pj4qGbNmlbbuPv7xZYtW6web9u2rV3jHDt2LP/FuAEvLy/VqlXLapu8PC+uXLmiI0eOWG1zozwvCkqLFi1UtGjRHPszMzM1Y8aMXPs0aNDArll67LV9+3arr9ne3t5q06aNXWPZCq0id7t379bcuXMtHr/nnntUvXp1i8ffeOMNm9dRAAAAAHCjIugCAABwg6tfv77V4zt27CicQuBUY8eO1ZkzZ3I9ZjAYNHnyZI0dO1blypWzOMbEiROdekM3Pj5e27dvt7v9rl27lJCQYLVNbjfeg4KCdOutt1rtx+PauZ544gmbbfbu3avhw4crNTU1z+fZsGGDzSWQihYtqj59+uTY36xZM5tjO2rt2rVWjwcEBNh8jfUkd9xxh9Xj7v68sjWrhK0w1DU//fSTM8pxC7aeF7/88ovDy8788ssvNp/nts57s/Pz87MYvPr7779z3d+hQwen1mDr+RIWFmbXzGi7d++2eD0Cy+Lj4zV8+HCLYaMSJUpowoQJmjJlisXfw5UrVzRs2DClpKQUZKkAAAAA4JYIugAAAHgoe/+o3bhxY6vHV61aZfdNrgsXLmjt2rXavn27jhw5otjYWBmNRrv6wnk+++wzqzfgH3vsMTVu3FhBQUGaNGmSxXZJSUn5DiZk98UXX9jd9ttvv7V63MvLy+KsALYe199//73ddZw4cULr16/Xzp07dezYMZszeLiLwryx1ahRI7Vu3dpmuzVr1ujJJ5/UiRMnHBo/IyNDCxYs0NChQ23OCvP4448rJCQkx/577rnHar8DBw44FNRIS0vTl19+abVNmzZtVKRIEbvHdHe2nlcbN260GU675sqVK1q9erW2bt2qw4cP6+LFi6blqApKXFyc1eP2zDh06NAh/fXXX1bbOOP7KKznr63nRWxsrH788UeHxvzss8+sHq9du7YqVKjg0Jg3I0eDKx07dnTq+W09X6wtY5bV4sWLbbbJ73PmRgxyjBs3TqdOnbJ4/LXXXlPx4sVVp04dPfXUUxbbHTx4UFOnTi2IEgEAAADArRF0AQAA8FBRUVF2tevatav8/PwsHj916pSWLl1q11jvvPOOhg4dqscee0ydO3dW06ZNVbt2bbVs2VL333+/Dhw4YNc4yLv//vvP6g2NiIgIjRgxwrTdunVrPfjggxbb79u3T9OmTXNafbktK5Obo0eP2gy6NG3a1OIyDT179rTad8eOHXbP4DFp0iQNHjxYvXv31j333KNGjRqpTp06at26tbp166bz58/bNU5hK+ylIl555RUFBATYbLdt2zZ17txZkyZN0r59+6yG4ZKTk7Vy5Up169ZNb7/9ts3QXeXKlfXss8/meqxt27YqW7as1f5vvvmm3cGuBQsW2PwZP/roo3aN5Snatm2rUqVKWTyelJRkdZmNrJYuXarnn39effr00X333afmzZurdu3aat68ue677z5t2rTJWWWbBAUFWT1+8OBBq8fT09M1evRom49De8M+1tj7Hp5ftWrVsjnr0MyZM+0O+H3//ffaunWr1TY32vOioNx5553y9/e3q23t2rVVvnx5p57f1vMlNjZW0dHRVtts2LBBq1atsnmu/D5noqKibqhg9VdffWU1YNa5c2ezkNqQIUNUrVo1i+2XLl2q9evXO7VGAAAAAHB3BF0AAADclK2bH2vWrLHrhm1YWJi6dOlitc3bb7+tX3/91Wqb9evX66uvvsqxPyMjQzExMfLy8sp1mRk4T3JysoYPH67k5ORcjxsMBr3xxhsKDAw02z969GiVKVPG4riLFy922k1no9GooUOH6ujRoxbbXLhwQYMHD7b5afFu3bpZPFajRg01adLEav/Ro0dr3759Vtt89tlnuX7vaWlpOnfunMqVK2f1xn9BshZQk6QffvihkCq5qmrVqnrppZfsapuWlqZPP/1UPXr0UIsWLTRo0CC98sormjZtmt5++229+uqr6t27t5o1a6YXX3xR//33n80xvby8NHnyZIthGx8fH4shmGv+/vtvjRo1yuZr5xdffKHZs2dbbdO0aVM1b97cetEexs/PT7169bLa5pNPPtHXX39ttc3u3bv1/vvv59ifmZmpixcvKjY2tkCWtrG1NNHq1asVExOT67GEhAQNGjRI//zzj83zxMfH6+LFi1bbuNPzd+jQoVaPnzp1Ss8++6zNsMuGDRs0ZswYq20qV66srl27OlzjzSgwMFAtW7a0q62tmXnywp6lvD799FOLx9avX28WrLXGVmjQ1jXvpUuX9Mcff9h1LncXGRmpN954w+LxEiVKaNy4cWb7/Pz8NGXKFHl5Wf4z7pgxY3T27Fmn1QkAAAAA7o6gCwAAgJvKbWmOrE6dOqXnnnvO7FPhFy9e1LFjx3K0HThwoNXlNVJTU/X0009r3Lhx2rt3r2mK+dTUVB04cEATJkzQ888/bzWYMHLkSBvf0Y1h9OjRqlGjRoH969Onj8VzT548WYcOHbJ4/NFHH1XTpk1z7A8ODtbEiRMt9jMajRo1apTOnTvn2A/DgvPnz6tHjx764IMPzG66XLx4UZ999pkeeOABRUZGWh2jXLlyNm/sPffcc1Zv+sTFxalXr16aNm2aIiMjTZ8GT05O1s6dOzVixAhNmDDBYn9fX18NGzbMag0FKTQ01OrxhQsXavHixUpKSpJ0NURw5MgRm8tR5Mdjjz3m8GwNFy9e1MaNG7V8+XLNnz9fCxYs0JdffqmdO3fqypUrdo8zduxYNWzY0Gqbhx56SHfccYfVNqtWrVK3bt307bffmv2sEhIStH79evXr10+vvfaa1dkDAgIC9Nprr9lduyd59NFHVbJkSYvHjUajxowZo+eff17bt283LQeUnp6uI0eOaPr06erXr5/V0MRzzz1n90wWjrD1+Lh8+bL69eunHTt2mH6/0dHRWrJkiR544AH99ttvprbh4eFWx8ot+JmVrefvrl27NGbMGLPX3ejoaKtLmeRVq1atdO+991pts3XrVnXp0kWfffaZWRgoOTlZv//+u1544QU9++yzVkNiXl5eGj9+vHx9fZ1W+43O3uWIHF3myB4NGzaUwWCw2mbBggWaO3eu6bUyOTlZu3bt0vDhwzV06FCz13Brz5n169fr0qVLFo+HhITYrGXUqFHatGmTacal1NRU7d2712ofd5Oamqrhw4dbfe8bN26cwsLCcuyvV6+e+vbta7FfbGysXnzxRbuXIwUAAAAAT+fj6gIAAACQO3tmR9m4caM2btyo4OBgZWRkKCkpSd27d9ebb75p1q5KlSoaM2aMxo4da3GszMxMLVu2TMuWLZO3t7eCgoJ0+fJlu6aKf+SRR9SqVSvb3xTybO3atVq2bJnF4xUqVNCLL75o8Xjbtm1NN/dzc/HiRY0cOVIfffSR1fCINQ0bNtSOHTskXV3iZMaMGZoxY4YCAgLk5eVlCmTY45VXXrEazpKkxo0ba+DAgbnOHHFNamqq5s+fr/nz58vX11dFihTR5cuX7arhueeeU/Xq1e2u2dlq1KhhdRmo9PR0vfHGG3rzzTcVHByshIQEpaena/HixbkGnpxl7NixSktLs3mj35leeOEFPfbYYzbbeXt7a/r06XrkkUesLjkVGRmpl19+WZJMMyDZ+/g0GAyaMGGC1WUkPFlYWJjeeustPfXUU1Zf/1evXq3Vq1fLy8tLwcHBio+PN4UkrWndurUeeeQRZ5Zscs899+jzzz+32ua///7To48+qsDAQBmNxlxvOPv5+emDDz5Q9+7dLQY8Z86cqf379+uWW25RbGysBg8ebHZz2p738K+//lpff/21QkJClJKSouTkZA0ZMsTmDCx5MWHCBB08eNBqyPDs2bOaMGGCJkyYoICAAPn4+Di05MzQoUNvuFmOClq7du3k4+NjCozl5pZbblHVqlWdfu6SJUuqYcOG2r59u8U2mZmZeueddzRv3jwFBwdbvC7s0aOHIiIiLM6Ede7cOfXs2VMdOnSQj4+PKleubLasop+fn6pUqaIjR45YrOX8+fMaOHCg/Pz8TO/lRqPR5pJk7uStt96yusxnp06d1KlTJ4vHX3jhBW3cuNHirHnbtm3Te++9pyFDhuS7VgAAAABwd8zoAgAA4KZq165t95Ip8fHxNm/S9uzZ0+6bixkZGYqLi7Mr5NK6dWurARrk3+nTp63+jC0tWZTdK6+8YvUxtXnzZn344Yd5rrN58+a5LlmRnJzsUMjlnnvusftT7s8995zuvPNOu9qmpaXZHXJ58MEHNWDAALvaFpS2bdva1S4jI0OxsbFWb5Q6k7e3t15//XUNGzZMPj4F+9kJf39/vf7663rmmWfs7hMeHq4FCxaoRIkSdrVPSkpyKOQyZswYq8tq3QhatmypF154wa62mZmZiouLsyvkctttt2nmzJn5rM6y5s2bq3Hjxna1TUpKsjirwoQJE3Trrbeqfv36FvsbjUatXr1a77zzjj799NMcj6FmzZrZXL7omri4OItL0jlLsWLFtGDBAlWuXNmu9snJyQ6FXJ588kmbS4chp5CQEJvL8BXEbC7X2BuIuPY8z+26sHr16hozZowaNGhgdYwTJ05o0aJF+vDDD7Vt27Ycx+19z0tNTbX7GtWd/Pzzz1qyZInF42FhYTZnCvP399fkyZOtBpLnzZtnNbwEAAAAADcKgi4AAABuysfHR0899ZRTx5w4caKGDRtmc3p4e3Xp0kXvvPOO3Tfz4LiMjAy9+OKLVpej6d27t5o1a2ZzrJCQEI0fP95qm7lz52r37t0OVnndhAkTbC4fYk2TJk00depUu9t7e3tr3rx5Di+nY03fvn31+uuvO+15kldt27a1a1YIVxk0aJCWLl2qWrVqFcj4NWvW1JdffqmePXvmqe8XX3yh2267zWn1hISEaO7cuVaXF7uRDBo0SG+++abTlqFp3ry5Fi5cqODgYKeMZ8nUqVOtLr1ky8iRI9WjRw9JylegKSwsrMBmrsmr8uXL6/PPP1eLFi2cNmZAQIDGjx9vmiEJjrMVZLE3+JkXzZs3z1eos2rVqpo/f76CgoLUqFEjVahQIc9jPfHEEzYDu54qOjpao0ePttrG0pJF2TVo0MDq+5A9140AAAAAcCMg6AIAAODG+vbta3UK87wYNGiQFi5cqDp16uR5jLJly+rNN9/U9OnTFRAQ4MTqkN27775rWg4oN+Hh4VaXLMquffv26tKli8Xj6enpGj58uOLj4x2q85oiRYpo0aJF6t69u8N9e/furYULF9pcsig7Hx8fvfbaa5o5c6aqVKni8HmvqVq1qj744AONHj06z8s3OZPBYNCcOXPsntnJFerXr68VK1Zo6tSpql27tlPGrFKlimbMmKFvv/02X0GfihUratmyZRoxYkS+whXe3t7q0aOHfvjhhwKdWcEdde/eXZ9//nm+lqMJDQ3Vyy+/rEWLFtl1Eze/wsPD9cknnzi8tFTx4sU1d+5c9e/f37Sva9euqlevXp5rGTlypM1ZLgpbWFiYFi1apNdffz3fry133323vvvuO/Xu3dtJ1d2c2rdvbzFYWaFCBacG9nIzYsQIDR482OH3vWtLhZUtW1bS1ffiV155Jc8h0XLlymnq1KlOC9e5i8zMTI0cOVKxsbEW29xzzz3q3Lmz3WMOGzZMFStWtHj8zJkzGjNmjCNlAgAAAIDHcf1fbwEAAGCRwWDQrFmzNHr0aJs3pHx8fFS7dm01atTI5rgtW7bU8uXL9cEHH+jee++1a4kPX19ftWrVSm+88YbWrVuXpyADHLNt2za9//77Fo9fW7KoaNGiDo07duxYq7/zU6dO6dVXX3VozKwCAgL05ptvaunSpWrbtq3Vm1a+vr6655579NVXX2n8+PH5mh3o3nvv1apVqzRt2jS1a9fOrnBDQECAOnTooJkzZ2rVqlV2L51QWCpVqqQVK1bo/vvvt7lMULFixdS6dWvTTcfC4uXlpW7dumnFihVasWKFnn32WdWtW9fu36WXl5eqVKmi//3vf/ryyy+1evVq3XfffU6ZUcfPz08DBw7Upk2bNH78eDVt2tSum6gGg0G1atXS0KFDtWHDBk2ZMkWlS5fOdz2e6Pbbb9fHH3+spUuXqnv37ipXrpzNPl5eXmrYsKHGjBmjDRs26MknnyzU8Ngtt9yi5cuX6+WXX1Z4eLjVtuHh4Ro6dKjWrFmTY+YMX19fffjhh+rYsaPFx+O17zUoKCjHMX9/f33yySd65plnVKxYMat1+Pn56Y477nBaYMwag8Ggnj176ueff9bbb7+ttm3b2h1arVKlip566in9+OOPmjdvnt1LIcGy0qVLW1wmqzDCdQaDQc8995yWLVumjh07Wn2v8fX1VZs2bfTxxx9rzpw5Cg0NNTt+9913a8aMGVZnVSpZsqTq1q2b67GOHTvqs88+s+tatmzZsg6FQ1zlgw8+0JYtWyweL168uM3Z9rIrUqSIJk+ebPV9ct26dVq6dKlD4wIAAACAJzEYPW1RWwAAgJtUWlqa9u7dqwMHDujy5cvy9vZWSEiIihUrphIlSqh27doOz4RxjdFo1KFDhxQVFaXY2FjFxsYqPT1dRYsWVWhoqKpVq6Zq1arJ39/fyd8VPMmKFSusTr0/ZMgQDR06NMf++Ph4/fPPPzp69KhpppiQkBBVqVJF9erVy/Pj1paMjAz9+++/OnPmjGJjY3Xp0iUZjUYFBQWpePHiuuWWW1SlShWP+fT4pUuXtHPnTp08eVKJiYkqWrSo6TWgYsWKqlatmsuXW8oqLS1NR44c0enTpxUdHa3ExESlpKTIx8dHwcHBCg4OVvny5VWzZs1CXa4iNTVVBw4c0IkTJ3T+/HlduXJFRqNRAQEBCgsLU4UKFVSzZs1cgwu46tixYzp69KjpeZWSkqLAwEDT8/rWW291qyVIjh07pr179+rChQtKTExUQECASpcurZo1a+qWW26xa4wTJ05ox44dOnfunIxGo4KDgxUREaF69erZDLFIUkpKinbv3q3Dhw/r8uXL8vf3V7FixRQSEqIyZcqoZs2aLl0GMD09XYcPH9axY8cUHR2tK1euKCMjQwEBAQoNDVV4eLhq1Kih4sWLu6xGFI6kpCTt2bNHUVFRiouLMz3eq1Spojp16tgVIk1NTdWOHTt06NAhJSQkKCAgQKVKlVL16tVVvXp1u96rTpw4oV27dikmJkapqakKDg42PWeqV69e6KFOAAAAAIB7IegCAAAAwC55DboAAAAAAAAAAOAsLF0EAAAAAAAAAAAAAAAAj0DQBQAAAAAAAAAAAAAAAB6BoAsAAAAAAAAAAAAAAAA8AkEXAAAAAAAAAAAAAAAAeASCLgAAAAAAAAAAAAAAAPAIBF0AAAAAAAAAAAAAAADgEQi6AAAAAAAAAAAAAAAAwCMQdAEAAAAAAAAAAAAAAIBHIOgCAAAAAAAAAAAAAAAAj0DQBQAAAAAAAAAAAAAAAB7BYDQaja4uAgAAAAAAAAAAAAAAwJqDBw9q2LBhioyMlCQ1adJES5YsKbDzXbx4UT/++KPWrVunEydO6Pz58woMDFSZMmXUtGlTde3aVXXq1Cmw8yN3BF0AAAAAAAAAAAAAAIBb++KLLzR58mSlpKSY9hVk0OWnn37S+PHjFRsba7XdY489ppdeekkBAQEFUgdy8nF1AQAAAAAAAAAAAAAAALlJSEjQ2LFj9dNPPxXaOb/77ju99NJLpm1/f3+1aNFCFSpUUGJionbu3Kljx45JkpYuXaro6Gi98847MhgMhVbjzYygCwAAAAAAAAAAAAAAcDv//POPhg0bphMnTkiSSpQooTJlymj//v0Fds7IyEiNHTvWtN26dWu99dZbCgsLM+0zGo36+uuvNWHCBKWlpWn9+vVasGCBBgwYUGB14TovVxcAAAAAAAAAAAAAAACQ1ZYtW9S7d29TyKVBgwb65ptvVKNGjQI97zvvvKPU1FRJUo0aNTRv3jyzkIskGQwG9ezZUyNGjDDtmz9/vhISEgq0NlxF0AUAAAAAAAAAAAAAALiVU6dOKS0tTZLUt29fLVmyRGXKlCnQc0ZHR2v16tWm7ZEjR8rPz89i+yeeeEJly5aVJMXFxenrr78u0PpwFUEXAAAAAAAAAAAAAADgdoKCgjRnzhyNHj1aPj4+BX6+TZs2KTMzU5JUqlQptWzZ0mp7b29v3X///abtn3/+uUDrw1UEXQAAAAAAAAAAAAAAgFupVKmSli9frnvuuafQzvn777+bvm7UqJG8vGxHKho3bmz6eufOnUpMTCyQ2nAdQRcAAAAAAAAAAAAAAOBWGjZsqMqVKxfqOQ8ePGj6unbt2nb1qVOnjunrtLQ0RUZGOr0umCPoAgAAAAAAAAAAAAAAbmrp6ek6deqUaTs8PNyufiVKlJC/v79p+9ixY84uDdkQdAEAAAAAAAAAAAAAADe1c+fOKS0tzbRdunRpu/tmbXvy5Emn1oWcCLoAAAAAAAAAAAAAAICbWmJiotl2UFCQ3X2LFi1qcRw4n4+rC7gRDDJUdnUJAAAAN6TZCf+4ugQAAIAbVmKmt6tLAAAAuCGFBQe6ugTkE/d/8+d94zFXl5AnV65cMdv28/Ozu2/WpYuyjwPnY0YXAAAAAAAAAAAAAABwU0tNTTXb9vX1tbtv1rbJyclOqwm5I+gCAAAAAAAAAAAAAABuatlncElLS7O7b9aQTEBAgNNqQu4IugAAAAAAAAAAAAAAgJtaYKD5smPZZ3ixJiUlxeI4cD6CLgAAAAAAAAAAAAAA4KYWFBRkth0fH29336xtg4ODnVYTckfQBQAAAAAAAAAAAAAA3NRKly4tf39/0/bZs2ft6peZmalz586ZtiMiIpxeG8wRdAEAAAAAAAAAAAAAADc1Ly8vVapUybR96tQpu/qdOXNG6enppu2qVas6vTaYI+gCAAAAAAAAAAAAAABuerVq1TJ9/ffff9vVZ8+ePaavixQpQtClEBB0AQAAAAAAAAAAAAAAN70777zT9PWOHTuUlpZms8+ff/5p+rpVq1by8/MrkNpwHUEXAAAAAAAAAAAAAABw02vdurUpqBIbG6uNGzdabZ+YmKgff/zRtN2hQ4cCrQ9XEXQBAAAAAAAAAAAAAAA3vWLFiumRRx4xbU+fPl3JyckW28+aNUuJiYmSpIiICN13330FXiMIugAAAAAAAAAAAAAAgBtcnz59VKNGDdWoUUPt2rWz2G7gwIEqVqyYJOnYsWN6+umndeHCBbM26enpevfdd7V48WLTvhEjRsjHx6dgiocZfsoAAAAAAAAAAAAAAPw/b4OrK0BcXJzmz5+f67F9+/aZvj5x4oSmTZuWa7sXX3wxT+cuXbq0Zs+erQEDBig9PV2bN2/WXXfdpVatWik8PFxxcXHasmWLzp49a+rz1FNPqXPnznk6HxxH0AUAAAAAAAAAAAAAALiN+Ph4i0GXrM6cOWOxXV6DLpLUokULzZ8/X6NGjVJ0dLRSUlK0YcOGHO18fX31/PPPq3///nk+FxxH0AUAAAAAAAAAAAAAACCLFi1aaNWqVfrhhx+0evVqHT9+XDExMQoODla5cuV05513qnv37qpYsaKrS73pGIxGo9HVRXi6QYbKri4BAADghjQ74R9XlwAAAHDDSsz0dnUJAAAAN6Sw4EBXl4B8GuxV2dUleLR3M4+5ugTc4LxcXQAAAAAAAAAAAAAAAABgD4IuAAAAAAAAAAAAAAAA8AgEXQAAAAAAAAAAAAAAAOARCLoAAAAAAAAAAAAAAADAIxB0AQAAAAAAAAAAAAAAgEcg6AIAAAAAAAAAAAAAAACPQNAFAAAAAAAAAAAAAAAAHoGgCwAAAAAAAAAAAAAAADwCQRcAAAAAAAAAAAAAAAB4BB9XFwAAAAAAAAAAAAAAgLvwNhhcXQIAK5jRBQAAAAAAAAAAAAAAAB6BoAsAAAAAAAAAAAAAAAA8AkEXAAAAAAAAAAAAAAAAeASCLgAAAAAAAAAAAAAAAPAIBF0AAAAAAAAAAAAAAADgEQi6AAAAAAAAAAAAAAAAwCMQdAEAAAAAAAAAAAAAAIBHIOgCAAAAAAAAAAAAAAAAj0DQBQAAAAAAAAAAAAAAAB6BoAsAAAAAAAAAAAAAAAA8AkEXAAAAAAAAAAAAAAAAeAQfVxcAAAAAAAAAAAAAAIC78Da4ugIA1jCjCwAAAAAAAAAAAAAAADwCQRcAAAAAAAAAAAAAAAB4BIIuAAAAAAAAAAAAAAAA8AgEXQAAAAAAAAAAAAAAAOARCLoAAAAAAAAAAAAAAADAIxB0AQAAAAAAAAAAAAAAgEcg6AIAAAAAAAAAAAAAAACPQNAFAAAAAAAAAAAAAAAAHoGgCwAAAAAAAAAAAAAAADwCQRcAAAAAAAAAAAAAAAB4BIIuAAAAAAAAAAAAAAAA8AgEXQAAAAAAAAAAAAAAAOARfFxdAAAAAAAAAAAAAAAA7sLbYHB1CQCsYEYXAAAAAAAAAAAAAAAAeASCLgAAAAAAAAAAAAAAAPAIBF0AAAAAAAAAAAAAAADgEQi6AAAAAAAAAAAAAAAAwCMQdAEAAAAAAAAAAAAAAIBHIOgCAAAAAAAAAAAAAAAAj0DQBQAAAAAAAAAAAAAAAB6BoAsAAAAAAAAAAAAAAAA8AkEXAAAAAAAAAAAAAAAAeASCLgAAAAAAAAAAAAAAAPAIBF0AAAAAAAAAAAAAAADgEXxcXQAAAAAAAAAAAAAAAO7C2+DqCgBYw4wuAAAAAAAAAAAAAAAA8AgEXQAAAAAAAAAAAAAAAOARCLoAAAAAAAAAAAAAAADAIxB0AQAAAAAAAAAAAAAAgEcg6AIAAAAAAAAAAAAAAACPQNAFAAAAAAAAAAAAAAAAHoGgCwAAAAAAAAAAAAAAADwCQRcAAAAAAAAAAAAAAAB4BIIuAAAAAAAAAAAAAAAA8AgEXQAAAAAAAAAAAAAAAOARCLoAAAAAAAAAAAAAAADAIxB0AQAAAAAAAAAAAAAAgEfwcXUBAAAAAAAAAAAAAAC4C2+DwdUlALCCGV0AAAAAAAAAAAAAAADgEQi6AAAAAAAAAAAAAAAAwCMQdAEAAAAAAAAAAAAAAIBHIOgCAAAAAAAAAAAAAAAAj0DQBQAAAAAAAAAAAAAAAB6BoAsAAAAAAAAAAAAAAAA8AkEXAAAAAAAAAAAAAAAAeASCLgAAAAAAAAAAAAAAAPAIBF0AAAAAAAAAAAAAAADgEQi6AAAAAAAAAAAAAAAAwCMQdAEAAAAAAAAAAAAAAIBH8HF1AQAAAAAAAAAAAAAAuAtvg6srAGANM7oAAAAAAAAAAAAAAADAIxB0AQAAAAAAAAAAAAAAgEcg6AIAAAAAAAAAAAAAAACPQNAFAAAAAAAAAAAAAAAAHoGgCwAAAAAAAAAAAAAAADwCQRcAAAAAAAAAAAAAAAB4BIIuAAAAAAAAAAAAAAAA8AgEXQAAAAAAAAAAAAAAAOARCLoAAAAAAAAAAAAAAADAIxB0AQAAAAAAAAAAAAAAgEcg6AIAAAAAAAAAAAAAAACPQNAFAAAAAAAAAAAAAAAAHsHH1QUAAAAAAAAAAAAAAOAuvA0GV5cAwApmdAEAAAAAAAAAAAAAAIBHIOgCAAAAAAAAAAAAAAAAj0DQBQAAAAAAAAAAAAAAAB6BoAsAAAAAAAAAAAAAAAA8AkEXAAAAAAAAAAAAAAAAeASCLgAAAAAAAAAAAAAAAPAIBF0AAAAAAAAAAAAAAADgEQi6AAAAAAAAAAAAAAAAwCMQdAEAAAAAAAAAAAAAAIBHIOgCAAAAAAAAAAAAAAAAj0DQBQAAAAAAAAAAAAAAAB7Bx9UFAAAAAAAAAAAAAADgLpgtAnBvPEcBAAAAAAAAAAAAAADgEQi6AAAAAAAAAAAAAAAAwCMQdAEAAAAAAAAAAAAAAIBHIOgCAAAAAAAAAAAAAAAAj0DQBQAAAAAAAAAAAAAAAB6BoAsAAAAAAAAAAAAAAAA8AkEXAAAAAAAAAAAAAAAAeASCLgAAAAAAAAAAAAAAAPAIBF0AAAAAAAAAAAAAAADgEQi6AAAAAAAAAAAAAAAAwCMQdAEAAAAAAAAAAAAAAIBH8HF1AQAAAAAAAAAAAAAAuAtvg8HVJQCwghldAAAAAAAAAAAAAAAA4BEIugAAAAAAAAAAAAAAAMAjEHQBAAAAAAAAAAAAAACARyDoAgAAAAAAAAAAAAAAAI9A0AUAAAAAAAAAAAAAAAAegaALAAAAAAAAAAAAAAAAPIKPqwsAAAAAAAAAAAAAAMBdeBtcXQEAa5jRBQAAAAAAAAAAAAAAAB6BoAsAAAAAAAAAAAAAAAA8AkEXAAAAAAAAAAAAAAAAeASCLgAAAAAAAAAAAAAAAPAIBF0AAAAAAAAAAAAAAADgEQi6AAAAAAAAAAAAAAAAwCMQdAEAAAAAAAAAAAAAAIBHIOgCAAAAAAAAAAAAAAAAj0DQBQAAAAAAAAAAAAAAAB6BoAsAAAAAAAAAAAAAAAA8AkEXAAAAAAAAAAAAAAAAeAQfVxcAAAAAAAAAAAAAAIC78DYYXF0CACuY0QUAAAAAAAAAAAAAAAAegaALAAAAAAAAAAAAAAAAPAJBFwAAAAAAAAAAAAAAAHgEgi4AAAAAAAAAAAAAAADwCARdAAAAAAAAAAAAAAAA4BEIugAAAAAAAAAAAAAAAMAjEHQBAAAAAAAAAAAAAACARyDoAgAAAAAAAAAAAAAAAI9A0AUAAAAAAAAAAAAAAAAegaALAAAAAAAAAAAAAAAAPAJBFwAAAAAAAAAAAAAAAHgEgi4AAAAAAAAAAAAAAADwCD6uLgAAAAAAAAAAAAAAAHfhbXB1BQCsYUYXAAAAAAAAAAAAAAAAeASCLgAAAAAAAAAAAAAAAPAIBF0AAAAAAAAAAAAAAADgEQi6AAAAAAAAAAAAAAAAwCMQdAEAAAAAAAAAAAAAAIBHIOgCAAAAAAAAAAAAAAAAj0DQBQAAAAAAAAAAAAAAAB6BoAsAAAAAAAAAAAAAAAA8AkEXAAAAAAAAAAAAAAAAeASCLgAAAAAAAAAAAAAAAPAIBF0AAAAAAAAAAAAAAADgEXxcXQAAAAAAAAAAAAAAAO7C22BwdQkArGBGFwAAAAAAAAAAAAAAAHgEgi4AAAAAAAAAAAAAAADwCARdAAAAAAAAAAAAAAAA4BEIugAAAAAAAAAAAAAAAMAjEHQBAAAAAAAAAAAAAACARyDoAgAAAAAAAAAAAAAAAI9A0AUAAAAAAAAAAAAAAAAegaALAAAAAAAAAAAAAAAAPAJBFwAAAAAAAAAAAAAAAHgEgi4AAAAAAAAAAAAAAADwCARdAAAAAAAAAAAAAAAA4BF8XF0AAAAAAAAAAAAAAADuwtvg6goAWMOMLgAAAAAAAAAAAAAAAPAIBF0AAAAAAAAAAAAAAADgEQi6AAAAAAAAAAAAAAAAwCMQdAEAAAAAAAAAAAAAAIBHIOgCAAAAAAAAAAAAAAAAj0DQBQAAAAAAAAAAAAAAAB6BoAsAAAAAAAAAAAAAAAA8AkEXAAAAAAAAAAAAAAAAeASCLgAAAAAAAAAAAAAAAPAIBF0AAAAAAAAAAAAAAADgEQi6AAAAAAAAAAAAAAAAwCMQdAEAAAAAAAAAAAAAAIBH8HF1AQAAAAAAAAAAAAAAuAtvg8HVJQCwghldAAAAAAAAAAAAAAAA4BEIugAAAAAAAAAAAAAAAMAjEHQBAAAAAAAAAAAAAACARyDoAgAAAAAAAAAAAAAAAI/g4+oC7JGamqqkpCSlpKTI399fgYGB8vPzc3VZAAAAAAAAAAAAAAAAKERuFXTJzMzUzp079dtvv+ngwYM6evSoTp06pYyMjBxtfX19VbFiRVWtWlW33Xab2rVrp+rVq7ugagAAAAAAAAAAAAAAABQGg9FoNLq6iMTERC1ZskSffPKJYmNjzY5ZK89gMJhtV6xYUYMGDVK3bt1yHCtIgwyVC+1cAAAAN5PZCf+4ugQAAIAbVmKmt6tLAAAAuCGFBQe6ugTk03uhNV1dgkd7JvaAq0vADc7L1QX8/fff6tSpk2bPnq1Lly7JaDSa/bMme9vjx4/rlVdeUY8ePXTmzJlC+g4AAAAAAAAAAAAAAABQGFy6dNGOHTv05JNPKjU11RRq8fX1Vc2aNVWnTh2VK1dOZcqUUdGiReXv7y9fX1+lpqYqNTVVly9f1pkzZ3Ty5Ent2bNHR48eNQVe/v33X/Xs2VOfffaZKlas6MpvEQAAAAAAAAAAAAAAAE7isqBLUlKSXnrpJaWkpEiSypQpo8GDB+vee+9VUFCQw+NFR0frq6++0kcffaSkpCTFxMRo5MiR+vzzz+Xl5fKJawAAAAAAAAAAAAAAAJBPLkuA/Pjjjzp16pQMBoMaNGigVatW6eGHH85TyEW6GpQZMmSIVq5cqUqVKkm6uizShg0bnFk2AAAAAAAAAAAAAAAAXMRlQZfVq1dLurpU0Zw5c/IccMmufPnyevfdd02zuKxcudIp4wIAAAAAAAAAAAAAbnzeBv7l5x9Q0FwWdDl69KgMBoNatmypkiVLOnXsatWqqXnz5jIajTp48KBTxwYAAAAAAAAAAAAAAIBruCzoEhMTI0mKiIgokPGrVKkiSTp37lyBjA8AAAAAAAAAAAAAAIDC5bKgS0BAgCQpISGhQMZPTk6WJPn5+RXI+AAAAAAAAAAAAAAAAChcLgu6lC5dWkajUX///XeBjL9r1y7TeQAAAAAAAAAAAAAAAOD5XBZ0adCggSQpMjJSa9ascerYK1euVGRkpAwGgxo3buzUsQEAAAAAAAAAAAAAAOAaLgu6dOnSxfT16NGjtXr1aqeMu3z5cr366qum7W7dujllXAAAAAAAAAAAAAAAALiWj6tO3LhxY3Xo0EHr1q1TUlKShg0bpo8//ljdu3dX48aNVbVqVbvGMRqNOnjwoLZs2aJvvvlGBw8elNFolMFg0IMPPqi6desW8HcCAAAAAAAAAAAAAACAwuCyoIskTZw4USdOnNCBAwckSXv27NGePXskSUWKFFG5cuVUunRpBQUFyc/PT35+fkpNTVVqaqri4+N19uxZnT17VikpKaYxjUajJKlZs2YaM2ZM4X9TAAAAAAAAAAAAAAAAKBAuDboUL15cn3/+uV577TX98MMPyszMNB1LSkrSkSNHdOTIEatjXAu2XOPv768nnnhCL7zwgry9vQukbgAAAAAAAAAAAAAAABQ+lwZdpKszt7z11lt6+umn9cknn2jTpk2Kjo6WlDPEYk2VKlXUvn179enTR6VLly6ocgEAAAAAAAAAAAAAAOAiLg+6XFOtWjVNnDhRknTo0CH9999/Onr0qE6fPq3ExEQlJycrJSVF/v7+KlKkiIKCghQREaEqVaqoVq1aioiIcPF3AAAAAAAAAAAAAAAAgILkNkGXrG699Vbdeuutri4DAAAAAAAAAAAAAAAAbsQtgy4AAAAAAAAAAAAAALiCt8HVFQCwxsvVBQAAAAAAAAAAAAAAAAD2IOgCAAAAAAAAAAAAAAAAj0DQBQAAAAAAAAAAAAAAAB6BoAsAAAAAAAAAAAAAAAA8AkEXAAAAAAAAAAAAAAAAeASCLgAAAAAAAAAAAAAAAPAIBF0AAAAAAAAAAAAAAADgEQi6AAAAAAAAAAAAAAAAwCMQdAEAAAAAAAAAAAAAAIBH8HF1AQUlISFBkuTn5yc/Pz8XVwMAAAAAAAAAAAAAAID8crsZXZ544gk98cQT+uqrr/I1TufOndW4cWONGjXKSZUBAAAAAAAAAAAAAADAldxuRpetW7fKYDCofv36+RonIiJC58+f1759+5xTGAAAAAAAAAAAAADghudtMLi6BABWuN2MLs4SHx8vSYqJiXFxJQAAAAAAAAAAAAAAAHAGt5vRJb8uXryo77//XocOHZIkpaamurgiAAAAAAAAAAAAAAAAOINLgy7vvPOO3n333Rz7jUaj5s+fr/nz5+drfIPBoIiIiHyNAQAAAAAAAAAAAAAAAPfg8hldjEajQ/vtYciyZlrv3r3zPA4AAAAAAAAAAAAAAADch0uDLg899JDKli2rv//+W//8848OHTqkjIwMSfkLuhiNRoWGhuqpp55Snz59nFUuAAAAAAAAAAAAAAAAXMilQZeyZcvqoYce0kMPPSRJSk5OVv369WUwGNSlSxc9/PDDDo/p7e2t0NBQValSRV5eXs4uGQAAAAAAAAAAAAAAAC7i8qWLsgoICDB9Xb58eTVp0sSF1QAAAAAAAAAAAAAAAMCduFXQRZKGDBkiSWrYsKGLKwEAAAAAAAAAAAAAAIA7cbugS61atSRJSUlJunLliooUKeLiigAAAAAAAAAAAAAAAOAO3C7oMnjwYBkMBhkMBm3dutXV5QAAAAAAAAAAAAAAAMBNeLm6gOxCQkJkNBplNBoVEBDg6nIAAAAAAAAAAAAAAADgJtwu6FK1alXT15GRkS6sBAAAAAAAAAAAAAAAAO7E7YIuAwYMMH39zjvvuLASAAAAAAAAAAAAAMDNxtvAv/z8Awqa2wVd2rVrp/Hjx6to0aJat26dnn76aR09etTVZQEAAAAAAAAAAAAAAMDFfFxdQHZHjx5V06ZNtWDBAq1YsUKrV6/Wfffdp5o1a6p+/fqKiIhQUFCQfH197R6zW7duBVcwAAAAAAAAAAAAAAAACoXbBV06d+4sg8F8PiOj0aj9+/fr33//zdOYBF0AAAAAAAAAAAAAAAA8n9stXXSN0Wg0fW0wGHKEXxwdAwAAAAAAAAAAAAAAAJ7N7WZ0ka4HVAiqAPAUJatW1JOfzlLV5g1M+8ZUbqULx08W+Ll9A/x1e5e7dceDnRV+ew0VK1tK/kUDdfnseV08cVp7f/xF27/4XheOOV6Ll7e3brunjRo8dK8qNqyjYmVLqUhIsOLPXVDsqWj9u+437Vj2g07v+y9PtVe/s5kaPNRZVVs2UkjZUgoMC1HihVjFnTmnQ5u2aPuyH3Rs6+48jQ0AADzf3n37tHbdem3bvkPnY2J06dIlBQcHq1TJkrq9Tm117NBBTRo3kpdXwX2GIzk5Wb/+9rvWb9igQ4cjFXPhgq5cuaKSJUqoTJkyat2qpTrd01EVwsMdHjs1NVXr1m/Q73/8qb379+nixUu6ciVJgYFFVSIsTLVvq6UWzZurY4f28vPzszle3QaN8vItmtxep46WLv44X2MAAADPZjQatWvHDv28Yb3+3rNbFy9c0OXLcQoJCVGJkqV0R4MGat/xHtWuc3uB15KQEK9NGzdq08afdfz4cV28EKO0tHSVLFlS5cLLq3WbO3V3+44qUbKkU887edIErfzuW9P2vV3u16vjJ9rdPybmvFb/+KP27Nqpw4cP6fLly0pJTlHRoKIqUaKEqteoqSZNm6ld+/YKCCji1NoBAABuFgYjaZJ8G2So7OoSALhQy6ceUc+ZryogOMhsf2EEXWq1b6XHPpyiklUirLbLSEvT6inztGrSXGWmp9s1dsUGdfTEordVoV4tm21/fX+plr/4hlISk+wau1S1SuqzYKqqt21ms+3O5T/p82fGKv78BbvGBnBjmZ3wj6tLAOACFy5c0OtT3tSGnzfabNuwQQNNGj9OFSpUcHodf23erAmvT9bp06ettvPx8dZT/fppYP/+8vW17/Mkq9es1dRp03Xhgu1rnBIlSmjs6FG6u91dVtsRdAHgqMRMb1eXAMCNnDgRpSmTJmrXzh0227a9q51Gjh6jsLCwAqll7eqfNHPaW4qNjbXaLiAgQM8OfV4PPfxInmaFz+73337VyGHPm+2zN+iSnHxFH743T19+8YUyMmz//S24WDE9M3iouvV40Cm1A3AvYcGBri4B+fRZqdtcXYJHe/T8fleXgBscQRcnIOgC3JyCSobp8flvqn63jrkeL+igS9M+PdRv8Qyzfempqbp08qxS4hMVWqGsgkoUNzv+z6qfNe+B/jJmZlodu0a7Fhr608fyyfLJ4Yz0dMWdjlbixTiFlCulYmVKmfU5vuMfTW/zsFKTrlgdu3ydGhr5+1cqElLMtC8zM1OXz5zT5XMXVKxMSYWWL2PW58Kxk5rarLsuR5+3OjaAGw9BF+DmE33unB7/Xz9FR0eb7S9RooRKliihuMtxOnfuvDKzXM8EBwdryUeLVLVqFafV8f0PP2jsuPFm+3x8fFSmTBkVDQxU9LlziouLMzveulVLzZk5Q97e1m8cT5s5S4uXfGq2z8vLSxEVKigwMFCxsbE6c/Zsjn4vvThCjz/a2+K4WYMupUuXVpnSpa3Wkd0tt1TThHGvOtQHgGcj6ALgmsOHD2nQU08qMTHBtM9gMKhEyZIqXjxMly5eUExMjFmfsuXKacFHi50+o8rC+R9owQfvm+3z8/NTmbJl5evrp+izZ83qlKSu3R/UqDFj83Xe2NhLevyRh3Xhgvn3aU/QJT4+Xs8Pfkb/7t9ntj8gIEDly4fLz99Ply9f1pnTp3PMZN+1ew+9NHpMgc5SCKDwEXTxfARd8oegCwqaWy5dBADurs69d6nPwrcUUvZ62OPiidMKiyhfKOev1qKh+ix407SdeiVZK1+drj8WLlNS7GXT/lvbNNWD015R5cb1JEm339dOD00fq6+GWf7PeelbKuvp5e+bQi6ZGRlaM/V9bZz7sS6fvR40ibijtrpNeVm172kjSarU8HY9uXS23u8+0OLYRcNCNWTVIrOQy28ffqY1U99XzJGo6zXcWkVdXnteTR7rJkkqUbmCnv1+vt5q+ZDdM9IAAADPk5aWpqHPv2AWcrn7rrv0zNMDVb36raZ9Z6Oj9cniT7X0888lXb2xMPj5F7Rs6RIVK1Ysx7iO2rV7t8ZPfN207e/vr8HPDFKPbl3Nxt++Y4emz5ytffuv/vHmt9//0LQZs/TyyBEWx1786admIZeAgAANGjhAD/Xobjb22bNntfCjT7Tsq69M+6bNmKnb69RRvbq2lwro0a2rnh30tH3fMAAAuKnFxcbqxeefMwuPdO3eQ4//r68qVLg+i3DU8eNaOP8DrV39kyTp7JkzGjn8BX246CP5+Pg6pZb169aahVyCixXTkOdeUMdOnUzL/GRmZurPP37XrOnTdOrkCUnSd98sV+UqVdTr0cfyfO63pkzOEXKx1+vjx5mFXKrXqKnBQ59Xw8aNzULQ8fHx+vGHlZr//numn/d336xQlarV9EjvR/NcOwAAwM2GiDAAOKj3vNc1ZNVHppBL4sVYvd/jaf258MtCq6HnrHGmIEp6aqpm3f2o1k2fbxZykaRDv27R9DYP6/Dv20z77hr6P5WtWc3i2N2mvKTA0Os3WRb0GqrvxrxtFnKRpBO79umde/tqx5c/mPbV79ZRtTq0tjh2p9HPKqxiuGl7+YtvaOnTr5iFXCTp3KGjWvT4C1o3fb5pX+Um9dWiX0+LYwMAAM/39fIVOnDwP9N270ce1szpb5uFXCSpbJkyennkCI166UXTvlOnTumjT5Y4pY63ps1Q+v+Ha318fDT//Xnq+0SfHCGaRg0b6qMFH+qO+vVM+z5ftkxHjhzNddyz0dGa++57pu3AwEB9tOBDPdn3fznGLlu2rMaMflkvDn/BtC8zM1PvzHtPAAAAzvTJx4sUHX19Nrkhzw/TqDGvmoVcJKlipUqa8Ppk9X7scdO+f/fv0w/ff++UOlJSUjRn5nTTdnBwsBZ+vFgPdOtuCrlIV2fCa9W6jRZ+skQVIq7XOP+D9xRnY6kjS1b/uEobN6yXJJUrX14lHZilZs/uXfp10y+m7eo1auqDhYvUpFmzHDP9BQcH65Hej2rGnLlmM7gs+OA9paam5ql2AACAm5FHBF2OHDmiJUuWaPTo0erTp4+6deume+65J9e2UVFRue4HAGfw8ffXnc9c/8/8f5u26PV6nbX7mzWFVsPtXe42zdAiSasnz9ORv3ZabJ+WnKKP/zdCGWlpkiQvb2/dN+75XNuG315T9Xt0Mm3/9fHX2vn1jxbHNmZmaunTrygh5qJp3/0ThuXaNrhUCd35bB/T9sGNf5kFWXLz7ei3dPZApGn73rFD5GVjKQAAAOCZ0tLStGDRR6btSpUq6sXhuV9XXPNor15q0rixafuzL75QbB5vblzzy6ZfTTO0SFL/J/upfr16FtsHBATo9QkT5ONz9RolMzNT78/P/Rrn6+UrlJKSYtoeNHCAat9mfSrkPo89pmrVqpq2t+/Yocvx8XZ9LwAAALZcvHhRK7LMINegYSM91ucJq32eGfKcKlaqbNr+eOECU0g4P77/ZoXOnztn2n5++IuKqFjJYvuQkBC98uprpu2kxEQt/XSxw+c9Fx2tGW9PNW0/O+Q5+fjaP0PNLz9vMNvuP/Bps2BOburWq6/Wd7Y1bSckJGjnju12nxMAAOBm59ZBl+3bt6tXr1667777NHnyZH377bfavn27Dhw4kGug5ezZs+rUqZOGDRumS5cuuaBiADeLjPR0rXxtpma2661LJ88U6rkb937A9HVaSop+edf2f+BjjkTpnx9+Nm3X69ZRvkUCcrRr1Ot+s0+TrJ+xwObYSbGXtWXJN6btqs0bqGSViBzt6nXrKL/A6//J3zBzoc2xM9LS9Ot716f2D6sYrlvbNLHZDwAAeJ5t23fofMz1qeJ7PfywfO24wfBY70dMX1+5ckUbf9mUrzp+WnM9wOzr66tejzxss09ERAW1aX19VruNv2zSlSvJOdr9uXmz6WsfH2/16N7N5tgGg0Ft29xp2s7IyNCBAwdt9gMAALDHr79sVErK9esWe5b+8fX1VY+Hrs+6Gx19Vrt3Wf4Qlr3Wrl1t+jqsRAnd07mzzT53NGioW6vXMG2v+/9llexlNBr1xsTxiv//IHHjJk3VvmPuH7K15OSJE2bb9e5oYFe/evXqm22fPnXSofMCAADczNw26DJnzhw98cQT2rNnj4xGo9k/SzZu3KjMzEytXr1ajz76qC5evGixLQDk1YVjJzXjzke0auJsGTMzC/XcXt7eqt25rWn70KYtZrOpWJN1Zha/IgG6LZclhuref7fp6+j/jujUPwccHvvqOO2tjp2SmKS9P2502tgAAMDzbfr1V7PtDu3vttDSXKuWrRQQ4H99nN9+y3MN6enp+v2PP03bjRo2UFjx4nb17XB3lmudlBRt3rI5R5sHu3fXwP5P6cHu3fVQjx4qFhxs19jly5U12+aDHQAAwFl+/+36NVhAQICat2xlV7+77jb/+8zv2a7lHHXp0kXt37vXtN26zZ3y8bFvVpV2WWo5e/asDv1nfyj46y+Xaev/X7cFBQVpzLjxdve9Jj3DfDabwEDrs7mY2hUtaradlpb/WXEAAABuFm4ZdFmyZInmzZunzMxMU7ClfPny6tixo+rUqWOxX0yWT/8dO3ZMr7zySoHXCuDmkpGaqtfr36vIP3e45PwV6tVS0eIhpu0jf9r/aZnsyxtVv6u52XbRsFCF314zT2Mf37FX6VnWEc4+tiTdemfT6+23/a3MjAy7xo49Ha2LUaesjg0AADzfth3Xr6/Klyun0qVK2dXP19dHt9W6vvzPtm15n/L9v/8OmT7NK0n16ta1u2+9urebbW/dlvN68cHu3TTk2Wf02qtj9Mqol+0eOyEx0Wzbz9/P7r4AAADW7Np5/Zql1m215ePjY1e/0qVLq0yZ62HcnTu25auO3Tt3KjPLB8pur2t56cjs6mS7Ztux3b7rwajjxzVv7mzT9rAXX1KZsmWt9Mhd+fLhZtvnos9ZaGnuwoUYs+3y5cs7fG4AAICbldsFXS5evKhZs2aZtps1a6Yvv/xSP//8s+bMmaPmzS3f4Bw6dKgWLVokf39/GY1Gbdq0Sbt27SqEqgHcLIxGo67EXXbZ+cvWrGa2ffLvf+3uG3P0hK5cvn7jJvtY+Rk7PSVF0QePWBwrtHwZFSl2/RPLjowtSSf3XG9fpnoVh/oCAAD3l5mZqaio61O+33rrLQ71r1H9VtPX8QkJZh+CcMTRY8fMtqvfemvuDXNRoUIFFc3yqdzsY+XHsePHzbbDs91MAQAAyItz584pKUug9hYHrn0k6Zbq1U1fRx2Psjobuy3Hs107OVLLrbdWN9s+fuyozT4ZGRma+NqrSk6+umxT27va6d4u99t9zqxatjKfNXnjzxvs6rflr79MXwcEBOiOhg3zdH4AAICbkdsFXVasWKHExEQZDAZ16dJFH330keo68Cm6Fi1aaNy4cabtH374oSDKBACXKFOjqtl27MmzDvWPPRVtcaz8jn0pS/uSVSPk5e1dIGP7BRZRWEVu7gAAcCM5ffq0UrPMDlemTBmH+pcpU9psO3swxF7Z+2Uf15ass9DktYbskpOTtX7Dz6bt8uXLq7qdQaC0tDStXb9eo8aM1QM9HlSLNneqQZNmatfxHj3+v36aPfddRR45YnsgAABwQ4o6fsxsu3Rpx67BSpe+fq2UkpKss2fP5LmW49lqKeVALSGhofL3DzBtR9lxHbbk44+0b+8/kqSwEiX08pixdp8vu2YtWqrWbddnGPx44XwdPGB9OfBVK7/X33t2m7Z79uqtoCD7lrUEAACAGwZd/vjjD0lSYGCgxo0bJ4PB4PAYXbt2Vdn/n2KQGV0A3EhCK5Qz24495WjQ5Xr74hHmYzlzbB8/PxUre/1GjzPHlnLWDgAAPNvZbNO727ts0fX25oGUs2ejLbS0LjravF/Wmzd21ZGlffax8mrRx5+YLaf0UI/udvX7++9/1O3BnnrxpVH68afVOnbsuBISEpWenq6YmAv6+59/tPCjj/Tgw7306msTlHTlilPqBQAAnuNctuuVUg5e+5TKdg2WfTxHnD93/XrQx8dHxYsXd6h/ySzXj7auw/47eFAL539g2h415lWFhjp2vqy8vLw04fXJKh4WJklKSEjQwKf66p3Zs7R/3z4lJiYqIyNDcbGx2rZ1iya8OlZvTBxv6t+gYSP1Hzgoz+cHAAC4Gdm34GYhOnbsmAwGg5o2bapixYrlaQxvb2/VrVtXa9eu1alTp5xcIQC4TkBQoNl2ckKSQ/1TE6/fwPD28ZGPv7/SU1KcPrYk+Qddn7o/+9gpThwbAAB4vitXzK8NAgMDLbTMXZEiRcy2k644dq1xvZ/5NUdgEUfruP5J4oyMDKWkpMjf3z9PtUjSrt27tWDRItN2ubJl9fijve3q++fmzaavfXy8VbZsWQUHBSsuLk6nz1z/tHVmZqa+W7lS/x44oPnvv6fixUPzXC8AAPAsV7Jd+2S/prIlIPs1WFLersGy9y1SpIjDH4DNeh2W/doyq9TUVE0YN1bp6emSpC4PdFXrNnc6WG1OERUraeEnSzT1jde1ZfNfSk1J0dIln2jpkk8s9vH3D9CDDz+sgYOelZ+fX75rAAAAuJm4XdDl4sWLkq6ub54f16a6TsyyxigAeDq/ouY3W9KTUxzqn5atvX9QoCnoUhBjX5N97OxtHR07e3AGAAB4titXks22/R38Q7+fv3n7pKS8zU6S/WaPv79jdfj7mYdakpKu5DnoEnnkiJ4bNkLp6RmSroZV3pg0UQEBATZ6XhdRoYIGDuivdm3bKjg4yLQ/JiZGX369XB8vXqzk/7/O+u/QIb348ih9+N678s6yBCUAALhxZb/28XPwuiX7tdKVfARdkpOv1+Ln5/j1U9Y+1ur44L13dSTysCSpXPnyemHESIfPZUm5cuX11oxZ+nzpEi3+aJHV4E/VqtU0YNAzatP2Lnl5ud3E+wAASd6OLzoCoBC53RWUj8/V7E1GRka+xkn5/xu3jqbQAcCd+QaY/0c/PTXVof7XQi25jVe4Y6fla2yfgLx/MhoAALiflOzXEb6+DvX38zW/yZKa6lio9nod5tc/jtbh62fePiWPdezbv19P9h+ouLg4076XXnxRjRo2sNqvSJEipn/dHrhfK75apq73dzELuUhSyZIl9eygp7Xwww9UtOj1mfK2bd+uH1b9mKeaAQCA58l+zeTwtU+OazDH/pZk1jfLdZivr+Ofz/XLch1mqY7du3bqi6WfSrq63NDY1yaYXQvl17o1q9X9/nv1/rvvmEIufn5+qlS5imrWqqXwChGmUMuRI5Ea/dKLerhHN23+60+n1QAAAHCzcLsZXUqUKKGkpCQdPnw4X+Ps3btXkhT2/+tiAsCNIPvMJj5+fg4FUnyyfTInLcunp3Mb2xGOje3YH06sjQ0AADxf9llP0tIcC8WmpplfD/n72z/riXk/8+uftLQ0h6aRT8sW5g3Iw2wuP2/8RaPHvmr2CesXnhuiXg/3tNl3yx+/OXSu2+vU0ZhRL+uVV8eZ9i38+GN1feB+h8YBAACeKfvMKY5eg6XluAbL+weTss7Ql5aW7nD/1CzXYbnVkZSUpEnjxykzM1OS9Mijj6lBw0Z5qDR3S5cs1juzZ5q2K1WuoqefeVYtW7cxu55MSkrSxp/Xa8H77+ns2bM6dfKEhj83RGPGjdd99z/gtHoAAABudG4XdLn99tsVFRWlHTt26Pjx46pUqZLDY2zZskX79++XwWBQ3bp1C6BKAHCNlATzKU99iwQ4FHTJPrNK1vFyG9sRrhobAAB4viKB5jNxJqc4NhNKaraZWALzOLNnYBHz5RGTU1IcCrpkn8ElMNCx5RYXffyxZs99V0ajUdLVTxq/MuolPfzQQw6N44j77u2sD+Yv0PGoKEnSsWPHdfLkyXwvJwwAAApXTMx5jXpxhF1tF3y8WJIUmO0aLPsse7Zknw2viIPXPmZ9s1yHpaQ4/gGnrLPTFCmSs47ZM6bp9KlTkq4uGzTo2SF5qDJ3O3ds17tzZpm2b69bT7PffS/X2eYDAwN1X5cH1ObOu/TMgKcUefiQjEaj3pryhm6rXVtVqlZzWl0AAAA3Mrdbuuiuu+6SdHXpouHDhyshIcGh/v/9959efPHFHOMBwI0gOd78NdE/yLE/IAQUuz5tfXpqqllIxpljZx+vIMcGAACer2ig+ZTxV644FmpNSEw02w7M4xT0gUXNr1GuTTlvr8Qsdfj4+NgdkklLS9drEyZq1px3TCGXgIAAzZz+doGGXCTJYDCoVcuWZvv27f+3QM8JAACcLy01Tfv2/mPXv2sCs1+DOXjtk5T9GiwfQZes12HJycmmayJ7Zb0Oy35N98fvv+n7b7+RdHUpofGvv+FQmNmWD+ZdDyr7+Pho/KQ3cg25ZBUcHKwx414zbaempurjRQudVhMAAMCNzu2CLp07d1aVKlUkSfv371fXrl21cuVKs2mbc3PgwAFNmTJFDz30kGJiYmQwGFSlShV16tSpMMoGgEJxMeq02XbxCuUc6l884nr7C8dOFtjYqVeSdfns+QIZW8pZOwAA8GzlypY1246OPudQ/+jos2bb4eUdu9ZwVh1nz0ZnqaG8XX0uX76sZ4YM1TfffW/aV7pUKS2a/4HuuvNOh86fVxUqhJttX7p0qVDOCwAAXKtMtmufc+eiLbTMXfZrsHJ2Xv/kWkuZ69dv6enpunjhgt19MzMzdf7c9eu2cuWu1xEXG6spkyaatp8fPkK3Vq+R5zqzO3funP7es9u03ahJE5UPD7fcIYtat9VWpcpVTNu//7pJGRkZTqsNAADgRuZ2Sxd5e3tr8uTJevLJJ5WcnKxTp07ppZdekre3t8LDw82S2X379lV8fLyioqJMM79cS04XKVJEkydPlpeX22V5ACDPzv572Gw7rFK4jm7ZZVdfg8FgFhg5s998rNzGdkSJLO2jDx4x++SNM8dOir2suDOO3XQCAADurWzZMipSpIjpAw6nz5y10cNc9vZVq1bNUx1Vq1Qx2z5z5ozq1b3drr6ZmZk6G3395lDVqlWstL7q4qVL6v/0IB0+HGnaV6tmTc2ZNUNlSpe2s+r888/2ieZ0brAAAOBxypUvr7+22/c3omsqZ7v2OXvmjEP9s7YPCgpSqVJ5v37JUcvZMypRsqRdfWNiYpSenn59rCzXgr///qsuXIgxbc+eMV2zZ0y3OWZqllmQV/+4SuvXrjFtd7r3Po0eO06SdOi/g2b9HA3RVK5SRcePHZV0dTbB06dPKSKiokNjAAAA3IzcMgVyxx136N1331VoaKikq+GV9PR0RUVF6cKFCzIYDJKkLVu2aP/+/YqPjze7oRoaGqq5c+eqfv36LqgeAArOmf2HzLYrNqhjd9/wurXk6+9/fax9/5kdP3sgUplZbmo4MnZgaDGVrFbJ4tgJMRcVf/76J3EcGVuSKja8foMp+9gAAMDzGQwGs5DJgYMHrbTOad++/aavS5cqpWLBwXmqI3s45d8DB+zu+9+hQ0pLSzNtV7MRtrl0KVZPDXzaLOTSpnVrfbRwfqGGXCQp7vJls+3i//9/cQAAcGMrXjzM9Dd4STrowLWP0WjUgQPXlzusUrVavmqpku3a6eAB+5dS/Hf/PrPtqllrybYCUmpqql3/ssrMzDQ7ljVUkxAfb9Y2ICDA7rol5VhCKftyUAAAAMidWwZdJKlFixZatWqVHnnkERX9//XVjUZjrv+uKVq0qHr37q1Vq1apVatWriodAArMmf2HFHvq+ieWq7VsaHffW1o3Ntvet+ZXs+2UhEQd3bLbtF21RQO7x67WqrHZDFrZx5akf9f9bvo64o7b5FvEvv/4l69TQ0XDQq2ODQAAPF+zpk1NX1+4cEFRUSfs6hcfn6BDh6/PHteiebM811CtalWVLlXKtL17zx67++7cZf4J6hbNm1tsm5KSoueGDVdk5BHTvge7d9fsGdMUWKSIAxWbS0pK0qHDhxV9zrHZ7w5mCxaFh+d92QEAAOBZGje9fu3038EDSk6+Yle/yMjDis8Slm1q5drHHvXvaCBfX1/T9t8OXIft2bXTbLtJs7xfDzqqaFCQ2fbluMsWWuYuPt68fVBQ3gLbAAAANxu3W7ooq7CwME2YMEEvv/yytm3bpr///lsnTpzQ5cuXlZKSosDAQAUHB6ty5cqqU6eOGjVq5HBiGgA8zZ7v1+vOZx6XJFVt3kBhFcN1MeqUzX5NH+9u+vryuRhF/r4t59jfrVO1FlfDM2ER5XVLq8Y6nEs7a2NnpKXpn5Xrcx27yaNdJUk+fn5q8GBnbfn0G4fGlqTd36yx0BIAAHiyu9reqYUffWTa/mnNGj09oL/Nfj+uXq3MzEzTdru77spzDQaDQXfe2UZffb1ckrTn7390+vQZlS9fzkZP6YcffzJ9Xbx4cTW4o77FtuMmTNSev/82bT/YvbvGjX3FNHupo44eO6Yn+j2luLg4SVKX++7V5EkT7eqbnJysv/6PvTsP13ys/wD+/s45s++b2YyQZQYh+5owZM3wKymRNX4MsiRS1mwVpUihIoV+IzSWyFZIZE0Ya2iYfZ8zq5l5fn/IYw5mOXPOmec8vF7Xda7re3+f+3vfn8fl6PSc9/ncj/6jPG7fvn3WXWfd5aoDAKg+n9nus7n7rjuTJPPnz8/9996bXXffY6nP3XXHHfXG222/Q6Pq6NixYzbedNM88vDDSZKHHnggs2fPTvulhIDnz5+fuxc5VmjtQYPTr997od3d9/x8dt/z8w2uZ+89dysfzbTbHnvmu2d++M9Wffr0qTd+8cVl70STJK+89F7n4tra2mU+rgkA4OOuxXZ0WVSHDh2y3Xbb5Zhjjsn3v//9/PznP8+vf/3rXHbZZbngggty5JFHZpttthFyAT4WHrnmD+XrVjU1GXLi0n8BtOZnNs9qm2/43hpX31ivI9a7Hrt+RN6eO7c83umkry917ZXWWDUbDN2pPH765rsya+oH/3rl2dvvS93EyeXxjscfmqLVkv9nqGOPbtnqkC+Wx6//4+mMfrZhRxkAANXhU+utW+/4ouF/uCkzl9K6fd68efnd9deXx3369GlUR5ck+fwe7/1iZ+HChfnNb3+71Gcef+KJPPvsey3z99pzj3rd7hZ1+x1/yp/ufO+XMTtuv32jQi5J8olVVklNTU15/Oe778no0WOW6dnrbvh9OSCTJDt89rNp3bpF/00MANCEttpm23Tt2q08vuG632XBIkdbf5hpU6fmthG3lMeD11k3a6yxZqNr2W33PcvXM2fW5ZY/3LjUZ+66845MnDChPN5zr6GNrqMh1lhzrXTv0aM8fubpp/Pmm8vWmfDJxx/PxIkTy+P1N9jQ7zgAAJZRVQRdAD7qen5i5fy89Hr569zXHlrs3NcefSrPLNIx5bNHH5h1dv7MYud36tUjB/7q++XxrKnTc+cFl3/o3CmjRuehK977ZdEGe+2UbQ7bb7Frt+nQPgf95uK0bts2yTvdXP74nYs+dO7cmbNy5/k/K49X2Wi9fP7sExa7dquamnz1ygvSuXfP8r2bT7lwsfMBgOpWFEWOPurI8nj8+PE59/wL6nVreb+Lf3xJXn/9jfL4qCO+njZt2nxg3lujR2f9jTYpf+2yyC9R3m+D9T+Vz2y7bXl8w/8Nz98e/vti50+eMiWnn/XeX/h27tQphx580IfOnTp1as678L2fy1YZODDnnHVGo0IuSdKqVat8+Uv7lsfz5s3Lyad+e6lBob8/8kguu/zn9db5+mGHNqoWAKC6dOjQIQcefHB5/NKLL+TKn3/450bJOx1Uzj/3nEydOrV876hjjl3s/CcffzxbbvLp8tdRX1/8H2wN2flzWWPN9wIzV/z8Z3n5pcX/wdOoUf/JJRe/9znUgJUHZq+9917s/OZQFEX2+Pxe5fHChQvzvTPPyJw5c5b43My6ulz0/Qvq3fv83vs0S40AAB9Fgi4AVegPJ51X7prSqqYmR916VT53ylHp0K1LeU5RFFl/zyH51qO3pPcnP7HIs+dm1pRpH1jzXbef/ZN6RyF95Rfn5X9+eFq69lup3ry1ttsiJz04PKtvuVH53p0XXJ7xL7+22LX/ctm1+c9T7/21866nDctB11xUr77knRDMMXdek0/vs0v53iPX3pQX71/8L5kAgOq30447ZputtyqPb7vjTxl23Dfy4iIt3ZPk9TfeyDe/dWquu+H35XubbLxRPr/n0tvsL4sTjz8unTt1SvLOLyuO+cbxuepXv8706e91rVu4cGHu/+tfs/+BB+XNN9/72emE47+Rrl27fui611z728yYMaM8/uaJJ6TTf/dprAP2/0pWXfW9n6me+de/st9XD8g9996Xt99+u97cMWPG5uIfX5Kjj/1GvdeOHXZ0Vltt1SapBwCoHv/zxS9lzbXWLo+v+fUvc9bp38moUf+pN++Fkc/n+GOPzl/vv698b5ddd88mm27WJHUURZETTz4ltbXvdJebM2dOjjz80Nx04/DMmTO7PO/tt9/On26/LYcf9LXM+O/PZzU1NTnpW6ektrZ1k9TSEF876JD06dO3PP7n00/lsIMOzAN/uT/z5s2rN3fu3Lm57567c/CB++ff/361fH/9DTbMzp/bJQAALJui9GFnV7Qgr7/+eu65554899xzefXVVzN58uTMnDkzb7/9dtq1a5cOHTqkf//+WW211bLRRhtlxx13TI9FWgWuCEcWq67Q/YDKOfKmX6TL+wIf7+q+ct90X7lfefyfp57L/LnzPnTuz/f+eqaPfa+tas9PrJxzX3+vi8uk19/Maatts8RaBu24dYbd8evULvJXy/Pnzcvk/4zOvFmz0/MTA9K+a5d6z9x5weW55dSld0Xpv97a+eZDw+s9v2D+/Ex9c2xmTZ2e7gP7pVPP7vWeeez6EfnlVxb/Fzzv6ta/T05+5Ob0GPjeeckLFy7MtNHjMmPC5HTtt1K69u1d75mX/vpofrLzAZk/78P/eQIfXZfU/avSJQAr2MyZM/O1Qw7LSy+/XO9+r14906tnz0yeMjUTJkyodwzjaquummuv/lW6dOny/uWSvNPRZdc9Pl8e9+/XL3fefusS63jk0Udz1DHHZf78+eV7tbW16de3b9q1a5cxY8ekrq5+x5RDDvpavnHsMR+6Xl1dXYbssltmzZqV5J3uKeuus84Sa1ic3r175ccX/fAD9197/fUcedSwjBk7tt79Nm3aZODKK6dNmzaZMnVKxo4d94FnD9j/K/nmiYvvtgd8NM1cWLP0ScDHwvjx43P4wQdm/Lj3fk4oiiK9evdOt27dM2nSxEyeNKneMxtutFEuufTyD+2o964nH388Rx95eHn86Y02zs+uuGqJtdx+24h878wz6t1r07Zt+vbtl5qaVhkzevQHOqZ885RTs88X9k1T2XvP3TJ2zDtHQe62x5757plnL3H+66+/lqOPOPwD/4zatGmTfv0HpEOH9pk5c1ZGv/VmvZ8vk2S11VfPz664Kt261f+sDahuPTp3qHQJNNKNfdatdAlV7Qvjnlv6JGiEFht0eeWVV3L++efn4Ycfrnf/w8pdtM1zq1atMnTo0Bx33HFZaaUP/2V0UxN0gY+Pc197KD1XXbnR65y26jaZ9Mab5fHyBF2SdzqffO2aizJgvbWXOG/W1OkZ/o2z8/drln628bt6f/IT+drVP8wa22y6xHlvz5mbEd+9KPdcdOWH/jf6w3ReqVe+esX52WCvnZY4b+GCBbnn4qsy4jsXCbnAx5SgC3w8zZw5Mz+4+Ee56eZbljp3zz12zynf/GY6d158Z5TlCbokyfPPj8xpZ5yRV1/99xLnde7UKSefdGL2+vzij0R6fw2NsaT6J02alO9fdHH+dOddy7ZW//45/thj8rmdl/xzGfDRJOgCLGrypEm54Nxz8uADf13ivFatWmW//b+aI/736CWGXJLlC7okyT8eeSTnnXNWxo0bu8R5vXr3zqmnfTdbbbPtEuc1VEODLkkyZcrk/OgH38+999y9xOM331VbW5vP771Phh37jbRv377RNQMti6BL9RN0aRxBF5pbbaUL+DCPPPJIjj766MyaNSulUilFUSzxl6fvvlYURRYsWJCbbropDzzwQK688soMGjRoRZUNsML958lnc95Ge2S93bbPJl/aIytvMDhd+/dJbZvWmTZ2Qia88nqeuumuPDn89sycPLVBa0949Y1c9Jl9M2jHrbPJfntm1c02SNf+fdK2Y4dMHzchk15/K/+69Z48dv2ITB39wb8KXpIZ4yfm8qGHZ7UtNsqmX94za2y7WboN6JP2XTunbsLkTBk1Js/d+dc8dt0fM/6V1xu0NgBQ/Tp27Jgzv/udfGW//fKnO+/MI4/+I+PHj8/UadPStWuXrNR7pWy26SbZbdddMmjtJQd+G2OddQbn/677XR586G+5889/zksvvZwJEybk7flvp2fPXlll4MrZcYfts/OQIenWrVuz1dEQPXv2zIXnnZujjjwif7rzrjz99D/z6muvZdq0aZk/f346d+6cXj17Zv1PfSpbbrl5dvjsZ8vHAwAAH289evbM9y/+cf71zD9z91135umnnsrECeNTV1eXbt27p0+fPtliy62z8y67ZOAqn1j6go2w2RZb5Pobb8oDf7k/991zd1577d+ZNHFikqRnr175xCdWzQ5Ddsp22++QDh1axi+Tu3fvkbPPuyD/O+zY3HXnn/KvZ/6Z1/79aqZPm545c2anffv26dq1Wz655prZYMMN87lddkvPXr0qXTYAQFVqcR1dpk6dml133TVTpkwpB1yKosjaa6+dNdZYI/369Uv79u3Tpk2bzJ07NzNnzsyYMWPy8ssv55VXXkmS8nMDBgzIrbfe2uw/6OroAgDQPHR0AQBoPjq6AAA0Dx1dqp+OLo2jowvNrcX92dZvf/vbcsilKIoceuihOeigg9JrGZLN48aNyy9/+ctce+21KYoio0ePzvXXX59DDz10BVQOAAAAAAAAAEBzalXpAt7vL3/5S/n6e9/7Xk466aRlCrkkSZ8+ffLtb387Z555Zvk4o7vvvrs5ygQAAAAAAAAAYAVrcUGXN998M0VRZK211so+++yzXGt86UtfypprrplSqZQ33nijiSsEAAAAAAAAAKASWlzQZdasWUmSDTfcsFHrbLTRRvXWAwAAAAAAAACgurW4oMu7xxS1bt26Ueu0bdu23noAAAAAAAAAAFS3Fhd0WXXVVZMkb731VqPWGTNmTJJktdVWa2xJAAAAAAAAAAC0AC0u6LLnnnumVCrlkUceydSpU5drjbq6ujz88MMpiiJ77rln0xYIAAAAAAAAAEBFtLigy+67754NNtggs2fPzumnn5633367Qc+XSqWcddZZmTlzZtZdd93stttuzVQpAAAAAAAAAAArUosLurRp0yaXX355Nt100/z5z3/OvvvumzvvvDPz589f4nOlUimPPvpoDjzwwNx6660ZNGhQLrvssrRu3XoFVQ4AAAAAAABAtaspfDXmC5pbbaULeL9bbrklM2fOzI477pipU6dm5MiROf7449OuXbsMHjw4AwcOTLdu3dKmTZvMmzcvM2fOzKhRo/LCCy9k+vTpSZKVVlop22+/fYYPH75Mew4bNqw53xIAAAAAAAAAAE2gKJVKpUoXsahBgwalKOrHvN4t8f33GzpncUaOHNngZxZ1ZLFqo54HAODDXVL3r0qXAADwkTVzYU2lSwAA+Ejq0blDpUugkW7uu26lS6hqe499rtIl8BHX4jq6vOvD8jfLkslpaG5neYIxAAAAAAAAAACseC0u6LLmmmumQ4cOqa2tTatWrSpdDgAAAAAAAAAALUSLC7rceuutlS4BAAAAAAAAAIAWqMUFXQAAAAAAAAAA3vXvf/87t956ax588MGMHTs2U6dOTbdu3TJgwIBsv/322WuvvdKvX78m3/fxxx/PrbfemmeeeSajR49OXV1d2rZtm549e2bw4MH57Gc/m1133TXt27dv8r1ZvKJUKpUqXURzmjx5cnr06NGsexxZrNqs6wMAfFxdUvevSpcAAPCRNXNhTaVLAAD4SOrRuUOlS6CRbu67bqVLqGp7j32uydaaP39+LrvsslxxxRWZP3/+Yue1b98+p5xySvbbb78m2Xf06NE57bTT8vDDDy91bu/evXPmmWdmyJAhTbI3S9eq0gW831lnnZXZs2c3yVq33XZbdt999yZZCwAAAAAAAABYcc4888z87Gc/K4dcevTokT322CNf+9rXsscee6Rbt25JktmzZ+eMM87I1Vdf3eg933rrrXzlK1+pF3L55Cc/mX322SeHHHJI9ttvv2y88cZp1eqduMWECRMybNiw/OEPf2j03iybFnd00fXXX58HH3ww55xzTrbccsvlWmPixIk544wzct999zVxdQAAAAAAAABAc7vxxhszfPjw8viII47IsGHD0qZNm/K9uXPn5oILLsh1112XJPn+97+fDTbYIJ/+9KeXe9/TTjstY8aMSZJ06NAhF110UXbYYYcPzHv11Vdz3HHH5eWXX06pVMrZZ5+dzTbbLAMHDlzuvVk2La6jS/JOQuqQQw7J6aefnpkzZzbo2VtuuSW777577rvvvnzET2UCAAAAAAAAgI+cefPm5bLLLiuP99tvv5xwwgn1Qi5J0rZt25xxxhnZfvvtkyQLFizIJZdcstz7vvTSS/n73/9eHn/3u9/90JBL8k6Xl8suuyy1te/0F5kzZ05uvPHG5d6bZdfigi4dOnRIqVRKqVTK8OHDs8cee+TBBx9c6nPjxo3LEUcckVNPPTXTp08vh1w+//nPN3fJAAAAAAAAAEATufvuuzN69Ogk74RZTjzxxCXOP/nkk8vXf//73zNy5Mjl2vfJJ58sX7du3Tq77bbbEud/4hOfyPrrr/+hz9N8WlzQ5c4776z3L8uYMWPy9a9/Pd/+9rczY8aMD33m3UDMAw88UA7JrLrqqrn66qtz4YUXrqjSAQAAAAAAAIBGuu+++8rXO+64Y7p06bLE+auvvno22GCD8vjee+9drn2nTp1avu7evXvatWu31Gf69+//oc/TfFpc0GWllVbKxRdfnKuvvjqrr756kqRUKuXmm2/O7rvvnr/85S/luWPGjMmhhx6a008/PXV1dSmVSmnbtm2OOeaYjBgxIltssUWF3gUAAAAAAAAA1aimKHw14qsp/O1vfytfb7rppsv0zCabbFK+XpZTYz5Mt27dytczZ85cpmdmz579oc/TfGorXcDibLHFFhkxYkSuvvrqXHbZZZk1a1bGjx+f//3f/82ee+6Z9dZbL5dccklmzZpVPqZo6623zhlnnJFVVlmlwtUDAAAAAAAAAA01fvz4TJkypTxeb731lum5Ree99NJLy7X3oqGamTNn5tlnn13i/gsXLsy//vWv8nizzTZbrn1pmBbX0WVRNTU1OfTQQ+sdZ1QqlXLrrbfm/PPPz8yZM1MqldKrV69cfPHF+eUvfynkAgAAAAAAAABV6vXXX683XvRooCVZdN6sWbMybty4Bu/9yU9+Mttuu215fMEFF2TevHmLnX/ttddm/PjxSZIOHTpk3333bfCeNFyLDrq8693jjC6//PLU1r7ThKZUKqUoimy66ab1gjAAAAAAAAAAQHUaPXp0+bq2tjY9e/Zcpuf69OlTbzxq1Kjl2v+cc84pr/XYY4/li1/8Yu64445MmDAh8+fPT11dXZ588smcdtppOf/885MkrVq1yve+970P1EDzaLFHF73fn//855x//vlZsGBBvfuPP/54zjnnnHzrW99Kjx49KlQdAAAAAAAAANBYM2fOLF936NAhRVEs03MdO3Zc7DoN0a9fvwwfPjxnnXVW7r333rzwwgs5/vjjFzt/rbXWyqmnnpqtttpqufaj4Vp8R5dRo0bl8MMPz3HHHZexY8emVCqle/fu2XTTTVMqlZIkI0aMyK677pobb7yxwtUCAAAAAAAAAMtr9uzZ5eu2bdsu83Pvn7voOg3Vp0+fnHjiidl7772XOG+DDTbIsGHDsvnmmy/3XjRci+3oMm/evPziF7/IVVddlXnz5pVDLbvvvnu+853vpHv37vnDH/6QCy+8MNOnT8+0adPy3e9+N7fcckvOOuusfPKTn6zwOwAAAAAAAAAAGmLu3Lnl69atWy/zc++fO2fOnOXaf+HChfnBD36Qq6++OgsXLkySDBgwIBtvvHF69uyZ2bNn5+WXX87TTz+df/7znzn22GPzyU9+Mj/+8Y+z1lprLdeeNEyLDLr89a9/zfe+9728+eab5YBLr169cuaZZ2bIkCHlef/zP/+Tz3zmMznzzDNz7733JkmeeOKJDB06NIceemiOOuqotGnTpiLvAQAAAAAAAABomEU7s7z99tvL/Ny8efPqjdu1a7dc+5999tm5/vrrk7xzdNIZZ5yRvfba6wNHKI0aNSrf+c538sgjj+TVV1/N1772tQwfPjwrr7zycu3LsmtxRxcdffTROfLII+uFXIYOHZo77rijXsjlXb17985ll12Wiy++OD169EipVMrbb7+dX/ziF9lzzz3z8MMPr+i3AAAAAAAAAAAsh/bt25evF+3usjTvn9uhQ4cG7/3www+XQy5JctFFF2Xo0KEfCLkkycCBA3PFFVdknXXWSZJMnjw53/ve9xq8Jw3X4oIu73ZmKZVK6du3b37xi1/kggsuSJcuXZb43G677Zbbb789e+yxR/neG2+8kcMOO6xZ6wUAAAAAAAAAmkanTp3K17NmzSofH7Q006dPrzfu3Llzg/e++uqry9ebbLJJdthhhyXOb9u2bY466qjy+C9/+UtGjx7d4H1pmBYXdEneCbl88YtfzG233ZbttttumZ/r1q1bfvjDH+bnP/95+vTpU14LAAAAAAAAAGj5Bg4cWL6eP39+JkyYsEzPjR07tt54lVVWadC+CxYsyGOPPVYef+Yzn1mm5zbffPPydalUyhNPPNGgfWm4Fhd0GTBgQH7961/nnHPOqZfUaojPfvazue2227Lvvvt+aAshAAAAAAAAAKDlWW211eqN33rrrWV67s033yxfd+vWLT179mzQvlOmTMmsWbPK43ebayxNly5d0rp16/L4/YEbml5tpQt4v1tvvXW5zsp6v06dOuXss8/O7rvv3gRVAQAAAAAAAPBx0EozhYrq3r17+vXrlzFjxiRJnnnmmWy00UZLfe7pp58uXw8ePLjB+76/icbbb7+9TM8tXLgw8+fPX+w6NL0W19GlKUIui1q0TRAAAAAAAAAA0LItemzQo48+ukzPPPLII+XrHXbYocF7duvWLa1avRehGD169DI9N3bs2JRKpfK4R48eDd6bhmlxQZem8tRTT+U3v/lNfvOb31S6FAAAAAAAAABgGQ0ZMqR8/eCDD2bixIlLnP/YY4/l9ddfT5K0atUqO+64Y4P3rKmpqdcJ5qGHHlqm594fxFl//fUbvDcNU7Ggy7BhwzJs2LCMGDGiWda/7777ct555+X8889vlvUBAAAAAAAAgKa37bbbZtCgQUneOULowgsvXOzc+fPn18sF7LnnnhkwYMBy7bvTTjuVr5955pncf//9S5w/b968/OpXvyqPV1tttayxxhrLtTfLrmJBl3vuuSf33ntvXnnllWWaf+qpp+bUU0/NXXfd1cyVAQAAAAAAAACVUhRFTjjhhBRFkSQZMWJELrjggsybN6/evOnTp+eYY47Jc889lyTp0KFDjjnmmA9d84ADDsjaa6+dtddee7FHGx1wwAHp2bNneXziiSfmjjvuqHc00bvGjx+fYcOG5aWXXirfO+644xr2RlkutZUuYFndfPPNKYoivXv3zuc+97lKlwMAAAAAAAAANJPtttsuRx99dC699NIkya9//euMGDEiW265ZXr27JmxY8fmwQcfzKxZs5K8c2TRRRddlIEDBy73np06dcpll12Wgw46KHPmzMnMmTNz/PHH56KLLsrGG2+cHj16ZO7cuXnttdfyxBNP1AveHHjggdl1110b96ZZJlUTdAEAAAAAAAAAPj6GDRuWzp075+KLL87cuXMzadKk3HbbbR+Y17t375x77rnZbrvtGr3npz/96fzf//1fvvWtb2XkyJFJkjfffDNvvvnmh87v0KFDjj/++Bx44IGN3ptlI+gCAAAAAAAAALQ4RVHkoIMOypAhQ3LLLbfk/vvvz5gxYzJ9+vT07Nkzq6yySnbZZZfsscce6dq1a5Ptu/baa+fmm2/Oww8/nLvuuiv//Oc/M3bs2NTV1aVNmzbp3r171l577WyxxRYZOnRok+7N0gm6AAAAAAAAAAAt1sorr5xhw4Zl2LBhy73Gtdde26D5RVFk6623ztZbb73ce9I8WlW6AAAAAAAAAAAAWBaCLgAAAAAAAAAAVAVBFwAAAAAAAAAAqkJtpQsAAAAAAAAAgJaiqCkqXQKwBDq6AAAAAAAAAABQFQRdAAAAAAAAAACoCoIuAAAAAAAAAABUBUEXAAAAAAAAAACqgqALAAAAAAAAAABVQdAFAAAAAAAAAICqUFvpAh566KFMnz69yec/88wzjSkLAAAAAAAAAIAWpuJBl5EjR2bkyJFLnVcURYPmAwAAAAAAAADw0VLxoEuSlEqlpc55N+iyPPMBAAAAAAAAAKh+FQu69O/fv1JbAwAAAAAAAABQhSoWdLnvvvsqtTUAAAAAAAAAAFWoVaULAAAAAAAAAACAZVGxji4AAAAAAAAA0NK0qikqXQKwBDq6AAAAAAAAAABQFQRdAAAAAAAAAACoCoIuAAAAAAAAAABUBUEXAAAAAAAAAACqgqALAAAAAAAAAABVQdAFAAAAAAAAAICqIOgCAAAAAAAAAEBVEHQBAAAAAAAAAKAqCLoAAAAAAAAAAFAVBF0AAAAAAAAAAKgKgi4AAAAAAAAAAFSF2koXAAAAAAAAAAAtRVGjXwS0ZL5DAQAAAAAAAACoCoIuAAAAAAAAAABUBUEXAAAAAAAAAACqgqALAAAAAAAAAABVQdAFAAAAAAAAAICqIOgCAAAAAAAAAEBVEHQBAAAAAAAAAKAqCLoAAAAAAAAAAFAVBF0AAAAAAAAAAKgKgi4AAAAAAAAAAFQFQRcAAAAAAAAAAKqCoAsAAAAAAAAAAFWhttIFAAAAAAAAAEBLUdQUlS4BWAIdXQAAAAAAAAAAqAqCLgAAAAAAAAAAVAVBFwAAAAAAAAAAqoKgCwAAAAAAAAAAVUHQBQAAAAAAAACAqlBb6QIAAAAAAAAAoKVoVVNUugRgCXR0AQAAAAAAAACgKgi6AAAAAAAAAABQFQRdAAAAAAAAAACoCoIuAAAAAAAAAABUBUEXAAAAAAAAAACqgqALAAAAAAAAAABVQdAFAAAAAAAAAICqIOgCAAAAAAAAAEBVEHQBAAAAAAAAAKAqCLoAAAAAAAAAAFAVBF0AAAAAAAAAAKgKtZUuAAAAAAAAAABaiqKVfhHQkvkOBQAAAAAAAACgKgi6AAAAAAAAAABQFQRdAAAAAAAAAACoCoIuAAAAAAAAAABUBUEXAAAAAAAAAACqgqALAAAAAAAAAABVQdAFAAAAAAAAAICqIOgCAAAAAAAAAEBVEHQBAAAAAAAAAKAqCLoAAAAAAAAAAFAVBF0AAAAAAAAAAKgKgi4AAAAAAAAAAFSF2koXAAAAAAAAAAAtRauaotIlAEugowsAAAAAAAAAAFVB0AUAAAAAAAAAgKog6AIAAAAAAAAAQFUQdAEAAAAAAAAAoCoIugAAAAAAAAAAUBUEXQAAAAAAAAAAqAqCLgAAAAAAAAAAVAVBFwAAAAAAAAAAqoKgCwAAAAAAAAAAVUHQBQAAAAAAAACAqiDoAgAAAAAAAABAVaitdAEAAAAAAAAA0FIUNUWlSwCWQEcXAAAAAAAAAACqgqALAAAAAAAAAABVQdAFAAAAAAAAAICqIOgCAAAAAAAAAEBVEHQBAAAAAAAAAKAqCLoAAAAAAAAAAFAVBF0AAAAAAAAAAKgKgi4AAAAAAAAAAFQFQRcAAAAAAAAAAKqCoAsAAAAAAAAAAFVB0AUAAAAAAAAAgKog6AIAAAAAAAAAQFWorXQBAAAAAAAAANBSFDX6RUBL5jsUAAAAAAAAAICqIOgCAAAAAAAAAEBVEHQBAAAAAAAAAKAqCLoAAAAAAAAAAFAVBF0AAAAAAAAAAKgKgi4AAAAAAAAAAFQFQRcAAAAAAAAAAKqCoAsAAAAAAAAAAFVB0AUAAAAAAAAAgKog6AIAAAAAAAAAQFUQdAEAAAAAAAAAoCrUVroAAAAAAAAAAGgpWtUUlS4BWAIdXQAAAAAAAAAAqAqCLgAAAAAAAAAAVAVBFwAAAAAAAAAAqoKgCwAAAAAAAAAAVUHQBQAAAAAAAACAqiDoAgAAAAAAAABAVRB0AQAAAAAAAACgKgi6AAAAAAAAAABQFQRdAAAAAAAAAACoCoIuAAAAAAAAAABUBUEXAAAAAAAAAACqgqALAAAAAAAAAABVobbSBQAAAAAAAABAS1G0KipdArAEOroAAAAAAAAAAFAVBF0AAAAAAAAAAKgKgi4AAAAAAAAAAFQFQRcAAAAAAAAAAKqCoAsAAAAAAAAAAFVB0AUAAAAAAAAAgKog6AIAAAAAAAAAQFUQdAEAAAAAAAAAoCoIugAAAAAAAAAAUBUEXQAAAAAAAAAAqAqCLgAAAAAAAAAAVIXaShcAAAAAAAAAAC1Fqxr9IqAl8x0KAAAAAAAAAEBVEHQBAAAAAAAAAKAqCLoAAAAAAAAAAFAVBF0AAAAAAAAAAKgKgi4AAAAAAAAAAFQFQRcAAAAAAAAAAKqCoAsAAAAAAAAAAFVB0AUAAAAAAAAAgKog6AIAAAAAAAAAQFUQdAEAAAAAAAAAoCoIugAAAAAAAAAAUBUEXQAAAAAAAAAAqAq1lS4AAAAAAAAAAFqKoqaodAnAEujoAgAAAAAAAABAVRB0AQAAAAAAAACgKgi6AAAAAAAAAABQFQRdAAAAAAAAAACoCoIuAAAAAAAAAABUBUEXAAAAAAAAAACqgqALAAAAAAAAAABVQdAFAAAAAAAAAICqIOgCAAAAAAAAAEBVEHQBAAAAAAAAAKAqCLoAAAAAAAAAAFAVaitdAAAAAAAAAAC0FEVNUekSgCXQ0QUAAAAAAAAAgKog6AIAAAAAAAAAQFUQdAEAAAAAAAAAoCoIugAAAAAAAAAAUBUEXQAAAAAAAAAAqAq1lS4AAAAAAAAAAFqKVjX6RUBL5jsUAAAAAAAAAICqIOgCAAAAAAAAAEBVEHQBAAAAAAAAAKAqCLoAAAAAAAAAAFAVBF0AAAAAAAAAAKgKgi4AAAAAAAAAAFQFQRcAAAAAAAAAAKqCoAsAAAAAAAAAAFVB0AUAAAAAAAAAgKog6AIAAAAAAAAAQFUQdAEAAAAAAAAAoCoIugAAAAAAAAAAUBVqK10AAAAAAAAAALQURU1R6RKAJdDRBQAAAAAAAACAqiDoAgAAAAAAAABAVRB0AQAAAAAAAACgKgi6AAAAAAAAAABQFQRdAAAAAAAAAACoCoIuAAAAAAAAAABUBUEXAAAAAAAAAACqgqALAAAAAAAAAABVQdAFAAAAAAAAAICqIOgCAAAAAAAAAEBVEHQBAAAAAAAAAKAq1Fa6AAAAAAAAAABoKVq1KipdArAEOroAAAAAAAAAAFAVBF0AAAAAAAAAAKgKgi4AAAAAAAAAAFQFQRcAAAAAAAAAAKqCoAsAAAAAAAAAAFVB0AUAAAAAAAAAgKog6AIAAAAAAAAAQFUQdAEAAAAAAAAAoCoIugAAAAAAAAAAUBUEXQAAAAAAAAAAqAqCLgAAAAAAAAAAVAVBFwAAAAAAAAAAqkJtpQsAAAAAAAAAgJaiqNEvAloy36EAAAAAAAAAAFQFQRcAAAAAAAAAAKqCoAsAAAAAAAAAAFVB0AUAAAAAAAAAgKog6AIAAAAAAAAAQFUQdAEAAAAAAAAAoCoIugAAAAAAAAAAUBVqK13AR8Eldf+qdAkAAB9Jx3X6VKVLAAD4yLpkxj8rXQIAAAA0mI4uAAAAAAAAAABUBUEXAAAAAAAAAACqgqALAAAAAAAAAABVobbSBQAAAAAAAABAS9Gqpqh0CcAS6OgCAAAAAAAAAEBVEHQBAAAAAAAAAKAqCLoAAAAAAAAAAFAVBF0AAAAAAAAAAKgKgi4AAAAAAAAAAFQFQRcAAAAAAAAAAKqCoAsAAAAAAAAAAFVB0AUAAAAAAAAAgKog6AIAAAAAAAAAQFUQdAEAAAAAAAAAoCoIugAAAAAAAAAAUBVqK10AAAAAAAAAALQURU1R6RKAJdDRBQAAAAAAAACAqiDoAgAAAAAAAABAVRB0AQAAAAAAAACgKgi6AAAAAAAAAABQFQRdAAAAAAAAAACoCoIuAAAAAAAAAABUBUEXAAAAAAAAAACqgqALAAAAAAAAAABVQdAFAAAAAAAAAICqIOgCAAAAAAAAAEBVEHQBAAAAAAAAAKAqCLoAAAAAAAAAAFAVaitdAAAAAAAAAAC0FEWNfhHQkvkOBQAAAAAAAACgKgi6AAAAAAAAAABQFQRdAAAAAAAAAACoCoIuAAAAAAAAAABUBUEXAAAAAAAAAACqgqALAAAAAAAAAABVQdAFAAAAAAAAAICqIOgCAAAAAAAAAEBVEHQBAAAAAAAAAKAqCLoAAAAAAAAAAFAVBF0AAAAAAAAAAKgKtZUuAAAAAAAAAABailY1RaVLAJZARxcAAAAAAAAAAKqCoAsAAAAAAAAAAFVB0AUAAAAAAAAAgKog6AIAAAAAAAAAQFUQdAEAAAAAAAAAoCoIugAAAAAAAAAAUBUEXQAAAAAAAAAAqAqCLgAAAAAAAAAAVAVBFwAAAAAAAAAAqoKgCwAAAAAAAAAAVUHQBQAAAAAAAACAqiDoAgAAAAAAAABAVaitdAEAAAAAAAAA0FIUrYpKlwAsgY4uAAAAAAAAAABUBUEXAAAAAAAAAACqgqALAAAAAAAAAABVQdAFAAAAAAAAAICqIOgCAAAAAAAAAEBVEHQBAAAAAAAAAKAqCLoAAAAAAAAAAFAVaitdAAAAAAAAAAAAy+6xxx5LknTq1CmDBw9u1FqjRo3Kz372syTJNttsk913373R9TUnQRcAAAAAAAAAgCpywAEHpCiKbLDBBrnhhhsatVbHjh1z8803pyiKjB8/vsUHXRxdBAAAAAAAAADwMdWtW7ckSalUyquvvlrZYpaBji4AAAAAAAAAQIv173//O7feemsefPDBjB07NlOnTk23bt0yYMCAbL/99tlrr73Sr1+/Ztl73LhxueWWW3LfffflrbfeytSpU9OhQ4esttpq2XLLLbPvvvumf//+zbL3ivLaa6+Vr6dNm1bBSpaNoAsAAAAAAAAA/FerGgejtBTz58/PZZddliuuuCLz58+v99qECRMyYcKEPP300/n5z3+eU045Jfvtt1+T7n/DDTfkggsuyOzZs+vdnzZtWp5++uk8/fTT+dWvfpWTTz45X/3qV5t070WNHj16sa/NmzcvY8aMSalUavC6s2fPzn/+859cdtll5XsLFy5crhpXJEEXAAAAAAAAAKDFOfPMMzN8+PDyuEePHtlqq63Ss2fPTJo0KQ899FCmTp2a2bNn54wzzsicOXNy0EEHNcnel1xySX72s5+Vx717986WW26Zrl275q233srDDz+cOXPmZO7cuTnnnHPSqlWrfOUrX2mSvd9vxx13/ND7pVIpI0eOzA477NAk+xRFkVVXXbVJ1mpOgi4AAAAAAAAAQIty44031gu5HHHEERk2bFjatGlTvjd37txccMEFue6665Ik3//+97PBBhvk05/+dKP2vuuuu8ohl6Iocuyxx+bwww9P69aty3MmTJiQ448/Po899liS5MILL8wOO+yQvn37NmrvD7Okbi3L08nl/YqiSFEUSZIvfelLjV6vuem5BAAAAAAAAAC0GPPmzat3nM5+++2XE044oV7IJUnatm2bM844I9tvv32SZMGCBbnkkksavfcFF1xQHh977LE56qij6oVcknc6vFx++eXp0aNHkmTOnDn57W9/26i9F+ess87KPvvskzXXXDOtWr0T83g3mNIUSqVSampqcvjhhzdbV5qmpKMLAAAAAAAAANBi3H333Rk9enSSd8IsJ5544hLnn3zyybn//vuTJH//+98zcuTIDB48eLn2Hj58eHnvNddcM0ceeeRi53bu3DnHH398XnzxxQwaNCgbbLDBcu25NF/60pfKnVZmzpyZf/3rXznooINSFEX69OmTL3zhC8u9dps2bTJgwIBsvvnm6dWrV1OV3KwEXQAAAAAAAACAFuO+++4rX++4447p0qXLEuevvvrq2WCDDfLPf/4zSXLvvfcud9Dlj3/8Y/n64IMPLndQWZx99913ufZZXh07dswWW2xRHvft2zfDhg1boTVUmqOLAAAAAAAAAOC/iprCVyO+msLf/va38vWmm266TM9ssskm5esHH3xwufYdP358nnnmmSRJq1atssMOOyzXOitKqVSqdAkVoaMLAAAAAAAAANAijB8/PlOmTCmP11tvvWV6btF5L7300nLt/fjjj5fDI2uttVa6d+++XOusCC+88EKlS6gYQRcAAAAAAAAAoEV4/fXX64379++/TM8tOm/WrFkZN25c+vTp06C9X3311fL1aqutVu+1p59+Oi+++GImTJiQtm3bZsCAAdliiy3So0ePBu1B4wm6AAAAAAAAAAAtwujRo8vXtbW16dmz5zI99/5Qy6hRoxoVdBk4cGCS5M9//nN++MMf5o033vjA/FatWmWPPfbISSed1OC9WH6CLgAAAAAAAABAizBz5szydYcOHVIUxTI917Fjx8Wus6wmTpxYb71LL700P/3pTxc7f+HChRkxYkQeffTR/PKXv8yaa67Z4D2bylNPPZXnnnsuo0ePzsyZMzNv3rzlWqcoipx33nlNXF3TEnQBAAAAAAAAAFqE2bNnl6/btm27zM+9f+6i6yyrWbNmla8fe+yx/O1vf0u7du1y0EEHZbfddsuqq66at99+Oy+99FKGDx+em2++OaVSKePGjctRRx2Vm2++OZ06dWrwvo1x00035ac//WnGjh3b6LVKpZKgCwAAAAAAAADAspo7d275unXr1sv83Pvnzpkzp8F7L9oF5qGHHkrHjh3zm9/8Juutt175ftu2bbPRRhuVv77zne8kSf7zn//kiiuuyAknnNDgfZfXj3/84/ziF79IqVQq31vWDjjVrFWlCwAAAAAAAAAASOp3Znn77beX+bn3H9XTrl27Bu+9aGAkSU4++eR6IZf3++IXv5jPfe5z5fH111/foJobY+TIkfn5z3+epH64pVQqLfdXtdDRBQAAAAAAAABoEdq3b1++XrS7y9K8f26HDh0avPeiz7Rt2zZ77733Up/Zf//9c9dddyVJpk+fnueffz4bbLBBg/duqBtuuKF8XSqVsummm+arX/1q1l133fTu3btBxz5VG0EXAAAAAAAAAKBF6NSpU/l61qxZWbhwYVq1WvphNdOnT6837ty5c4P3XjTosvrqqy9TWGTDDTdMTU1NFixYkCR56aWXVkjQ5cknnyxf77vvvjn77LObfc+WwtFFAAAAAAAAAECLMHDgwPL1/PnzM2HChGV6buzYsfXGq6yySoP3XmmllcrXi3aWWZK2bdumS5cu5fGUKVMavO/yePf91tTU5Bvf+MYK2bOlEHQBAAAAAAAAAFqE1VZbrd74rbfeWqbn3nzzzfJ1t27d0rNnzwbvvcYaa5Sv6+rqlvm52tr3DtMpiqLB+y6POXPmpCiK9O3bNz169Fghe7YUgi4AAAAAAAAAQIvQvXv39OvXrzx+5plnlum5p59+unw9ePDg5dp77bXXLl//5z//yfz585f6zMKFC+sdm9StW7fl2ruhevfunST1usl8XAi6AAAAAAAAAMB/FTWtfDXiqyl85jOfKV8/+uijy/TMI488Ur7eYYcdlmvfLbfcMm3atEnyTseURcMzi/Pvf/87c+fOLY8/+clPLtfeDdW/f/+USqV6IZuPC0EXAAAAAAAAAKDFGDJkSPn6wQcfzMSJE5c4/7HHHsvrr7+eJGnVqlV23HHH5dq3U6dO2Xrrrcvj6667bqnP/OlPfypfd+jQIeutt95y7d1QO++8c5J3jnYaM2bMCtmzpRB0AQAAAAAAAABajG233TaDBg1Kkrz99tu58MILFzt3/vz5Of/888vjPffcMwMGDFjuvQ877LDy9e23354HHnhgsXNHjx6dq6++ujweOnRouSNMc/v85z+fzp07J0kuv/zyFbJnSyHoAgAAAAAAAAC0GEVR5IQTTkhRFEmSESNG5IILLsi8efPqzZs+fXqOOeaYPPfcc0ne6ahyzDHHfOiaBxxwQNZee+2svfbaSzzaaJNNNsnnPve58vi4447L3Xff/YF5L7zwQg4++ODU1dUlSbp06ZKvf/3rDXujjdCtW7ece+65adWqVYYPH55f//rXK2zvSitKpVKp0kVUu7kzZ1S6BACAj6TjOn2q0iUAAHxkXTLjn5UuAQDgI6ltp66VLoFGeuGwoZUuoaoNuuqWJlvrpz/9aS699NLyuGfPntlyyy3Ts2fPjB07Ng8++GBmzZqV5J0jiy677LLFhlgOOOCA/OMf/0iSDBgwIPfdd99i962rq8tXv/rVjBw5snxv8ODB2XDDDVNTU5OXXnopTzzxRBYsWJAkad26dS655JLlPjKpMf7yl7/kW9/6VqZPn56tttoqhxxySDbffPPU1tau8FpWlI/uOwMAAAAAAAAAqtawYcPSuXPnXHzxxZk7d24mTZqU22677QPzevfunXPPPTfbbbddk+zbqVOn/OpXv8qZZ56Zu+66K0kycuTIesGXd6200kq58MILs9VWWzXJ3svqkksuKV9/7nOfy0033ZSHH344Dz/8cFq3bp1PfOIT6dKlS2pqahq0blEUueaaa5q63CYl6AIAAAAAAAAAtDhFUeSggw7KkCFDcsstt+T+++/PmDFjMn369PTs2TOrrLJKdtlll+yxxx7p2rVpuyn16NEjP/nJT/LYY49lxIgReeKJJzJ+/PjMnTs33bt3z9prr53tt98+++yzT9q1a9ekey+Lyy+/vHy007vePdBn3rx5efnllz/w+tKUSqUGP1MJji5qAo4uAgBoHo4uAgBoPo4uAgBoHo4uqn6OLmqcpjy6iMUbNGhQiqIoh1uaIqDybtDlwzrXtCQ6ugAAAAAAAAAAVJF27dqlQ4cOqa2tTU1NTVV0Ymkqgi4AAAAAAAAAAFXk6aefrnQJFdOq0gUAAAAAAAAAAMCyEHQBAAAAAAAAAKAqOLoIAAAAAAAAAP6raKVfBLRkgi4AAAAAAAAAAB8R8+bNywsvvJDx48dnxowZmTVrVvbff/9Kl9VkBF0AAAAAAAAAAKrYlClT8sc//jEjRozISy+9lAULFtR7/cOCLiNGjMikSZOy//77p02bNiuq1EYTdAEAAAAAAAAAqFLXX399LrroosycOTNJUiqV6r1eFMWHPnfTTTfl0UcfzR/+8If87Gc/yyqrrNLstTYFh4sBAAAAAAAAAFShs88+O2effXbq6uoa9FxdXV0ef/zxJMkrr7ySr371q5kwYUJzlNjkBF0AAAAAAAAAAKrMtddem+uuuy6lUilFUaRUKqVXr17Ze++9c/LJJy+xQ0tdXV0GDRpUfnbChAk5/fTTV2D1y0/QBQAAAAAAAACgisyYMSOXXnppiqJIURTp0aNHLr744jzwwAM5//zzc8ghh6R79+6Lfb5v37658cYbc9hhh6VUKqVUKuUvf/lLXnjhhRX4LpaPoAsAAAAAAAAAQBW5/fbbM23atCRJz549M3z48Oy2224piqJB65x00knZbrvtyuM77rijSetsDoIuAAAAAAAAAABV5G9/+1v5+oQTTkj//v2Xe63DDz+8fP3kk082qq4VQdAFAAAAAAAAAKCKvPTSS0mS2tra7Lbbbo1aa5NNNknbtm2TJK+//npjS2t2gi4AAAAAAAAAAFVkypQpKYoiAwcOTLt27Rq9Xt++fVMqlTJjxowmqK55CboAAAAAAAAAAFSR2bNnJ0mThFySpH379k2yzoog6AIAAAAAAAAAUEW6d++eUqmUyZMnN8l6Y8aMSZJ069atSdZrTrWVLgAAAAAAAAAAWopWNfpF0PL16dMn48ePz7hx4zJq1KgMHDhwudd68sknM23atBRFkX79+jVhlc3DdygAAAAAAAAAQBXZfPPNy9dXXHHFcq9TKpVy0UUXfei6LZWgCwAAAAAAAABAFdlpp53K1zfeeGN+97vfNXiN2bNn54QTTsgTTzxRvjdkyJAmqa85CboAAAAAAAAAAFSRDTbYINttt11KpVJKpVK+973vZdiwYXniiSeycOHCJT771ltv5Ve/+lV22WWX3HnnnUmSoiiy3Xbb5VOf+tSKKL9RaitdAAAAAAAAAAAADfPd7343zz33XCZNmpRSqZR777039957b9q1a5eVVlop48ePL8896KCDUldXlzfffDPTpk1L8s6xRUVRJEl69uyZ73znOxV5Hw2lowsAAAAAAAAAQJVZeeWVc+WVV6ZXr17le6VSKbNnz84bb7yR2bNnl+89+uijefbZZzN16tRyF5iiKFIqldK7d+9cccUVWXnllSv1VhpE0AUAAAAAAAAAoAoNHjw4t99+e4YOHZqampry/aIo6n0teu9dNTU12XvvvXPbbbdlnXXWWeG1Ly9HFwEAAAAAAAAAVKkuXbrkggsuyIknnpg//vGPefzxx/Pss89m4sSJ9eYVRZF+/fpl3XXXzcYbb5zPf/7z6dGjR4WqXn6CLgAAAAAAAAAAVa5379457LDDcthhhyVJFixYkBkzZmTu3Lnp2LFjOnbsWK+jS7USdAEAAAAAAAAA+IipqalJt27dKl1Gk2tV6QIAAAAAAAAAAGBZCLoAAAAAAAAAAFAVHF0EAAAAAAAAAP9V1OgXQeXdcsst9cZDhw5d4utN6f17tTSCLgAAAAAAAAAALcgpp5ySoijK4/eHT97/elMSdAEAAAAAAAAAoMFKpdISAy2lUqlJ9imKYql7tRR6LgEAAAAAAAAAtDBLC7E0Vcilqddqbjq6AAAAAAAAAAC0IL/5zW8a9fpHmaALAAAAAAAAAEALstlmmzXq9Y8yRxcBAAAAAAAAAFAVBF0AAAAAAAAAAKgKgi4AAAAAAAAAAFVsypQpufbaa3PzzTcvde7MmTNz+OGH54orrsj48eNXQHVNS9AFAAAAAAAAAKAKlUqlXHrppdl+++1z3nnn5cEHH1zqMwsXLsyDDz6YH/3oR9lhhx3yk5/8JAsWLFgB1TaN2koXAAAAAAAAAABAwyxYsCDf+MY3cs8996RUKqUoikyZMqVBa8yfPz+XX355Xn755fz4xz9OTU1NM1XbdHR0AQAAAAAAAACoMj/96U9z9913J0mKokipVFqmoEurVq3Stm3bcjimVCrlnnvuyU9/+tPmLrlJCLoAAAAAAAAAAFSR0aNH56qrrioHVbp06ZJvfvOb+fGPf7zUZzt27Jgnn3wyv/jFL7LWWmsleecIpKuuuipjxoxp5sobz9FFAAAAAAAAAPBfRY1+EbR8f/jDHzJ//vwURZE11lgjV111Vfr27bvMz9fU1GS77bbLZpttlv333z/PP/98FixYkOHDh+fYY49txsobz3coAAAAAAAAAEAVefTRR8vXZ511VoNCLotq3759TjvttPL4kUceaXRtzU3QBQAAAAAAAACgirz66qtJkh49emTjjTdu1Fobb7xxevTokVKplNdee60pymtWgi4AAAAAAAAAAFVkxowZKYoiffr0aZL13u0IM2PGjCZZrzkJugAAAAAAAAAAVJGOHTsmSWbPnt0k682cObPeui2ZoAsAAAAAAAAAQBXp2bNnSqVSRo8enVmzZjVqrUmTJuXNN99MURTp1atXE1XYfARdAAAAAAAAAACqyIYbbpgkmTdvXm6++eZGrXXllVdmwYIFSZINNtigsaU1O0EXAAAAAAAAAIAqssMOO5SvL7744jz66KPLtc6vf/3rXHPNNR+6bktVW+kCAAAAAAAAAABYdjvuuGMGDRqUF198MTNnzswhhxySXXfdNXvttVc23XTTtGvXbrHPjh07Ng8++GCuu+66vPDCCymVSimKImuvvXaGDBmyAt/F8hF0AQAAAAAAAACoIkVR5Oyzz87Xvva1zJkzJwsWLMjtt9+e22+/PUVRpHfv3unbt2/atWuX2trazJ07NzNnzsybb76Zurq6JEmpVCqv165du5x99tmVejsNIugCAAAAAAAAAFBl1l9//Vx22WU59thj64VXSqVSxo0bl/Hjx9ebv2iwJXknLFMqldKhQ4f85Cc/yfrrr7/Cam+MVpUuAAAAAAAAAACAhttqq61y++23Z8iQISmKonx/0etF773//g477JDbb78922yzTbPX2lR0dAEAAAAAAACA/ypa6RdBdenTp08uvfTSjB49OiNGjMhTTz2V5557LhMnTvzA3F69emXdddfNRhttlD322CMDBgyoQMWNI+gCAAAAAAAAAFDl+vfvnyOPPLI8XrBgQerq6jJnzpy0a9cunTp1Sk1NTQUrbBqCLgAAAAAAAAAAHzE1NTXp2rVrunbtWulSmpSeSwAAAAAAAAAAVAVBFwAAAAAAAAAAqoKjiwAAAAAAAAAAWpBbbrml3njo0KFLfL0pvX+vlkbQBQAAAAAAAACgBTnllFNSFEV5/P7wyftfb0qCLgAAAAAAAAAANFipVFpioKVUKjXJPkVRLHWvlqJVpQsAAAAAAAAAAKC+pYVYmirk0tRrNTcdXQAAAAAAAAAAWpDf/OY3jXr9o0zQBQAAAAAAAACgBdlss80a9fpHmaOLAAAAAAAAAACoCjq6AAAAAAAAAMB/FTU1lS4Bsttuu+W1115L3759c//993/g9cGDBydJNthgg9xwww0ruryKEnQBAAAAAAAAAGhBxo4dm1KplO7du3/o66VSaQVX1HI4uggAAAAAAAAAoAWZO3duiqLI2LFjFzunKIoVWFHLIegCAAAAAAAAANCCdOzYMUkyZcqUXHHFFRWupmVxdBEAAAAAAAAAQAuy5ppr5oknnkhRFPnRj36Ua665Jqusskpat25db94rr7ySAw88sMn2LYoi11xzTZOt1xwEXQAAAAAAAAAAWpDPf/7zeeKJJ5IkpVIpkyZNyuTJk+vNKZVKmTlzZh577LEm2bNUKlXFcUiOLgIAAAAAAAAAaEH23Xff7LzzzimVSklSFQGUFUVHFwAAAAAAAACAFqQoivzkJz/Jn//85/z5z3/Oq6++mrq6uixYsCBJMnr06BRFkdra2vTu3bvC1a5Ygi4AAAAAAAAAAC3QzjvvnJ133vkD9wcNGpQkWXfddXPDDTes6LIqytFFAAAAAAAAAABUBR1dAAAAAAAAAABakEmTJmXu3LmpqalJnz59Fjtv2rRpK7CqlkHQBQAAAAAAAACgBfnKV76S//znP+nfv3/uvffexc7r2rXrCqyqZXB0EQAAAAAAAABACzJ+/PiUSqV06dKl0qW0ODq6AAAAAAAAAMB/FTX6RVB58+bNS1EUGT16dBYsWJCamppKl9Ri+A4FAAAAAAAAAGhBOnfunCSZPn16zjvvvNTV1VW4opZDRxcAAAAAAAAAgBZk3XXXzd/+9rcURZHrrrsuN9xwQ3r27JnWrVvXm/f8889nxx13bLJ9i6LIPffc02TrNQdBFwAAAAAAAACAFuQLX/hC/va3v5XHCxYsyPjx4+vNKZVKmTdvXt56660m27coiiZbq7k4uggAAAAAAAAAoAXZdddd87WvfS2lUimlUqnS5bQoOroAAAAAAAAAALQwp556avbaa6/cddddefXVV1NXV5cFCxYkSR577LEURZGOHTtm8ODBFa50xRJ0AQAAAAAAAABogdZZZ52ss846H7g/aNCgJMkaa6yRa6+9dkWXVVGOLgIAAAAAAAAAoCro6AIAAAAAAAAAUEX69++fJOndu3eFK1nxBF0AAAAAAAAAAKrIfffdV+kSKsbRRQAAAAAAAAAAVAUdXQAAAAAAAAAAPgKmT5+eZ599Ns8//3zGjRuXurq6zJo1K5dcckmlS2sygi4AAAAAAAAA8F+tWjkYherz0EMP5Xe/+10efPDBLFiwoHy/VCqlKIoPfeaSSy7JyJEjc8opp2TVVVddQZU2nqALAAAAAAAAAEAVmjFjRk4//fTceeedSd4JtiRJURTl68W5//7788ILL+SRRx7JD3/4wwwZMqTZ620KomgAAAAAAAAAAFVmzpw5Ofzww3PnnXd+INSytJDLuHHj8sILL6QoisyZMyff+MY38swzzzRnuU1G0AUAAAAAAAAAoMpceOGFefrpp8vjmpqa7Lbbbjn//PNz4403Zp111lnssx07dszBBx+c2traFEWR+fPn57TTTlsBVTeeo4sAAAAAAAAAAKrIqFGjMnz48BRFkSTZdNNN84Mf/CB9+/Ytz2nduvVin+/UqVO+9a1vZeONN843vvGNzJ8/P6+88koeeOCBfOYzn2n2+htDRxcAAAAAAAAAgCrypz/9KfPnz0+SrLPOOvnlL39ZL+SyrIYMGZL99tuvPL7nnnuarMbmIugCAAAAAAAAAFBFHn744fL1SSedlDZt2iz3WgceeGD5+tlnn21UXSuCo4sAAAAAAAAA4L+KGv0iaPn+85//JEk6duyYLbbYolFrrbLKKuncuXNmzJiRt956qynKa1a+QwEAAAAAAAAAqsiUKVNSFEX69euXoigavd67xx7NnDmz0Ws1N0EXAAAAAAAAAIAqVFNT0yTrLFy4MEkadQTSiiLoAgAAAAAAAABQRbp3755SqZQxY8Y0eq158+Zl9OjRKYoi3bt3b4LqmpegCwAAAAAAAABAFVlllVWSJNOnT89TTz3VqLXuvffezJ49O0my6qqrNra0ZifoAgAAAAAAAABQRbbeeuvy9cUXX1w+eqihJk+enB/84Acfum5LJegCAAAAAAAAAFBFdt1119TW1iZJHn/88Xzzm98sd2VZVs8//3wOOOCAjB49OknSunXr7Lrrrk1ea1OrrXQBAAAAAAAAAAAsu5VXXjn77bdffvvb36Yoitxxxx15/PHHs99++2WLLbZI//79s2DBgnrPzJ49O6NGjcpzzz2Xu+66Kw888EBKpVKSpCiKfOlLX0q/fv0q8XYapCi9W/VHzP/93//ltttuS1EUueaaa5p1r7kzZzTr+gAAH1fHdfpUpUsAAPjIumTGPytdAgDAR1LbTl0rXQKNNOo7h1a6hKo28Hu/rHQJHxtz5szJQQcdlKeffjpFUaRUKqUoinpz3r3XqlWrDxxv9O5rpVIpG264Ya655pq0bdt2Rb6F5fKRPbpo1KhR+cc//pF//OMflS4FAAAAAAAAAKBJtWvXLr/4xS+y7bbb1gu5lEql8te79xYsWFDv/rtKpVK22Wab/PznP6+KkEvyEQ66AAAAAAAAAAB8lHXt2jVXXnllzjvvvKyxxhp5/6E+ix5N9P77a6+9di644IJcddVV6dat24oqudFqK10AAAAAAAAAAADLb5999sk+++yTZ555Jk888UT+9a9/Zdy4cZk+fXrmzp2bjh07plOnThkwYEDWXXfdbLLJJhk8eHCly14ugi4AAAAAAAAA8F9FjYNRqF7rr79+1l9//UqX0ax8hwIAAAAAAAAAUBUq1tHl0ksvbdb1n3zyyWZdHwAAAAAAAACAFauiQZeiKCq1PQAAAAAAAADAR0pdXV1eeOGFvPjii5k4cWLq6uoyZ86cdOjQIZ07d06fPn2y7rrrZq211kptbcUiI41S8apLpVKzrCtEAwAAAAAAAAB8HNx33335v//7vzz00ENZsGDBUue3b98+e+yxR77yla9k0KBBK6DCplOxoEvnzp1TV1eXoijStWvXdOjQoUnXnz59eurq6pp0TQAAAAAAAACAlmLy5Mn59re/nb/+9a9J6jcb+bAGIe++PmvWrAwfPjx/+MMfcthhh+XYY49NTU3Niim6kSoWdDnnnHPyjW98I0VRZODAgbnuuuvSunXrJlv/oosuypVXXtlk6wEAAAAAAAAAtBR1dXU5+OCD89JLL6VUKqUoihRFUQ6zLOmEnXdDMAsWLMgVV1yRN998MxdddNEKqbuxKhZ02WWXXbLffvvlhhtuyLPPPpvzzjsvZ5xxRqXKAQAAAAAAAACoGueee25efPHFcmilVCpl1VVXzVZbbZVPfvKT6devX9q3b5+2bdtm7ty5mTlzZt588828/PLLeeihhzJu3LhyMOaOO+7I4MGDc9hhh1X4XS1dxYIuSfLtb387Tz31VF588cXccMMN2XjjjbPHHntUsiQAAAAAAAAAgBbttddey4gRI8pBlTXXXDOnn356Nt1002Ve4+67787555+fMWPGpFQq5Yorrsi+++6bLl26NGPljdeqkpu3adMmP/rRj9KhQ4eUSqV897vfzauvvlrJkgAAAAAAAAAAWrS77rorCxYsSJKsueaauf766xsUckmSnXbaKTfccEP69u2bJJkxY0Zuu+22Jq+1qVU06JIkq6++ek4//fQkyezZs3PMMcdk1qxZFa4KAAAAAAAAAKBleuSRR8rX3/rWt9KpU6flWmellVbKSSedVB4//PDDja6tuVX06KJ3DR06NOPGjcvrr7+eJHnooYey8847V7YoAAAAAAAAAIAWaNSoUUmSjh07ZquttmrUWkOGDEnbtm0zb968vPzyy01RXrNqEUGXJDniiCOadL1ddtklq6++epOuCQAAAAAAAMBHW9Gq4gejwFJNmTIlRVGkb9++adXIf2fbtm2bfv365fXXX8/kyZObqMLm02KCLk1t3XXXzbrrrlvpMgAAAAAAAAAAmtT8+fOTJLW1TRP76NChQ5Jkzpw5TbJecxJFAwAAAAAAAACoIt26dUupVMq4ceOaZL3x48eX123pBF0AAAAAAAAAAKpInz59kiRTp07NyJEjG7XWSy+9lIkTJ6YoivK6LZmgCwAAAAAAAABAFdlss83K15dcckmj1rr44os/dN2WStAFAAAAAAAAAKCK7LDDDuXrv/71r/nud7+buXPnNmiNWbNm5eSTT85f/vKX8r2ddtqpqUpsNrWVLgAAAAAAAAAAgGW38cYbZ8stt8zf//73FEWRG2+8Mffff3+++MUvZtttt81aa62VTp06feC5adOm5YUXXshf//rX3HTTTZk2bVqSpCiKbLvttvn0pz+9ot9KgxWlUqlU6SKq3dyZMypdAgDAR9JxnT5V6RIAAD6yLpnxz0qXAADwkdS2U9dKl0AjvXXWEZUuoaoNOOMXlS7hY+ONN97Ifvvtl6lTpyZJSqVSiqIov96lS5d07Ngxbdq0ybx581JXV5cZM97LN7w7v1QqZaWVVsr111+fAQMGrOi30WCOLgIAAAAAAAAAqDKf+MQncsUVV6RXr171Qi6lUimlUinTpk3L6NGj8/rrr2f06NGZPn16+bUk5ZDLwIED86tf/aoqQi6JoAsAAAAAAAAAQFX61Kc+lTvuuCNf+tKX0q5duyx6qE9RFB/4elepVErnzp1z+OGH59Zbb80aa6xRifKXS22lCwAAAAAAAAAAYPl07tw5Z511Vr75zW/mnnvuyVNPPZWRI0dm/PjxmTFjRubMmZP27dunc+fO6du3b9Zdd91stNFGGTJkSNq0aVPp8htM0AUAAAAAAAAAoMp16tQpQ4cOzdChQytdSrNydBEAAAAAAAAAAFXhI9vRpa6uLknSpk2bqmy1AwAAAAAAAMCKV9ToFwEtWYv7Dj3wwANz4IEHZvjw4Y1aZ9ddd82mm26aU045pYkqAwAAAAAAAACovJdeemm5n3388cfz+OOPN2E1K1aLC7r84x//yGOPPZZRo0Y1ap2BAwemVCrlueeea6LKAAAAAAAAAAAqZ+zYsTnkkEOyzz77ZMqUKcu1xnnnnZcDDjggp512WubNm9fEFTa/Fhd0aSozZsxIkkycOLHClQAAAAAAAAAANM4TTzyRoUOH5uGHH86CBQty9913N3iNe+65J88//3xKpVJuuummfPnLX87UqVObvthm9JELukyePDlXX311Xn755SSpyvQRAAAAAAAAAMC7XnjhhRxxxBH1Qil/+tOfGrzOk08+mSQpiqJ8Ss7Xv/71zJ49u6lKbXa1ldz80ksvzWWXXfaB+6VSKVdeeWWuvPLKRq1fFEUGDhzYqDUAAAAAAAAAACpl3rx5Oemkk1JXV1cOqHTo0CEbbbRRg9c6+eSTs8022+TUU0/N+PHjUyqV8q9//Svnn39+zj777GaovulVvKNLqVSq97W4+w35WtSXv/zlFf2WAAAAAAAAAACaxO9+97u88sor5ZDL+uuvn1tvvTXHHHPMcq231VZb5eabb84666yT5J18xvDhw8vdXlq6igZdvvCFL+R73/te9t133wwePDi1tbUpiiJFUTRq3VKplG7duuWEE07IAQcc0ETVAgAAAAAAAACsOAsWLMjVV19dzlGss846ufrqq9O/f/9GrdujR49cc801WXXVVctrf9iJPC1RRY8u6tu3b77whS/kC1/4QpJkzpw52XDDDVMURfbYY4/su+++DV6zpqYm3bp1y2qrrZZWrSresAYAAAAAAAAAYLk88cQTGTduXJKktrY2P/zhD9OhQ4cmWbtTp0750Y9+lP/5n//JwoUL8/DDD+ett97KgAEDmmT95lLRoMv7tWvXrnzdv3//bLbZZhWsBgAAAAAAAACgch544IEkSVEU2WuvvbL66qs36fqDBw/OnnvumT/+8Y9JkrvvvjsHHXRQk+7R1Fpcy5Nhw4bl6KOPzpZbblnpUgAAAAAAAAAAKubFF18sXw8dOrRZ9nj3FJ4keeqpp5plj6bUojq6JO+khZJk1qxZmT17dtq3b1/higAAAAAAAAAAVrzXXnstyTvHFn36059ulj023HDDtGnTJm+//XZefvnlZtmjKbW4oMvRRx+doihSFEX+8Y9/VLocAAAAAAAAAD5GipoWdzAKH2PTp09PURTp379/amubJ+LRunXr9O/fP6+//nomTZrULHs0pRb3Hdq1a9eUSqWUSqW0a9eu0uUAAAAAAAAAAFTErFmzkiSdO3du1n06duyYJJk5c2az7tMUWlzQZfXVVy9fv/rqqxWsBAAAAAAAAACgct5tEFJXV9es+0yfPj3JO91dWroWF3Q5/PDDy9eXXnppBSsBAAAAAAAAAKic7t27p1QqZfLkyc26z8SJE5O819mlJWtxQZcddtghZ555Zjp27Ji77747RxxxRF577bVKlwUAAAAAAAAAsEL16NEjSTJjxoyMGjWqWfZ49tlnM3v27BRFkZVXXrlZ9mhKtZUu4P1ee+21bL755rnqqqty00035c4778zuu++eQYMGZcMNN8zAgQPTqVOnBrXLGTp0aPMVDAAAAAAAAADQDAYNGpR//vOfSZIHHngg+++/f5Pvcffdd5ev11prrSZfv6m1uKDLrrvumqIo6t0rlUp5/vnnM3LkyOVaU9AFAAAAAAAAAKg2W265ZX7/+98nSa699trst99+qampabL1J0+enOuuu6483mKLLZps7ebS4o4uelepVCpfF0XxgfBLQ9cAAAAAAAAAAKgmm2++eWpr3+lh8sYbb+Saa65p0vXPPffczJgxI0nStm3bfOYzn2nS9ZtDi+vokrwXUBFUAVq6Z597Ln+++5489vgTmTBxYqZMmZLOnTund69e+dR662bnnXbKZptuklatmi9XOGfOnDzw4EO559578/Irr2bipEmZPXt2evXsmT59+mTbbbbOLp/bOSsPGNDgtefNm5e777k3D/3t4Tz7/HOZPHlKZs+elQ4dOqZnjx5Zd53B2WrLLbPzTkPSpk2bpa63/kabLM9bLPvUeuvld7+5ulFrAADVpdfqq+SQ3/44q2+5Ufneaatuk0lvvNnse7du1zaf2mPHfPp/ds2AT62dLn17p23HDpk+dkImjxqdZ+/4Sx6/YUQmvd7wWlrV1GSdz30mG31ht6yy8Xrp0rd32nftnBnjJ2XqW+My8u4H88Tvb8vo515artrX2m6LbPSFXbP61puka9/e6dCja2ZOmpppY8bn5b8+msd/f1te/8fTy7U2AFD9nn3u+fz5nnc/05q0yGdaPfOp9dbLzjvtmM02WUGfad13f15+5ZX/fqY157+faa2UbbfeOrt8bqfl+kzrrdGjc/sdf8qTT/8zr/7735k2bXrmz5+fzp06pXfvXhm09tr5zDZbZ/vPbpfWrVs3aO0FCxbkgQcfyl8eeCDPPPtcJk6cmJl1M9O+fft069Ytgwetnc023SS777pLOnbs2ODaAQDer3v37tl7770zfPjwJMnFF1+cgQMHZqeddmr02hdeeGFuv/32cuORoUOHplOnTo1et7kVJWmSRps7c0alSwBWsEmTJuV751+Qe++7f6lzN95oo5xz5ulZeeWVm7yOvz/ySM763nkZPXr0EufV1tbk0IMPztcPOyytWy9bxvHOu/6cC394USZNmrTUuT179sx3Tj0lO+6w/RLnCboADXVcp09VugSggrY+9Ev54o++m3ad6/+f6xURdBk8ZJvsf8X56bXawCXOW/D227nz/J/l9nN+moXz5y/T2qtstF4O/NUPsvIGg5c694Gf/y5/OOnczJ05a5nW7v3JT+SAqy7MWp9deovZJ//wp1z/v9/JjAlL/3kP+Gi6ZMY/K10CsIJNmjQp37vg+8v4mdanc84Zp2fllRseNFmavz/yaM4697yMHj1mifNqa2py6MEH5euHHbpMn2lNmzYtF1/y09wy4tZl+kPa3r165VvfPDE7D9lxmep+5B//yDnnXpBRby79Z9GOHTvmhOOOyRf/Z59lWhv4aGnbqWulS6CRxpx/dKVLqGr9Tr2s0iV85IwePTo777xzFixYkFKplNatW+e4447LoYceulyn40ydOjWnn3567r777iTvNCHp2LFjbr/99vTt27epy29ygi5NQNAFPl7GjR+fr37t4IwbN67e/Z49e6ZXz56ZNn1axo+fkIULF5Zf69y5c6799a+y+uqrNVkdI267Ld85/cx692pra9OnT5907NAh48aPz7Rp0+q9vu02W+cnP7p4qef2/fBHP85vrv1tvXutWrXKwJVXTocOHTJ16tSMGTv2A8+dfNKJ+epXvrzYdRcNuqy00krps9JKS6zj/dZY45M56/TvNugZoLoJusDHU6dePfLVKy/IhkN3/tDXmzvosvkB++Tg31xc7978efMy5c2xmTtjZrqt3Dedenav9/q/br8vP/v8YSkt8jPgh1l7h61yzJ+uTu0i3fAWzJ+faaPHZebkaenar3e69Old75k3nvhXLvrMvpk3a/YS1+6/3tr55kPD075rl/K9hQsXZvqY8Zk+flK69OmVbv371Htm0utv5sIt9s70cROWuDbw0SToAh8v48aPz1cPOiTjxo2vd79nzx7vfKY1bXrGT/iwz7SuyuqrNeVnWrfnO2ecVe/eO59prbTIZ1rT672+7dZb5yc/+uESP9N6a/ToHHn0MXnjP6Pq3e/YsWP69e2b2traTJo0KRMmTvzAs8cefVQOO+SgJdZ93Q2/z4U/vPgDAZoBA/qna5cumTGjLm++9dYHXv/qV/bLySeesMS1gY8eQZfqJ+jSOIIuzePqq6/OBRdckKIoUiqVUhRF1l133RxyyCHZeeedy8cbLcnkyZPz+9//Pr/97W8zefLk8s8uRVHkjDPOyH777dfcb6NJCLo0AUEX+Ph4++23s/+BX8sLL77XQn7H7bfP/x7x9ay11prle2PHjcs1v/ltfnf99eV7AwYMyO9/d226dOmSxnrq6adz6NePzPz//tVw27Ztc/T/Hpl9hu5Vb/3Hn3giF/3okjz3/PPle/t/+cv51jdPXOzav/ntb/PDi39cHrdr1y5Hfv3wfGGfveutPXbs2Pzy19fk9/9tk5a8E4a55le/zAbrf/gvphcNuhz59cNz1JFHLPubBj6WBF3g42e93bbPAb/8frr2fS/sMXnU6PQY2L88bs6gyye32jjH3399OYgyb/ac3Prdi/K3X/4+s6a+9wuXNT+zef7nh9/OqptuUL53749/leHHn73YtVdaY9Wc8tiIdOj2zs9UCxcsyF0X/jz3//TqTB/7XtBk4KfXzdDzv5V1P/feechP3/Ln/Hzvry927Y49uuW0p25Pj1Xe+4vrB6+4Lndd+PNM/Pd/3qthzdWyxxnHZbP9h5bvvf6Pp/P9rb+wzB1pgI8OQRf4+Hj77bez/9cOft9nWp/N/x5xeNZa832faV37u/zu+hvK9wYM6J/f//Y3TfSZ1j9z6BH/W/8zrSOPyD5DP/++z7SezEU/viTPPT+yfG//L++Xb5304YGRefPmZf+vHZwXX3q5fG/9T62XY47632y6ycb1jmB688238surr8kfbr6l3hpXXn5ZNt9s0w9d/5777s8J3/xWeVxbU5MDv7p/9v/yfundu1f5/pQpU3Pd7/8vv/zVrzN/wYLy/R+cf24+t3PjjxYAqoegS/UTdGkcQZfmc+qpp+bmm28uh12Sd0IqXbt2zYYb/j979x1lZ1XuAfh3Zia9JxBSIEoHaYqCgPQiQkJXBAWlKCBFEBEBkd5E6aGqgCIggoJ0BIIIlyIgTVpogUA6IW1SJzn3j5hDJnVqZg48z1qz1rfP7P1+7xBz78me39nfF/PFL34xffv2TdeuXdO+fftUV1dnwoQJefvtt/P888/nlVdeSU1NTa21xWIx++23X04++eSW/NHqRdClCQi6wGfHzX++Jeee/+vSeN9v750Tf378Yuff9Oc/57zzf1MaH3zggTn6qMa/Odp3v++VwitVVVW59rdX54sbbLDIudOnT8+hhx+R51+Yu4FZUVGRv/3llkWeLjNq9OjssvuemTFjRpKkY8eO+f01V2WdL3xhsb0sGIz56sYb57dXXbHIuYIuQH0JusBny75XnJWtfrRfaVw9fkJu+MHPs+L6a2fQaceUXm/OoMsJ//57KbxSM3NmLtx6n7zz5H8WObdN+3Y5+sE/ZbXN5/5CZM7s2Tlj3a9n1OtvL3L+IbdekQ2/uXNpfM23Ds9/brt3kXMLFRX5wc2X5st7Dyq9dsnX989rDz62yPl7/fqk7HDcJ0GYvx53dh684LeL/Tn3+s0vssNPf1ga/+mQE/P4b29e7Hzg00nQBT47br7lLzl3vj2qfb/9rZx4/M8WO/+mP9+S8359QWl88IEH5OgjD290H/vu//1SeKWqqirXXnNVvrjB+oucO3dP66g8/+L8e1o3L/J0mRtuujm/vuCi0ni7bbbOr887Z4mfar7m99dm8BVXlcZf+uIG+cPvF37/NG3a9Hxjl93y8ccfJ0kqKytzyQW/zpZbbL7Y2g8+PCQ/Pf6E0njASivl7jv+utj5wKePoEv5E3RpHEGX5lNTU5Pzzjsvf/rTn0qPLJo/tLI0CwZckuSQQw7JsceW1wl0FUuf0vLeeeed3HDDDTnxxBOz//77Z/fdd8+OO+64yLnvv//+Il8HaKxZs2bld9deVxp/7nMDctyxP1nimu/ss0823uiTT4Lc9Oc/Z8KECY3q45+P/qvWCS0/OOjAxYZckrknspx1+umpqpp7tOucOXNy1W8X/UuP2/76t1LIJZkbRllSyCVJ9v/ud7PqqquUxs8+91wmTRYABADqp6pdu1ohl6GPPp2zNtgpL9z+wDLrYb1B29U6oeX+c65YbMglSWZNn5Hrv//TzJ41K0lSUVmZgaccvci5/ddbK1/c8xul8ZPX37bYkEuSFOfMyY2HnpQp48aXXtvl9EW/9+yyfK9sdfj+pfEbjzy5xJBLktxx4vm1Ajk7n3xkKpbyeEsAoDzN3dO6vjT+3OcG5LifHLPENd/Z59vZeKNPPrB0059vafye1r8eq3VCyw8OOmCxIZdk3p7WqamqnH9P6/eLnPvXv91Ruu7UqVNOP+XkpR7df/AB30+/fn1L4xdfejmTJk1aaN59DzxQCrkkybf22nOJIZck2WG7bbP51zYrjd8fPjxD33xriWsAaF0qKit8NeKL5lNVVZWTTz45F154YXr16lV6hNH8oZdFfc0z/7yVVlopV199ddmFXJJWHnR59tlns88++2TgwIE555xzcscdd+TZZ5/N66+/vshAy6hRo/KNb3wjP/nJT2q98QRoCs88+1ytZ/jus/feadOmzVLXfXffb5eup02blkf++Wij+rjvgU9+2dOmTZvs8+29l7pmpZVWzJZbbFEaP/LPRzNt2vSF5j3x1FOl66qqyuy5x+5LrV0oFLL1lluVxrNnz87rr7+x1HUAAIsyu6Ymd516US7adt98/MHIZXrvjfbdtXQ9a8aM/PPyPy51zbh33s/Ldw8pjTfY/etp06H9QvO+ss8utY7Mf+jC3y219tQJk/L0DbeXxqtsumGWW3mlheZtsPvX07Zjh9L44YsW/Qug+c2eNSv/uvJPpXHPAf2z+pYbL3UdAFB+FtrT+ta36rantc8Ce1qP/qtRfdx3/wJ7Wnt/a6lr5u5pfRIqWdSe1scfT8g7775bGm+1xeZ1esxSZWVlNv3qV0vjOXPmZMTIUQvNe/Kpp2uN9/7mnkutnSTbbr1VrfGrr722mJkAAPW38847Z8iQIfnlL3+ZlVdeeaFAy4Lm//7666+fc845J/fcc0+22mqrxa5pzZYcaW5Bl156aa666qql/oHM75FHHsmcOXNy//335/XXX8+NN96Ynj17NnOnwGfFo/+q/Y/5Hbbfrk7rNv/a5mnfvl2mT597Usqjjz2WPXbfrUE91NTU5PH/e6I0/sqXN0zPHj3qtHaH7bbLkEf+mSSZMWNGnnr6qWyz9da15uy1xx7ZbJNN8tFH49OmTVW6dulSp9r9+vapNRY2BAAa4qNhH+Ta7x6dt594bpnfu6KyMuvstHVp/OajT9c6TWVJ/nPbvfniHnNPHW3boX2+sMMWefHOB2vNWX+XT947jh76Tj58+fU6197uJwfPV2f7DLn0ulpz5q89o3pq/nvvI3Wuvfclp9aq/cYjT9ZpLQBQPh59rPajD3fYfts6rdv8a19L+3btMv1/p/8++q/Hssduuy5l1aLV1NTk8Sc+eZ/xlQ3ruaf1vw+Ozd3TejrbzBci6d69W/750AOZOHFSJk6cmJ4961Z37trutcYzZ85cxP23zcorfz4ffTQ+kydPzqqrrLLQnEXp26f2ftl4+2UAQBNr27Ztvvvd7+a73/1uxowZk2eeeSavvfZaPv7440yYMCFTp05Nu3bt0qVLlwwYMCCrrbZaNt544/Tq1aulW2+0Vhl0ueGGG3LFFVfUeq1fv35Zd911M2LEiPz3v/9d5Lpx86XShw0blpNOOilXXXXVIucC1Nczz33yC5d+ffum9/LL12ldmzZV+cLaX8h/nn9+bp1nnm1wD0OHvpnJ8z0WaIP1F3+864I2WH+9WuN/P/PcIoIuuzeorynV1bXGbdu1bVAdAOCza/bMmTnriztn2sSFj4tfFlbcYO106vHJM9TfeWLxjyxa0IKPN1pjm01rBV069eye/uut1aDa7z3339TMnJmqtm1LtRcMuqy+1SefRH7vmZcyZ/bsOtWeMGJ0xr//YXoO6F+qDQB8+jzz7CfvPeq9p/WFtfOf51/4X52Gh5GHvrnAntYG6y1hdm0L7Wk9+1ytoEuhUEjPHj3qHJyZ39ixY2uN+/RZYaE5X99h+3y93pWT6gX2y9q1bdeAKgAAddO7d+8MHDgwAwcObOlWlolW9+ii8ePH5+KLLy6NN9lkk/zlL3/JkCFDcumll2bTTRe/8XbUUUfl2muvTbt27VIsFvPoo4/m+f/9YhmgMebMmZP33x9eGq+++mr1Wr/mGquXridPmVIrmFcf7w4bVmu8xuqrL3riIqy44orp1KnTYms1xrD33qs17t+vf5PVBgA+G4rFYouFXJKkz1qr1hp/8FLdj5Yf9+7wTJv0yS9uFqzVmNo1M2Zk9BvvLLZW934rpEPXT07hq0/tJPngxU/mr7DGyvVaCwC0fnPmzMn7w1vBnta7tfeO6ren1b9Z9rSqq6vz2HwnJ6++2mp1DgHVxUL7Zf37NVltAIDPulYXdPnb3/6W6urqFAqFDBo0KNddd13Wr8eJBZtttllOOeWU0vjuu+9ujjaBz5gRI0bUOrp0hRUW/nTHkqywQu9a4wX/oVtXC65bsO7SzP+P9Yb2sKDp06fnoYeHlMb9+vXLGnXcNJk1a1b+8dBDOeEXJ2fXPffKZltulQ033iTbfn3H7Pf9A3PJZZfn7XfeWXohAIBGWmHN2kfQT/hgVL3WT/hw9GJrNbb2x/PNX26VlVJRWdkstdt27FA63QUA+HQYMWJk7T2t3vXbS1pw/rD33m9QHwvtadWzj6be06qpqcmpZ5xV6/Hbhx/6w0bXnd/d995fum7fvn023ugrTVofAOCzrNUFXf7v//4vSdKxY8eccsopKRQK9a6x2267pc//nn/pRBegKYwaPabWuL6f7ui9fO1/vI8aNXoxM5ds9Oja63rXd1NgvvkL1mqoa6//Q62jZ7+55x51WvfSSy9n972+leOOPyH33nd/hg17L1OmVKempibjxn2Ul15+Ob+/7rrstfc++eWpp2fqtGlN0i8AwKJ0X7FvrfGED+sbdPlkfo+VatdqytpVbduma59P3os2Ze1k4d4BgPI2asyCe0n13NNaYO9pVAP3k0aPWWBvrd59fDJ/9AL7dPUxbdr0PPjwkHznewfkHw89XHr9yB8dmu223abBdRf09zvvrhXIGbTzTunYoUOT1QcA+KyraukGFjRs2LAUCoV89atfTdeuXRtUo7KyMuuvv37+8Y9/5MMPP2ziDoHPomnTptYad+zYsV7rOyzwD9mpC9SrqwXDHh071LeP9qXr2bNnZ8aMGWnXruHPB37+hRfyu2uvLY379umT/b6zb53WPvHUU6XrqqrK9OnTJ106d8nEiRMzYuTI0vfmzJmTv991V157/fX89qor06NH9wb3CwCwOO07135fNX1K/d6vzaz+5H1aZVVVqtq1S82MGU1eO0nadf7k6P4Fa89owtoAQPmbNrWRe0nt29caT53awD2tBdbVf0/rk721+uxpnXTKqXnvveGZPbsmkyZNzoiRIzNnzpzS97+w9lo5+sgjsukmX61XP0vy3vvv5/wLLiyNO3XqlCMOO6TJ6gMA0AqDLuPHj0+SrLjiio2qM++xItXV1Y3uCWDatOm1xu3atq3X+rbtas+fOrVhp5NMWyDo0q5d/fpo17b2BsDUqdMaHHR5+5138uOf/DQ1NbOTzA2rnH3mGWm/wAbIkqy04oo55Ic/yLZbb50uXTqXXh83blz+cttfc/0f/5jp0+f+gmjom2/muJ+fkGuuvDyV8x3XDwDQFNp2qv3Llpr/vQepq1kLzG/XuWMp6NIctedZsPaCc+tbe8HgDABQ3hq7l9S23cJ7SQ3rY4G9tXrvaS28t1aXPa0333wrbwx9c6HXV1t11Rzwvf0yaOedUlHRdAffjx07Locd+eNMnjKl9NovTzohvXr1arJ7AADQCh9dVFU1N3sze/bsRtWZ8b8NxQVPUQBoiHn/N2WeNm3a1Gt92za1/zE+c2b9fgHxSR8za43r20ebtrXnz2hgH6+8+moO+sEhmThxYum14487Ll/58oZLXNehQ4fS1+677pK/3XpLdttlUK2QS5Ist9xyOfywQ/P7a65Op06ffKr4mWefzd333NugngEAlqRN+9q/KKmZOXMxMxetZsH3i/PVW7a1ZzWqdlX7hp/2BwC0PjNmNm4vqe0C8xu8pzWzcXtrTbWnNc9bb7+dk089PV/feZdc8/trM3369KUvWooPPvgw3z/4h/nwwxGl1w743n7Z+Rs7Nro2AAC1tboTXXr16pWpU6fmrbfealSd//73v0mSnj17NkVbwGfcgp8QmTWrfr9AmDmr9qZCu3Z1P/Wk9rragZlZs2albT1Ol5m1wC8+2jfgNJchj/wzJ578y1qfCDrmx0dmn72/tdS1T//fY/W613rrrptfnPDznPTLU0qv/f7667PbrrvUqw4AwNIseLJJVdu29QqkVC34fnG+Ty0vqnZ91K92/X5ptKTaAED5W/AklPrvadWe3+A9rbYL760tiz2tW2++MUlSU1OT6urqvD/8g/zn+Rdy+9/vzDvvvpsxY8dm8BVX5YF/PJTLL7koffqsUOee5vfCiy/lmOOOL51YnyTf/tY3c+zRP25QPQAAlqzVneiy3nrrpVgs5rnnnst7773XoBpPP/10Xn311RQKhay//vpN3CHwWdShY+3ToabPqN+nRmYucBJLxwaeNrXg84vr28eCn3bp2LF+R9Nfe/31+clxPyuFXCoqKnLySSfkoAMOqFed+hi480753IABpfGwYe/lgw8+aLb7AQCfTTOmTK01btOhfr/EWfBklfnrlWttAKD8dejYuL2kmTMW3Etq4J5WI/fWFjyZpr57WlVVVenWrVvWW3edfH//7+a2P9+YQ3/4g9L333zrrRz1k2MXOtW5Lu6+97784LDDa4VcfnDQAfnFCcfXuxYAAHXT6oIu22yzTZK5jy469thjM2W+Z1nWxdChQ3PcccctVA+gMTp17FRrPG1a/X4BMKW6uta4Y6dOi5m5ZB071f5H/NSp9eujer4+qqqq6vzJmVmzanLq6Wfk4ksHp1gsJknat2+fiy74dfb+5jfr1UN9FQqFbP61r9V67ZVXX2vWewIAnz3TJ9f+t2e7zvX75Un7rp88irFm5sxap8E0Ze0F6zVnbQCg/HVaIBAyrZ57SQvtadUzYLK4dfXe05rSsD2txamqqsoRhx2Svb+5V+m1N4a+mb/c9tc61ygWi7n8yqtz0i9Pzcz/vferrKzMySf+PD8+4vBG9QdAyytUVPhqxBc0t1b3v7KddtopK6+8cpLk1VdfzW677Za77rqr1iMyFuX111/Pueeem29+85sZN25cCoVCVl555XzjG99YFm0Dn3J9+/SpNR49eky91o8eParWuH+/vi3Sx6hRo+froV+d1kyaNCk/OvKo3P73O0uv9V5++Vz726uzzVZb1ev+DbXiiv1rjT/++ONlcl8A4LNj/Psjao17rFi/92s9Vvpk/kfDap8+15S1Z06bnkmjxjZL7WTh3gGA8rbQXtKY+u5pja41rut+UlP3MWr0/HtaDdtXW5QfHfKDVMz3y7i77rm3TutmzJiRn//il7n6d78vvda5U6dcetEFtcIzAAA0j6qWbmBBlZWVOeecc3LQQQdl+vTp+fDDD3P88censrIy/fv3r3UawQEHHJDJkyfn/fffL538Mu+kgQ4dOuScc86p9SYVoKH69FkhHTp0KIXuRowctZQVtS04f5VVVmlQH6v8Lwg4z8iRI7PB+uvVae2cOXNqbQqsssrKS5g91/iPP84PDj0sb731dum1tddaK5defGFW6N27jl033oLPk66ZPXuZ3RsA+GwY9dpbtcY9P9c/7z79fJ3WFgqFWoGRka/WrrWo2vXRa775o994p/Tv3qauPXXCpEwcWb9fOgEArVvT72ktfT9pUVZZ+fO1xiNHjsoG6zVwT2vlhvWwKL169crnP/e5vPPuu0nmnupSU1OTqqrF/+pk2rTpOfKYn+SZZ58rvda/f78MvvjCrNrAPT8AAOqnVaZAvvSlL+Xyyy9P9+7dk8wNr9TU1OT999/PRx99lEKhkCR5+umn8+qrr2by5Mm1Nvq6d++eyy67LF/84hdboHvg06hQKNT6R/Trb7xRr/WvvPJq6br38suna5cuDepjwc2E115/vc5rh775ZmbNmlUaL+0f3h9/PCEHH3JorZDLlltsket+/9tlGnJJkomTJtUa9/jf/38AAGgqI199s9Z4wIbr1nlt//XXTpt27T6p9crQWt8f9frbmTNfULc+tTt275rlVv3cYmtPGTc+k8d+1KDaSTLgy5/8gmnB2gBA+Zu7p/X50rjee1qvtoY9rbdq72mtuvCe1qxZszJi5Mi8+PLLmTFjRr1669r1k5+pWCzW+rDtgqZPn54jjj6mVshl3XXWyZ+uv1bIBQBgGWqVQZck2WyzzXLPPffk29/+djp16pRk7pvMRX3N06lTp+y777655557svnmm7dU68Cn1CZf/Wrp+qOPPsr77w+v07rJk6fkzbc++aTtZptu0uAeVl1llfRefvnS+IUXX6zz2v88X/sTyZttuuli586YMSM//smxefvtd0qv7bXHHrnkwt+kY4cO9ei4tqlTp+bNt96q9/G0byywCdO/f8OOyQUAWJyRr76ZCR9+8onlVb/25TqvXW2LjWqNX3ngX7XGM6ZU592nXyiNV9lswzrXXnXzjWqdVLpg7SR57cHHS9crfekLadOhfZ1q91t3zXTq2X2JtQGA8ld7T2t83h9enz2tTz4A1aR7Wi+8VOe1C+9p1e7jV7+5MF/e5Gv5xqDdsv8BB+fl/75Sr94mTvzkA1aFQiGdO3de5Lw5c+bkxF+emmef+0/ptS232DzXXnNlevXsWa97AgDQOK026JIkPXv2zOmnn57HHnssV199dY444ojsuuuu2XrrrbPppptmu+22y+67755jjjkmv/vd7/L444/n1FNPTa9evVq6deBTaJutt6o1vu+BB+q07t7778+cOXNK42232abBPRQKhWy11Zal8YsvvZwRI0bWae3d995Xuu7Ro0c2/NIXFzv3lNPPyIsvfbLhsNcee+SUk09KZWVl/ZtO8u6wYdlim+2yyeZbZq+998kllw2u89rp06fnyaf/XRp36NAh63xhnQb1AQCwJC/e+VDpepVNN0zPAXV7DNBX99ujdD1pzLi8/fgzC9f++4Ol654r9ctqm2+00Jyl1Z49a1ZevuuhhebMX7uqbdtsuNdO9a6dJC/cXrf3twBAedlmvr2kJLnv/n/Uad3Ce1pbN7iHQqGQrbbcojR+8eWXM2JkXfe07i9d9+jRIxsucJL7qgucFvN/TzxZ576mTJlSK/jTu/fyi93/uuyKq/LwkEdK4y2+9rVc9OtfpX37uoWMAQBoOq066DJPx44ds9VWW+Woo47K+eefn6uuuirXXXddLr/88px33nk57LDDsvnmm3tDCTSr9dZdp9bji27969+WeJRpksycOTM33nxzabzCCis06tMvSbLroEGl6zlz5uSPf/rTUtc8+9xz+e98n2bZbZdBtT4ZPL977r0v993/yS85tttmm5xy8kmlx8Y1xOcGDKi1SfCPBx+qc0Dnpj/fkokTJ5bG2269ddq0WfxzkgEAGuqpP/y1dF1RWZntf/qDpa5ZfcuvZuWvfvGTGtffVuvk0XmeufnOzJrvGP0djjtkqbV7r/b5bLD7DqXxC7c/kKkTJi0077/3DMmUceNL4+1+cnAKi3mvN0+nnt2z2UHfKo2H/fuFjPhv/R5lAACUh4X2tP52ex33tG4pjVdYoXc22+SrS1ixdLvuMrB0PWfOnPzxhhuXuubZ5/6T/74y/57WwIX2tLbaYotUzbfv9Le/35lJkyfXqae/33VPZs/3iMlNNt54kfOee/75XPeHP5bG6627bi76za/Spk2bOt0HAICm5TeFAHVUKBRyxOGH5ac/+3mSZMyYMTn73PNy1hmnLzY0cuHFl2TYsPdK48MPPSRt27ZdaN6HI0Zkp0G7lsb9+vbN/ffctciaG6y/XrbcYov867HHkiR//sut2WLzzfO1zRb9KKLxH3+cU04/ozTu0rlzDj7wgEXOnTBhQs751fml8YCVVsqZp5/aqJBLklRUVGTfb++dy6+8KsnczZLjTzwpV18xuPR4ukV58qmnSmvm1TnkBwc3qhcA4LOl1+dWzNnDPnm0z0fDPsgvVl70o27fffr5vHTXQ1l/l+2TJFsf8b38955H8uo/Fv1In87L9cz3rv3kvdPUCZNy/3lXLnLux8NH5PFrbs42Rx2QJNlgtx2y+Q/2yeO/+/Mi57ft2CEH/PHCtGnXLsnc01z+fvIFi5w7o3pq7j/3inzzgpOTJAM2XDe7nnFs/n7ybxY5v6KyMvv99rx0Wf6T01BvP+FXi5wLAJS/QqGQI350aH56/AlJ/rendd75Oev0U5ewp3Vphr1Xxz2tXXYvjfv17Zv77/77ImtusN562XKLzfOvx+a+N/vzrbdli82/tpQ9rTNL4y6dO+fgA76/0Lzll18uO2y/Xe57YO5JNR9//HFOPvX0XPCr85b4YanX3xiawfPtOyXJXnvsvtC8WbNqcsppZ5ZOt+nerVsuOP/cRf73AABoKVOmTMk///nPvPLKKxkxYkSqq6szc+bMBtUqFAr5wx/+0MQdNi1BF4B62GG77bL51zbL4//3RJK5jwOaMHFijj7qyKy5xhqlecPeey+XX3FVHnjwk2Pkv/LlDbPrLoMWqtkQP/3J0Xn++eczecqUzJkzJ0cd85Mcftih2fube6Vr165J5n4y5tHHHsv5v7kwH374YWntsT85Jt26dVtk3T/c8KdMnu8TLz/76bGLfS5xfe3/3e/knvvuKwV/Xnr55eyz3/45+sgjs9WWW9T6BMzIkaNy8y235E833ZyamprS6z8+8oisvPLnm6QfAIBF+etx52S1LTZOx+5dU1FZmcPv+l3uOvXiPHbVn0qnqRQKhaw3aLt86+JTsvwqA+Zbe3amfjxxcaVzzxmXZoPddig9Euk7V5+TFdZaNQ9d8NtMHDmmNG+NrTbJNy88OQM2XLf02v3nXZkxb7672Nr/vPyGbLzfHhnwpbmPeNzpF0emx0p9c88Zl2bs25/8kmrAhutmj1+dkLW3/yTs89QNf8sbj9T9iH8AoPzssN22i97TOvLwhfe0rrw6Dzz4yeMSv/LlDbProIEL1WyInx5zdJ5//oVP9rR+8tMcfugh2fubey6wp/V4zr/gwnz44YjS2mOP+fFi97R+duwxeeKppzJx4tz3a/989F/Z74CDcuThh2WTjTeuFXgZ//HHuf2OO3P1736f6dOnl17f+Rs75osbrL9Q7TvuvDPDP/igNP7RoT9MnxVWaNx/CACAJjJ79uxcccUVufbaa2u9t2moYrHY6A/ALwuF4qLOVG5Fhg0bloceeiivvPJK3n777YwfPz7V1dWZNWtW2rdvn44dO6Zfv35ZeeWVs+GGG2a77bZLz549l2mPM6rrdgwi8OlQXV2d7x/0gwx9881ary+3XK8s16tXxn88IWPHjq11ZP3Kn/98brj+2tI/2BdUnxNd5nnq6adz+FFH1wqCVFVVpW+fPmnfvn1GjhqZKVNqH0N70AHfzzE/PmqR9aZMmZLtv7Fzpk6dmmTu6SnrfOELS+xhcZZffrlcfMHCnyB+d9iwHHb4kRk5alSt19u2bZuVVlwxbdu2zccTPs6oUaMXWrv/d7+Tn/302Ab1A5Svozuv19ItAMvIYX+7Ol379l7k93qs2Cc9VuxbGr///CupmbHoT6RctcchmTRqbGlcnxNd5llru6/lyHuvS9V8n9KtmTkz498fkZlTp6XX5/qnQ7fa7+vuP+/K3HHi0k9F6bfumvnZ47fWWj+7piYTPhiVqRMmpcdKfdO5V49aa565+c78/js/Xmrt7v1WyPFP3Z6eK/UrvTZnzpxMHDE6k8eOT7e+vdOtz/K11gx99Olc+vX9U9PAT/gA5e2SyS+2dAvAMlRdXZ3vH/zDDH3zrVqvL9erV5Zbbgl7Wtf9bsl7WnU80WWep57+dw7/8TGL39MaOTJTFni00kHf/16O+fGRS6z731dezY+O+nEp7DJPu3btsmL/fmnXrl0mTpqUESNGLvSoya98ecNccenFad++/UJ1dxy4a629rLXXWitVVQ37DPGNf7i2QeuA8tOu86KDeZSPMb85uqVbKGu9j7ukpVv4zDjxxBNzxx13lN7fNDakMi/o8tprrzVFe82m1QZd3nrrrZx77rl54oknar2+qHbn/8OqqKjI7rvvnqOPPjq9ey96k7SpCbrAZ091dXV+feFF+dvtdyx17i6DBuaEn/0sXbos/mSUhgRdkuTVV1/LL049NW+//c4S53Xp3DnHH/fT7LbrLnXuoTGW1P9HH32U8y+4MPfd/0DdavXrl5/8+Kjs+PUdmqQ3oLwIusBnx9nvPp5en1+x0XV+8fnN89F7n3zitiFBl2TuySff/8MF6b/umkucN3XCpNx6zBl58g+31bnH5Vf9XL5//W+y2uYbLXHerOkzcucvL8hDF/x2kf8WXpQuvZfLftecmw12W/J7pzmzZ+ehC3+XO0++QMgFPsMEXeCzZ+6e1sX52x1LDqMkyS4Dd84JPztu6Xta9Qy6JMmrr72WX5x6et32tH56bHbbtW6nJI8cOSrn/fo3eeTRRT96ckHt27fP9/f7bg794cGLDa+s/+WN61SrLl567t9NVgto3QRdyp+gS+MIuiwbzzzzTPbff/9SXmLe/lFlZWW6d++edv97JHZDDBkypEl6bC6t8tFFTz31VI444ohMnTq1lBha0qbe/Omk2bNn529/+1v+9a9/5be//W3WWmutZdU28BnSqVOnnPbLk/OdffbJffffn6ee/nfGjBmTCRMnplu3rum9fO9svNFXsvNO38haay75lyON8YUvrJ2/3HRjHnv8/3L/P/6RoUPfzNixYzOrZlZ69VouA1ZaMdttu02+vv326d69e7P1UR+9evXKr845O4cfdmjuu/+BvPDCi3n73XczceLE1NTUpEuXLlmuV6+sv9562XTTr2bbrbdu8KdkAAAa6v3//DfnbDgo6+68Tb7y7UFZcYO1063fCqlq2yYTR43N2LeG5fm/PZD/3HpPqsdPqFftsW+/lwu23Dtrbfe1fGWfXfL5jTdIt34rpF2njpk0emw+GvZhXr7roTxz852ZMGLhk+6WZPKYcbly9x9m5U02zEb77pLVttg43fuvkA7dumTK2PH5ePjIvHL/o3nmpr9nzFvD6lUbACh/c/e0fpHv7PPt3Hf/A3nq3//OmDFj5+5pde2a3r2Xn7un9Y1vZK0111h6wQb6wtpr5y833jB3T+vBhz7Z05o1K72W65UBK66U7bbdOl/ffrt67Wn17dsnl1z4mwx7773ce/8Deenl/+add97NpMmTM3PGjHTs1Ck9unfLWmuumS9v+KXsvNM30rVLl2b7OQEAmtNf//rX0nWxWMzuu++e/fbbL2s14gS6ctHqTnSZMGFCdtppp3z88celgEuhUMiaa66Z1VZbLX379k2HDh3Stm3bzJgxI9XV1Rk5cmTefPPNvPXW3CMX563r379/7rrrrnTs2LFZe3aiCwBA83CiCwBA83GiCwBA83CiS/lzokvjONFl2dhxxx3z3nvvpVAo5PDDD89RRx3V0i0tM60uxvOnP/2pFHIpFAo5+OCDc8ABB2S55ZZb6trRo0fn97//fW644YYUCoWMGDEiN998cw4++OBl0DkAAAAAAAAA5a5QWdHSLcBSjRs3LknSpk2bHHjggS3czbLV6v6G/vOf/yxdn3XWWTnuuOPqFHJJkhVWWCEnnXRSTjvttNLjjB588MHmaBMAAAAAAAAAoEXU1NSkUCikT58+6dy5c0u3s0y1uqDLBx98kEKhkDXWWCN77rlng2p8+9vfzuqrr55isZj33nuviTsEAAAAAAAAAGg5vXv3TpLPXMglaYVBl6lTpyZJvvjFLzaqzoYbblirHgAAAAAAAADAp8FKK62UYrGY8ePHt3Qry1yrC7rMe0xRmzZtGlWnXbt2teoBAAAAAAAAAHwa7LTTTkmS0aNH5+23327hbpatVhd0+fznP58k+fDDDxtVZ+TIkUmSlVdeubEtAQAAAAAAAAC0GgMHDiwd/HHJJZe0cDfLVqsLuuyyyy4pFot56qmnMmHChAbVmDJlSp544okUCoXssssuTdsgAAAAAAAAAEAL6tixYy6++OK0a9cuDz74YM4666zU1NS0dFvLRKsLugwcODAbbLBBpk2bllNOOSWzZs2q1/pisZjTTz891dXVWWeddbLzzjs3U6cAAAAAAAAAAC3jK1/5Sm688cYMGDAgN954Y3bbbbf85S9/yYgRI1q6tWZV1dINLKht27a58sorc/TRR+cf//hH9t577xx66KHZfvvtU1W1+HaLxWL+/e9/Z/DgwXnmmWey1lpr5fLLL0+bNm2WYfcAAAAAAAAAAM3r+OOPL12vueaa+fDDD/P222/n1FNPTZK0b98+3bp1S2VlZb3qFgqFPPTQQ03aa1NrdUGXO+64I9XV1dluu+0yYcKEvPbaa/nJT36S9u3bZ+21185KK62U7t27p23btpk5c2aqq6szfPjwvP7665k0aVKSpHfv3tlmm21y66231umeRx55ZHP+SAAAAAAAAAAATebOO+9MoVCo9VqhUEixWEySTJs2LdOmTat33QVrtkatLuhywoDF5QsAAKXdSURBVAkn1PoPN+8PYtq0aXn++efz/PPPL3LdvD+sQqGQsWPH5qqrrqrzPQVdAAAAAAAAAIByMy8r8VnS6oIu8yzqD6Muf0D1/UMshzQSAAAAAAAAAMA8q666ajp27JiqqqpUVlZ+prIPrS7osvrqq5f+MCoqKlq6HQAAAAAAAAA+QwqVfk9N63fPPfe0dAstptUFXe66666WbgEAAAAAAAAAgFZIFA0AAAAAAAAAgLLwqQ+6jB8/vqVbAAAAAAAAAACgCbS6RxedfvrpOf7449OhQ4dG17r77rtz9tln58knn2yCzgAAAAAAAAAAWq8pU6bk9ddfzxtvvJFx48ZlypQpmT59ejp27JguXbpkhRVWyDrrrJM11lgjVVWtLjJSJ62u65tvvjmPPfZYzjzzzGy66aYNqjFu3LiceuqpGTJkSBN3BwAAAAAAAADQugwZMiR/+ctf8vjjj2f27NlLnd+hQ4cMGjQo3/nOd7LWWmstgw6bTqt8dNGHH36Ygw46KKecckqqq6vrtfaOO+7IwIEDM2TIkBSLxWbqEAAAAAAAAACgZY0fPz6HHXZYjjjiiDz66KOpqalJsVhcbF5i3vemTp2aW2+9NXvttVcuuuiiOoVjWotWF3Tp2LFj6T/srbfemkGDBuWxxx5b6rrRo0fn0EMPzYknnphJkyaV/tB23XXX5m4ZAAAAAAAAAGCZmjJlSg488MA8+uijpYxEoVAofX9e9mL+r3nmzZs9e3auueaaHH/88cu2+UZodY8uuv/++3Peeefl3nvvTZKMHDkyhxxySPbYY4+ceOKJ6dKly0Jrbr311px//vmZMmVK6Q/m85//fE477bRssskmy7R/AAAAAAAAAIDmdvbZZ+eNN94ohVaKxWI+//nPZ7PNNsuqq66avn37pkOHDmnXrl1mzJiR6urqfPDBB3nzzTfz+OOPZ/To0SkUCikWi7n33nuz9tpr5wc/+EEL/1RLVyi20uf7PPXUUznzzDPz9ttvJ5mbJlp++eVzxhlnZOutt04yNwRz8skn54knnkgy9w+tXbt2OeSQQ/LDH/4wbdu2XSa9zqievEzuAwDwWXN05/VaugUAgE+tSya/2NItAAB8KrXr3K2lW6CRxl3605Zuoawt9+MLWrqFz4R33303gwYNypw5c1IsFrP66qvnlFNOyUYbbVTnGg8++GDOPffcjBw5MsViMV27ds1DDz2Url27NmPnjdfqHl00zyabbJI777wzP/vZz0qPMxozZkx+9KMf5fjjj88f//jHDBo0KE888UTpiJ2vfe1rueuuu3LEEUcss5ALAAAAAAAAAMCy9MADD2T27NlJktVXXz0333xzvUIuSbLDDjvkz3/+c/r06ZMkmTx5cu6+++4m77WptdqgS5JUVlbm4IMPzv3335+dd945ydxTW+66666ce+65qa6uTrFYzHLLLZcLL7wwv//97zNgwIAW7hoAAAAAAAAAoPk89dRTpeuf//zn6dy5c4Pq9O7dO8cdd1xpPO+JOq1Zqw66zNO7d+9ceOGFufLKK1NVVZVkbuClUChko402qhWEAQAAAAAAAAD4NBs+fHiSpFOnTtlss80aVWv77bdPu3btkiRvvvlmo3trbmURdEmSf/zjHznjjDNKR+/M8+yzz+bMM8/M+PHjW6gzAAAAAAAAAD4tChUVvhrxxbLx8ccfp1AopE+fPqlo5H/3du3apW/fvikWi2WRvWj1/ysbPnx4fvjDH+boo4/OqFGjUiwW06NHj2y00UYpFotJkjvvvDM77bRTbrvtthbuFgAAAAAAAACgedXU1CRJ6ak4jdWxY8ckyfTp05ukXnNqtUGXmTNn5rLLLsugQYPy+OOPp1gsplgsZuDAgbnnnntyww035Oyzz06XLl1SLBYzceLE/PKXv8x+++2Xt99+u6XbBwAAAAAAAABoFt27d0+xWMzo0aObpN6YMWNKdVu7Vhl0efTRRzNw4MBcccUVmTFjRorFYpZbbrkMHjw4F1xwQXr06JEk2WuvvXLPPfdku+22K6197rnnsvvuu+fiiy/OzJkzW+pHAAAAAAAAAABoFiussEKSZMKECXnttdcaVWvo0KEZN25cCoVCqW5r1uqCLkcccUQOO+ywfPDBB6VHE+2+++659957s/322y80f/nll8/ll1+eCy+8MD179kyxWMysWbNy9dVXZ5dddskTTzyxrH8EAAAAAAAAAIBms/HGG5euL7nkkkbVuvDCCxdZt7VqdUGXhx9+OElSLBbTp0+fXH311TnvvPPStWvXJa7beeedc88992TQoEGl195777384Ac/aNZ+AQAAAAAAAACWpW233bZ0/eijj+aXv/xlZsyYUa8aU6dOzfHHH59//vOfpdd22GGHpmqx2VS1dAOLUiwW861vfSs///nP07lz5zqv6969e37zm99k0KBBOe200zJq1KjSqTAAAAAAAAAAsDQVlZUt3QIs1Ze//OVsuummefLJJ1MoFHLbbbflkUceybe+9a1sscUWWWONNRaZt5g4cWJef/31PProo/nb3/6WiRMnJkkKhUK22GKLfOlLX1rWP0q9FYqtLAmy3Xbb5ayzzsqmm27aqDpTpkzJ+eefn9tuuy2vvvpqE3W3aDOqJzdrfQCAz6qjO6/X0i0AAHxqXTL5xZZuAQDgU6ld524t3QKN9PGVJ7R0C2Wtx4/Oa+kWPjPee++97LPPPpkwYUKSuYeKFAqF0ve7du2aTp06pW3btpk5c2amTJmSyZM/yTfMm18sFtO7d+/cfPPN6d+//7L+Meqt1Z3octddd6Vjx46NrtO5c+ecccYZGThwYBN0BQAAAAAAAADQenzuc5/LNddck8MPPzxjx44thVzmnXcyceLE0oktCyoUCqWQy0orrZQrr7yyLEIuSVLR0g0sqClCLvP76le/2qT1AAAAAAAAAABag/XWWy/33ntvvv3tb6d9+/aZ/6E+88Is83/NUywW06VLl/zwhz/MXXfdldVWW60l2m+QVneiS1N5/vnn8/LLLydJvve977VwNwAAAAAAAAAATa9Lly45/fTT87Of/SwPPfRQnn/++bz22msZM2ZMJk+enOnTp6dDhw7p0qVL+vTpk3XWWScbbrhhtt9++7Rt27al26+3Fgu6HHnkkUmSr3/969l1112bvP6QIUPy29/+NoVCQdAFAAAAAAAAAPhU69y5c3bffffsvvvuLd1Ks2qxoMtDDz2UQqGQVVZZpU7zTzzxxCTJ1ltvnR133LE5WwMAAAAAAAAAoBUqm0cX3X777SkUCll++eUFXQAAAAAAAAAAPoMqWroBAAAAAAAAAACoi7I50QUAAAAAAAAA4LNg8ODBtcZHHnnkEr/flBa8V2sj6AIAAAAAAAAA0IoMHjw4hUKhNF5U0GX+7zel1h508egiAAAAAAAAAIBWqFgsfirv1RhOdAEAAAAAAACA/ylUOi+C1mFpwZNyCaY0NUEXAAAAAAAAAIBW5OGHH27U9z/NBF0AAAAAAAAAAFqR/v37N+r7n2bOXAIAAAAAAAAAoCw40QUAAAAAAAAAoIwMHjw4SdKnT59885vfbFStoUOH5kc/+lGSZLfddsuPf/zjRvfXnJzoAgAAAAAAAABQRgYPHpzLL788t912W6Nr9e/fPx9++GFGjBiRJ554ogm6a16CLgAAAAAAAAAAn1Ft2rQpXX/wwQct2EndCLoAAAAAAAAAAHxGPffcc0mSYrGYSZMmtXA3S1fV0g0AAAAAAAAAALBod9xxx2K/N378+CV+f0mmTZuW999/P7fffnsKhUKKxWLatm3bsCaXoRYPujz++OP1SgTVdf5LL73UmLYAAAAAAAAAAFrcCSeckEKhsNDrxWIxw4cPz4knntio+sViMYVCIYVCIeuss06jai0LLR50ee211/Laa68tdd68P7S6zgcAAAAAAAAA+DQoFoul6/lDL/O/Xl/z6sw7zaWysjKHHXZYw5tcRlo86JLU7T98ff+gFpVmAgAAAAAAAAAoJ/fdd19efPHFvPzyy3nxxRfzxhtvpKamJknjgi7zr1199dVz3HHHZdNNN210v82txYIu/fr1a6lbAwAAAAAAAACUhZVXXjkrr7xydt999yTJzJkzs/7666dQKGS11VbLKaec0qC6hUIhbdu2Tb9+/bL88ss3YcfNq8WCLkOGDGmpWwMAAAAAAADAIhUqK1q6BViitm3blq47d+6cjTfeuAW7WfZaxaOLAAAAAAAAAACom4022ihJstpqq7VwJ8ueoAsAAAAAAAAAQBm54YYbmrTer371q0yYMCFbbrlldtpppyat3dQEXQAAAAAAAAAAPsOeeOKJDB06NMOGDWv1QRcPFwMAAAAAAAAA+IwaP3583n///RSLxbzzzjst3c5SOdEFAAAAAAAAAKDMvfnmm/nwww8zceLEFIvFpc6fNm1aRowYkXvvvTfTp09PkkydOrW522w0QRcAAAAAAAAAgDI0a9asXHfddfnjH/+Yjz76qEE1isViCoVCCoVC+vfv38QdNj1BFwAAAAAAAACAMjNlypQcdthhee655+p0gsviFAqFUthl7733bsIOm4egCwAAAAAAAABAmTn99NPz7LPPJvkkrDK/QqGQJIsMwcz/vWKxmOWWWy77779/DjrooGbuuvEEXQAAAAAAAAAAysjQoUNz1113lQIulZWV2XrrrbP++uunR48eqayszEknnZRCoZABAwbkRz/6UWbPnp2RI0fmhRdeyBNPPJEk+epXv5rTTjstK6+8cgv/RHUn6AIAAAAAAAAAUEZuv/320nW/fv3yu9/9LqusskqtOSeddFKSpGfPntljjz1qfe+dd97JSSedlKeffjqHHHJIBg8enDXXXLP5G28CFS3dAAAAAAAAAAAAdffCCy+Urk877bSFQi5Ls8oqq+TGG2/MzjvvnOHDh+d73/tehg4d2sRdNg8nugAAAAAAAADA/xQqnBdB6zd8+PAkSefOnbPllls2qEZlZWXOOeecvPHGG3n77bdz7LHH5u9//3sqKyubstUm528oAAAAAAAAAEAZmTRpUgqFQvr167fUucVicbHfa9++fQ4++OAkydtvv5377ruvyXpsLoIuAAAAAAAAAABlqKpq8Q/ymXcyy4wZM5ZYY+DAgaU6//jHP5quuWYi6AIAAAAAAAAAUEY6deqUYrGYjz/+eKlzxo8fv8Ra7dq1S+/evVMsFvPKK680datNTtAFAAAAAAAAAKCMrLjiikmSUaNGZdy4cYuc07lz5yTJ2LFjM3HixCXWmzd3cbVaE0EXAAAAAAAAAIAysvbaaydJisVirrnmmkXOWXnllUvX991332JrFYvFDB8+vGkbbEaCLgAAAAAAAAAAZWS77bYrXd9www05/vjj85///CfFYrH0+he+8IUkc4Msl19+ecaMGbPIWrfcckumTZuWJOnRo0czdt00BF0AAAAAAAAAAMrIFltskVVXXTXJ3CDLnXfeme9+97t54403SnN23HHHJEmhUMjYsWOzzz775I477sjo0aMzc+bMDBs2LIMHD855552XQqGQQqGQ9ddfv0V+nvqoaukGAAAAAAAAAACou4qKipx11ln5/ve/n1mzZpVOclluueVKc9Zdd91suOGGef7551MoFDJixIiceOKJC9Wat7ZQKGSPPfZYNj9AIzjRBQAAAAAAAACgzHzpS1/K1VdfnV69eiWZG1SZdz3PmWeema5du5a+XywWa33Nez1Jdthhh2yzzTbL8CdoGEEXAAAAAAAAAIAytOmmm+bBBx/Mqaeemt12260UWpln1VVXzQ033JA11lijFGyZX7FYTKFQyLe//e385je/WVZtN0qhuKifhHqZUT25pVsAAPhUOrrzei3dAgDAp9Ylk19s6RYAAD6V2nXu1tIt0EiTrjulpVsoa10PPKOlW2ARisViHnvssTz++OP58MMPM3369HTt2jVrr712dtxxx3zuc59r6RbrrKqlGwAAAAAAAAAAoPkUCoVsueWW2XLLLVu6lUYTdAEAAAAAAACA/ylUVrR0C8AS+BsKAAAAAAAAAEBZEHQBAAAAAAAAAKAseHQRAAAAAAAAAEAr8r3vfa9F7lsoFPKHP/yhRe5dV4IuAAAAAAAAAACtyL///e8UCoVles9isbjM79kQHl0EAAAAAAAAAEBZcKILAAAAAAAAAEAr0q9fv5ZuodUSdAEAAAAAAAAAaEWGDBnS0i20Wh5dBAAAAAAAAABAWXCiCwAAAAAAAADQar3zzju566678thjj2XUqFGZMGFCunfvnv79+2ebbbbJbrvtlr59+y6zfm688cacccYZpfG5556bPffcc5nd/7NO0AUAAAAAAAAAaHVqampy+eWX55prrklNTU2t740dOzZjx47NCy+8kKuuuionnHBC9tlnn2bvaeTIkbngggua/T4snqALAAAAAAAAANDqnHbaabn11ltL4549e2azzTZLr1698tFHH+Xxxx/PhAkTMm3atJx66qmZPn16DjjggGbt6fTTT091dXWz3qOx3nvvvbz66qsZPXp0pkyZkurq6vz85z9v6baajKALAAAAAAAAAPxPobKipVsgyW233VYr5HLooYfmyCOPTNu2bUuvzZgxI+edd15uuummJMn555+fDTbYIF/60peapad77rknjzzySLPUbqy33norf/7zn3P33Xdn4sSJC31/UUGXP/zhDxk+fHiOOOKI9OjRY1m02ST8DQUAAAAAAAAAWo2ZM2fm8ssvL4332WefHHvssbVCLknSrl27nHrqqdlmm22SJLNnz84ll1zSLD1NmDAhZ599dpKkR48eWWeddZrlPvU1a9as/OY3v8nuu++eG2+8MRMmTEixWKz1tTj33Xdfbrzxxuyyyy558cUXl2HXjSPoAgAAAAAAAAC0Gg8++GBGjBiRZG6Y5ac//ekS5x9//PGl6yeffDKvvfZak/d07rnn5qOPPkqSHHbYYenUqVOT36O+5syZk2OOOSa///3vU1NTU6+148ePz0svvZQkGTduXA466KAMGzasGbpseoIuAAAAAAAAAECrMWTIkNL1dtttl65duy5x/iqrrJINNtigNH744YebtJ/HH388d9xxR5JkjTXWyHe/+90mrd9Ql112Wa2ftVgsZoMNNsiRRx6ZSy65JKutttoS12+//fZJkkKhkOrq6px00knN2m9TEXQBAAAAAAAAAFqN//u//ytdb7TRRnVa85WvfKV0/dhjjzVZL1OnTs0pp5ySJKmoqMhZZ52VNm3aNFn9hho7dmyuv/76FAqFJHPDPrfccktuueWWHHnkkdlxxx2XeOpMz549c+mll+bkk08uPd7o+eefz7PPPrtM+m8MQRcAAAAAAAAAoFUYM2ZMPv7449J43XXXrdO6+ecNHTq0yfq5+OKL8+GHHyZJ9t9//1onx7Ske+65J9OmTUuSDBgwIDfffHODevvud7+bXXfdtTT+xz/+0WQ9NhdBFwAAAAAAAACgVRg2bFitcb9+/eq0bv55U6dOzejRoxvdy0svvZQbbrghSdK/f/8cc8wxja7ZVJ544onS9XHHHZdu3bo1uNZBBx1Uun7ppZca1deyIOgCAAAAAAAAALQKI0aMKF1XVVWlV69edVq3wgor1BoPHz68UX3MmjUrv/jFLzJnzpwkyemnn56OHTs2qmZTevfdd5Mk7du3z9Zbb92oWmuttVY6duyYYrGY999/vwm6a16CLgAAAAAAAABAq1BdXV267tixYwqFQp3WderUabF1GuKaa64pPQJp9913zxZbbNGoek1t/PjxKRQK6d+/f9q0adPoen379k2STJ48udG1mpugCwAAAAAAAADQKkybNq103a5duzqvW3Du/HXq6+23385VV12VJOnZs2dOOOGEBtdqLjU1NUmStm3bNkm9ioq58ZGqqqomqdecBF0AAAAAAAAAgFZhxowZpev6nFSy4Nzp06c36P7FYjEnn3xyZs6cmSQ5+eST06NHjwbVak49e/ZMsVjMmDFjGl1r9uzZGTlyZAqFQrp379745pqZoAsAAAAAAAAA0CrMfzLLrFmz6rxuXjBlnvbt2zfo/jfddFP+85//JEm22WabDBw4sEF1mtu8Rw199NFHeeONNxpV64knnsiUKVOSJCuuuGKje2tugi4AAAAAAAAA8D+FigpfjfhqrA4dOpSu5z/dZWkWnNuxY8d633vUqFG54IILkiSdOnXKaaedVu8ay8pmm21Wur7ssssaXGfGjBk5//zzS+NNN920UX0tC4IuAAAAAAAAAECr0Llz59L11KlTM2fOnDqtmzRpUq1xly5d6n3v0047LdXV1UmS4447Ln369Kl3jWVlxx13TKFQSJI8/PDD+fWvf51isVivGqNHj87BBx+cN998M0lSUVGRHXfcscl7bWqCLgAAAAAAAABAq7DSSiuVrmtqajJ27Ng6rRs1alSt8YABA+p133vuuSePPPJIkrmnpey77771Wr+srb766hk0aFAp3HLttdfmm9/8Zu68886MGTNmseuqq6vz73//O2eeeWa+8Y1v5LnnnkuSFAqFDBw4MKuuuuoy6b8xqlq6AQAAAAAAAACAJFl55ZVrjT/88MOssMIKS133wQcflK67d++eXr161eu+gwcPLl1XV1fnsMMOW+L8oUOHlq7/8Ic/5IEHHiiNr7766nrdu6FOOumkvPzyyxk2bFgKhUJeeeWV/PznP0+SVFZW1pq7ww47ZMqUKZkwYULptWKxWDoV5nOf+1xOPPHEZdJ3Ywm6AAAAAAAAAACtQo8ePdK3b9+MHDkySfLSSy9lww03XOq6F154oXS99tpr1/u+M2bMKF2/+OKL9Vr7+uuv5/XXX6/3PRurR48eufbaa/OjH/0ob7zxRgqFQumEl5qamiQpBVmGDx9ea22hUCjNX2ONNXLFFVekR48ey/YHaCCPLgIAAAAAAAAAWo0tt9yydP3000/Xac1TTz1Vut52222bvKfWql+/frnttttyxBFHpFu3brW+Ny/kMu96/nGxWEyPHj1y5JFH5q9//WtWXHHFZdZzYznRBQAAAAAAAABoNbbffvvccsstSZLHHnss48aNy3LLLbfY+c8880yGDRuWJKmoqMh2221X73sOGTKkXvP333///Pvf/06SnHvuudlzzz3rfc+m0qZNmxx11FE59NBD8/DDD+e5557Lyy+/nNGjR2fSpEmZMWNGOnXqlM6dO6d///5ZZ5118pWvfCVbbbVV2rRp02J9N5SgCwAAAAAAAADQamyxxRZZa6218vrrr2fWrFn51a9+lV//+teLnFtTU5Nzzz23NN5ll13Sv3//ZdVqq9K2bdvstNNO2WmnnVq6lWbl0UUAAAAAAAAAQKtRKBRy7LHHlh61c+edd+a8887LzJkza82bNGlSjjrqqLzyyitJko4dO+aoo45aZM39998/a665ZtZcc83P1KONPo2c6AIAAAAAAAAAtCpbbbVVjjjiiAwePDhJct111+XOO+/Mpptuml69emXUqFF57LHHMnXq1CRzH1l0wQUXZKWVVmrJtpeZef9dkuQ73/lOevbs2YLdLFuCLgAAAAAAAABAq3PkkUemS5cuufDCCzNjxox89NFHufvuuxeat/zyy+fss8/OVltt1QJdtozBgweXTrw58MADW7ibZUvQBQAAAAAAAABodQqFQg444IBsv/32ueOOO/LII49k5MiRmTRpUnr16pUBAwbkG9/4RgYNGpRu3bq1dLvLVNeuXTNp0qQUCoW0a9eupdtZpgrFYrHY0k2UuxnVk1u6BQCAT6WjO6/X0i0AAHxqXTL5xZZuAQDgU6ld58/WL9s/japvPqulWyhrnfY9uaVb+EzYa6+98sorr6RQKOSee+7JKqus0tItLTMVLd0AAAAAAAAAALQWhYpKX434YtnYa6+9Std/+tOfWrCTZU/QBQAAAAAAAACgjOy9997ZaqutUiwWc/PNN+eKK67IZ+WBPoIuAAAAAAAAAABlpKqqKldffXXOOeecDBgwIJdddll23HHHXHPNNXnllVcyffr0lm6x2VS1dAMAAAAAAAAAANTdiSeeWLrecMMNM3v27Lz//vu56KKLctFFFyVJunbtmg4dOqSysu6PlCoUCnnooYeavN+mJOgCAAAAAAAAAFBGbr/99hQKhVqvFQqFWo8vmjhxYiZOnFivugvWbI0EXQAAAAAAAAAAytC8YMu8gEpjgirzh2RaM0EXAAAAAAAAAIAy0q9fv5ZuocUIugAAAAAAAAAAlJEhQ4a0dAstpqKlGwAAAAAAAAAAgLoQdAEAAAAAAAAAoCx4dBEAAAAAAAAAQBkZPHhw6fo73/lOevbs2YLdLFuCLgAAAAAAAAAAZWTw4MEpFApJkgMPPLCFu1m2BF0AAAAAAAAAYJ6KypbuAJaqa9eumTRpUgqFQtq1a9fS7SxTFS3dAAAAAAAAAAAAdbfSSiuVrt9///0W7GTZE3QBAAAAAAAAACgje+21V+n6T3/6Uwt2suwJugAAAAAAAAAAlJG99947W221VYrFYm6++eZcccUVKRaLLd3WMiHoAgAAAAAAAABQRqqqqnL11VfnnHPOyYABA3LZZZdlxx13zDXXXJNXXnkl06dPb+kWm01VSzcAAAAAAAAAAEDdnXjiiaXrDTfcMLNnz87777+fiy66KBdddFGSpGvXrunQoUMqKyvrXLdQKOShhx5q8n6bkqALAAAAAAAAAEAZuf3221MoFGq9VigUaj2+aOLEiZk4cWK96i5YszUSdAEAAAAAAAAAKEPzgi3zAiqNCarMH5JpzQRdAAAAAAAAAADKSL9+/Vq6hRYj6AIAAAAAAAAAUEaGDBnS0i20mIqWbgAAAAAAAAAAAOpC0AUAAAAAAAAAgLIg6AIAAAAAAAAAQFmoaukGAAAAAAAAAKDVqHBeBOVt1KhRef311zNu3LhMmTIl06dPT8eOHdOlS5essMIKWWedddKtW7eWbrPBBF0AAAAAAAAAAMrY66+/nltvvTX3339/xo8fv9T5n/vc57Lnnntmr732Sq9evZZBh01HFA0AAAAAAAAAoAxNnz49Z555Zvbcc8/cdNNN+eijj1IsFmt9JVnotWHDhuWiiy7KDjvskFtvvbWFf4r6EXQBAAAAAAAAACgzs2bNyo9+9KPcdNNNmTNnTpKkUCgsNG9e2GV+8+ZNnTo1p5xySn71q181b7NNyKOLAAAAAAAAAADKzAUXXJAnn3wyhUIhhUIhxWIxHTt2zEYbbZRVVlkl/fr1S4cOHdKuXbvMmDEj1dXV+eCDD/Lmm2/mueeey6xZs0rrrr/++qy++urZc889W/rHWipBFwAAAAAAAACAMjJq1KjcdNNNpZNZll9++Rx77LEZOHBg2rRps9T1U6dOzV/+8pdcccUVmTx5corFYi666KIMHDgw7dq1a+72G0XQBQAAAAAAAAD+p1BZ2dItwFLdd999mTlzZgqFQvr27Zubb745K6ywQp3Xd+zYMQcccEA233zzfPe7383EiRMzbty43Hvvvdljjz2asfPGq2jpBgAAAAAAAAAAqLsnn3yydH388cfXK+Qyv9VWWy3HHHNMafz44483trVmJ+gCAAAAAAAAAFBG3n333SRJ+/bts+222zaq1i677JKqqrkPBHrllVca3VtzE3QBAAAAAAAAACgjEyZMSKFQSJ8+fdK2bdtG1ercuXP69euXYrGYjz/+uIk6bD6CLgAAAAAAAAAAZWT69OlJkg4dOjRJvc6dOydJpk6d2iT1mpOgCwAAAAAAAABAGenWrVuKxWLGjh3bJPXmneTSrVu3JqnXnARdAAAAAAAAAADKyPLLL58kGTduXN59991G1Ro+fHhGjhyZQqGQ5ZZbrinaa1aCLgAAAAAAAAAAZeTLX/5y6frqq69uVK0rrrhikXVbK0EXAAAAAAAAAIAystVWW5Wu//73v+fKK69sUJ1LLrkkt99+e2m87bbbNrq35iboAgAAAAAAAABQRrbYYouss846SZJisZhLL700e+yxR2677baMHj16iWs/+OCD3Hjjjdl5551z1VVXJUkKhUI22GCDfO1rX2v23hurqqUbAAAAAAAAAACgfk499dR8//vfz/Tp01MsFvPaa6/ll7/8ZZKka9eu6d+/fzp16pS2bdtm5syZmTJlSoYPH57q6uokcwMy83Tq1CmnnXZaS/wY9SboAgAAAAAAAABQZtZff/1cfPHFOeaYYzJt2rQUCoVSeGXixImZOHFiCoVCaf78wZYkpfndunXL4MGDs9Zaay3T/hvKo4sAAAAAAAAAYJ6KSl+N+WKZ2mqrrXLnnXdm8803r/V6oVCoFXJZ1GsVFRXZeeedc88992SjjTZaJv02BSe6AAAAAAAAAACUqZVWWim/+93v8v777+fOO+/MCy+8kNdeey0fffTRQnN79+6dddZZJxtuuGF23XXXrLDCCi3QceMIugAAAAAAAAAAlLkBAwbkyCOPLI1nz56dKVOmZPr06enQoUM6d+6cioryf/CPoAsAAAAAAAAAwKdMZWVlunXrlm7durV0K02q/KM6AAAAAAAAAAB8Jgi6AAAAAAAAAACUkfHjxzd47dChQ/P+++83YTfLlqALAAAAAAAAAEAZmDJlSn75y19m++23T3V1dYNqnHXWWRk0aFCuuOKKJu5u2RB0AQAAAAAAAABo5d55553sueeeue222zJt2rQMGTKk3jWefvrp/Pvf/87MmTNz2WWX5bDDDsvMmTObodvmI+gCAAAAAAAAANCKffjhhznggAPy/vvvp1gsJknuvffeete55557kiSFQiHFYjGPPvpofvzjH2f27NlN2m9zEnQBAAAAAAAAAGilisVijjvuuIwZMyaFQiFJUlFRkZ49e9a71hlnnJEzzzwzHTp0qBV2GTx4cFO33WwEXQAAAAAAAAAAWqm//vWvef7550vBlAEDBuSWW27J2Wef3aB63/rWt/K3v/0t/fr1K9X87W9/m6FDhzZx581D0AUAAAAAAAAAoJX63e9+V7peccUV86c//Snrrrtuo2p+/vOfz4033pjlllsuhUIhs2fPzhVXXNHYVpcJQRcAAAAAAAAAgFbopZdeyrBhw5IkhUIhF1xwQXr37t0ktfv06ZNf//rXKRaLKRaLefDBBzNu3Lgmqd2cBF0AAAAAAAAAYJ6KSl+N+aJJPfroo0nmhly23377bLDBBk1af5NNNsk222yTJJkzZ04eeuihJq3fHARdAAAAAAAAAABaoVdffbV0vddeezXLPfbdd9/S9bPPPtss92hKgi4AAAAAAAAAAK3QO++8kySpqKjIJpts0iz3+OpXv5qqqqokydChQ5vlHk1J0AUAAAAAAAAAoBWaMGFCCoVC+vXrl3bt2jXLPdq1a5d+/fqlWCxmzJgxzXKPpiToAgAAAAAAAADQClVXVydJunbt2qz36dKlS637tWaCLgAAAAAAAAAArVCbNm2SJNOnT2/W+0yZMiXJ3EcktXatv0MAAAAAAAAAgM+gHj16pFgsZty4cc16n3n1O3fu3Kz3aQqCLgAAAAAAAAAArVCPHj2SJJMmTcrYsWOb5R5vvfVWqqurUygU0qdPn2a5R1MSdAEAAAAAAAAAaIXWWGON0vWjjz7aLPd4+OGHF3m/1krQBQAAAAAAAACgFdpkk01K13/+85+bvH51dXVuuOGG0vgrX/lKk9+jqQm6AAAAAAAAAAC0QptuumkKhUKS5JVXXskdd9zRpPUvvfTSjBs3LklSWVmZbbbZpknrNwdBFwAAAAAAAACAVqh37975+te/nmKxmGKxmNNPPz3/+c9/mqT2H//4x/zhD39IoVBIoVDIjjvumJ49ezZJ7eYk6AIAAAAAAAAA/1OoqPDViC+a3lFHHVUKo0ybNi2HHnpo7rvvvgbXmzVrVn71q1/lvPPOS6FQSLFYTFVVVQ4//PAm7Lr5+F8ZAAAAAAAAAEArtdpqq+XAAw9MsVhMoVDI5MmTc+yxx+aoo47KSy+9VOc6NTU1ufPOO7P77rvn+uuvz5w5c0o1DzvssKy66qrN+FM0naqWbgAAAAAAAAAAgMX72c9+ljfffDOPPfZY6RSWhx56KA899FBWW221fPWrX80GG2yQvn37pmvXrunQoUOmTJmSCRMm5J133sl//vOfPPXUUxk/fnyKxWKSlOrssMMOOeKII1r4J6w7QRcAAAAAAAAAgFasUCjk4osvzs9+9rMMGTIkhUIhSVIsFvPmm2/mrbfeyo033rjEGvMHXOaNBw4cmHPPPbd5m29iHl0EAAAAAAAAANDKderUKVdccUWOPfbYtGnTpvTYofmDK4v7SlKaWywW07lz55xyyim54IIL0rZt25b8sepN0AUAAAAAAAAAoEwccsghefjhh3PQQQelU6dOtcIsySeBlnkBmOSTEEyvXr1yxBFH5IEHHsh3vvOdlmi/0Ty6CAAAAAAAAACgjCy//PI5/vjjc+yxx+bll1/OM888k9deey0ff/xxJkyYkKlTp6Zdu3bp0qVLBgwYkNVWWy0bb7xx1ltvvVoBmHIk6AIAAAAAAAAAUIaqqqrypS99KV/60pdaupVlxqOLAAAAAAAAAAAoC4IuAAAAAAAAAACUBUEXAAAAAAAAAADKgqALAAAAAAAAAABlQdAFAAAAAAAAAICyUNXSDQAAAAAAAABAq1FR2dIdAEvgRBcAAAAAAAAAAMqCoAsAAAAAAAAAAGVB0AUAAAAAAAAAgLIg6AIAAAAAAAAAQFkQdAEAAAAAAAAAoCwIugAAAAAAAAAAUBYEXQAAAAAAAAAAKAuCLgAAAAAAAAAAlAVBFwAAAAAAAAAAyoKgCwAAAAAAAAAAZUHQBQAAAAAAAACAslDV0g0AAAAAAAAAQKtRUdnSHQBL4EQXAAAAAAAAAADKgqALAAAAAAAAAABlQdAFAAAAAAAAAICyIOgCAAAAAAAAAEBZEHQBAAAAAAAAAKAsCLoAAAAAAAAAAFAWBF0AAAAAAAAAACgLgi4AAAAAAAAAAJQFQRcAAAAAAAAAAMqCoAsAAAAAAAAAAGVB0AUAAAAAAAAAgLIg6AIAAAAAAAAAQFmoaukGAAAAAAAAAKC1KFQ4LwJaM39DAQAAAAAAAAAoC4IuAAAAAAAAAACUBUEXAAAAAAAAAADKgqALAAAAAAAAAABlQdAFAAAAAAAAAICyIOgCAAAAAAAAAEBZEHQBAAAAAAAAAKAsCLoAAAAAAAAAAFAWBF0AAAAAAAAAACgLgi4AAAAAAAAAAJQFQRcAAAAAAAAAAMpCVUs3AAAAAAAAAACtRkVlS3cALIETXQAAAAAAAAAAKAuCLgAAAAAAAAAAlAVBFwAAAAAAAAAAyoKgCwAAAAAAAAAAZUHQBQAAAAAAAACAsiDoAgAAAAAAAABAWRB0AQAAAAAAAACgLAi6AAAAAAAAAABQFgRdAAAAAAAAAAAoC4IuAAAAAAAAAACUBUEXAAAAAAAAAADKQlVLNwAAAAAAAAAArUZFZUt3ACyBE10AAAAAAAAAACgLgi4AAAAAAAAAAJQFQRcAAAAAAAAAAMqCoAsAAAAAAAAAAGWhqqUb+DSonlPZ0i0AAHwqXTL5xZZuAQDgU+voLhu0dAsAAJ9KVxWHtXQLAJ9qTnQBAAAAAAAAAKAsCLoAAAAAAAAAAFAWBF0AAAAAAAAAACgLgi4AAAAAAAAAAJQFQRcAAAAAAAAAAMqCoAsAAAAAAAAAAGVB0AUAAAAAAAAAgLJQ1dINAAAAAAAAAEBrUaisbOkWgCVwogsAAAAAAAAAAGVB0AUAAAAAAAAAgLIg6AIAAAAAAAAAQFkQdAEAAAAAAAAAoCwIugAAAAAAAAAAUBaqWroBAAAAAAAAAGg1KpwXAa2Zv6EAAAAAAAAAAJQFQRcAAAAAAAAAAMqCoAsAAAAAAAAAAGVB0AUAAAAAAAAAgLIg6AIAAAAAAAAAQFkQdAEAAAAAAAAAoCwIugAAAAAAAAAAUBYEXQAAAAAAAAAAKAuCLgAAAAAAAAAAlAVBFwAAAAAAAAAAyoKgCwAAAAAAAAAAZUHQBQAAAAAAAACAslDV0g0AAAAAAAAAQKtRUdnSHQBL4EQXAAAAAAAAAADKgqALAAAAAAAAAABlQdAFAAAAAAAAAICyIOgCAAAAAAAAAEBZEHQBAAAAAAAAAKAsCLoAAAAAAAAAAFAWBF0AAAAAAAAAACgLgi4AAAAAAAAAAJQFQRcAAAAAAAAAAMqCoAsAAAAAAAAAAGVB0AUAAAAAAAAAgLJQ1dINAAAAAAAAAEBrUaiobOkWgCVwogsAAAAAAAAAAGVB0AUAAAAAAAAAgLIg6AIAAAAAAAAAQFkQdAEAAAAAAAAAoCwIugAAAAAAAAAAUBYEXQAAAAAAAAAAKAuCLgAAAAAAAAAAlAVBFwAAAAAAAAAAyoKgCwAAAAAAAAAAZUHQBQAAAAAAAACAsiDoAgAAAAAAAABAWahq6QYAAAAAAAAAoNWocF4EtGb+hgIAAAAAAAAAUBYEXQAAAAAAAAAAKAuCLgAAAAAAAAAAlAVBFwAAAAAAAAAAyoKgCwAAAAAAAAAAZUHQBQAAAAAAAACAsiDoAgAAAAAAAABAWRB0AQAAAAAAAACgLAi6AAAAAAAAAABQFgRdAAAAAAAAAAAoC4IuAAAAAAAAAACUBUEXAAAAAAAAAADKQlVLNwAAAAAAAAAArUWhorKlWwCWwIkuAAAAAAAAAACUBUEXAAAAAAAAAADKgqALAAAAAAAAAABlQdAFAAAAAAAAAICyIOgCAAAAAAAAAEBZEHQBAAAAAAAAAKAsCLoAAAAAAAAAAFAWBF0AAAAAAAAAACgLgi4AAAAAAAAAAJQFQRcAAAAAAAAAAMqCoAsAAAAAAAAAAGWhqqUbAAAAAAAAAIBWo6KypTsAlsCJLgAAAAAAAAAAlAVBFwAAAAAAAAAAyoKgCwAAAAAAAAAAZUHQBQAAAAAAAACAsiDoAgAAAAAAAABAWRB0AQAAAAAAAACgLAi6AAAAAAAAAABQFgRdAAAAAAAAAAAoC4IuAAAAAAAAAACUBUEXAAAAAAAAAADKgqALAAAAAAAAAABlQdAFAAAAAAAAAICyUNXSDQAAAAAAAABAq1HhvAhozfwNBQAAAAAAAACgLAi6AAAAAAAAAABQFgRdAAAAAAAAAAAoC4IuAAAAAAAAAACUBUEXAAAAAAAAAADKgqALAAAAAAAAAABlQdAFAAAAAAAAAICyIOgCAAAAAAAAAEBZEHQBAAAAAAAAAKAsCLoAAAAAAAAAAFAWBF0AAAAAAAAAACgLVS3dAAAAAAAAAAC0FoXKypZuAVgCJ7oAAAAAAAAAAFAWBF0AAAAAAAAAACgLgi4AAAAAAAAAAJQFQRcAAAAAAAAAAMqCoAsAAAAAAAAAAGVB0AUAAAAAAAAAgLIg6AIAAAAAAAAAQFkQdAEAAAAAAAAAoCwIugAAAAAAAAAAUBYEXQAAAAAAAAAAKAuCLgAAAAAAAAAAlAVBFwAAAAAAAAAAykJVSzcAAAAAAAAAAK1GRWVLdwAsgRNdAAAAAAAAAAAoC4IuAAAAAAAAAACUBUEXAAAAAAAAAADKgqALAAAAAAAAAABlQdAFAAAAAAAAAICyIOgCAAAAAAAAAEBZEHQBAAAAAAAAAKAsCLoAAAAAAAAAAFAWBF0AAAAAAAAAACgLgi4AAAAAAAAAAJQFQRcAAAAAAAAAAMpCVUs3AAAAAAAAAACtRkVlS3cALIETXQAAAAAAAAAAKAuCLgAAAAAAAAAAlAVBFwAAAAAAAAAAyoKgCwAAAAAAAAAAZUHQBQAAAAAAAACAslDV0g0AAAAAAAAAQGtRqHBeBLRm/oYCAAAAAAAAAFAWBF0AAAAAAAAAACgLgi4AAAAAAAAAAJQFQRcAAAAAAAAAAMqCoAsAAAAAAAAAAGVB0AUAAAAAAAAAgLIg6AIAAAAAAAAAQFkQdAEAAAAAAAAAoCxUtXQDAAAAAAAAAACL88477+Suu+7KY489llGjRmXChAnp3r17+vfvn2222Sa77bZb+vbt2+T3/eCDD/LXv/41Tz/9dN59991Mnjw5bdu2TY8ePbLOOutkm222ycCBA9O2bdsmvzeLVygWi8WWbqLcjZ88taVbAAD4VOpUmNXSLQAAfGod3WWDlm4BAOBT6arisJZugUaaM/T/WrqFslaxxtearFZNTU0uv/zyXHPNNampqVnsvA4dOuSEE07IPvvs0yT3nTlzZi655JJcd911mT179hLn9u3bN7/+9a+z0UYbNcm9WTonugAAAAAAAAAArc5pp52WW2+9tTTu2bNnNttss/Tq1SsfffRRHn/88UyYMCHTpk3LqaeemunTp+eAAw5o1D1nzpyZI444Iv/6179Kr3Xv3j2bbrpp+vTpk6lTp+b555/P0KFDkyQjR47MgQcemGuvvTYbb7xxo+5N3Qi6AAAAAAAAAACtym233VYr5HLooYfmyCOPrPWYoBkzZuS8887LTTfdlCQ5//zzs8EGG+RLX/pSg+97ySWX1Aq5HHjggTn66KPToUOHWvMeeuihHH/88amurs6sWbNy/PHH5x//+IfHGC0DFS3dAAAAAAAAAAC0GhWVvhrz1QRmzpyZyy+/vDTeZ599cuyxxy4UImnXrl1OPfXUbLPNNkmS2bNn55JLLmnwfceMGZPrr7++NN53331zwgknLBRySZLtt98+Z555Zmk8cuTI3HvvvQ2+N3Un6AIAAAAAAAAAtBoPPvhgRowYkWRumOWnP/3pEucff/zxpesnn3wyr732WoPue/fdd6empiZJ0rZt2xxzzDFLnL/zzjunX79+pfH//d//Nei+1I+gCwAAAAAAAADQagwZMqR0vd1226Vr165LnL/KKqtkgw02KI0ffvjhBt135MiR6dixY5Lki1/8Yrp3777E+YVCIV/4whdK4+HDhzfovtSPoAsAAAAAAAAA0GrMfzLKRhttVKc1X/nKV0rXjz32WIPu+4tf/CLPP/98/vOf/9T5EUjzP05p2rRpDbov9VPV0g0AAAAAAAAAACTJmDFj8vHHH5fG6667bp3WzT9v6NChjeqhU6dO6dSpU53mjhw5snS93HLLNeq+1I0TXQAAAAAAAACAVmHYsGG1xv369avTuvnnTZ06NaNHj27KthZp/Pjx+e9//1saf/nLX272eyLoAgAAAAAAAAC0EiNGjChdV1VVpVevXnVat8IKK9QaDx8+vEn7WpQ//vGPmTVrVpKksrIygwYNavZ7IugCAAAAAAAAALQS1dXVpeuOHTumUCjUad2Cjxqav05z+O9//5vf/e53pfFee+2VAQMGNOs9mUvQBQAAAAAAAABoFaZNm1a6bteuXZ3XLTh3/jpNbeTIkfnRj35UOs2lb9+++clPftJs96M2QRcAAAAAAAAAoFWYMWNG6bpNmzZ1Xrfg3OnTpzdZT/MbPnx49ttvv4wZMybJ3IDNxRdfnJ49ezbL/ViYoAsAAAAAAAAA0CrMfzLLvBNT6mLmzJm1xu3bt2+ynuZ55ZVXsu++++aDDz5IkrRt2zaXXnppvvjFLzb5vVg8QRcAAAAAAAAAoFXo0KFD6Xr+012WZsG5HTt2bLKekuTRRx/Nfvvtl7Fjx5bqX3nlldl6662b9D4sXVVLNwAAAAAAAAAArUbBeREtqXPnzqXrqVOnZs6cOamoWPqfyaRJk2qNu3Tp0mQ9/fWvf80pp5ySmpqaJEmPHj1yzTXXZP3112+ye1B3/oYCAAAAAAAAAK3CSiutVLquqakpnaCyNKNGjao1HjBgQJP0c+WVV+akk04qhVw+//nP5y9/+YuQSwsSdAEAAAAAAAAAWoWVV1651vjDDz+s07oPPvigdN29e/f06tWr0b0MHjw4F198cWm84YYb5pZbbmmyEA0NI+gCAAAAAAAAALQKPXr0SN++fUvjl156qU7rXnjhhdL12muv3eg+brjhhlx22WWl8fbbb5/rr78+3bt3b3RtGkfQBQAAAAAAAABoNbbccsvS9dNPP12nNU899VTpetttt23U/R9//PGce+65pfHAgQNz6aWXpl27do2qS9MQdAEAAAAAAAAAWo3tt9++dP3YY49l3LhxS5z/zDPPZNiwYUmSioqKbLfddg2+9/jx43P88cdn9uzZSZJtttkm559/fiorKxtck6Yl6AIAAAAAAAAAtBpbbLFF1lprrSTJrFmz8qtf/Wqxc2tqamqdvrLLLrukf//+Db732WefnY8++ihJstJKK+XXv/51qqqqGlyPpifoAgAAAAAAAAC0GoVCIccee2wKhUKS5M4778x5552XmTNn1po3adKkHHXUUXnllVeSJB07dsxRRx21yJr7779/1lxzzay55pqLfbTRq6++mrvvvrs0Puuss9KlS5em+JFoQmJHAAAAAAAAAECrstVWW+WII47I4MGDkyTXXXdd7rzzzmy66abp1atXRo0alcceeyxTp05NMveRRRdccEFWWmmlBt/zqquuKl137do1jz/+eB5//PF61fj2t7/dqB5YOkEXAAAAAAAAAKDVOfLII9OlS5dceOGFmTFjRj766KNaJ67Ms/zyy+fss8/OVltt1aj7/fe//y1dT5o0Kb/97W/rXWOLLbYQdGlmgi4AAAAAAAAAQKtTKBRywAEHZPvtt88dd9yRRx55JCNHjsykSZPSq1evDBgwIN/4xjcyaNCgdOvWraXbZRkpFIvFYks3Ue7GT57a0i0AAHwqdSrMaukWAAA+tY7uskFLtwAA8Kl0VXFYS7dAI815+98t3UJZq1h145ZugU+5ipZuAAAAAAAAAAAA6sKjiwAAAAAAAABgnoLzIqA18zcUAAAAAAAAAICyIOgCAAAAAAAAAEBZEHQBAAAAAAAAAKAsCLoAAAAAAAAAAFAWBF0AAAAAAAAAACgLgi4AAAAAAAAAAJQFQRcAAAAAAAAAAMqCoAsAAAAAAAAAAGVB0AUAAAAAAAAAgLIg6AIAAAAAAAAAQFkQdAEAAAAAAAAAoCxUtXQDAAAAAAAAANBaFAvOi4DWzN9QAAAAAAAAAADKgqALAAAAAAAAAABlQdAFAAAAAAAAAICyIOgCAAAAAAAAAEBZEHQBAAAAAAAAAKAsCLoAAADw/+3dd3zV1f0/8PeFsBL2nio4QEVxD5woTsRZR+uoe+Ko2jrqwq2tVq0o1q3tV62zioqj4qAqbnGgIAqy90wgg9zfH/645AYICSTcXHw+Hw8ej8/55JzzeYc+sCe5r885AAAAAABZQdAFAAAAAAAAAICsIOgCAAAAAAAAAEBWEHQBAAAAAAAAACArCLoAAAAAAAAAAJAVBF0AAAAAAAAAAMgKgi4AAAAAAAAAAGSFnEwXAAAAAAAAAAC1RsJ+EVCb+RcKAAAAAAAAAEBWEHQBAAAAAAAAACArCLoAAAAAAAAAAJAVcjJdQFkTJkyIiRMnRkFBQbRp0yZ69OgR9evXX625/v3vf8eQIUMikUjEo48+Ws2VAgAAAAAAAACwtmU86JJMJuPJJ5+Mhx56KCZOnJj2tdzc3Nhvv/3inHPOiU6dOlVp3gkTJsRHH30UiUSiOssFAAAAAAAAACBDMnp0UWFhYZx11llx7bXXxoQJEyKZTKb9yc/Pj+effz4OOOCAeOihhzJZKgAAAAAAAAAAGZbRoMuNN94Yb7/99ir7FRUVxV/+8pc477zzoqioqOYLAwAAAAAAAACg1snY0UVjx46Np556KhKJRCSTyejevXscf/zx0bNnz6hfv35MnTo13n777fjPf/4T8+bNi2QyGW+88UacddZZce+990b9+vUzVToAAAAAAAAAABmQsR1dnn322dR1375945lnnonf/OY30aNHj+jWrVv07t07Lr/88nj11Vdj3333TfV9//3344ILLojS0tJMlA0AAAAAAAAAQIZkLOjy6aefRkREbm5u3HjjjVGvXr0V9mvZsmXcddddceaZZ0YymYyIiGHDhsVVV1211moFAAAAAAAAACDzMhZ0mTBhQiQSiejdu3c0bdp0lf0vuOCCOOeccyKZTEYymYxnn3027r333rVQKQAAAAAAAAAAtUFOph48f/78iIjo3Llzpcece+65MWvWrHjyyScjmUzGXXfdFV26dImDDjqopsoEAAAAAAAA4Nckkch0BUAFMrajS4MGDSIiorCwsErjrrrqqthzzz0jIiKZTMZll10WH3zwQXWXBwAAAAAAAABALZOxoEvr1q0jIuKbb76p0rg6derEHXfcEVtuuWVERBQXF8eAAQPiq6++qvYaAQAAAAAAAACoPTIWdOnZs2ckk8kYOXJkjBw5skpjGzZsGPfdd1+sv/76kUgkIj8/P0466aT45JNPaqhaAAAAAAAAAAAyLWNBl/322y91feGFF8akSZOqNL5Fixbx4IMPRocOHSKRSMTChQvjlFNOif/7v/+r7lIBAAAAAAAAAKgFMhZ06du3b3Tr1i0iIiZOnBj9+/ePv/71r/HJJ5/EkiVLKjVH586d45///Gest956ERFRWFgY1113XRx//PHxww8/1FjtAAAAAAAAAACsfYlkMpnM1MNHjhwZxx9/fBQVFUUymYxEIhGJRCLee++9aNWqVaXnmTdvXpx33nkxYsSISCQSqftL5xw1alRNlJ8ye0FBjc4PAPBrlZcoznQJAADrrPOb9Mp0CQAA66TByXGZLoE1tGT8l5kuIavVXd/PGtSsjO3oEhGx5ZZbxj333BNNmjSJiF+CKXXq1KlSyCUiolmzZvHQQw/FgAEDIicnJzKY3QEAAAAAAAAAoIZkNOgSEbHLLrvEkCFD4re//W00adIkWrZsuVrz1K1bNwYMGBDPPfdc7LXXXtVcJQAAAAAAAAAAmZbRo4vKSyaTMXny5OjUqdMazzV69Oj45ptvIiLisMMOW+P5KuLoIgCAmuHoIgCAmuPoIgCAmuHoouzn6KI14+gialpOpgsoK5FIVEvIJSJik002iU022aRa5gIAAAAAAAAAIPMyfnQRAAAAAAAAAABURq3a0QUAAAAAAAAAMqqO/SKgNvMvFAAAAAAAAACArCDoAgAAAAAAAABAVhB0AQAAAAAAAAAgKwi6AAAAAAAAAACQFQRdAAAAAAAAAADICoIuAAAAAAAAAABkBUEXAAAAAAAAAACygqALAAAAAAAAAABZISfTBdSUhQsXRkRE/fr1o379+hmuBgAAAAAAAACANVXrdnQ54YQT4oQTToinn356jeY54IADYvvtt49LL720mioDAAAAAAAAACCTat2OLh999FEkEonYaqut1mieLl26xIwZM+Kbb76pnsIAAAAAAAAAAMioWrejS3VZsGBBRETMnDkzw5UAAAAAAAAAAFAdat2OLmtq9uzZ8eKLL8aYMWMiIqKoqCjDFQEAAAAAAACQLZKJdXa/CFgnZDTocvfdd8egQYOWu59MJuP++++P+++/f43mTyQS0aVLlzWaAwAAAAAAAACA2iHjO7okk8kq3a+MRCKRuv7tb3+72vMAAAAAAAAAAFB7ZDTo8pvf/Cbat28fI0eOjK+++irGjBkTS5YsiYg1C7okk8lo3rx5nHLKKXH88cdXV7kAAAAAAAAAAGRQIrkmiZJqtnjx4thqq60ikUhEv3794qijjqryHHXr1o3mzZtH165do06dtXN22uwFBWvlOQAAvzZ5ieJMlwAAsM46v0mvTJcAALBOGpwcl+kSWEMlE7/JdAlZLafz5pkugXVcxo8uKqthw4ap644dO8YOO+yQwWoAAAAAAAAAAKhNalXQJSJiwIABERGx7bbbZrgSAAAAAAAAAABqk1oXdNl0000jIqKgoCAWLVoUjRo1ynBFAAAAAAAAAADUBrUu6HLOOedEIpGIRCIRH330UabLAQAAAAAAAACglqiT6QLKa9asWSSTyUgmk9GwYcNMlwMAAAAAAAAAQC1R64Iu3bp1S12PHTs2g5UAAAAAAAAAAFCb1Lqgy2mnnZa6vvvuuzNYCQAAAAAAAAAAtUmtC7rstddecc0110ReXl688cYbccYZZ8RPP/2U6bIAAAAAAAAA+DVI1PFnTf5ADUskk8lkposoa2moZd68efHcc8/F0KFDY+HChdGjR4/YaqutokuXLtG4ceOoV69epec89NBDa6jaX8xeUFCj8wMA/FrlJYozXQIAwDrr/Ca9Ml0CAMA6aXByXKZLYA2VTBqV6RKyWk6nTTNdAuu4nEwXUN4BBxwQiUQi7V4ymYxvv/02Ro1avf+g1HTQBQAAAAAAAACAmldr9w0qu9FMIpFYLvxS1TkAAAAAAAAAAMhutW5Hl4hlARVBFSBbJZPJ+PzTT+Ot/74ZI7/8ImbPmhXz58+LZs2aRavWbWLrbbaJvvvuF5v33KLGa1m4cEG8M2xYvDPsrRg/fnzMnjUziotLonXr1tGhU8fYbfc9Yu+++0ar1q2r9bk3XjcwXvrPC6n2gQf1jyuvubbS42fOnBFDX3klvvz8s/jhhzExf/78KFxcGHmN86JVq1axSfcescOOO8VefftGw4aNqrV2AKB2+Pqbb+P1N9+Mjz/5NGbMnBVz5syJJk2aRJvWrWKLnj1j3332jh222y7q1Km5dzgWL14c7743PN58a1iM+eGHmDlrVixatDhat2oV7dq1jd122SX232+f6NypU5XnnjR5crz8yqvx2Rdfxtgff4x58+ZHSUlJNGncONq0aR09uneP3XfdJfrsuUeVju+NiFiyZEm8+97wePvdd2Pk19/EzJkzI39hfjRq1CiaN28em/boHjtsv130O2D/yMvLq3LtAMC6oXW39eLkf94R3XbeJnXvzxvsGrPGT6zxZ9dr2CC2OGjv2PqIA6LTFt2jafs20SAvN+ZPnRGzJ0yOr195Oz558sWYNa7qtdSpWzc222/32OY3B8Z62/aMpu3bRKNmTWLB9Fkxd9K0GPXGe/HpU0Ni8jejV6v2TfbYKbb5zQHRbZftoln7NpHbslnkz5ob86ZMjzHvjIhPnhoS4z76YrXmBgBg1RJJaZI1NntBQaZLAGqRCRN+jpuuuzY+/+zTVfbds89e8cfL/hwtW7askVpeH/pq/O2vt8bcuXMr7NewYcM4+9zz4zdHHb1aO2iVN/y9d+OPfzg/7V5lgy6LFy+Kf9x7T/z7ySdjyZKSVfZv0rRpnHXOuXHo4UdUS+1A7ZKXKM50CUAGzJo1K66/+db471vDVtl32222juuuvio6d6560GRVPvhwRAy84caYPHlKhf1y6taNU046MU4/9ZSoV2/V75PMmzcvbr/z7/HCiy9V6gWPNq1bxyV/vCj27bt3per+8KOP4robbo4JE1f9oVBeXl5ceP65ceQRh1dqbmDdcn6TXpkuAcigXU45Oo7825XRsEnjtPtrI+iyad9d49h/3BStu3apsN+S4uIYetM98fJ1f4/SklX/nigiYr1tesYJD/0lOvfadJV93x38r3j24huiML9yv+Nvs+H6cfwDt8Qme+60yr6fPftqPHHWFbFgxqxKzQ2sWwYnx2W6BNZQyaRRmS4hq+V0WvX/D8OaEHSpBoIuwFI//DAmzjzl5MjPX5i6l0gkolXr1tGiRcuYM3tWzJw5M21M+w4d4oGHH6v2HVUevP++eOC+wWn36tevH+3at4969erHtKlT0+qMiDjksCPi0j9fsUbPnTt3Thx39FExa1b691mZoMuCBQvi/HPOilHffpN2v2HDhtGxY6eo36B+zJ8/P6ZMnrzch0KHHHZ4/OmyP9foG93A2ifoAr8+06ZPj+NOPDmmTZuedr9Vq5bRulWrmDdvfkyfMSNKS0tTX2vSpEk8/vAD0a1r12qr48UhL8cVVw9Mu5eTkxPt2rWNvNzcmDZ9esybNz/t67vtskvc9be/Rt26dVc676TJk+PMc86N8T9PSLufl5cXHdq3j5ycnJg1a1bMKLdmjIg475yz49STT6yw7v978qm45a+3L7dW6tSpYzRr2jQWLFgYEydNWu7rx/3umPjTRRdWODew7hF0gV+nxq1bxnH33xxbHbrvCr9e00GXHY8/PE567Pa0eyVFRTFn4tQoXJAfzTu3j8atWqR9/auX34p7Dj41kmXWgCvSfa/ece6rj0RO/fqpe0tKSmLe5GmRP3teNOvQJpq2a5M2ZvynX8Vtux8VRQWLKpy7Y8/u8cfhT0ejZk1T90pLS2P+lOkxf/qsaNqudTTv2C5tzKxxE+OWnQ6L+dNmVDg3sO4RdMl+JZO/z3QJWS2nY/dMl8A6TtClGgi6ABER8+bOjd8f+9uYNm1q6t4hhx0ex/3+xOjcednbKT+PHx8P3n9fvD701dS9TTfbPP7x0MORk1O1LelX5s03Xo8rL7sk1W7StGkMOO+C2Hf//VPH/JSWlsb7/xsed9z215g0cdkHLedfeHEc87tjV/vZl1/yxxj23zeXu1+ZoMslF/0h3n3n7VR7k+494pxzz49tt98+7QOjBQsWxCtDXor7B9+bFta54KI/xtG//d1q1w7UPoIu8OtSXFwcx/7+pPju+2VbyO/dZ88464zTYpONN07dmzptWjz6+L/iX088mbrXqVPHeOqfj0XTpk1jTX3+xZdxyhlnRcn/f2u4QYMGcc6ZZ8Thhx6cNv8nn34Wt91xZ3zz7bK3vI797TFxycUrDowUFRXFsb8/Kb4fPSZ1b8stesa5Z58V22+3bVpgd+LESfHgI4/Gs8+/kDbH/fcOih132H6F87/51rC48I/L1oA5devGCccdG8f+9pho02ZZqHrOnLnxf0/9Ox586OEoWbIkdf8vN90Q++27T0V/NcA6RtAFfn16Htgnjn/w1mjWflnYY/aEydGyS8dUuyaDLhv23jb+MOyJVBClaNHieOnK2+J/Dz4VBXOXhYg33n3HOOKvl8cG2y/779R/73gonv7Dyn+31HajDeLSj1+M3Oa/rNdKlyyJ124ZHMP+/kjMn7osaNJl683j0Jsuic332z1174sXXo/Bh52+0rnzWjaPP3/+crRcb9kugu/94//itVsGx8wff15Ww8Zd46Crz48djj00dW/cR1/Erbv8ptI70gDrBkGX7CfosmYEXahpXnsHqCaPPvJQWshlwPl/iEv/fGVayCUiYr3114+B198Yvz32uNS9Ud9+E0NefLFa6igsLIy7/nZbqt2kSZN48JHH4uBDD0uFXCIi6tSpE7vutns8+Ojj0bnLshrvv+/emLeKo45WZugrL6dCLh06dozWVdil5ssvPl8u5HLfgw/FDjvttNxb0U2aNImjf/u7uP2uv6d9IPTAffdGUVHRatUOAGTeM889nxZy+e3RR8bf/nprWsglIqJ9u3ZxycUXxqV/vCh1b9KkyfHwY/+sljpuve32VMglJycn7r93UJx4wnHLhWi223abePj++2LrXss+gHniqX/Hjz/9tMJ5n3rm2bSQy9599oxHHvhH7LjD9svtSte5c6e4+orLY8DZZ6bdv+e+f6xw7kWLFsd1N96catetWzfuuO0vccF5A9JCLhERLVo0j3POPD1uuemGtPt/vyd9N0AAYN3y23uujwEvP5wKueTPnhuDDz8j3n/w32uthiPvuCoVcikpKoo79v5dvHHb/Wkhl4iIMe+OiNt2Pyp+GP5x6l6fc38f7XtsuNK5D73pT6mQS0TEA8ecG//581/SQi4RERM+/ybuPvDE+PTfQ1L3tjp039h0n91WOvf+l52dFnJ59uIb4l9nXJ4WcomImD7mp3jouAvijdvuT93bYIetovdJR650bgAAqi4rgi4//vhjPP7443HZZZfF8ccfH4ceemjst99+K+z7888/r/A+QE2aPXt2PPf006n2NttuF8cef0KFY84acF6st/4GqfYjDz6Q+kBlTbz4/HMxY/qyrf7Pv/Di6LLe+ivt36xZs7j8yqtT7YL8/PjXPx+r8nOnT5sWt//lllT77AHnRU69yu9Q8/Zb/01rn3r6GWnBnBXZstdWsdsee6baCxcujM8+/aTSzwQAao/i4uJ44KFHUu31118vLv7DBRWO+d0xR8cO22+Xav/fk0/F3NUM7C719rvvpe3QcurJJ8ZWvbZcaf+GDRvG9QOvjpz/H8wtLS2Nwfc/uMK+zz73Quo6Ly8vBl51ReTk5FRYzykn/j46duyQan858quYP3/+cv1efe21mDNnTqp95BGHx+677Vrh3PvsvVfsukvvVPvnCRNi9JgfKhwDAGSnnAYNYo+zlr10NfqdEXF9rwPii+dfW2s1bHHQ3mk7tAy98Z748YPPVtq/eHFhPPL7i2JJ8S87fdapWzf6XXX+Cvt22qJHbHX4/qn2B488E58988pK506Wlsa/zrg8Fs6cnbrXf+AfVti3SZtWscfZx6fa3w/7IC3IsiIvXHZrTP1ubKp94BUDok4Fx1sCAFA1tTro8sknn8QxxxwT/fr1ixtvvDFeeOGF+OSTT+K7775bYaBl6tSpsf/++8cf/vCHtF/wAdS0d98eFoWFi1Ptyhz9U69evTj8N8ve5pg2bWp88fnKf7ivrNdfH5q6btmqVex3wAGrHLP1NtvGxpss20bujTLHKlVGMpmMG669JhYsWBAREdvvsGP03XfFgcSVmThhQlq719bbVGpcr15bpbUnT6q5M6QBgJrz8SefxoyZM1PtY448MupVIjR77DFHp64XLVoUw955d43qeHXosg976tWrF8ccteq3b7t06ZwWKhn29juxaNHitD5z5sxN2+llj912rdQxS3Xr1o2dd9wx1S4tLY3JU6Yu1++DD0ektY/6zeGrnDsiYq8990hrfztq1Ep6AgDrgiUlJfHS1X+Lv+3125gzccpaffb2vz04dV1cWBhvD1r1i1Yzf/w5vhryVqrd69B9o16jhsv12+6Y/mk75L15+wOrnLtg7vwY8fjzqXa3nbeJ1l27LNev16H7Rv3cZS9j/fdvKw41l7WkuDjevXfZboMt1+sUG+++wyrHAQBQObU26HLXXXfFCSecEF9++WUkk8m0PyszbNiwKC0tjaFDh8bvfve7mD179kr7AlSn4e8t+0ClYcOGsfMuFb89u1Sfvfumz/Pumn0wM2fO7Pj2669T7d123yNyciq3q8peZWqZOnVqjBld+fMnn/n3U/HRiA8jIqJx48bx56uuqfTYpUqWpO9mk5tb8W4uqX55eWnt4mLnHQNANnrnvffS2vv03atS43bdZZdo2KDBsnnefa+C3hUrKSmJ4e9/kGpvt8020bJFi0qN3WfvvVPXhYWF8eGI9OBJ8+bN4u03X4v/PPt0PPbQA3H2madXuq7mzZuntVd0VOM+e+8VZ55+ahx5xOGx/777xIbdulVq7g7t26e1Z3tpBADWWbPGTYzb9zg6Xr72zkiWlq7VZ9epWzc2P2DPVHvMOyPSdlOpSNmdWeo3ahibreCIoS37L1uLTRv9Y0z66rsqz/3LPH2X61N27sL8gvj6lWHVNjcAAKunVgZdHn/88bjnnnuitLQ0FWzp2LFj7LvvvtGzZ8+VjptZ5u2/cePGxeWXX17jtQJERHz+2aep600323yVW9Av1bZt22jXbtmHC599+nEFvVfti88+i9Iyv6jYYsteFfRO13PL9C35P/2kckcA/Tx+fNzz9ztT7T9c/KdoV+4Dk8ro2LFTWnv6tOkr6Zlu1qyZae2OHTtW+dkAQOZ9/Mmyne06dugQbdu0qdS4evVyYrPNNi0zz6cV9K7Y6DFjUjvURUT06rVFpcf22jK970fl6kgkEtGyRYvousH6sVWvLWO9Lsu/LbwyM2bMSGu3b99uuT777tM3zj7j9Ljy8kvj1ptuiEQiUam58/Pz09oN6jdYSU8AIJstKSqK67c6MMa+v/prpTXRudemkdeiWar94/uV39W4/PFGm/TZOa2d17J5dNqix2rNPf7Tr6OkTIi4/NwRERvvsWx3vfEfj4zSJUsqNffcydNi9s+TKpwbAIDVU+uCLrNnz4477rgj1d5pp53i3//+d7z11ltx1113xc47r3wxeO6558ZDDz0UDRo0iGQyGe+88058/vnna6Fq4Nds+vTpUVDmA4KNNt64SuM32mST1PXP43+ucOeqVRk/blz63FWoZeONN0lrjx/300p6LrNkyZK49uorY/HiX7bm37PPXnHgQf0r/cyydtk1/W2cYW/9t1LjRnyw7K3rhg0bxtbbbrtazwcAMqe0tDR+LnOM4cYbb1Sl8d03WbbmWbBwYdpLEFXx00/j09qbVGEt1blzp8grs9PcT+XWZasrPz8/3vvf+6n2xhttVOkQUGWMG5/+PXfqJDQMAOuiZDIZi+bNz9jz2/fYMK09cWTlj0uc+dOEWDR/WRi5/FxrMndJYWFM+/7Hlc7VvGO7aNS0yWrNHREx8ctl/dtt0rVKYwEAWLlaF3R57rnnIj8/PxKJRBx00EHx8MMPx5bldhmoSO/eveOqq65KtYcMGVITZQKk/Dx+XFq7bdvl37CtSNu2bVPXhYWLY+rU1T8feXy5WtpUoZZmzZtHgwbLzjj+udyHHivy+CMPxzdffxURES1btYpL/nxFpZ9X3k69d4lNN9ss1X7kwfvj++8q3mb25ZdejJFffpFqH3nMb6Nx4yYrHwAA1EqTJ09JO46nXZn1UWWU7z9u/M+rVUf50EdV6ygbQCk/1+ooKSmJq6+9PuaUOU7o7DNOW+N5yxryytDUdcOGDWOH7ber1vkBACIi2nVPP1Zx7sSpVRo/d9K0lc61pnPPKdO/dbcuUadu3RqZu35uo2i5XqcKegMAUFm1Lujyv//9LyIicnNz46qrrqr0dstlHXLIIdH+/x+bYUcXoKZNnzYtrd2mih+ItGmT3r/8fFUxY/qy435ycnKiRYsWVRrfusyHM9NWUcfo77+PB++/L9W+9M9XRvPmVXteWXXq1ImB198YLVq2jIiIhQsXxumnnBh333lHfPvNN5Gfnx9LliyJeXPnxscfjYiBV14RN1x7TWr8NttuF6eefuZqPx8AyJyp09PXHW3bVm3Hkrbl1l9TV3M9NW16+tGJVa+j7FqqcscwrsiiRYvjjf++Fb874cR4/c1lu9wNOOuM2HuvPqs9b3n/eXFIWiDnoAMPiNxGjaptfgCApZp37pDWnjupqkGXZf1bdEmfqzrnzqlfP5q2X7amq865I5avHQCA1ZOT6QLKGzduXCQSidhxxx2jadOmqzVH3bp1Y8stt4zXX389Jk2atOoBAGtg0aJFae1GVfxwoGG5/gUFBatdS9mxjRo1qnJYsFGjZTu6LFq08jqKiopi4FVXRElJSUREHHTwIbHb7ntUsdrldVlv/Xjw0cfjlhuujxEffhBFhYXxr8cfjX89/uhKxzRo0DCOOOqoOP3Ms6N+/fprXAMAsPYtKkhfT+U2yq3S+EYNG6a1V3c9VX5clesos65bsmRJFBYWRoMGDVY57vKrro7x4yfEkiUlMX/+gpg8ZUqUlpamvr7Zpj3i/AHnxM477Vileioy/uef49bbbk+18/Ly4pwzT6+2+QEAymrYOH1dtXhh1dZrRfnL1ot1c3Iip0GDKCksrPa5IyIaNF52HGX5uQurcW4AAFZfrQu6zJ49OyIiOnfuvEbztGv3y3Ed+fn5a1wTQEXKB13qV+LDjLIaNEgPZyxag6DL4sXLaqlfv2p1lB9TUR333Tsofhz7Q0REdOjYMS646I9VftbKdOjQMW69/Y544l+Px2MPP1ThB1Xdum0Yp515Vuy+Z5+oU6fWbVIGAFRS+fVU+fXRqpRffxWUC85Uvo7Fa1RHg3Kh24KCRZUKuowZ80N8P3rMcvc32nDDOPGE4+KgAw+o1rXOjBkz48wB58WChQtT9668/NJo1apVtT0DAKCs+nnpgZGSxYVVGl9crn+DxrmpoEtNzL1U+bnL963q3OWDMwAArJ5a96lgTs4v2ZslS5as0TyF/3+RW9WdFQCqqqgo/QfWevXqVWl8vXrpH4gUFRWtfi2Fy8bWq1f1LGP9+stqX1kdX3z+WTz5r39GxC/HDV1x9cDIy6u+t1HeeG1oHNb/wBg86O5UyKV+/fqx/gZdo8emm0anzl1SH/T8+OPYuOxPF8dRhx8aH37wfrXVAACsXYXl1h1VXU/VL9e//Pqs8nWs4bqufnr/8vNV1Q9jx8YVVw+MfQ/sH/948KFYvHjxqgetwsSJk+L3p5wWkyZNTt078YTj4sD991vjuQEAVqZew/Twb0kVf/+1NNSyovnW7tzFazR3TsOqv5gGAMDyat2OLq1atYqCgoL44Ycf1mier7/+OiIiWrZsWR1lAaxU+Z1Tiour9gNvcXH6D9+Veet3pbWUeeu4uLikyuOLyvywvqI6CgoK4rprrkptpX/0746NbbbdbjUqXbF/Pf5Y3H3n31Lt9TfoGmecdXbsstvuaccSFRQUxLC33owHBt8bU6dOjUkTJ8SF5w2IP191TfTrf3C11QMArB3ld0Kp6nqqqFz/Bg0arqTnqupYfl1XlaMRi8t98NGwkuu6p5/4V0RElJSURH5+fvw8YWJ89vkX8fx/Xowff/opps+YEXffMzhee/3NGHTn36J9+3aVrqmsL74cGRdc/KfUTqoREUcf+Zu48PzzVms+AIDKKr+zSU79+lUKpOSUW1cVl9mJb0VzV0XV5q5aELqiuQGo5RK1br8IoIxaF3TZYost4ueff45PP/00xo8fH+uvv36V5xgxYkR8++23kUgkYsstt6yBKoF11cyZM+LSiy+qVN8HHnksIiJyc9N3jiosrNqbu4WF6T/UN8pd/S1MGzVaNrawsOo/OJd9+7nsXEvdeftfY/KkSRHxy7FBZ549YDWqXLHPPv0kBt11R6q9xZa94s5B965wZ67c3Nzod9DBsfsefeKs006JsT+MiWQyGbfedENstvnm0bXbhtVWFwBQ88qvfxZXcT1VVK5/+fVZZZUft7iwsEpBl/I70+RWcV2Xk5MTzZo1iy2aNYstem4ex/726LjvgYfivvsfiIiIMT/8EOf+4cL45yMPVTkcPeSVV+Oa625I27Xv1JNPjPPOObtK8wAArI7ChelHU9dr1LBKQZfyO6uUnW9Fc1dFpuYGAGD11booWp8+fSLil6OLLrzwwlhY5szwyhg9enRcfPHFy80HUBnFRcXxzddfVerPUrm56cf2LCqo2g+sBfn5ae2qfiCSNrbMucGLFy+OZDJZpfH5ZWrJLXcG8f+GvxcvvvB8RPxylNA1199QpQ9+VuW+ewal6s3JyYlrrrthlcfPNWnSJP581dWpdlFRUTzy0IPVVhMAsHbklVv/VHU9tbCa1lPlxxVUsY78hcvqyMnJWeO1Uk5OTpxz5ulx1G+OSN37fvSY+Pczz1Z6jmQyGYPuvS8uv/LqVMilbt26ccVllwi5AABrzeIF6b/nb9C4auu1hk0bp65LiorSQjLVOXf5+WpybgAAVl+tC7occMAB0bVr14iI+Pbbb+OQQw6Jl156KRYtWlThuO+++y5uuumm+M1vfhMzZ86MRCIRXbt2jf33339tlA38irVr3z6tPX36tCqNnzZtalq7Q8eOq19Luw6p65KSkpg9a1alx5aWlsaM6dOX1dFhWR3z5s6Nm667NtU+/8KLYuNNuq92neVNnz49Rn75Raq93Q47RMdOnSo1dtPNNo/1N+iaag9/951YsmRJtdUGANS8DuXWU9PKrEkqY9q09PVXp9VcT61pHVPL1NGpY4cKelbNWaefGnXqLPvx/aWXX6nUuMLCwrjkz1fGfQ8sCwI3zsuLu/52W1p4BgCgps3+eXJau0Xnqq2VWnRZ1n/WuIk1NnfRosUxf+qMGpk7YvnaAQBYPbXu6KK6devGjTfeGCeffHIsXrw4Jk2aFH/605+ibt260alTp7TdBk488cRYsGBB/Pzzz6mdX5buBtCoUaO48cYb034ZCLAqHTp2jA8++bxKYzbo2jWtPXXKlCqNL9u/cePG0aZN2yqNr7CWqVOiVevWlRo7c+bMKCkpWTZXt26p6+HD341Zs2am2nfeflvcefttq5yz7Nb4Q195Od58/bVUe/8D+8VlV1wVERFjRn+fNq6qIZoNunaN8eN+iohf3ryePHlSdOmyXpXmAAAyp337dtGoUaPUCw6Tp0xdxYh05ft369Z1JT0r1q3rBmntKVOmRq8ttqjU2NLS0rSgS7euq1fDirRq1So2WH/9+PGnX9Y7348eEyUlJZGTs/If6RctWhwDLvhDfPzJp6l7nTp1jLvvuD02LLPOAwBYG6aO+iGt3XL9TvHTiMr9Di6RSKQFRqZ8mz7XiuauilZl+k/7/se0HZKrc+6CufNj3pSqBakBAFixWpkC2XrrrWPQoEHRvHnziPglvFJSUhI///xzzJo1KxKJREREjBgxIr799ttYsGBB2uKzefPm8fe//z222mqrDFQP/Nq0aNEy9d+riIjvv/uu0mOTyWR8992oVLtrtw3XqJau5T60+L7M3Ksy6ttv0trdytZS7gSkoqKiSv0pq7S0NO1rZUM1CxcsSOvbsGHVzjsufyxA+eOgAIDaLZFIpIVMvvv++5V3XoFvvv02dd22TZto2qTJatVRPiAzqgrrutFjfoji4uJUe8MNlw+TFBcXx+QpU+LLr76KwsLCKtXWtOmy7ymZTKa9BFLe4sWL45zzL0gLufTcfPP45yMPCbkAABkx5dsxae31tulZ6bGdttw06jVosGyub0anfX3qd2OjtMzuvlWZO7d502i94fornXvhzNmxYMayHZOrMndExHrbLgtNl58bAIDVVyuDLhERvXv3jpdffjmOPvroyMvLi4hffpm3oj9L5eXlxW9/+9t4+eWXY9ddd81U6cCv0PY77pS6Hv39d7F4ccXHrS01duwPsWD+/FR7x513XqM6ttp6m6hXr16qPfLLLys99svPP0tr77DTTivpWf3yGqefVzx/3vyV9FyxBQvS+zduvHofbgEAmbPTjjumrmfNmh0/T5hQqXELFiyMMT+MTbV777z6a5gNu3WLtm3apNpffDGy0mM/+zz9jeTyddzy19tj2512if0POiSOP/GU+Orr9JDxqswrsz5KJBLRuNz6aanS0tK47Mqr45NPl63tdt9t13joH/dGq5Ytq/RMAIDqMuXbMTF30rJd+DbcZdtKj91ot+3T2t+89m5au3Bhfvw04otUu1vvbSo994a7bp+2K3z5uSMiRr0xPHXdZevNol6jyr2g1bFn98hr2bzCuQEAWD217uiislq2bBkDBw6MSy65JD7++OMYOXJkTJgwIebPnx+FhYWRm5sbTZo0iQ022CB69uwZ2223XZV3AQCoDrvvsWe88drQiIgoKSmJYf/9bxzQ76BVjnvtlVfS2nv02WuN6sjLy4ttt98+Pnz//YiIGP7uu7Fo0aJo1KhRheNKSkrijTLHCnXvsWl06NAx1e7X/+Do1//gKtdzWP8DU0czHXhQ/7jymmtX2K9du3Zp7e+/r/xONBERP4xe9kZMTk5OpY9rAgBqjz577B4PPvxIqv3q0NfjjNNOWeW4V4YOjdLS0lR7rz57rnYNiUQi9th9t3j62eciIuLLr76KyVOmRMcOHVYxMmLIK0NT1y1atIhtyu0wumG53WL+9/4Hsd22lfsQZuHChWnBn7Zt20TdunVX2Pfv9wyO/741LNXebZdd4m9/uSUtDA0AkAlfvvhm7HHWcRER0W3nbaLlep1i9s+TVjlux+MOS13Pnz4zxg7/ePm5//NGbNj7l/BMyy4dY6Ndt48fVtCvormXFBfHVy+9ucK5d/jdIRERkVO/fmxzxAEx4p/PV2nuiIgvnn9tJT0BAKiqWrujS1m5ubmxxx57xLnnnhu33nprDB48OB5++OEYNGhQ3HzzzXHmmWfGrrvuKuQCZEzvXXeLZs2ap9pP/t+/YkmZLVNXZN7cuTHkxRdS7U032zw22mjjNa7lwH79U9f5+QvjhWefWeWY14a+EjNnzEi1+x9y6BrXURUbbbxJtCjzhvHIL76IiRMr9xb3Z598EjNnzky1t+y1lf8/AIAstEXPzaNb12VhkKefe77C43kifjlO8V9PPJVqt2vXNnrvtGMFI1bt4P79UtelpaXx2OP/WuWYTz79LL7+ZtkOLYf075f2ZnBExB677RY5ZcIpz/3nxZhf7vjGlfnPSy+nrS132mGHFfb79PPP4+FHH0u1t+jZM/72VyEXAKB2+PDRZ1PXderWjb4XnbrKMRvvvmN03XGrZXM88kzaLu9LffzEi1Fc5mjIfS4+fZVzt91og+h16D6p9hfPvxYFc5ffZfjrl9+KhTNnp9p7/+GUSNSp+KOVvJbNo/fJR6ba4z76IiZ/XbXjOQEAWLmsCLoA1Ha5ublxwkknpdqjv/8u7h9870r7l5SUxE03XBdz585N3Tv73PNW2v+zTz6JnbfbOvXn7NNX/ouAvvvuFxttvCww84/B98SY0Sv/QXrChJ/jzttvS7U7de4Shxx22Er714REIhEHHXxIql1aWhrXX3N1LF68uMJx+QsXxm233px27+DDDq+RGgGAmpVIJOKcs85ItadPnx433Hxr2m4t5d1+x10xbvz4VPvsM06P+vXrL9dv0uTJseW2O6T+7H/QIcv1WarXFlvE7rstOwr3yaefif+9/8FK+8+eMyeuGnhdqt2kceM45cTfL9evTZvWsU/fvVPtOXPmxBVXD4zi4pKVzh0R8d33o+Puewen3TvisEOX61dcXBJXXXNd6u+rebNmcdutN63w7wMAoLq0Wr9zDE6OS/254afhK+3704jPY2SZHVP2POeE2Gzf3Vfav3HrlnHCQ7em2gVz58fQm1f8+7Y5EybH8H88kWr3OmSf2PXUY1Y6d/3cRnHiY7dHvQYNIuKX3Vz+c8VtK+xbmF8QQ2+6J9Veb5uecfC1F6507jp168Zx998cTdq0St17/tJbVtofAICqE3QBqCZHHHl0bLxJ91T70YcfjIFXXRETJvyc1u+7Ud/GH847J94Z9lbq3v4H9Ivttl/xm7lVlUgk4qI/XRo5Ob+cTrd48eI487RT4rlnno7Fixel+hUXF8erLw+J0078fSyY/8vbKnXr1o2LL7k0cnLW/lu/vz/x5GjXrn2q/eUXn8epJ54Q7749LIqKitL6FhYWxltvvhEnnXBs/Pjj2NT9LXttFfvut/9aqxkAqF777L1X7LpL71R7yCuvxoALLozvyxxTGBExbvz4+OOll8f/PfXv1L3ttt0mDj6oX1SHiy44P5o0bhwRvwRwz/3DRfHAQ4/E/PnL3vAtLS2NYe+8G8f+/qSYOGnZlvsXXnBeNGvWbIXz/vHCC6JZs6ap9tvvvBvHnXhyvPe/95cLvMyeMycefPjROOHkU9N2tjlw//1iq15bLjf3Cy++GBMmTky1zzrjtGhf7nhIAIBMe/biG1O7ptSpWzfOfumB2O/SsyO3+bI1UiKRiC37941LRrwQbTZcv8zYG6JgzryVzv3ytXelHYX0u/tujCP++udo1qFtWr9N9tgpLn7v6ei287JjJIfefG9MH/PTSud+e9Dj8fPny3bwO+DPA+LER29Lqy/ilxDMuUMfja0PX/b7qQ8ffy6+H7by4DQAAFWXSK5on79aZNy4cfHmm2/GN998E2PHjo3Zs2dHfn5+FBcXR8OGDSM3Nzc6duwYXbt2jW222Sb23nvvaFnm+Iu1YfaCgrX6PKD2mj59epx20gkxfdq01L1EIhGt27SJ5s1bxKxZM2P2rFlpY7baZpu48+57K3zb9rNPPolzzjwt1d56m23jnn88UGEtLw95Ma6/5uq0e/UbNIj27TtE3bp1YsrkycvtmPLHSy+Lw39z1Cq/z8o6rP+BMXXKlIiIOPCg/nHlNddW2H/cuJ/inDNOW+7vqH79+tGhY6fIzW0U+fkFMXnSxCgpSf8wqGu3bnHPPx6I5s1bVFv9QOblJYozXQKwluXn58fvTzktRo/5Ie1+61atonXrVjF7ztyYMWNG2pb1XTfYIB5/+IFo2rRp+eki4pcdXQ7of2iq3bFDhxg65D8V1vHhiI/i7PMuSFtz5OTkRIf27aNhw4YxZcqUWFjuaKWTf39CXHDegArn/fqbb+Osc8+LefPSt8Vv0KBBdO7UMRo0aBDz5s+PyZOnLLct/3bbbhP33HXHCo9p3K/fwTFl6tRUe9MePVLB56r616MPrdY4IPuc36RXpksA1pIzn7svmpYLfCzVonP7aNG5Q6r98+ffRElh0Qr7Dj7s9Jg/ddnx163W7xw3jFu2i8uscRPjz113XdHQlB577xIDXnk4csr8LqykqChm/zw5igoWRav1O0WjZunruqE33xsvXLbqXVE69uwefxz+dNr4JSUlMXfi1CiYOz9adOkQjVul/+7o4ydejAd/t/Kdlpdq3rFd/OnD56Nll46pe6WlpTFv8rRYMGN2NOvQNpq1b5M2ZvQ7I+KufY+PkqIV/30C667ByXGZLoE1VDJlTKZLyGo5HTZedSdYA7U26PLDDz/ETTfdFO+//37a/RWVm0gkUtd16tSJQw89NM4///xo23bFC/fqJugClDV71qy4+Ybr4r1336mwX506deKYY4+LM846Z5Vbyq9O0CUi4qMPP4wbrxsY06ZNrbBf6zZt4rI/Xxm9d91tlXNWRVWDLhERc+bMjr/95db475tvVHhUwVI5OTlx8GGHx4DzLohGjRqtcc1A7SLoAr9O+fn58Zfb74jnXqg4jBIR0b/fgXHpHy+OJk0ar7TP6gRdIiK+HTUq/nz1wBg79scK+zVp3Dj+dNGFccjBB61yzoiIKVOmxs1/+WsMe+fdSvVv2LBh/P64Y+OM005ZaXhly22rZ3fAiIiRn35UbXMBtZugC/x63PDT8Gi1Qec1nufPG+was8Yv20VudYIuEb/sfPL7R2+LTj27V9ivYO78ePqCa+ODR5+pdI1tNlw/fv/IX2OjXbevsF/x4sJ48crb4s3b7l/h5w4r0qRt6zjuHzdFr0P2qbBf6ZIl8ebtD8SLV9wm5AK/UoIu2a946thVd2Kl6rXfMNMlsI5bvde7atiHH34Y55xzThQUFEQymYxEIlHhQnPp1xKJRCxZsiSee+65ePfdd+P++++PHj16rK2yASIiomWrVnHr7XfEVyO/jDdeGxpffP55zJwxPRYuXBjNW7SIdu3axU477xL77r9/dFlv/VVPuAZ22GmneOKZ5+Ldt4fFW2++ET/99GPMmjkzIiJatW4d66+/QezVd5/Yo89ekZubW6O1VFaLFi3j2htvjrMGnBevDX01vhr5Zfz049iYP29+LF68KBo1ahTNmjWPDTfeOHpttVXst/+B0ap160yXDQBUo7y8vLjmyj/H7445Ol4d+lp8+NFHMX36jJg7b140a9o02rZtEztsv10cuP/+0aP7JjVWx2abbhr//tfj8d7w/8XQN96M0aPHxIwZM6K4uDhatW4V63XuEnvvtWfs23fvaN68eaXn7dChfdx5+19j3Pjx8crQ12LkV1/Hjz/+FPMXLIiiwsLIzcuLFs2bRY/u3WPbbbaOAw/YP5o2aVJj3ycAwNr282dfx43bHBQ9D+wT2x19UHTutWk069gucurXi3lTZ8SMH8bF58+9Fp89/XLkz55bpblnjB0ft+1+VPTYe5fY7pj+scEOvaJZx3bRIC835k+bEbPGTYqvXnozPn7ixZg7edqqJyxjwfSZce+hp0XXnbaJ7X/bPzbabYdo3qldNGrWJBbOmB1zJkyJb4a+Ex//339i+g/jqjQ3AACVV+t2dJk7d24ccMABMWfOnFTAJZFIRPfu3WOjjTaKDh06RKNGjaJ+/fpRWFgY+fn5MWXKlBgzZkz88MMvW1svHdepU6d46aWXavzDWzu6AADUDDu6AADUHDu6AADUDDu6ZD87uqwZO7pQ02rdji7//Oc/UyGXRCIRp5xySpx44onRuhJv60+bNi0efPDBePzxxyORSMTkyZPjiSeeiFNOOWUtVA4AAAAAAAAAQE2qk+kCynv77bdT19dff31cfPHFlQq5RES0a9cuLr/88rjmmmtSxxm98cYbNVEmAAAAAAAAAABrWa0LukycODESiURssskmcfjhh6/WHEcffXRsvPHGkUwmY/z48dVcIQAAAAAAAAAAmVDrgi4FBQUREbHVVlut0TzbbLNN2nwAAAAAAAAAAGS3Whd0WXpMUb169dZongYNGqTNBwAAAAAAAABAdqt1QZcNNtggIiImTZq0RvNMmTIlIiK6du26piUBAAAAAAAAAFAL1LqgS//+/SOZTMaHH34Yc+fOXa05Fi5cGO+//34kEono379/9RYIAAAAAAAAAEBG1LqgS79+/aJXr16xaNGiuOqqq6K4uLhK45PJZAwcODDy8/Nj8803jwMPPLCGKgUAAAAAAAAAYG2qdUGX+vXrx7333hvbb799vP7663HUUUfF0KFDo6SkpMJxyWQyRowYESeccEK89NJL0aNHjxg0aFDUq1dvLVUOAAAAAAAAAEBNSiSTyWSmiyjrhRdeiPz8/CguLo5nn302xowZE4lEIho2bBibbrppdOnSJZo3bx7169ePoqKiyM/PjwkTJsR3330X8+fPj4iINm3axBFHHBF169at1DMHDBiwRjXPXlCwRuMBAFixvETVdvcDAKDyzm/SK9MlAACskwYnx2W6BNZQ8dSxmS4hq9Vrv2GmS2AdV+uCLj169IhEIpF2b2mJ5e9Xtc/KjBo1qspjyhJ0AQCoGYIuAAA1R9AFAKBmCLpkv+JpP2W6hKxWr13XTJfAOi4n0wWszIryN5XJ5FQ1t7M6wRgAAAAAAAAAANa+Whd02XjjjSM3NzdycnKiTp06mS4HAAAAAAAAAIBaotYFXV566aVMlwAAAAAAAAAAQC1kyxQAAAAAAAAAALLCOh90mT17dqZLAAAAAAAAAACgGtS6oMvAgQNj0aJF1TLXkCFDol+/ftUyFwAAAAAAAAAAmVXrgi5PPPFE9O/fPz744IPVnmPmzJlxzjnnxB//+MeYO3du9RUHAAAAAAAAAEDG1LqgS0TEpEmT4uSTT46rrroq8vPzqzT2hRdeiH79+sVbb70VyWSyhioEAAAAAAAAAGBtq3VBl9zc3Egmk5FMJuPpp5+Ogw46KN57771Vjps2bVqcccYZcdlll8X8+fNTIZeDDz64pksGAAAAAAAAAGAtqHVBl6FDh8aBBx6Yak+ZMiVOP/30uPzyy2PBggUrHLM0EPPuu++mQjIbbLBBPPLII3HLLbesrdIBAAAAAAAAAKhBtS7o0rZt27j99tvjkUceiW7dukVERDKZjOeffz769esXb7/9dqrvlClT4pRTTomrrroqFi5cGMlkMho0aBDnnntuvPjii7HTTjtl6LsAAAAAAAAAAKC6JZJLz/iphZYsWRKPPPJIDBo0KAoKCiIiIpFIRP/+/aNnz55x5513RkFBQeqYol122SWuvvrqWG+99dZqnbMXFKzV5wEA/FrkJYozXQIAwDrr/Ca9Ml0CAMA6aXByXKZLYA0VTx+X6RKyWr22G2S6BNZxtTrostT06dPj5ptvjldeeSUifgm7REQq4NK6deu4/PLL0448WpsEXQAAaoagCwBAzRF0AQCoGYIu2U/QZc0IulDTat3RRSuy9Dije++9N3JyciLil5BLIpGI7bffPoYOHZqxkAsAAAAAAAAAAGtHVgRdIiJef/31uPbaa2PJkiVp9z/55JO47rrrYvbs2RmqDAAAAAAAAACAtaHWB10mTJgQp512Wpx//vkxderUSCaT0aJFi9h+++1TRxe9+OKLccABB8QzzzyT4WoBAAAAAAAAAKgptTboUlRUFH//+9/joIMOiuHDh0cymYxkMhn9+vWLl19+OR5//PG44YYbokmTJpFMJmPevHlx5ZVXxnHHHRdjx47NdPkAAAAAAAAAAFSzWhl0eeedd6Jfv35xzz33RGFhYSSTyWjdunXcfffdcdttt0WLFi0iIuKII46Il19+Ofbee+/U2E8//TQOPfTQuOOOO6KoqChT3wIAAAAAAAAAANWs1gVdzjnnnDjzzDNj4sSJqaOJDj300HjllVeib9++y/Vv06ZNDBo0KG6//fZo2bJlJJPJKC4ujvvuuy/69+8f77///tr+FgAAAAAAAAAAqAGJ5NI0SS3Ro0ePSCQSkUwmo3379jFw4MDYY489KjV27ty5cf3118eQIUNSc9SpUye+/fbbGq159oKCGp0fAODXKi9RnOkSAADWWec36ZXpEgAA1kmDk+MyXQJrqHj6uEyXkNXqtd0g0yWwjqt1O7pERCSTyTjyyCNjyJAhlQ65REQ0b948/vrXv8bgwYOjXbt2qbkAAAAAAAAAAMh+tS7o0qlTp3j44Yfjuuuui8aNG6/WHHvuuWcMGTIkjjrqqEgkEtVcIQAAAAAAAAAAmVDrji4qKCiI3NzcaptvxIgRseOOO1bbfCvi6CIAgJrh6CIAgJrj6CIAgJrh6KLs5+iiNePoImpardvRpTpDLhFR4yEXAAAAAAAAAADWjpxMF1BTPv/88/jqq68iIuKEE07IcDUAAAAAAAAAZIVErdsvAigjY0GXAQMGRETEvvvuGwcffHC1z//WW2/F/fffH4lEQtAFAAAAAAAAAGAdkLGgy5tvvhmJRCK6detWqf6XXXZZRETsueeesd9++9VkaQAAAAAAAAAA1EJZc3TR888/H4lEItq0aSPoAgAAAAAAAADwK+RwMQAAAAAAAAAAsoKgCwAAAAAAAAAAWUHQBQAAAAAAAACArCDoAgAAAAAAAABAVhB0AQAAAAAAAAAgKwi6AAAAAAAAAACQFQRdAAAAAAAAAADICoIuAAAAAAAAAABkhZxMFwAAAAAAAAAAtUUyYb8IqM38CwUAAAAAAAAAICsIugAAAAAAAAAAkBUEXQAAAAAAAAAAyAqCLgAAAAAAAAAAZIWcTBcwfPjwmD9/frX3Hzly5JqUBQAAAAAAAABALZPxoMuoUaNi1KhRq+yXSCSq1B8AAAAAAAAAgHVLxoMuERHJZHKVfZYGXVanPwAAAAAAAAAA2S9jQZeOHTtm6tEAAAAAAAAAAGShjAVd3nrrrUw9GgAAAAAAAACALFQn0wUAAAAAAAAAAEBlCLoAAAAAAAAAAJAVBF0AAAAAAAAAAMgKOZkuAAAAAAAAAABqjTr2i4DazL9QAAAAAAAAAACygqALAAAAAAAAAABZQdAFAAAAAAAAAICsIOgCAAAAAAAAAEBWEHQBAAAAAAAAACArCLoAAAAAAAAAAJAVBF0AAAAAAAAAAMgKgi4AAAAAAAAAAGQFQRcAAAAAAAAAALKCoAsAAAAAAAAAAFlB0AUAAAAAAAAAgKyQk+kCAAAAAAAAAKDWSNgvAmoz/0IBAAAAAAAAAMgKgi4AAAAAAAAAAGQFQRcAAAAAAAAAALKCoAsAAAAAAAAAAFlB0AUAAAAAAAAAgKwg6AIAAAAAAAAAQFYQdAEAAAAAAAAAICsIugAAAAAAAAAAkBUEXQAAAAAAAAAAyAqCLgAAAAAAAAAAZAVBFwAAAAAAAAAAskJOpgsAAAAAAAAAgFojYb8IqM38CwUAAAAAAAAAICsIugAAAAAAAAAAkBUEXQAAAAAAAAAAyAqCLgAAAAAAAAAAZAVBFwAAAAAAAAAAsoKgCwAAAAAAAAAAWSEn0wUAAAAAAAAAQK2RsF8E1Gb+hQIAAAAAAAAAkBUEXQAAAAAAAAAAyAqCLgAAAAAAAAAAZAVBFwAAAAAAAAAAsoKgCwAAAAAAAAAAWUHQBQAAAAAAAACArCDoAgAAAAAAAABAVhB0AQAAAAAAAAAgKwi6AAAAAAAAAACQFQRdAAAAAAAAAADICoIuAAAAAAAAAABkhZxMFwAAAAAAAAAAtUUyYb8IqM38CwUAAAAAAAAAICsIugAAAAAAAAAAkBUEXQAAAAAAAAAAyAqCLgAAAAAAAAAAZAVBFwAAAAAAAAAAsoKgCwAAAAAAAAAAWUHQBQAAAAAAAACArCDoAgAAAAAAAABAVhB0AQAAAAAAAAAgKwi6AAAAAAAAAACQFQRdAAAAAAAAAADICoIuAAAAAAAAAABkhZxMFwAAAAAAAAAAtUbCfhFQm/kXCgAAAAAAAABAVhB0AQAAAAAAAAAgKwi6AAAAAAAAAACQFQRdAAAAAAAAAADICoIuAAAAAAAAAABkBUEXAAAAAAAAAACygqALAAAAAAAAAABZQdAFAAAAAAAAAICsIOgCAAAAAAAAAEBWEHQBAAAAAAAAACArCLoAAAAAAAAAAJAVcjJdAAAAAAAAAADUGolEpisAKmBHFwAAAAAAAAAAsoKgCwAAAAAAAAAAWUHQBQAAAAAAAACArCDoAgAAAAAAAABAVhB0AQAAAAAAAAAgKwi6AAAAAAAAAACQFQRdAAAAAAAAAADICoIuAAAAAAAAAABkBUEXAAAAAAAAAACygqALAAAAAAAAAABZQdAFAAAAAAAAAICskJPpAgAAAAAAAACg1kjYLwJqM/9CAQAAAAAAAADICoIuAAAAAAAAAABkBUEXAAAAAAAAAACygqALAAAAAAAAAABZQdAFAAAAAAAAAICsIOgCAAAAAAAAAEBWEHQBAAAAAAAAACArCLoAAAAAAAAAAJAVBF0AAAAAAAAAAMgKgi4AAAAAAAAAAGQFQRcAAAAAAAAAALKCoAsAAAAAAAAAAFkhJ9MFAAAAAAAAAEBtkUzYLwJqM/9CAQAAAAAAAADICoIuAAAAAAAAAABkBUEXAAAAAAAAAACygqALAAAAAAAAAABZQdAFAAAAAAAAAICsIOgCAAAAAAAAAEBWEHQBAAAAAAAAACArCLoAAAAAAAAAAJAVBF0AAAAAAAAAAMgKgi4AAAAAAAAAAGQFQRcAAAAAAAAAALJCTqYLAAAAAAAAAIBaI2G/CKjN/AsFAAAAAAAAACAr2NEFAAAAAAAAAKi1fvzxx3jppZfivffei6lTp8bcuXOjefPm0alTp+jTp08ccsgh0aFDh2p/7uzZs+OVV16JN954IyZMmBAzZsyI3NzcaNeuXey4445xyCGHRM+ePav9uVQskUwmk5kuItvNXlCQ6RIAANZJeYniTJcAALDOOr9Jr0yXAACwThqcHJfpElhDixctynQJWa1ho0bVNldJSUkMGjQo/vGPf0RJSclK+zVq1CguvfTSOOaYY6rt2a+++mpcc801MXfu3Ar7HXvssfGnP/0pGjZsWG3PpmJ2dAEAAAAAAAAAap1rrrkmnn766VS7ZcuW0bt372jVqlXMmjUrhg8fHnPnzo1FixbF1VdfHYsXL44TTzxxjZ/7n//8J/70pz+l2g0aNIjevXtH586dIz8/Pz777LMYN25cRET861//imnTpsXdd98diURijZ/Nqgm6AAAAAAAAAAC1yjPPPJMWcjnjjDNiwIABUb9+/dS9wsLCuPnmm+P//u//IiLi1ltvjV69esXWW2+92s8dO3ZsXHHFFan2brvtFrfeemu0bNkydS+ZTMYzzzwTAwcOjOLi4njzzTfjgQceiNNOO221n0vl1cl0AQAAAAAAAAAASxUVFcWgQYNS7WOOOSYuvPDCtJBLxC87rVx99dXRp0+fiIhYsmRJ3HnnnWv07LvvvjuKiooiIqJ79+5xzz33pIVcIiISiUQceeSRcdFFF6Xu3X///bFw4cI1ejaVI+gCAAAAAAAAANQab7zxRkyePDkifgmzlA2UrEjZY4Y++OCDGDVq1Go9d9q0aTF06NBU+49//ONy4ZqyTjjhhGjfvn1ERMybNy+eeeaZ1XouVSPoAgAAAAAAAADUGm+99Vbqeu+9946mTZtW2L9bt27Rq1evVPu///3vaj33nXfeidLS0oiIaNOmTeyyyy4V9q9bt270798/1S5bNzVH0AUAAAAAAAAAqDX+97//pa633377So3ZbrvtUtfvvffeaj13+PDhafPVqbPqSEXZ+j777LPIz89frWdTeYIuAAAAAAAAAECtMH369JgzZ06q3bNnz0qNK9tv9OjRq/Xs77//PnW9+eabV/m5xcXFMXbs2NV6NpUn6AIAAAAAAAAA1Arjxo1La3fs2LFS48r2KygoiGnTplXpuSUlJTFp0qRUu1OnTpUa16pVq2jQoEGqXb5+qp+gCwAAAAAAAABQK0yePDl1nZOTE61atarUuHbt2qW1J0yYUKXnTp8+PYqLi1Pttm3bVnps2b4TJ06s0nOpupxMFwAAAAAAAAAAtUUykch0Cb9q+fn5qevc3NxIVPJ/j7y8vJXOU9XnRkQ0bty40mPLPruqz6Xq7OgCAAAAAAAAANQKixYtSl2XPRJoVcr3LTtPVZ8bEVG/fv3VenZVn0vVCboAAAAAAAAAALVCYWFh6rpevXqVHle+7+LFi6v03KKiogrnq+yzq/pcqk7QBQAAAAAAAACoFcrujlJcXFzpceWDKg0bNqzSc8vv4LK6z67qc6k6QRcAAAAAAAAAoFZo1KhR6rrs7i6rUr5vbm5ulZ5bvn/54Exln13V51J1gi4AAAAAAAAAQK3QuHHj1HVBQUGUlpZWatz8+fPT2k2aNFnt50ZELFiwoNJjy/at6nOpOkEXAAAAAAAAAKBW6NKlS+q6pKQkZsyYUalxU6dOTWuvt956VXpu27Zt045NKj/fypSWlsb06dNT7bL1UzMEXQAAAAAAAACAWqFr165p7UmTJlVq3MSJE1PXzZs3j1atWlXpuXXq1In111+/ys+dMmVKlJSUpNrdunWr0nOpOkEXAAAAAAAAAKBWaNGiRXTo0CHVHjlyZKXGffHFF6nrTTfddLWeXXZcZZ/75Zdfpq4bNWok6LIWCLoAAAAAAAAAALXG7rvvnroeMWJEpcZ8+OGHqeu99tprtZ67xx57pK4//fTTKC4uXuWY999/P3W96667Rv369Vfr2VSeoAsAAAAAAAAAUGv07ds3df3ee+/FzJkzK+z/8ccfx7hx4yLilyOI9t5779V67m677ZYKqsydOzeGDRtWYf/8/Px45ZVXUu199tlntZ5L1Qi6AAAAAAAAAAC1xm677RY9evSIiIji4uK45ZZbVtq3pKQkbrrpplS7f//+0alTp9V6btOmTePoo49OtW+77bZYvHjxSvvfcccdkZ+fHxERXbp0iX79+q3Wc6kaQRcAAAAAAAAA+P+SSX/W5E91SCQSceGFF0YikYiIiBdffDFuvvnmKCoqSus3f/78OPfcc+Obb76JiIjc3Nw499xzVzjn8ccfH927d4/u3btXeLTR6aefHk2bNo2IiHHjxsUZZ5wRs2bNSutTUlISgwYNisceeyx176KLLoqcnJyqf7NUmb9lAAAAAAAAAKBW2WOPPeKcc86Ju+++OyIiHn744XjxxRdj5513jlatWsXUqVPjvffei4KCgoj45cii2267Lbp06bJGz23btm3ceeedcdppp0VJSUl8+OGH0adPn9h1112jU6dOMW/evBgxYkRMnTo1NeaUU06JAw44YI2eS+UJugAAAAAAAAAAtc6AAQOiSZMmcfvtt0dhYWHMmjUrhgwZsly/Nm3axA033BB77LFHtTy3d+/ecf/998ell14a06ZNi8LCwvjvf/+7XL969erF+eefH6eeemq1PJfKEXQBAAAAAAAAAGqdRCIRJ554YvTt2zdeeOGFGDZsWEyZMiXmz58frVq1ivXWWy/233//OOigg6JZs2bV+uzevXvHyy+/HEOGDImhQ4fG+PHjY+bMmdGkSZPo0KFD7LHHHnHYYYfFeuutV63PZdUSyWR1nZL16zV7QUGmSwAAWCflJYozXQIAwDrr/Ca9Ml0CAMA6aXByXKZLYA0VLFqc6RKyWm6jhpkugXVcnUwXAAAAAAAAAAAAlSHoAgAAAAAAAABAVhB0AQAAAAAAAAAgKwi6AAAAAAAAAACQFQRdAAAAAAAAAADICoIuAAAAAAAAAABkBUEXAAAAAAAAAACygqALAAAAAAAAAABZISfTBQAAAAAAAABAbVGaTGa6BKACdnQBAAAAAAAAACArCLoAAAAAAAAAAJAVBF0AAAAAAAAAAMgKgi4AAAAAAAAAAGQFQRcAAAAAAAAAALJCTqYLAAAAAAAAAIDaIpnpAoAK2dEFAAAAAAAAAICsIOgCAAAAAAAAAEBWEHQBAAAAAAAAACArCLoAAAAAAAAAAJAVBF0AAAAAAAAAAMgKgi4AAAAAAAAAAGQFQRcAAAAAAAAAALKCoAsAAAAAAAAAAFlB0AUAAAAAAAAAgKwg6AIAAAAAAAAAQFYQdAEAAAAAAAAAICvkZLoAAAAAAAAAAKgtSpOZrgCoiB1dAAAAAAAAAADICoIuAAAAAAAAAABkBUEXAAAAAAAAAACygqALAAAAAAAAAABZQdAFAAAAAAAAAICsIOgCAAAAAAAAAEBWEHQBAAAAAAAAACArCLoAAAAAAAAAAJAVBF0AAAAAAAAAAMgKgi4AAAAAAAAAAGQFQRcAAAAAAAAAALKCoAsAAAAAAAAAAFkhJ9MFAAAAAAAAAEBtkUwmM10CUAE7ugAAAAAAAAAAkBUEXQAAAAAAAAAAyAqCLgAAAAAAAAAAZAVBFwAAAAAAAAAAsoKgCwAAAAAAAAAAWUHQBQAAAAAAAACArCDoAgAAAAAAAABAVhB0AQAAAAAAAAAgKwi6AAAAAAAAAACQFQRdAAAAAAAAAADICoIuAAAAAAAAAABkhZxMFwAAAAAAAAAAtUVpMtMVABWxowsAAAAAAAAAAFlB0AUAAAAAAAAAgKwg6AIAAAAAAAAAQFYQdAEAAAAAAAAAICsIugAAAAAAAAAAkBUSyWQymekiAAAAAAAAAABgVezoAgAAAAAAAABAVhB0AQAAAAAAAAAgKwi6AAAAAAAAAACQFQRdAAAAAAAAAADICoIuAAAAAAAAAABkBUEXAAAAAAAAAACygqALAAAAAAAAAABZQdAFAAAAAAAAAICsIOgCAAAAAAAAAEBWEHQBAAAAAAAAACArCLoAAAAAAAAAAJAVBF0AAAAAAAAAAMgKgi4AAAAAAAAAAGQFQRcAAAAAAAAAALKCoAsAAAAAAAAAAFlB0AUAAAAAAAAAgKyQk+kCANaGvfbaKyZNmlQtc+29995xzz33VMtcVK+PPvoohgwZEp999lnMmDEjFi1aFK1bt46uXbvG/vvvHwceeGDk5eVlukwAWOdYa/26DB06NK644opYsGBBREQMGDAgzj333AxXBQDrJuusdd+SJUvizTffjNdffz2++uqrmDlzZhQVFUWTJk2iS5cuse2228YRRxwRG220UaZLBQCoNQRdAFhrpkyZEs8880xERLV+GDJ79uy4+uqr4/XXX1/ua5MmTYpJkybF8OHD4957741bb701tttuu2p7NgBAbVFTa62lCgsL46abboonnnii2ucGAKjNamqdNXLkyLj00ktj7Nixy31t9uzZMXv27Pjyyy/joYceiqOPPjouv/zyaNiwYbU9HwAgWwm6AL86m266aey6666rPd7bE6tv+PDhcffdd0dE9f1SoKCgIE4++eQYNWpU6t6GG24YvXr1iry8vJg4cWIMHz48iouLY9KkSXHSSSfF448/HltttVW1PB8ASGetlTk1sdZa6scff4w//OEP8d1331XrvABA5VlnZU5NrLP+97//xVlnnRWFhYWpe1tuuWVsvvnm0aBBg5g4cWK8//77UVBQEBERTz31VEybNi3uueeeqFu3brXUAACQrQRdgF+dLbfcMi6++OJMl/Gr9NVXX1X7nNdcc00q5JKbmxs33HBDHHjggWl9pk+fHuedd158/vnnUVRUFAMGDIihQ4dG48aNq70eAPi1s9bKnJpYa0VEvPDCCzFw4MDUhyw9e/aMiRMnxty5c2vkeQDAillnZU51r7OmTZsWF1xwQSrk0qlTp7j99tuXezFr7ty5cfnll8d///vfiIh4++2348knn4xjjz22WusBAMg2dTJdAAC/HiNHjqzW+X744Yd46aWXUu0VhVwiItq2bRsPPPBAtGvXLiIiZsyYEY899li11gIAkGnVvdaKiBg8eHBccsklqZDL0UcfHU888UTk5eVV+7MAAGqr6l5nDR48OObPnx8Rv7y49eijj65w9+HmzZvHHXfcEd27d0/de+ihh6q1FgCAbCToAsBasXjx4hgzZky1zvnYY49FaWlpRERstdVWKwy5LNW4ceM455xzUu1HH300SkpKqrUeAIBMqYm1VkTEuHHjIiKiUaNGceutt8a1114b9evXr/bnAADUVtW9ziotLU17ceuYY46JLl26rLR//fr14/jjj0+1J06cGD///HO11QMAkI0cXQSwBvLz86N///4xadKkiIjYa6+94t57761wzLRp0+KAAw6I/Pz8iPjlh9mBAwemvt6/f/8YPXp0RETcdNNNcfjhh0dRUVG8/PLL8eKLL8b48eNjxowZkZubG507d44+ffrEscceGy1atKhUzSUlJfHqq6/GsGHD4quvvopZs2ZFSUlJtGzZMjbYYIPYZZdd4vDDD49WrVpVOE/ZN0leeeWV2HDDDeOtt96Kf/zjH/Hjjz/GvHnzYtCgQTFq1KjUGcYrG7/DDjvE448/Xqn6y3r77bdT14ceeugq+x944IFx3XXXRXFxccydOzc+//zz2H777av8XABg7bDW+kWm1lpLde3aNe66667YZJNNVnsOAKB2sc76RSbWWZMnT46GDRtGQUFBLFmyJPr06bPKMVtssUVae8KECbHeeutV6bkAAOsSQReANZCXlxfXX399nHTSSRER8dZbb8WwYcMq/AH1lltuSf1CoFOnTvGnP/0p7euNGjVKXefn58esWbPi7LPPji+++CKtX1FRUcydOze+/vrr+Oc//xl/+9vfYuedd66w3s8//zwuv/zy+PHHH5f72pQpU2LKlCnxwQcfxL333hsXXHBBnHDCCRXOV9aTTz4ZV199daX7r6nRo0fHtGnTUu0ddthhlWOaNGkSPXr0SJ2r/O677wq6AEAtZq21zNpeay215557xhVXXBGNGzde688GAGqOddYya3ud1blz5xg+fHiUlpbGrFmzonnz5qscU69evbT2okWLaqg6AIDsIOgCsIZ69+4dRx55ZDz99NMREXH99dfHzjvvHA0bNlyu74cffhgvv/xyqn3ddddFXl5eWp+cnGX/aV6yZElccMEF8cUXX0SjRo1ip512io4dO0ZJSUl8/vnnqbdk5syZE2effXY89dRTK33T9v3334+zzz479YNw3bp1Y9ttt42NNtoo6tatGxMnTowRI0ZEQUFB5Ofnxw033BCzZ8+OCy64YJV/B/Pnz4+//OUvK/zatttuG6eddlpMmTIlhgwZkrp/2mmnpa4r2p51ZZZ+7xG/nGXcrVu3So3r2bNnKujy/fffV/m5AMDaZa2VmbXWUvvvv/9qjwUAajfrrMyus+rUqRNt2rSpVN+pU6emtVu3br3azwUAWBcIugBUg0svvTTee++9mDp1akycODHuu+++OP/889P6lJSUxHXXXZdqH3nkkbHLLrssN1edOnVS188++2yMHj06+vbtG9ddd120bNkyre+zzz4bV1xxRZSWlkZBQUHcdNNN8fDDDy8356xZs+LCCy9M/UJgs802i9tuu225cMjcuXPjuuuuS/3wPnjw4Ojdu/cqd0t57rnnYuHChbH33nvHeeedF926dYvCwsKoU6dO5OXlRe/evWPEiBFpvxS4+OKLK5xzVcaNG5e6bt++fSQSiUqN69ix4wrnAABqL2uttb/WAgB+HayzsmOd9c4776Suc3Nzo0ePHmu9BgCA2qTOqrsAsCqNGzeOa6+9NtV+4IEHYvz48Wl9Hn300fjhhx8i4pdgxqWXXrrCucoGNkaPHh3du3ePv/3tb8v9QiAi4ogjjoiTTz451X7//fdXuIXrXXfdFXPmzImIX7aWffTRR1e4A0rz5s3jL3/5S+y0004REZFMJuOvf/3rSr/vpYYOHRq77bZbDBo0KHr06BH169ePJk2aLPdmT3VaeoZ0RETbtm0rPa5s37JzAAC1l7XW2l9rAQC/DtZZtX+dNXv27HjhhRdS7f3222+Fu+4AAPyaCLoAVJM99tgjDj300Ij45azhsr8kmDZtWtx9992p9rXXXhuNGzeu1Lxnnnlm1K9ff6VfP/HEE9N+kfDmm2+mfT0/Pz9eeumlVPu8886Lpk2brnS+OnXqxEUXXZRqf/nllzF27NgKa1ywYEFcdtllld5VpTosPRM6Iir9d1m+b0lJSSxevLha6wIAaoa11tpdawEAvx7WWbV7nXXNNdfEvHnzIiKiXr16cc4552S4IgCAzHN0EfCr89RTT8VTTz21WmMPO+ywuPnmm1f69csvvzz+97//xYwZM2L48OExdOjQ2H///eOWW26JgoKC1Bx77LFHpZ7XqFGj6Nu3b4V92rRpE927d4/vvvsuIiK++eabtK9//PHHqVBI3bp1Y5999lnlc7fccsvo2LFjTJ48OSIihg8fHhtuuOFK+/fo0aPCr9eEsgGVBg0aVHpc+V+wFBQUeAsGAKqRtda6sdYCAGof66xf3zrrjjvuiNdeey3VPv/886NLly4ZrAgAoHawowtANWrWrFlcc801qfZNN90Ub731Vrz88ssR8csP8Jdddlml51u6ZeqqbLTRRqnr8tu8jhw5MnXdqVOnSm+9usUWW6SuR40aVWHfrbbaqlJzVqfCwsLUdb169So9rnzfsvMAALWbtRYAQM2wzqp9/v73v8e9996bavft2zdOPfXUDFYEAFB72NEF+NXZdNNNY9ddd12tsZtvvvkq+/Tt2zf69esXL7/8ckydOjXOPffc1NcGDhwYzZo1q/TzKvuGRocOHVLXs2bNSvvahAkTUtf5+fmVOp84ImLSpEkrnGNFMvEmSdldXIqLiys9rqioaKXzAABrzlpr3VhrAQC1j3XWr2OdtWTJkrjuuuviiSeeSN3beeed4/bbb6/VRywBAKxNgi7Ar86WW24ZF198cY0+44orrogPPvggZs+eHSUlJRERcdBBB8Xee+9dpXmaN29eqX6NGjVKXS/dTnapBQsWpK5nzZoV999/f5VqKD/HilT2bObqVPZ7rsquLOWDLpV9GwgAqBxrrXVjrQUA1D7WWev+OmvRokXxhz/8IYYNG5a616dPn7jzzju9rAUAUIajiwBqQMuWLdO2Xo1I3za1siqzxWv5fuWDHIsXL67yc8sr/4uG8qpydFB1KfuLiFX90qKs+fPnp67r1avnlwQAkIWstQAAaoZ1VubMnj07fv/736eFXA4//PC4++67/f4KAKAcO7oA1IBnn302Pvroo7R7d955Z+yzzz7RqVOnSs9T/gf8lSm7o0nDhg3Tvpabm5u63nHHHeOxxx6r9PNrs7Jby06bNq3S46ZMmZK6Xm+99aq1JgBg7bDWAgCoGdZZmTFx4sQ45ZRTYty4cal75557bgwYMCBzRQEA1GJ2dAGoZtOnT4+bb7451d5uu+0i4pc3SK644ooqzZWfn1/lfmV/CRAR0aRJk9T1woULq/T82qxr166p6ylTpsSSJUsqNa7sOc3dunWr9roAgJplrQUAUDOsszJj8uTJccIJJ6RCLvXq1Ytbb71VyAUAoAKCLgDVbODAganjcfr37x+DBw+ONm3aRETE+++/H//+978rPdeECRMq1a/sLiUdO3ZM+9oGG2yQuh4/fnwkk8lKP78222yzzVLXhYWFMXr06EqN++KLL1Y4BwCQHay1AABqhnXW2jd37tw46aSTUi9m5ebmxn333ReHHHJIhisDAKjdBF0AqtErr7wSb775ZkRENGvWLC677LJo0qRJXHbZZak+t9xyS0ydOrVS833//feV2qlkzJgxqevyu5T07Nkzdb1w4cL47rvvKvXs2q5Lly5pu7qMGDFilWOmTp0aP/30U6q911571UhtAEDNsNYCAKgZ1llrX0lJSZx//vmpnVzy8vLikUceiV122SWzhQEAZAFBF4BqMmfOnLj++utT7YsvvjhatWoVERH9+vWLXXfdNSJ++cH8yiuvrNSc8+bNW+5c5PKmTp0aP/zwQ6q9zTbbpH19u+22i8aNG6fazz33XKWefdddd8X//d//pb1ZU51KS0vXeI6+ffumrivzfT3zzDOpt3/WX3/96NGjxxrXAACsHdZaVVMday0A4NfBOqtqqmudNXjw4Pjwww8jIqJ+/foxePDg6NWrV7XMDQCwrhN0AagmN9xwQ8yaNSsifvnB/Mgjj0z7+lVXXRUNGjSIiIh33303nn/++UrNe/fdd1f4BsxDDz2Uuq5Tp85yu5Q0atQo+vfvn2o/8cQTq3wD5v33349BgwbFwIEDo0+fPqk3S9ZE3bp109pz5sxZ4zmPP/741N/p999/H08//fRK+06ePDnt7+r0009f4+cDAGuPtVbFamKtBQD8OlhnVawm1lmjR4+OwYMHp9qXXHJJ7LDDDms8LwDAr4WgC0A1ePvtt+Oll16KiIh69erFtddeG4lEIq3P+uuvnxauuOmmm2L69OkVztumTZv45JNP4pJLLomFCxcu9/WnnnoqHnvssVT70EMPjdatWy/Xb8CAAdG8efOIiCguLo5TTz019cZIWSUlJfHcc8/FWWedlbq37777pp2JvLpatGiR1v7Pf/6zxnO2a9cuTjjhhFT7uuuuixdffHG5fmPHjo2TTjop8vPzIyKie/fucdhhh63x8wGAtcNaa9VqYq0FAKz7rLNWrSbWWXfccUcUFxdHRMT2228fxx133BrPCQDwa5JILj3DAWAdttdee8WkSZMiImLTTTdNbbm6uvr06RPbbrttRPyybWu/fv1SZxSfccYZceGFF65wXFFRUfTv3z/1Nslee+0V9957b1qf448/PrW165lnnhnDhg2L77//PvLy8qJ3797RoUOHKCwsjM8++yztHOPWrVvHc889F+3atVvhs997770YMGBALF68OHVvs802i549e0aDBg1i2rRpMXLkyLSzljfYYIN44oknomXLlsvN171799T1TTfdFIcffvhK/74iIpYsWRK9e/eOuXPnpu5tvPHG0aRJk5gwYUK8+uqr0aRJkwrnWJGSkpI49dRT44MPPkjd23DDDWPrrbeOhg0bxk8//RQffPBBalvZli1bxtNPPx2dO3eu8rMAgBWz1lo311pff/11DB06dIVfe+KJJ1IfWm2zzTap/73K6tKlSxx99NFVeiYAkM46a91bZ33//fdxyCGHpI7X7tOnT2y00UaVHh9hnQUAkJPpAgDWtlGjRsWoUaPWaI7WrVunfilw6623pn6Q7tKlS5x99tkrHVe/fv245ppr4sQTT4yIiLfeeiteeumltG1Yy8rJyYl//OMfcfbZZ8c333wTb7zxxgr7dezYMQYNGrTSXwhEROy2227x8MMPx+WXXx4//fRTRER8++238e23366w/+677x433XTTCn8hsDrq1q0bp5xyStx2222pe2V/qbG6ucucnJwYNGhQ3HDDDfHss89GxC87uIwdO3a5vltssUX85S9/EXIBgBpkrbXurLVGjx4d999//yr7ffbZZ/HZZ58td3+HHXbwAQwAVCPrrHVjnfXNN9+kjRk2bFgMGzasSnNYZwEAv3aCLgBr4MMPP4x///vfqfbVV18dDRs2rHDMzjvvHAcffHDqiJ3rr78+evfuHa1atVph//bt28eTTz4Zr7zySrz00kvx008/xYwZMyI3NzfWX3/96Nu3b/zud7+Lxo0br7LebbbZJoYMGRJDhw6NYcOGxVdffRWzZs2KRYsWRV5eXnTu3Dm22mqrOOigg1b4Vu6aOv3006NBgwbxxBNPxMSJE6NevXrRpk2b2HTTTVNnPa+OvLy8uPHGG+Ooo46KF154IT755JOYNm1aFBUVRdu2baN79+5x0EEHRd++fSMnx//1AUC2sNaqmppaawEA6x7rrKqxzgIAqF0cXQRQy5Td5nXAgAFx7rnnZrgiAIB1h7UWAEDNsM4CAGBtqZPpAgAAAAAAAAAAoDIEXQAAAAAAAAAAyAqCLgAAAAAAAAAAZAVBFwAAAAAAAAAAsoKgCwAAAAAAAAAAWUHQBQAAAAAAAACArCDoAgAAAAAAAABAVkgkk8lkposAAAAAAAAAAIBVsaMLAAAAAAAAAABZQdAFAAAAAAAAAICsIOgCAAAAAAAAAEBWEHQBAAAAAAAAACArCLoAAAAAAAAAAJAVBF0AAAAAAAAAAMgKgi4AAAAAAAAAAGQFQRcAAAAAAAAAALKCoAsAAAAAAAAAAFlB0AUAAAAAAAAAgKwg6AIAAAAAAAAAQFYQdAEAAAAAAAAAICsIugAAAAAAAAAAkBUEXQAAAAAAAAAAyAqCLgAAAAAAAAAAZAVBFwAAAAAAAAAAsoKgCwAAAAAAAAAAWUHQBQAAAAAAAACArCDoAgAAAAAAAABAVhB0AQAAAAAAAAAgKwi6AAAAAAAAAACQFQRdAAAAAAAAAADICoIuAAAAAAAAAABkBUEXAAAAAAAAAACygqALAAAAAAAAAABZQdAFAAAAAAAAAICsIOgCAAAAAAAAAEBWEHQBAAAAAAAAACAr/D8EzFh0Tp6hRAAAAABJRU5ErkJggg==;" parent="1" vertex="1">
          <mxGeometry x="-740" y="-60" width="1856.4" height="1470" as="geometry" />
        </mxCell>
      </root>
    </mxGraphModel>
  </diagram>
</mxfile>
