# Supplementary material for: DNAwhisper: An Integrated Deep Learning Pyramidal Framework for Multi‐Trait Genomic Prediction and Adaptive Marker Prioritisation
Source: Plant Biotechnol J. 2026 Feb 27;24(6):4005–26. doi: 10.1111/pbi.70619 (PMC13205711; doi:10.1111/pbi.70619)
Supplement: Supplementary file 1 — Figure S1: A comprehensive analysis of residual distributions for pre‐trained versus non‐pre‐trained DNAwhisper models. Figure S2: An analysis of the residual distribution for DNAwhisper across validation and test sets. Figure S3: Analysis of the distribution and prioritisation of marker importance for DTT and DTS traits. Figure S4: Inter‐expert correlation matrix. Figure S5: Evaluation of DNAwhisper model stability across DTA, DTS and DTT traits via multi‐fold cross‐validation. Table S1: Trait‐associated candidate genes identified in the proximity of the top 50 significant SNPs for DTA. Table S2: A detailed list of the top 50 key genomic loci for the DTA trait selected by the DNAwhisper model. Table S3: Trait‐associated candidate genes identified in the proximity of the top 50 significant SNPs for DTS. Table S4: A detailed list of the top 50 key genomic loci for the DTS trait selected by the DNAwhisper model. Table S5: Trait‐associated candidate genes identified in the proximity of the top 50 significant SNPs for DTT. Table S6: A detailed list of the top 50 key genomic loci for the DTT trait selected by the DNAwhisper model. [file PBI-24-4005-s001.zip › pbi70619-sup-0005-FigureS5@figureS5.drawio]

<mxfile host="Electron" agent="Mozilla/5.0 (Windows NT 10.0; Win64; x64) AppleWebKit/537.36 (KHTML, like Gecko) draw.io/28.0.6 Chrome/138.0.7204.100 Electron/37.2.3 Safari/537.36" version="28.0.6">
  <diagram name="第 1 页" id="_rbxyAPoRHSsI-J_mt_M">
    <mxGraphModel dx="2246" dy="1497" grid="1" gridSize="10" guides="1" tooltips="1" connect="1" arrows="1" fold="1" page="1" pageScale="1" pageWidth="827" pageHeight="1169" math="0" shadow="0">
      <root>
        <mxCell id="0" />
        <mxCell id="1" parent="0" />
        <mxCell id="vBOfQclKu_lE_e-Z2oih-1" value="" style="shape=image;verticalLabelPosition=bottom;labelBackgroundColor=default;verticalAlign=top;aspect=fixed;imageAspect=0;image=data:image/png,iVBORw0KGgoAAAANSUhEUgAABLAAAAFJCAYAAACLhNS5AAAAAXNSR0IArs4c6QAAIABJREFUeF7snQeUFMX2xi8LkoNIElAEVATMWVHBhAFUxATGZ3j+zYpPUZ4Rsz7xmTHnhCiKOeecAwYMIAoICEj0gYjyP7/SWnuHmd2eYWa6e+arc/Yw7FTVvf3d2u7qr26otWTJkiWmJgSEgBAQAkJACAgBISAEhIAQEAJCQAgIASEgBGKKQC0RWDG1jNQSAkJACAgBISAEhIAQEAJCQAgIASEgBISAEHAIiMDSQhACQkAICAEhIASEgBAQAkJACAgBISAEhIAQiDUCIrBibR4pJwSEgBAQAkJACAgBISAEhIAQEAJCQAgIASEgAktrQAgIASEgBISAEBACQkAICAEhIASEgBAQAkIg1giIwIq1eaScEBACQkAICAEhIASEgBAQAkJACAgBISAEhIAILK0BISAEhIAQEAJCQAgIASEgBISAEBACQkAICIFYIyACK0fzLF682OrUqZPjaA0TAkJACBQPAd2vioe1JAkBIbBsCOh+tWz4abQQEALFQ4D7Ve3ata1WrVrFEypJQqDMERCBlcMC+N///meNGjWyX3/91erWrZvDDBoiBISAECgOAtyn6tevbwsWLHD/qgkBISAE4orAb7/95vZVP/74o7Vt2zauakovISAEhID98ccf1rhxY7vttttswIABQkQICIEiISACKwegRWDlAJqGCAEhEAkCIrAigV1ChYAQyAEBEVg5gKYhQkAIRIKACKxIYJdQIWAisHJYBCKwcgBNQ4SAEIgEARFYkcAuoUJACOSAgAisHEDTECEgBCJBQARWJLBLqBAQgZXLGhCBlQtqGiMEhEAUCIjAigJ1yRQCQiAXBERg5YKaxggBIRAFAiKwokBdMoWAicDKZRGIwMoFNY0RAkIgCgREYEWBumQKASGQCwIisHJBTWOEgBCIAgERWFGgLplCQARWTmtABFZOsGmQEBACESAgAisC0CVSCAiBnBAQgZUTbBokBIRABAiIwIoAdIkUAiYCK6dFIAIrJ9g0SAgIgQgQEIEVAegSKQSEQE4IiMDKCTYNEgJCIAIERGBFALpECgERWLmtARFYueGmUUJACBQfgSQRWL///rsrS60mBKJAoFatWla7dm3jX7VoEBCBFQ3ukioEhED2CIjAyh4zjRAC+UBAVQhzQFEEVg6gaYgQEAKRIJAEAotN4MSJE23hwoW2ZMmSSHCSUCEAAnXq1LGOHTu6f9WKj4AIrOJjLolCQAjkhoAIrNxw0yghsKwIiMDKAUERWDmApiFCQAhEgkASCCzIq0WLFlmbNm0ccSAPmEiWStkLxQNw7ty5Nm/ePOvUqZNIrAhWhAisCECXSCEgBHJCQARWTrBpkBBYZgREYOUAoQisHEBL2JDp06fbxx9/bGPHjnWar7766rb++uu7F2w1IZAkBOJOYEFcjR8/3v2NEb5Vao3r45mBHSDmGjRo4H7k4RNPS/NC8u2331rbtm2tSZMm8VSyhLUSgRUv43Lf+vzzz91+aNasWe7vYoMNNrA11lhDBw3xMpW0iQABEVjFB/2XX36pvCfxeaWVVnLvZ507d7aKioriKySJkSAgAisH2EVg5QBagoZ8+eWXdt1119m4ceNsxRVXdCFNM2fOtA4dOtgxxxxjXbt2TdDVSNVyRyDuBBYeLxDGq666asmZis3VjBkzjJdyT1jxuX79+ta6dWurV69eyV1zKVwQ9/7mzZvbCiusUAqXk6hrEIEVH3Nhi6uvvtreeOMNd89q3Lix/fzzz+5etv3229s//vEPEfHxMZc0iQABEVjFBR3v6CuuuMLee+89a9asmbsvcU9q2LChDRw40HbeeWeRWMU1SWTSYkdgvfjiizZ69Gi3KA888EBbe+21awRn/vz59tVXX2Xsx0YUZjbYyLVy00032RdffOFOko4++mirW7dujbLoIAIrFEyJ7MTL/kknneS8Jdq1a1d5wgiJxU2Sf//9739b+/btE3l9Urr8EEgCgQXJk3qPTrqlwH3KlCluM5XqbcV3/I6TQ4VLxs/SIrCis4kIrOiwD0rmxfyGG26wV155xR0uLLfccpVfL1iwwDjoO+6446x3797xUFhaCIEIEBCBVVzQIa/effddd08KeuxzT/r+++9t0KBBttlmmxVXKUmLBIHYEFgQA3vttZc99thjtskmm7g8FJBSLMaLL7642k3+a6+9Zj179swI4FFHHWXDhw+v/P6dd95xsiC+1ltvPUdikfsC2ZtvvnmNhhCBVSNErgM3dl7UompshLErZGjY9vDDD9ujjz7qbo6pL5asUTZt++yzj/Xr1y/slC5cSE0IRIWACKzwyOezAiJem5wWZvKy4hClRYsW1rRp00oFfQL7KEktueCb876VB1b4v5t89hSBFR7NQha9gHw//fTTXcgg3g2pjT06+yv68LcSVeMlNuzhc1Q6Sm7pIiACK7xt2Ysuyx5r6tSpdsopp7j8lOn+5smlusoqqzgng3SNdA7ssaL0fGd/FaX88NaKf8/YEFhDhw618847z26++WY75JBDHHJ4wuC+/P7779s666yTNZr//e9/3RwQU7vssosbv3jxYtt0002NP4RPPvnEWrZsadOmTXMx/SxsSLOa8l6IwApnipdeesm23XbbcJ1LuNecOXOqvKSW8KXq0mKIgAiscEZhc/PZZ58t0wYrnKR491prrbWyIv3jfTW5aScCKzfc8jFKBFZ4FMkbSL62cm477bSTPfXUU+UMga49QgREYIUHf5tttrGXX345/IAS7Mn+asyYMSV4ZcW/pFgQWLzgk19oww03NEIIfcMlkBhXvGHwfMmm8dLGyTZuzySe9O7PTz75pPXt29euv/56O+KIIyqnJJ4Wz6+77rrLDjjggGpFicAKZwkRWH/iJAIr3HpRr8IgIAIrHK75IrDA+9577608LEl3+PLQQw+5vHq8gG699dbhFCxSr5oILA6GnnvuOVtttdXcodPyyy+flWbgM2zYMIcPz2DyDAYbB0kcXD399NPWsWNHu/DCC5eSwaHUhx9+uJTcXXfd1R1GZWqERHF4NWTIkGpPQUVgZWXSvHYWgRUeThFYZiKwwq8X9cw/AiKwwmMqAstMBFb49VJTz1gQWN98840zKhtVPKaCbbfddnMeVCT5xVsqbHvhhRdcksnLLrvM/vWvf1UOI5yQ3FezZ892CSl9gywjr9H+++/vNs/VNRFY4azAiwgu5lG1I4880m655Ra3dsK8ZKHvPffcY88//3zGfDxU49ljjz1swIABoS9L1cZCQ6WOBUBABFZ4UH0IX/gRS/fkwIQDGRK4E9oOmRVsPGvI7Uj4D88bDk1o/J5w9nQ5G5dFn2zHZgpfxD1/q622cnkn9txzT+cZzcHP3XffnVVINc9XUgOw8f/oo49cGL9vyAAzyK19993XVT57/fXXnQzuu74dfvjh9sADD7j8O0F9IcS22267tJd81VVXub0AzySe/xyOZWoisLJdNfnrLwIrPJb8nRSq8bfow3XSpWEgBce1115rG220kcuTFVXj778Uq9dGhafkZoeACKzwePHsXZY91oQJE+zUU091hbTS/c0TTUXhlXPPPTdt2iGcVDg4xGs1yjQNeicMv2aq6xkLAotNLN5XDz74YJVNKooTy0oOLEL7unTpEvqq/+///s+9GDCOlwnfdthhB/v000/dKWywcfrOaRab6UceeWQpOcFcAxBYkGm8GCr2PrRJit6RNQBZyQtlGAILBUnUzuk8NxiqhAUb3/GSyZostYTTRTeOBBYNARFYRYPaCeJ+s/LKK7tQdfIt8hPMEXP22We73/3www+2++672+233+7G8VyBwGIDFsf7CxXHII3Gjh3rnqk8MyGL2DRC7AeTPGdCnLB9xlA0Be+tVAKLpNB4R3OohfcVMqgq9PXXXzu5jRo1clNDYJHIFS+sMC+vJHft3r27I9ruu+8+EVjF/ZPISpoIrKzgKlhn/vauueYa9zdGzpng3xnPFMKtOexj7w7JrCYEyhEBEVjFtfr555/v9gPck4IkFPek8ePHO6/uTKlruFdRMAgiLEoCq7iIla60WBBYPgn7E088YX369KmC9qWXXupOgSCdwlQkZDDJJQlLYJPNxjr44OV0d9KkSW6hBxubJja4vHgEwxjpw4OcqgZsgn2DzJg8ebLbUJOQjdMoSA9OdWF4+ePgpYWXGRhnfk9CX3+zg4mGDOFki3GMZwxhj4Sc+fGcFDOGZL9cF3qSUJPx/MHy0kCScL5jHvJ3MQaZXj46My/yGI/OfM8LEwQc+qMbzY9BPi9SzIUsCCB05MTPJyVnPsajD/1ITsd1cs3Bubx89OXHJwRFPrZBH/RnPPI9flwzcyGf60Ie8oOYBeWnymTd3HbbbS4hL9W+sCNEJOORhXz+BRuvP9fMOhwxYoS7BuSCFTZBD17iWEPgDmZgjv58nyofzPDCAHPm4V/kMxa9+Y7rpx/X7K+fa8bmYAkuyAcz/gUD7MWPx8zr7+UH7Y8Mrhsd0R/56IwN0d/L9xUWwdx/DmIetFmmNePl++SuXBcYIx/MWVPoz/Xj/ch1Ip/rRK90iWJL99ZbvCsTgVU8rJHkCSyffxEPBUhv/u74m8PbGC+kM8880/AwDhJYeDTxPKRsPX83HLj885//dPd/37777jsbOXKke07xd8Om7JhjjnGkl9+U8XvkH3vssS7fAqFz/A1C/EDi+H7cZyDN+NurjjTj/tSqVSs78cQTnVezb/7ZTQ4aQnmqa9x/CN/nXkzYJFWGgwQWOnMvoMAKnrC+sVnlxBXiyXu+ZkNgcd8FZ/YEPXr0MA425IFV3L+JbKSJwMoGrcL25W/yP//5j9t/k8zd7xvwaue+w3drrrmmCKzCmkGzxxgBEVjFNQ6eoeyfeK/jfZ33Cd6/OEjjOX/wwQcvdajFewck+6GHHuremzgo4yCN93oV2Squ/fIpLRYEFpv1Lbfc0h5//HG3wQ02HpC4DGZDYPnk7XhSsaCDrVevXu7km5eAYGPT1K1bN1fBgPDD1Mai99UT+GNo166dPLDyuRILMFcuHlioAVH0008/udBVPAFo5GEjhIUXSTH3BTCWpiwYAiKwCgZt2omDBBakyVlnneU8riB+3377bdt7773d84cXQHI2eQKLgxXyZXH/gSiCAL7oooscsQ0JBblOg+CBmKYwCX0ZT45IQvp4htF4XkEGcejDOPI68nzl58orr3SEF41nGeQVxA7P4UyNECFIpzfffLNKpV6eiZDjhASia3WNvFeEdOOFBQGXSmD5PJRUgQWXYOO+S39KaNMgsPDY5r7MwQobUU5mIcdSG4cYVErDG5uDiXImsHieXXfddY5k3XHHHd1aDOPB5p+L5G4jNxlk5BZbbGEHHXRQRs87+rIHYx2TugESMkwTgRUGpeL14fkBUf3qq6+6AynuJ4TuEhHBD5EL8sAqnj0kKV4IiMAqvj3Y//Cejhc29yeiZeAO1lhjjaWeZzzrSB/AYRn3KZ4vkFx4YeElf/LJJyuSqvgmzIvEWBBYbGhJvMrmkg1VsLG4OPElZpXNapjGxurHH390XlapZAPhCGyUcSMMNk67SUq78cYb26hRo6oVoxxYYawQfZ9cCayg5tzsaGHCY6K/YmkgBJZGINEE1sMPm6V4y7orrKgwo1otCcT/9z+zm282++tvtQoC7dubDRz4568+/9zs6afTLxE8f/8if+z++80mTTKrW9fssMPM0pSQr26dBQksiCM8e9loEZ6OBxEejiRBJww9SGCRn4mQZzZm5GqgQTDhwYVLvM/NCGETzN+IlwSbN+5VvGTSPIHFPZCQPJ6DkF39+/d3GzmIDAg1nnv77LOPIxcI1c/UeCZCnEHs44kVbHhmkG/S5/JKNwceXGwuqTJM2CQ5rVIJLMg18ICMSyU7CBeApMILi3baaae53IYQdGxm0Q9va/ALFmHhVBaiENKOvF18X64EFpWeyTOKHdjwU2QFTEePHr1UuHyqDbE7CXjZh22++ebOm/Ctt95yHtOMZ436xjrkdJs1j7fylClT3HpjLwfJWFMTgVUTQtF8z/2D+wX3De4n/N3htSkCKxp7SGo8EBCBFZ0dwJ6onOpS+bDn4NCFwz0O0Hh/58CNcRwk8lzDM4uDQrVkIRALAotFxOLilJSwimBj407ZTV4Kqku66sewqSV0kE0sm9XUNnjwYEeIkQMrmOOIRc1pOfGzhC1W10RgJWOR54PASsaVSkshkBmBRBNY555r9t57S19c7dpm119vRgW72bPN/vlPs19/XbofpNR//vPn7/Gs/cuDZ6mOJ59s1qvXn78eMuRPsqtBA7Mbb/yTJMuiBQmsc845x22Q8Ay64IIL3Mse3sSQCHgVeQKLjRjPIw5yILJwjfeN8EMOXPB+ovmwP8gEXiL5PyF8HABBZrGZ8wTWM88848IQfcMLCqKKwx1Cj8O2+++/3wYOHOjIt2A+L8ZT/ITk7j7sOnVO1h8HRxBdPjQwHYEFEQLBBtnBYVKwcXgFNuTgStd4JhPCCKmChzWyeOHGA5vQST+uXAksPOhYhzwTyWsEAYVXIETTIYccUm3hGnDkUJCDP6o4431DYx1DUBHODub8S1/C7FkvDz/8cGVKCDyw8BQkXBUysromAivsX2W0/URgRYu/pMcDARFY8bBDOi04wIJX4N2eZ96NN95YSWDRn5QO7Gl4Jvr8mvG9GmmWikAsCCw2n2zY+SFhpGdCIZkI1YPEIlkkjQ0SG2IWY7pM/uQLufXWW104BCeFqY0QDsIlIMp4ufDNnzCziSZHSHVNBFYy/pBEYCXDTtKysAgkmsCClMpUyRSCqVYtHgq4KqUHkVO1+vX//I6KXYsWpe9Xr54ZpBht4UJYoj8/exlZmCiVwKKSHuTL8ccf704C8TDCgyFIYLGJ4v8803j+pXoOk2fmgw8+cFoQXohLPKF/hH/RFxvjrQVxRe46T2BB6OBl4xteXHjikD8ibGELxpIXkJBF8lFBwgUbhBaeZXh6pWuE+hFqhocUG0kaZBennjyP1113XUcy+crBqWGK9Ickg4gjHDBTI6k0Hlk+HxchlewBCL8kNQCN8YRPsrfgQCxddTX6lVoVQiryQipBevp8auylILAgojj4yxQaD1Hhw1Hx3gu2/fbbzwgVJBwD2/LCgFcOXnbBPGZ4cEEqspfD+7C6JgIri5tNhF1FYEUIvkTHBgERWLExxVKKsAdgr+Tze6YSWAygD3uXdOkH4ntl0gwEYkFgoQihAZQUx0Pqkksuce59hCxAXHEiy+aHRp4QTnupYkTfYOPFgcpFnG5zuphuQ8amjY04sbCcShLWwQsGc7IxZ0NdU2VBEVjJ+OMRgZUMO0nLwiKQaAKrsNAUZPZUAosXPZ5JkAQ8ty6//HInN0hg8UwhLJCwOu5bwcq59CWEGYKAQiI8pzgxhDyAxILwwrvrjDPOKBiBhecMJBou+BBPvhEeBrmEPlxbuoYHGbks27RpU/k1ZBuJ1AmjhFzieU3YP9dNmBtjfGP9QspxjanP/KA8iEHCNfESwuOL3JnkwwyGPIIzCV/RxctNp3OpEVjggnceecCC4fDkFIMQTSU6g5jwgsZBInsy7B0cTw4RiEmIK06wIQvXX399520VDOVkPohUvLjAPxgCm4q/CKyC3JbyPqkIrLxDqgkTiIAIrPgajXd79gCZCCxsh9MM+5rg/iS+VyTNggjEhsBCKTatbO4JbfChEIQ74FXlGyd9vAxQYY4y3MFGTgdycVBxKTgm1eSET+DmzkkvLwWcDnJyy0lxmPLlIrCS8UckAisZdpKWhUVABFZh8U2dPZXA4ns2UXgInX322ZXeQEECiz6EYxFOT9gfhEO69uyzz7rk2xAJ3puJZyU5iCASsvXAYgPHQQ4eNniJZWok7ea5i8cSXjiexCAXFdcG4QORRUMPyCkICzzEuCYqBwUbXjjkQ2LjCDFGzi8OnMhXBdHHoRUhaTRC+tkbgB+5sTiEgkwJEims8X333ddIAM9YwtR4znPgFWzk2WI+SC6SUUPApGulRmBRaQliyYeh+mvGDni2cQJN+oRMjXxWhGiSyJ8EuHgK4nmF5zrhoL74jp+PdepDDf2cEJ94wLEWUk+7Ia3Ir0TjM159VHmGOFOLJwKewCLct7oCEPHUXloJgfwgIAIrPzgWYhb2IewdODDhgCXVAwvPd/YSpFZQFfRCWKCwc8aKwOJSce2HiGKjjHt7Nnk6soGKmw6ngYRE8ABOF26YaT4RWNkgHV1fEVjRYS/J8UFABFZxbZGOwEqnQSqB9eKLLzqSgFxTeA+x6YKcghDiZZ7Sz5A7eBnj3UIfNl/Dhw934VrkycqWwApbhRD9qShHJVYIIHJLkfeIUDE8p6ls5xv6k0weIilTXol0ObAYD7GEhzRe2MwN2UGeMIq7+GqNEB2QbRxScfDENYMBRBzeWyQLz9TKMQcWawgCC1yprBtshKVCfkImkiukukYYKaGgzAfZyB4Ku+M16NM+EBoKkYj98WoPtpNOOsmRnekK8vB7XiJoEJTsAyEsIbDYA+K1RYNo9Z/xykMXCC+uj3FeN/52yG+CXoTK8qJCgxhjvK+eSX/IWfab9GVvBzHK/xmfKhNdKKLAeH/QynqEbGU8f0/8i27I4TM68yKFfkH9eWHi75fxyIMUZG5IX75LJ5/xEEeM4xoZyw8684P+jKcf14ydvEzkozN/LzRkcB3+sJjxzE0L9gM/roXxfEZH5DMW8pn7EcQlNkBn5HP9XDONMf6zv6cxHvnMCWbIBkPmTsWc8b4KOHpxjYz34b/oz3jm85h7/FPnCmKGvjRvM+5V6A9myOQ+ToPoZl7WCePpz2ciNTxm2I7x6dZpcM2gF/bimRxcM0HMvXy/ZoLXzzWy3r2XIjr4NYN8b9vgOvOYFepdqtqbRhl8KQIr3kYmF+Mdd9zhDr/uvPPOyhxY3DfwaKe4Cz+qLh9vO6bTLnYEVhIgFIGVBCuZC8XhhYWNSDb5XpJxddJSCIRDQARWOJzy1StXAovnCgQOnjD+RYwXPF60yOOA5wsNsoY8Trw88T2h9ng7UVmnkAQWsrifQqSxaeeH3FcQS8Gw+2UhsJBBriaulZdEZEC8QIz4F05+B3lHvkrIEF4EOeyCWKMYTHUb0XIksDzB0qdPH5fLLNg4xMP7LTVsM/VvAdxIxD5kyJBKoguvLUgpQlkhJGkjR450awIyEY/CYCNUkZBFvNtSPd2xNT80Xs4hCggp9akj8vW3qXnyh4BCCPOHpWZKLgIisOJtO54neF6RY5MfnjOkGKDhOUw0lsireNswk3YisHKwmwisHECLYIgIrAhAl8jYISACK3YmSasQzxVyTfHyDiHEST+n6nihpOZlxBOL0HdO1QnHwiMBO9O/0JsxPDuQj57oVgh5kIDIwOOA0MRMMiC8aPnWodRCCPHIoJIj+T6CDY8svOk4oca7Kl0jXJV8YRCJpFkIlhuHzCRlw9ixYx0phedVr169KvOQBefDU+/ee++tkZhSDqxk3K9EYCXDTtKysAiIwCosvvmYHdKKZzrPsJkzZ7qcnXhx80xMVwwuHzI1R+EREIGVA8YisHIALYIhIrAiAF0iY4eACKzYmaRaAouQlTC5GJNxVcnUstQILHJ9QUSRMiFYefGss85y4YMkwCfHWbpGKN8666zjPNzwuAo2POMgpvDk4oWAeeh75ZVXLpXUnxAOQjYIjfL5zdLJE4GVjL8ZEVjJsJO0LCwCIrAKi28+ZyfHJgQWeTnzfeiVTz01VzgERGCFw6lKLxFYOYAWwRARWBGALpGxQ0AEVuxMIgIr5iYpNQKLCpUUyIFg8hUuefEi/xV5f8hX5pvP44N3H5t8sOjSpYvz0Lr11lurbPyZl0I7VB8kfBNyipxIVHcmXIN8SLRPP/3U1l13XReGSAhsdU0EVsz/OP5STwRWMuwkLQuLgAiswuKbz9lFYOUTzejnEoGVgw1EYOUAWgRDRGBFALpExg4BEVixM4kIrJibpNQILAgqPKxIek+xAJKZ41FF4vaLLrrIBg8eXGkRyCfCVz/55BPnrUV46lprreWILEiwY4891vWlcACJ9CG68Kzynl1XX321nXDCCYZ319ChQ91cVCSEPCMpf03VnkRgxfyPQwRWMgwkLYuCgAisosCcFyEisPICY2wmEYGVgylEYOUAWpGGsPmlOhaVWS644AJ74IEHlMS9SNhLTDwREIEVT7ukauVzYCmEMHp7lRqBBaLPPvusqxiI5wwJ8cllRuJ/npPBsELyXbEWeY76xPn0xQOLIgMURMGzilAM8l2RP8t7dXnLQYgRRuir1lFxE88rKkrW1ERg1YRQPL6XB1Y87CAtokVABFa0+GcjXQRWNmjFv68IrBxsJAIrB9CKMIQEyPfdd59NmjTJVTJ69913XWgE4Q2Ue1bMcxGMIBGxQ0AEVuxMklYhEVjxsVMpEligy3Px5ZdfdmGDVB+kAEA2DU+rjz/+2FW/5Jm6+uqrZxw+efJke/vtt12y/6222qpGzys/kQisbCwSXV8RWNFhL8nxQUAEVnxsUZMmIrBqQihZ34vAysFeIrByAK3AQ6iCdN5557kTY78pp8ISVZcOOeQQO/fcc7PerBdYZU0vBIqCQNwJLF6mqahHRZhybiKw4mP9b7/91vCE40etuAiIwCou3rlKE4GVK3IaV0oIiMBKjjVFYCXHVmE0FYEVBqWUPiKwcgCtgEMIF4Sg4kW4TZs2lZI8gTVw4ECX+2PIkCFVSoAXUCVNLQRig0DcCSxy7EAYkPw5GMoUGwCLpIgIrCIBXYMYSm6zHtu3b++8h9SKi4AIrOLinas0EVi5Iqdx2SBA+PLUqVNttdVWs7p162YztLIvnqPsgzp16mTLLbdcTnNkGiQCK69wFnQyEVgFhbfok4vAygFyEVg5gFbAITycjjnmGFflKPjCZT17AAAgAElEQVRw8gTWKaecYjNmzLCzzz57qVwdBVRLUwuBWCAQdwILkPDAYqNKQmj+hssx3HfRokX2448/WqNGjaxVq1axWDvlpgTkFQcirEE8eSsqKsoNgsivVwRW5CYIpYAIrFAwqVOOCJCDj0JMzz33nEES8Vxkn0/Ovjp16tQ468KFC+2qq65yufh4rtK4r1OE4r///W/l+EcffdRGjhzpQqOJ5PDPAOSFaSKwwqAUjz4isOJhh3xpIQIrByRFYOUAWgGHUKL75JNPth49elSR4gmsU0891eXFwgOLakpqQqCcEEgCgYU9IA5mzZrlqp6RY6fc2uzZs+2pp54ykmin3svKDYuorhfCChKVKn3lSKJGhXtQrgisOFihZh1EYNWMkXrkhgBrq1u3bgYJddddd9nWW29t55xzjg0bNsyOO+44u+yyy2qcmHcCCKwjjzzSVVklHPz111+3d955x1VI9Y35eFdYccUVbcqUKZVFoERg1Qhx4jqIwEqcyapVWARWDvYUgZUDaAUcggcWD6mNNtrIVUfyLeiBNX36dPfQIkxJTQiUEwJJIbDKySbprvWTTz6x9ddf3/bZZx8bMWJEucOh6y9TBERgJcPwIrCSYackavniiy/a9ttvb/fff7/tvffelZew7777Gt/hnVWvXr2Ml/bmm29az549jcPr888/v9rDiAULFrjvma9///72yCOPuMM0EVhJXDnV6ywCq7RsKgIrB3uKwMoBtAIOIfcV4YGc1rRu3XopAmu//fazNdZYw0477bRQrscFVFVTC4GiIyACq+iQ5yQQAmu99dazAQMGiMDKCUENKgUERGAlw4oisJJhpyRqCVHFIQ6RE+Qi9O3OO++0gw8+2D744AN32JOp7b777vbGG2/YxIkTs8qryTgRWElcMeF0FoEVDqek9BKBlYOlRGDlAFqBh+AWPHz4cFequ0WLFo6oIrb9o48+Mh6GJHknCaSaECg3BERgJcPiIrCSYSdpWVgERGAVFt+ws5OTj31UpjxwIrDCIql+2SLQrl07I6QeT6jg+mOfv9lmm9kll1xi5LZN18hJRaoQCjpdd911Buk1fvx4W3nlla1v37621VZbVYnUCM4hAitbSyWrvwisZNmrJm1FYNWEUJrvRWDlAFoRhrz99ts2atQo+/LLL10enc8//9yd4EBi4dmgJgTyiQAbfBKM3njjjS7JKNUucXfPtlIO+Z5uv/12t27J9dCnT5+l1KQPCUYhaT/77DNr27at9evXz/baa6+MmzE/iQisfFq9cHOJwCoctpo5OQiIwIrOVjzHqMD5xBNPuHxAJL0mNcMOO+ywVEiVCKzo7FTKkkmiDnHKgfM333xT5VL5f5cuXezwww93+65MBFaHDh1cLsOvv/7aeXB17drVPvzwQ5s5c6YjtY444oi0Y8MSWCR8J78Wjb0Zebpuvvlmtx8j9JB3RH5PVWUiQ2jsC/kd9zeujx//XYMGDYxQRhqH8HymL5/Zv4EJ4/n75N0GUo//M57PjOfv0Y9HPo2wSOQxzu9L2beSaoW/bS8fOX5MJvnoS6gl8zGea0Mmv0O+Hx+8FuSjOzojn75cjw/Z9PLBzOvPZ64fnZGBvnxGPnIZz7/MHdQ5KJ95Pf7IR2eul9yipJPh3dBfJ7r462dMUD46M96vSW8zMEe3TPLRmTHoiO4eM8b760emx89fP/LBz+vvCxr5wwT+70Neg5gH7cfvvfzgmgtizmdkQhDTUtcsOqJL0GapayZo56DOfOZ6sXlwzQQxS8U8qD+YMZZ/ayqiIwIrhyeBCKwcQCvSEG4Ic+bMcT/nnXee3XfffS4x9PLLL18kDSSmHBDg5s5p3jPPPGM77bSTu9E++eSTbnMFkdqsWbPQMLz66qu2zTbbuAcdp4qcLgYbN/MDDzzQHnroIXeKyAkiVXVeeeUVR2bV5FkoAiu0KSLtKAIrUvglPCYIiMCKxhC8cN17770uhIr9Ej88e3jW8Nwh2XUwh6gIrGjsVOpSefnm5ZUk7l988UWVy8WTatVVV7V//OMf7tAvXWMdU0F26tSpNmjQILv00kvdizSpRrbddlvjOQsB1b1796WGhyWwqGpO8Sga+zb2gnfccYfLX8lekN/ReFH3BWl8URD+H/yc2i84PtNcuYzJRWaqfOT66wmjZ6brz0X/XMakYg4Zj+1YR+ifzbUsq/xyHB/2mtOt85rIKzf3knIs97SMTwARWMsIYJGGU4L3pptuEoFVJLzLSQxVcCCb2EQdcMABbkNCyCpeUWyYqIATpkEuQUjxgvD000+7Es+pBBYnjUcddZRdfvnl7nt/Y+ckiZMTTi+qayKwwlgi+j4isKK3gTSIHgERWNHYgIOX//73v46kCj5TeEWgUA7PqDPPPLPSk0MEVjR2KnWp3vMIAhUvwGDjwG7ttde2k046yVUkTNcgjzp16uSICvZIwbUM6UQ0xg033OC8uFJbWAIrOA55jRs3tttuu83lr1SLLwIKIYyvbXLRTARWDqiJwMoBtAiGiMCKAPQyEbnJJps4N1nCU33jtNonHJ08eXKoggFnnHGGjRw50vDCWn311e3oo4+uQmDhPUg+iHXXXdfeeuutaqvpZIJeBFYyFqUIrGTYSVoWFgERWIXFN9Ps5Akl6XUwabbvy0s6L/8XXXSR84yhicCKxk7lIBVPGRK1s8aCBJT3eCeygpQN6RoEGPsl9k6s52AjrxaFnljrQ4YMEYFVDospcI0isErL4CKwcrCnCKwcQItgiAisCEAvE5GtWrWyHXfc0e6+++4qV4xXFh5YY8aMcYlEq2vEsrOZwksQ13Zc41MJLO/V9cILL7g+uTQRWLmgVvwxIrCKj7kkxg8BEVjFtwl72uOPP96RVz7sJlWLCRMmuPyMhEmJwCq+jcpJ4gUXXGAc7pG3Klht8Pzzz3fk088//+y8njK1PfbYw5566ilHgAVDkb766iuXDwsPLN4PUps8sEp7lYnAKi37isDKwZ4isHIALYIhIrAiAL0MRHLCRzJF3NhTw/04Gdxvv/1cPqydd945IxokacSLa80117R77rnHubunI7AIGzz11FNdcYLTTz/d2IDRyPFAmCKhheka9yheBGkQWFTk4XckWFSLJwKewOIF8f7774+nktJKCBQYARFYBQY4zfQ8I8hxxXOCZL3pGnljeMGHHKDJA6v4dioXiaw1DgAJySM0j4b3FGQWoYXvv/9+5Trl0A9PKw4Tfe5RPOM33nhjFyZ47bXXOhKL9brllls6T0IKFRBmmNpEYJX2ChOBVVr2FYGVgz1FYOUAWgRDRGBFAHoZiKRyR5MmTeycc86xs846q8oVU5WQik0PPPCAq0iTqVG15p///KdLwk7o4E8//ZSWwBo6dKgrRsAG7JhjjnHJS7n/nH322fbyyy/bgw8+6F4qUtuJJ55oeG3RINyQM23aNOeO76uncNLOKSbJTfnMNbHJIwlqsJIJZB1JUPEY41/Gg0G6Sia+egxyCKkkISuVTNAf0s5XH/HVV5DPXOjo5fvqM4znB/n8cN3B6jdcmx/PZ/KBIcPrz7++ekuwegy6ef2RyWdkBiuxkEQWnRgflB/U38vnWnz1Gl4EfQUVPz5YfYXPHnN/zf76qZjEprt///6u+ASyuB50B0Nf8SZ4zXzm915/Lx+dkeUr9mBPX5LcV5/xOvvqP/RBdwgEXwEGe6ZW3PHyvf3p4zEPVp/xmGMzMPfrLGjz1Oo3XEe2a4brT634E8QM+b5KE9ccxC9Y5Yl1zfdgxnhf8Se4zvzfDJhV5wFQBrfBgl2iCKyCQVvtxBdffLGrdBtM1O4HYBO+ow/PKxFY0dioXKRyH8bT6sILL7RNN93U5b2iuAC/519CDH3jEJBk7+yh8Iz3jX0TezTv3f7mm2+6Ss94Xx1yyCGV/ThsZL9EI/UD93YK4/Dcw1sLedU15cBKzqoUgZUcW4XRVARWGJRS+ojAygG0CIaIwIoA9DIQ6UPyIK/YIAUbmyEq0lAxECIiXeO0kGqFJCGFlKJlIrDYhCFnnXXWcZVzfHgHL+yEe/Dz3nvvVVtuViGEyViUCiFMhp2kZWEREIFVWHwzzc7zhRxXHTp0cGS+bzxrSOLOy/zgwYMdsUuTB1Y0dionqVRahjRlz9SjRw+332rbtm0VCPBgJ9/VYYcdtpSHOXlDGUMlTfZQ7KdSPa+++eYbV006XWvRooXtu+++IrBKZNGJwCoRQ/51GSKwcrCnCKwcQItgiAisCEAvE5F4bnCKh3t6sF1zzTUuFIONV8+ePdOiccQRR7j8DCNGjKhM9M4GjNCMPffc01Ua5FSRlwjm5/9XXXWVmzfYdtllF+dZhTs8HiOZmgisZCxKEVjJsJO0LCwCIrAKi2+m2fEkef75511IO96SLVu2dN6IhG6RFBsvlebNm1cOF4EVjZ0kNV4IyAMrXvaoThsRWMmxVRhNRWCFQSmljwisHECLYIgIrAhALxOR5KviRPqJJ56ocsXkveI0j3C9oDt7sBM5sggRq65R0hzXeV9158orr3RJdkVgle4CE4FVurbVlYVHQARWeKzy3ZMQLfIPkUPohx9+cB4thG/hvdK0adMq4kRg5Rt9zZdEBERgJcdqIrCSY6swmorACoOSCKwcUIp+iAis6G1QqhrgKfXaa68Z7uc+cShhgCuuuKL17t27iks6uY14EVh55ZUzwpEphJDT71VWWcWVLkeeD98gnxEEGnO+8cYbCiEsgYUmAqsEjKhLWGYERGAtM4RFmUAEVlFglpCYIyACK+YGCqgnAis5tgqjqQisMCiJwMoBpeiHiMCK3galqsHnn39u6623nnXv3t1eeuklRywdfPDBNnr0aCPvAhUGfSOPAv8nbDBTy0Rg0Z+E7yRvJ3H7Kaec4pJs77TTTvbOO+/YY4895kqbV9cUQpiMVSgCKxl2kpaFRUAEVmHxzdfsIrDyhaTmSTICIrCSYz0RWMmxVRhNRWCFQUkEVg4oRT9EBFb0NihlDQjv22effVzVNJKrUynuzjvvNHJTUcEmXwQWL3RXX321nXHGGU4OSXWpmHbTTTfZ3nvvXSPEIrBqhCgWHURgxcIMUiJiBERgRWyAkOJFYIUESt1KGgERWMkxrwis5NgqjKYisMKgJAIrB5SiHyICK3oblLoGCxcuNIgHNjF4Y/lwwkJc9/Tp041wRIgy8pJAYoVpIrDCoBR9HxFY0dtAGkSPgAis6G0QRgMRWGFQUp9SR0AEVnIsLAIrObYKo6kIrDAoicDKAaXoh4jAit4G0iB6BERgRW+DMBqIwAqDkvqUOgIisJJhYRFYybCTtCwsAiKwCotvPmcXgZVPNKOfSwRWDjZQFcIcQItgiAisCECXyNghIAIrdiZJq5AIrGTYSVoWFgERWIXFN1+zi8DKF5KaJ8kIiMBKjvVEYCXHVmE0FYEVBqWUPiKwcgAtgiEisCIAXSJjh4AIrNiZRARWMkwiLSNAQARWBKDnIFIEVg6gaUjJISACKzkmFYGVHFuF0VQEVhiURGDlgFL0Q0RgRW8DaRA9AiKwordBGA3kgRUGJfXJFYH58+fb8OHDXeVSPq+//vp24oknunx61TWIigsuuMDl+UvX6tSpY0OGDLHGjRtXfj1y5Ei79957bfz48da6dWsbMGCAHXTQQVavXr0a1ReBVSNEseggAisWZpASESMgAitiA2QhXgRWFmAloGusCCyqa1FO/tNPP7UGDRrYWmutZSussEJWMPJQnTx5skt23Lx5c1tttdWMMvZssnxbsmSJzZkzx7755hsjMXLXrl1tpZVWcsmRwzR5YIVBKfo+IrCit4E0iB4BEVjR2yCMBiKwwqCkPrkgACm0zTbb2HvvvWd77rmnderUyW644Qa3D/rggw9snXXWyTjtzJkzHdmVSmAxJ/s19lk//vijKypBnxNOOMERZbws7L777vbqq6/aSy+95D7ff//9NaovAqtGiGLRQQRWLMwgJSJGQARWxAbIQrwIrCzASkDXWBFYhx12mN133322YMECBx0VvU499VT797//HQrK1157zfbbbz+3mfKbLTZVjz/+uG233XaVc1x//fV22mmn2axZs9zvILdWX311e/nll91pYU1NBFZNCMXjexFY8bCDtIgWARFY0eIfVroIrLBIqV+2COANdcABB9hDDz1k/fr1s1q1atnPP//sDgk32mgje/TRR7Od0u655x435zXXXGPHHHOMG8/BIXOyl7vqqqtsueWWc7+/+OKL7ayzzrIvv/zSVl111WplicDK2hSRDBCBFQnsEhozBERgxcwg1agjAis5tgqjaWwILE4Djz76aBs6dKidfPLJxsMR9/aHH37YPv74Y+dJVV174403rHfv3rbDDjvYueee67yqIMI4XezcubN17NjRDec0kD7bb7+9QWS1atXKIL523XVXd0IJ2VVRUVGtLBFYYZZW9H1EYEVvA2kQPQIisKK3QRgNRGCFQUl9ckEAryv2Od9++601bdq0cgoO/EaPHm3Tpk2zJk2aZDX1brvtZm+99ZY7MPREFR5WAwcOdB5XW2+9deV8kyZNspVXXtnts2oiy0RgZWWGyDqLwIoMegmOEQIisGJkjBpUEYGVHFuF0TQWBBYPQkL4cGv/8MMPK/WeMmWKI54233xztyHi1DBT22mnndzp3ldffeVc2TM1Th9ffPFFt2Fr2LBhZbcrrrjCEWYQYT169BCBFWb1xLyPCKyYG0jqFQUBEVhFgXmZhYjAWmYINUEGBDp06ODSMrBHCh7Q3X777XbIIYfYk08+aTvvvHNo/Mih1b59e+vVq1cVQgqvK0IICVXEs8s3DhPZbyGbz9WlaxCBFdoMkXYUgRUp/BIeEwREYMXEECHUEIEVAqQEdYkFgTVu3Djr3r27875KDRfccccd7dlnn3Xu7uRaSNdmzJjhQv+OOOIIu+6666qFf5NNNrGFCxe6PFvBRt4sSLQLL7ywxpBFeWAlY4WLwEqGnaRlYREQgVVYfPM1uwisfCGpeYIIkPOTNAl4RL3wwgtVwMErq2fPnnb55ZfboEGDQgN39tlnO0/3Rx55xPDE8g0irG/fvvbEE09Ynz59Kn//2WefVSaLJ+9oy5Ytq8hiTwUhQoPAghxjT9auXbvQOqljcRHwBBbRERz8qgmBckRABFZyrC4CKzm2CqNpLAgsQgQ32GADl+Bz7733rqL3KaecYpdeeqlLuJ4pjJC8WbjC33333fbcc8/Z+++/bySEZxN02WWX2brrrls55xZbbOG8r3ClDzY8v1jchx9+uN14443VYicCK8zSir6PCKzobSANokdABFb0NgijgQisMCipT7YIeO+ndOF7ft9z3nnn2RlnnBFqavY/a6yxhvN0x6MrWCAH0ol9Gt8///zzjqjiBY99Hfm3aHjWr7jiilVkjRgxwlUtpNEfAuy7775zBBbhiYsWLXLf4bkFwQUpx+/Z59EfHfgd/8dTn//Tj8+MYTzfUwXRf2b84sWL3e9r167t+vJ/vMT4P+O9zEzykY3M4Hjm8Tqnyg/qH9SZ8chFZk3y0RG5wetnDD9ef77jvu91CWLmrzmT/KD+qZijv5fP/OSOJafZK6+8UolZqkyPP3Ol2ozfVYd5urm8fDCjgT/XzvVgp3T6e/sh39vMr1vmS7dmPH7B9RPUP3XNZJIfXGdB+alrJtOaTV0z6M9P6prx8lPXrNfZh/mG+iNXp9AIiMAKDVXkHUVgRW6CvCoQCwKL05stt9xyqVM7rvQ///mPS+SOx1Smcs8XXXSRS8pO8lBu9nvttZd7KN511132ww8/OFJrq622csAdd9xxzkuL35HzisbDvX///k7+Pvvss1SlHL7ff//9Xa4Hv8Ei9wPVeXDL58HBw46HKP/3J4mNGjWq/Mzv8fzymyhueszLWB5EjKfRzyexD47nM+N5WHONjOcaGcuDie+Qz6aSDSYNl33/md/zEGccmzj04P+M9/oHx/BAZzy6MAa90NFvFv3Gg/HMhxzG0C+TfPTlx4cP+M0G49Hfy/T4UZabubzO4OXlc61ef+bzmAWvmVCGW2+91SZOnGht27Z1eCMfvJDl5YMN4/mdxxx8/PXzGRlgzw/juW6POfqnkx/EDBmM9RtUv8HkOpBDSIa/fq4ZmcG1gHx+59cMNvOYef29/dDF64/NUtcMMpnP6+/lM57r9/KDayZos+CaS11nzMW8fs2AMfLRl+tD/9Q1wxgfNpLXu5smcwiIwErGQhCBlQw7JU1Lnnk8o7bddlu37wm2N9980zjUGzZsmJ100kmhLg1vKg4cScqejvTiIPH444939/v11lvPJXanmjTPEA4X8ZinMnSmphDCUGaIvJNCCCM3gRSIAQIisGJghJAqiMAKCVRCusWCwHr99dcdwZTqdg6GeF/hhVUdgXX++efbmWee6Tyu8NTixZ9GlUESuJPTirlpkE6UjKZ8NNVzSPZ+0003GSeAnshKV+qZ/r6yIS/4hBvyYlhdLoeErIGSVVMeWCVrWl1YFgiIwMoCrAi7isCKEPwSF92mTRtHGn3++edVcomy79l3331t1KhRtscee4RCgZxZ5M766KOPHEGVrkFS3XnnnY68guw66KCD3AEkB4oQH0GvrdTxIrBCmSHyTtURWPPmzXNrjUgHbE0UBHtxiFQ1IVBKCIjASo41RWAlx1ZhNI0FgcVGiIX1wAMPGNVygo2cWJRgZiOEu3K6RjXBo446ynbffXdXtdA3vFCYF1d0yCzfqIgDufH00087TxUermzgyI81YMAAGz58eLXYKYQwzNKKvo8IrOhtIA2iR0AEVvQ2CKOBCKwwKKlPLgiQS3TMmDHugA8vW9/YN1EBGsIJL6maGuF/VBOEjKLCc00Vm/18FNfp1q1bqDylIrBqskI8vs9EYH3xxRd2yy23uLXGmsIDm4PjTTfd1I488kiDTFUTAqWCgAis5FhSBFZybBVG01gQWJzSrLnmmkYeBrytgo1EoE899ZR7AGbaYFHxBvLpsMMOs5tvvrnKeMIEcZP3IXrBLzklIsSJeb///nuXu4EqOkcffbQIrDCrJ+Z9RGDF3EBSrygIiMAqCszLLEQE1jJDqAkyIHDttde6Kssvv/xyZZVliCI80PFcf/XVVytHUjSHl7LevXu7cO9gu+2229w+65lnnnHfh20HH3ywS/g+fvz4jMV4/FwisMKiGm2/dAQWOdA4cOaZQ9oGXzkcEgvbs944lK7OAy/aq5J0IZAdAiKwssMryt4isKJEP/+yY0FgzZ071zp27OgqEbKR8qd6kFaE6kFukTshU8OLin6cDEJW+fFshJiThygeXJkaD1c8rwgz5PSoU6dOIrDyv9aKPqMIrKJDLoExREAEVgyNElAJj15e/N555x078MADXT7GBx98MLR3S7yvTtrFAQH2UqRS+Omnn9whXatWrZynOUQUa40E776tssoqLg8i4X4+HYP/DtKKojscOjZr1iztpRGKuNNOO7l9FPkQCTdkb8UB5eDBg2uEQwRWjRDFokM6AouwUSIbunTpspSO7NNZN1QLp/KlmhAoBQREYCXHiiKwkmOrMJrGgsBC0QsvvNAlBMWdndM6bgokb+fkEPdz4udpEyZMcBVu8NRiQ+QbObBI+E4+LV91kM0ZYYWnn366K/nsGydBnDpyukiC0zvuuMO5NoctJa0QwjBLK/o+IrCit4E0iB4BEVjR2yCTBhQG4RnHwQnVcSkOQqg8hUkgssKGaMX3CqVZXBDgoHC77bZza80XkyHlwtZbb11FRcIDKQRCsnYKefhGMRTyh0JijRw5MuNl9e3b1x1EcjBIa9q0qasQvf3224eCQgRWKJgi75SOwGIPT7oOCNJ0jf27DyX03lmRX4gUEALLgIAIrGUAr8hDRWAVGfACi4sNgcVmZ+DAgfboo49ahw4dXEJ1clVR6YYf3zIRWDxM//GPfzg3dU4QuakQFkhOLSrRUdHOtyZNmjg3dl99jReHIUOGuETwYZKyi8Aq8KrM0/QisPIEpKZJNAIisOJpPjxcOHQhjJ0Xvp9//tnI54j3Asmxd9ttN9tvv/2qJN2O55VIq6QgAHFFvisO7tgDBQmqfF4D6RmorAsBS4oGqu6GbSKwwiIVbb90BBYHy3jdZUr3wT2PexvVwEVgRWs/Sc8PAiKw8oNjMWYRgVUMlIsnIzYEFpcMifX88887F3U2PFQm3HjjjaugwcORnFeECxJ2GGxsfBjPySHeVZwWcrqYGm/PKTf5RnhhWH755W3LLbd0fcM2EVhhkYq2nwisaPGX9HggIAIrHnZI1YJ8jeQbIrk1L3McpEBgETJPCBb/v/LKK0Ml147nFUorIZA9AiKwsscsihHpCCzuVxRlSt2be/3GjRvnoiJSizVFob9kCoF8ICACKx8oFmcOEVjFwblYUmJFYBXropdVjgisZUWwOONFYBUHZ0mJNwIisOJnHw5rjj32WJdHyHvBBAmsvfbay4XOkzA7bOhV/K5SGgmB7BFIEoEFIfPQgw+a/fFH9hea8BF4jl48bJi1bNHCjj7iCHc15Lh69/33bYUWLayiVq0qV7jot9/sl/nzbcfevd3BcSm02sstZ4cdfnjGfHClcI26huoREIGVnBUiAis5tgqjqQisMCil9BGBlQNoEQwRgRUB6BIZOwREYMXOJEaI1QknnODC5X1LJbAIt9lhhx1caL2aECgXBJJEYFF44dITT7CerZuXi3kqr/PX33+3c597xVo1amSDttq08vefT51u706c7AisFo0aunxrU+fOsyb161mPVVa2Ds3TJ/9PGoDzfl1k7/7vN7tx5APWpk2bpKkvffOEgAisPAFZhGlEYBUB5CKKEIGVA9gisHIALYIhIrAiAF0iY4eACKzYmcTlaDzppJOcYr6aWyqB9fnnn9uJJ57oqsepCYFyQSBpBNZ1Q13lWbgAACAASURBVAbb5dtsXi7mqXKdi//yPKtTUVH5+99+/92+mDbDnvtmnE2ZSx60WrbqCs2td5dVrfMKy5dM7quJs+fame9/Zjc+8KAIrLJc/X9etAis5BhfBFZybBVGUxFYYVBK6SMCKwfQIhgiAisC0CUydgiIwIqdSZxCo0aNsnvvvdflvCLZdZDA6tWrl9sYUxm3UIm244mKtCp3BERglc4KWLh4sVVYLatbp3bpXNRfVyICq+RMmtMFicDKCbZIBonAigT2ggkVgZUDtCKwcgAtgiEisCIAXSJjh4AIrNiZxCk0Z84cu+yyy+zLL7+0zp07u6IiJHanii6FRaiq27t373gqL62EQIEQEIFVIGCzmPaPJUuMDFaqFJgZNBFYWSyoEu4qAit+xiXHKEUmZs+e7QrC4eXeoEED22ijjWzmzJn23Xff6d4WP7NlrZEIrKwhMxOBlQNoEQwRgRUB6BIZOwREYMXOJJUKzZ8/3+6//3774IMP7Pvvv7cnn3zSVcS96667bO2119YmK76mk2YFQkAEVoGADTEteZ2e/2a8/Th3rtWuVWGrtljBenbuYPXq1Akxury6iMAqL3tnuloRWPFaB7NmzbK7777byE8IgQUJT65RiuGcc8457ncisOJls1y1EYGVA3IisHIALYIhIrAiAF0iY4eACKzYmWQphTgVfPvtt22XXXaxAQMG2IgRI+KvtDQUAgVAQARWAUANMeUHk360uz/81Bb8ttjq1altS5aYEQK40vJN7YAN1rHOK5RfovrqYBOBFWJRlUEXEVjxMTLv5sOGDbOxY8da+/btrWHDP4tIQFqRouHFF1+0Ro0aicCKj8mWSRMRWDnAJwIrB9AiGCICKwLQJTJ2CIjAip1J0ir0ySef2HrrrScCKxnmkpYFQkAEVoGArWbaibPn2LBX3rI6FbWsVeNGVXp+9/MsW6lZMztl6x7yxAogIwKr+Os0jhJFYMXHKg888IA9/PDD1qVLl6WUWrhwod1www0unFAeWPGx2bJoIgIrB/REYOUAWgRDRGBFALpExg4BEVixM4kIrGSYRFpGgIAIrOKDftcHn9or302w1VqskFb4+JmzbMC6a9p2q3cuvnIxlSgCK6aGKbJaIrCKDHgGceS9Gjp0qMtx1bp167S9brzxRqtbt64IrHiYbJm1EIGVA4QisHIALYIhIrAiAF0iY4eACKzYmUQEVjJMIi0jQEAEVvFBP/f5V2zer79ai4YN0wqfNHuurdduRTtskw2sFtnd1UwElhYBCIjAisc6WLx4sZ144olWp04d52WVronAioet8qWFCKwckBSBlQNoEQwRgRUB6BIZOwREYMXOJCKwkmESaRkBAiKwig/60Odetv8t+s1WaNggPYE1Z66tvWIb+79NIbDEYAGSCKzir9M4SkwSgUU+KPQtxYYH1rnnnmszZszI6IFFlWeqEo4bN65s72PcvysqKkpiCYjAysGMIrByAC2CISKwIgBdImOHgAis2JlEBFYyTCItI0BABFbxQb/p3Q+NJO4dmy+fVvh3P8+23bqvYX27rV585WIqUQRWTA1TZLWSRGD98MMPdsxR/2dL/vityCgVR9yUKdNsyrTp1qhRQ0ul2f9YYvbDxEnOQ2vbXj2Ko1AMpex7wKG2//77x1Cz7FUSgZU9ZiYCKwfQIhgiAisC0CUydgiIwIqdSURgJcMk0jICBERgFR/0z6b+ZNe8+a6t2Lix1V+uThUFps6bb3UqKuycHbaxRnWXK75yMZUoAqs4hvnpp58M4mXttde2evXq5ST066+/NpJ4d+3a1eVAStcgoqheh4fO6quHJ2qTRmAde+geNnRAG2vZLDcsczJAkQYt/mOJXT1qrI0ZP8vW7LS8VfzlLfq/XxfbuMnzrXnjutahTSM7fq+uSxFcRVIxMjFLzOyiez6zrfY5WwRWZFaIgWARWDEwQggVRGCFAEldSh4BEVjJMLGqECbDTtKysAiIwCosvulm5+Xmua/H2cOfjbU/lvxhTevXd6FGsxYstGYN6tshG61n67RtU3zFYixRBFZhjfPll1/aAQccYB999JER+la/fn3bc8897bbbbnMkU02N97STTjrJRo4caT///LPrXrt2bTv00EONXEjBdtVVV9n5559v06dPd79u166dnXHGGXbUUUfVJCZRObAgAo87bA+78p8drE3z+jVeWxI7zJjzqz3yxkR7b+wM+23xEkdUNWpQx/puvpL1XKe11a9bO+1lfT5hjr3zxXT7fuovVqdOha3arrFtuXZrR3iVSht8/Qe2+Z5nicAqFYPmch0isHJBrfhjRGAVH3NJjB8CIrDiZ5N0GonASoadpGVhERCBVVh8M80OifXltOn2zsTJNnnOXKtdq8I6t2huPTt1sLZNm0SjVIylisAqnHHmzJlj3bp1s8aNG9udd95pG264od1000128sknu5dvCKiacrEddthhNmLECFeZ7qCDDnKJvT/++GP77LPP7J///Gel8o8//rj169fP9t13X7viiiuM/dKgQYPsoYcesrfffts23njjai80aR5YpU5gYawlS8ym/rzApv28wJFRq7RpZE0apic9//hjib3w4VR74OXvbdHiP5yX1u9Lltic+YusWeO6dnjf1W3tzulDqwv3F1CYmUVgFQbXRM0qAisZ5hKBlQw7ScvCIiACq7D45mt2EVj5QlLzJBkBEVhJtl756C4Cq3C2fuKJJ2yXXXYxyKW+fftWCoKUGj16tE2ePNl5ZGVqzz77rO244442bNgw54VVXdtyyy1t2rRp9s0331R2+/HHH22llVay/v3726hRo0RgFc7Ukc/8w7Rf7PSbP7J2LRsuRXLNnPOrLbEldtr+a1vrEvBYE4EV+XKLXgERWNHbIIwGIrDCoKQ+pY6ACKxkWFgEVjLsJC0Li4AIrMLiq9nzg4AIrPzgmG4WiCOIqqlTp1qbNn+HruJRhafUm2++aZtvvnlGBXbaaSfjeTpx4kSXtLu61qpVK6P/XXfdVdmNkMVNNtnEzTFr1ixr1ChzGJk8sAq3Doox87Wjv7JPxs2yDq2XtjHr4I0x022nTdvbZt1b2hodmjoPraQ2EVhJtVwe9RaBlUcwCziVCKwCgqupE4OACKxkmEoEVjLsJC0Li4AIrMLiq9nzg4AIrPzgmG6W1q1b24IFC2zu3LlVQgXff/99F9JHvqrTTz89rQIQSt27d7eVV17ZzjnnHLv22msNjyqIql133dURYJ7U+uWXX6xJkyZ29tlnu59gGzJkiF1yySX26aefugTymZoIrMKtg0LPTMjgWbd8bLVrV1iDelVzY8395Tf74vvZNv7H+S7h/eorNbWKilq2w0Ztrc9m7a1R/eqJ0ULrnsv8IrByQa3ExojASoZBRWAlw05J1pJcDZMmTXJJRtu2bWstWrTI6XJIHspmijwNzZs3zzgHcr7//nv3fcuWLV2OiJqaCKyaEIrH9yKw4mEHaREtAiKwosVf0sMhIAIrHE7Z9lq8eLFL0t6lSxf76quvqgz/9ttvXYVAcliREytdg1CCvCLEkL3ZVltt5ca8++67LiE8ObHOPPNMR4xRnXCNNdawq6++2o499tgq0w0fPtyOOeYYe+mll2zrrbeu8h1zXXjhhe537MkIebz55pttr732ct5avCP6xPNUP6RR/ZDfcX+DQOPHf9egQQNH2NEaNmzoPtOXz+zffv/9dzeeawOfiooK93/G85nx7B/9eOTTqNqIPMbRH4+0Ew7f2646fGVbcYWG9scfv7t+FRW1Kz+T6B55/vdLlvzhdPE5x/xn5Pp+qWP+nrfCjf1zTIVRFBBdlpZZx37/fbH7fe3adZwujEHG3+NrOR0Yz7/h5Ne2v/Wv+Mtef8v/ddFvNvT2Me76G9Ql3btZrYoKW7joN3tjzAyb+7/frHatWta+VQPboEsL+/W33+2biXMdgXXgDqvakiVL48dcXmYm/f+8zr9x5pr99Qdt8Sfmtdx8fAbDbGwWlI/MITd9Yuv3PcUGDhzo1un8+fPdNaeuWdYcuLNmkMv/0Ze/y3RrlvXH7xnDZ9Yc65Q1znj+jy78TbI2+R1r2/+d+M9+zTKWtcuY6lqtJUhUywoBEVhZwRVZZxFYkUFfFoJffPFF53ruH+LcnB988EHbeeeds7r+efPmWfv27d0GZPDgwXbxxRdnHM9p4AYbbOAeFCQ3JaFpTU0EVk0IxeN7EVjxsIO0iBYBEVjR4i/p4RAQgRUOp2x7+b9/krh/8cUXVYaPHz/eVl11VTv44INdNcJ0jf0Y+asIPzzvvPNcNUEaxMe2225rr7zyin3wwQduH8X8a665pkFWpVYchCDjHeKFF15w44KNl3Vf2ZB5Ichuv/12GzBgQLaXW9T+5VCFMFtAb33qW3vtk59s1fZ/F6oYM362jZs815o3rWc/Tl9gW67Tylb+K8TwjyVLbMKU+XbSgO62ZsfkJHeH6DlFVQizXR6l118EVjJsKgIrGXZKopYffvihbbPNNrbWWmu50ztOCi677DK799577Y033rDNNtss9GWxwaKMs69+g9t6ugZptf3229tPP/3kKumQs4Ey0zU1EVg1IRSP70VgxcMO0iJaBERgRYu/pIdDQARWOJxy6YVHCD/sdYKNA7x1113XTj311IwHfRBKnTt3dgTTjBkznBeJbyRqx+OKsEIIq5kzZzpPdvZcp5xyShVZhCniqYW3VXWVCBVCmIuF4zOGaoXn3jHG6tSu5RK1Q1C98vE0W7gIb7ffrUG9OrbVOq2tXt2/Qwy/nTzPdt60nQ3YpmN8LiSEJgohDAFSqXcRgZUMC4vASoadkqjlnnvuaa+++qpxIkgOBRqVbPCk2m677eyZZ54JdVnvvPOO8+K64447nDfV0Ucf7TZT6Rok16WXXmr333+/bbHFFiKwQiGcnE4isJJjK2laOAREYBUOW82cPwREYOUPy9SZ2N+QqJ0cWH5/RR9fnfDhhx+23XffPa0CHPStv/76jrwihDDYZs+ebeTXwjMLEozG/AceeKDzwgo2qiA++eSTzpOLMZmaCKzCrYNizEwM2ntjZ9i9L0xwIYN161TYO1/OsD/+WGItmta1Dbu0sGYpidu/mzLftlirlR3aZ7ViqJg3GSKw8gZlcicSgZUM24nASoadkqglbuxdu3Z1G6pg69Onjz311FNGTitO9qprvtINCUIJG2TOTAQWseq4qZ922mlG2Wfc3+WBlcSVk1lnEVilZc84Xs2iRYucZwIvXXg4kHOvpsZ9yue9yNSX8GmfI4U+zM/LIrlc8E7lJTFMvj7GisCqySL6Pg4IiMAqnBWuuOIKO/HEE+2tt96q4s2Otzqe7nhOkTcnU4OQGjlypLvXBSsI+iTwhB8ShkjDo4s+EGa++Xyk66yzjuFtX10TgVW4dVDMmWfNX2QvfzTVJkz9xf1LYvd1V2tutSv+zI0VbHhg9dtiZeu/1crFVHGZZYnAWmYIkz+BCKxk2FAEVjLslEQt2TwdcsghzhU92K655ho77rjjXJ6Fnj17VntpeFNBXOHWTtLCTAQWOR169erlNlmcCPo8WCKwkrhyMussAqu07Bm3q6ESF7lcJk+eXElgXXTRRXbYYYdVqyovi7zk+eS7qZ0J0eHFMEjY9+/f390DCV+G2OLexQsplb1qaiKwakJI38cBARFYhbMCycY5INxhhx0MbysaHlVUF+zYsaO9/fbblQme6UNyd+5BK6ywguuLZzyhgv369XNEFiQ63lzku+I+yD1wxRVXdH3PPfdc93P33Xe75NY0CK5DDz3URo0aZXvssUe1FyoCq3DrIIqZ8bx67K3JNuqV763Lyk2XUmHBr4tt+uxf7ax/rGMrtcpMokahe00yRWDVhFAZfC8CKxlGFoGVDDslTUufU4r8CGx8gs27uD/00EPGS1ymNm7cOLcZY6O03377uVwPmQgswhFxZyfcEM8rKunU5IFFXi4SldIgwNic4QoP8UaVEF+lBs8IksjTmjZt6qqSsCGjD94ajA1WzKESCd/56iV4VQQrmeBxwXjkQMoxB5VL2ECCG42XWU44ebH14/HyQBd+z3gqkCDbVyRiDnRGPt4evuJOUH6wYg86Mh75weop/mUanfnsrx/5wUosyOd3Xn8v31dPSSef8Vyjr6Dixwerr/AZndlM05CPLvSlIhK5Nlg39913n9MPzxfwhyTwNvP4MZ65+L33qPHyg5gjE2yQw2dffcZfs78WcAUzTyDQ11c58tVjvMyg/bE541Krz/gqS+CPfNZZEH/mClZcQgbX4TFnnPf8CV5zEDM+c/3ID66ZIGbVrdngmkE+mIAh48HQV4by68yvWTAL61EUh/sbL22bbLKJu64rr7zSVUu955577MYbb3T3BkrLZ2pgAFmeSmBNmTLF3f/wUuBew9ysHUKiIa8I06F6F+O5Hz3++ONO5j777FMtJCKw4rBipENNCIjAqgmh3L/nPnzrrbe6w0DyWXnSigrNHOLhje4bpBTJ2NlDtWrVqvL31113nRvP/YkK0fThnkWhHfZTvvGMIZfoo48+6ioW8vzGG2vvvfe2W265xT3XqmsisHK3c1xHUm1w+CNf24dfz3TVGps2XM7lxpox+1cXZjhgm1VcJcKkNRFYSbNYAfQVgVUAUAswpQisAoCqKR0RwIvzOeecY2eddVYVRJ577jl3avjAAw+4ksrpGi/okBRspnCR58U7E4FFXi1CDI888shKsiwMgYUeEyZMcOJ5IaQcNPetmjZjMm90CHgPLF7wyXOmJgTyhcCwYcPs9NNPd+EwvPDReFHj3gI5iPdCtu0///mP86iiShcFLWh4Nqy22mru/kZBC99mzZplbdq0cT94V1TXRGBlawn1jwIBEViFR537FdX9OHzDC/SII45YKjUDKRs4HMHbir1UsI0ZM8aR9HhvcV9iH0We0tTGPWfEiBH27LPPugMvCK5M+7fUsSKwCr8OopAw73+/2RNvT7Y3xvxkP89bZBW1alnHto1s+w3auqTuFWlCC6PQMxuZIrCyQatE+4rASoZhRWAlw05J1JJNzsknn7xUwnWIB9zQOSXceeed014ap3qDBg1yCUa9Fwc5szhVpDIOYT14v+DtccIJJzgXek4PPfn08ccf20YbbWR33nmn895Cl+qaqhAmY4UphDAZdkqilnhCEWaDl18wd8y//vUvu/zyyx3x1K5du6wurUePHq5wBd6kvlGmvUuXLs7zgRBp3/CoWH755SvJehFYWUGtzjFEQARWDI0SgUoisCIAvcgi5/7ymy1Xp8Ia1Kt+r11ktbIWJwIra8hKb4AIrGTYVARWMuyURC1xVSdUhtCaYBs8eLDh7cDJ31prrZX20qg2SIhh0A0eb4ivvvrKhfaQm4FQG7wjunXr5nI2rLLKKpVz4fJO3qyVV17ZnSYSrhMsFZ0qVARWMlaYCKxk2CmJWpKfijAa8ucFk60TTkOoDN4HAwYMCH1p3333ncsxc9BBB9nNN99cOQ7vUsKbIeQJwyEsmkYfnsfc9zJVD/OTyAMrtBnUMUIERGBFCH6MRIvAipExpEq1CIjA0gJxoTg+30l1L46CKloERGBFi38pSyefDC9ahPMFX7zI1UA+HsJkyKGTrhFeCMEVbOTUIQE8nlXbbbede9lbaaWVXL4akigHG+70N910k3sR3HDDDV0YD/lnMjURWMlYiSKwkmGnpGkJOc4+hdDmp59+uor6JEPefPPNjXBAyPcwDW8qcmaRHJn7H6E9wUa4ICHL5AOEhOfehofX0KFDXZXVdA3vMEh5GvfPXXfd1YVAQ7pxH+VeSwt+5p7HyyM/3guVsTS+47oh6xgDsUYDB+biGuhDfz4Hx+P9yg/jU2UyF79nDJ/B7/ohp9jl227u+i756+IINyFnCi3TZ2pb+f6uzlWtWm7ePz/+/Tl1PH3o5WtjpX6uVmZQxl+6phufi3zGZH3NKRhki5/HPBW/6jCvMiZL+UFcJs2ea2d+8Jlde899bp2yhtKt00xr1ntZ17Rmg2sOGdifNR9cp+jlc9BlWrOZ9iNh/ubVJzMCIrC0OpKCgAispFiqgHqKwCoguHmcWgRWHsHUVFUQuOSSS+zf//63SwgKkcQGkpfDPn36uLDCU045pbI/1bcgtggHzNSqS+KeOiZMDqzgGBFYyVi8IrCSYaekaUkSdcIGIYVIVBxs5JiBBCfhOiXqw7TZs2c7zypyab366qtLDXnvvfdszz33dOHRm266qStlT64/7oHkmCGUMLWRp+b66693v+YFnTBpSC3CGslr4wtApH6GMOAF0hP4nnSCqIK04r5Mcn6fjJ8wbP/Z90Em4+nLfBAD/N+TXtXJ57puOO1Uu3ybzasQUEECpXZFhf3+xx/u2jKSUbVqOUIqLQFUUVGZQJ+5uF6IHuYKkllBAikoM5N874nHHLVqQYgFCKgUmV7/XOSDpy8AELz+oPx02HgsQukPoReUk0H/IGbu81/rLVV+GPwmzZlrZ77/uV19192VRKtfp6w5X4AiuH5YcxBW/EBGgUHqmkWX4DplLub1pGuQtGUOv86ZO9PfCX2YRy3/CIjAyj+mmrEwCIjAKgyuiZpVBFYyzCUCKxl2SqKWbEBJ9EmydKrcsBHFq4oQQDwJghXK+B0eWyQbzdREYCVxFeRXZxFY+cVTs/2NAITMFlts4cKNg43/kx/rqquucnmrwjRIK8aQy++QQw6pMgRPK0ILuTcSXu29Pr7//nuXRBni68svv6wSxuhJKz8RJBIv/YRO49kS50Zl2OuGDP6TwFIrKwQUQlhW5s54sSKwtA6SgoAIrKRYqoB6isAqILh5nFoEVh7B1FRLIUDlGzwaqMLFJoYSzCRwJ7w42EjCDonVs2fPjChyckqZeV7yUkNyUgcRooMnw2abbVYlN1amyeWBlYzFKwIrGXZKopYQR3jCjB07tkrRBzyfqOz1/PPPu9DlMI2QQ4gbSCny8AWbJ8S4l/Xt27fKd1TXJHy6poTxyoEVxgrqEzUCIrCitkA85IvAiocdpEXNCIjAqhmjZepBFRsq5XBiiIs6yZKzaXhGkKiUJKK4zJL8uEOHDkud+JGXAY+JuXPnOm8JkiU3b948lCgRWKFgiryTCKzITSAFYoCACKwYGCGECiKwQoCkLjkhQOGIZ555xoXl+RA+QpII9cOL1O+Xapr8s88+c3mtIKOouJraXnzxRUeEPfbYY84LK9goSz9q1CgRWDWBrO8TgYAIrESYqeBKisAqOMQSkCcERGDlCch005BIlITE5GvwSQrZ8Oy4446hpFLOGdd2khxDXjEH+Q4oaU/FMN84JeT/fI+rOvHhxKHjKcGmK1ilJ51gEVihzBF5JxFYkZtACsQAARFYMTBCCBVEYIUASV1yQoC9zR577GG33XabqxyIN9aMGTOsa9eutv3227sqhL6df/75LhcUObFSEz9ffPHF7vdffPGFdenSZSldCJ/m4HG33Xazu+++uzLvDoeS3bt3t6ZNmxrh0tUVnZAHVk4m1qAiIyACq8iAx1ScCKyYGkZqLYWACKwCLYrRo0e7U73DDz/cTj/9dEco4dpOKWa8spo1a1at5M8//9y23HJLF6pDdRySf/rS9ORRYPNEY/NE+XrmI+ky/QnJIRHz+PHjXY4IXOSrayKwCrQI8jytCKw8A6rpEomACKxkmE0EVjLslEQtIYUOPvhgtzdif9O6dWu31+H3JHLv3Llz5WXhtc4eh30XyaSDDU/1+fPnOy/51O/ohwc8xSqGDx9unTp1crn/qKL6/vvvV1ZtJUy6uiYCK4krLL3OJGL/evpMmzJvvi1fv76t0bqFNcxQnTdpVy0CK2kWK4y+IrAKg6tmzT8CIrDyj6mr1sGmpkmTJq76DF5RNNzdOSHs16+fcz2vrg0YMMBtyDgZXGGFFTJ25QTy0EMPtfvuu8/lq/GNfA7kibjgggvs1FNPFYFVADsXe0oRWMVGXPLiiIAIrDhaZWmdRGAlw05J1RJP8zvvvNPlu4KgWmuttdwhIYRVsN18882ObOIwMegpRboFvoOY6t+/f7UwEEJI0YqJEyc6Ly4KXRCuSPhhTU0EVk0Ixf97qvuNmTLNRn8+1ibNnmt1qMS4ZIk1rlvX+nZb3bZetaOropjkJgIrydbLn+4isPKHpWYqLAIisAqA74QJExxRRen5c889t4oEEiO//vrrLlcVBFe6NmfOHGvTpo3bIN1zzz3Vaohb+4EHHmiPPPKIc3P3bdq0ada+fXsbNmyYDRo0SARWAexc7ClFYBUbccmLIwIisOJoFRFYybCKtCw2AiKwio14/uX9MHuODXvlTVuyxKx9s7/37bMXLLRp836xgzZa17bu3NGSzGGJwMr/uknijCKwkmi18tRZBFYB7M7J8wYbbOC8oggjDLZ//etfdvnllztvLDyk0jW8s0gQinv87NmzbejQoc6ra++997bLLrusSlUwNkcrrbSSI8NI4o4bPH1xqycMEU+smko3K4SwAIugAFOKwCoAqJoycQiIwEqGyeSBlQw7ScvCIiACq7D4Fnp2wgYvefkNmzp3nrVtuvSh8y+LFtn8Rb/ZadtuZa0aNSy0OgWbXwRWwaBN1MQisBJlrrJWtuwJLHIZ4HpOkvR8NfJcbbHFFq6MfGrp5UsuucQldodsQm665vtsvPHGLjfDkUceaby0XXfdda6yIK7s6623XuVQcl1BjBFyyPeQXmussYbz3grmgvADfP6IKVOmuF+R5+HVV191yeJJOF+3bl3nkl+7dm1HjDEfieBJWIp3GI3fkzuCyj+MYQ50ZCxu+oz3/ebNm+c+k6cLzzPGUDmI8eT1gnRjPCEBjMUWfId8Kip6mYz3n/k9RJ0fz5z8H/d+frx8dEYm+nv53KD5PZUbketDPNGfsejDGBLDIofPND8Xn/k9/cHSrx3kybi5TAAAIABJREFUMwY80N/LBD8atkF/5Ddq1Mjpi/wgZshnviBm/ppPOukkl7T2u+++c9514MUP45HLfMhEN8bzGZyRDz5cP79HPtcIdn5zjVzwAHP09/KD14zNKSLAOPRnrLcZ4/kOPRjj14y3GfIZ7+cNYob+/HjMvP4ec8YwnnmRgdzgmkFn5kP/oHzG++vncxBz+oMP86E78hmfamdkoheYoT8YIz+4ZlizYObXDP1YG+lyquTrHlPO84jASob1RWAlw07SsrAIiMAqLL6Fnn3qvPl2wQuvWavGDa1u7dpLiYPg+mjyVDu7dy9ba8XWhVanYPOLwCoYtImaWARWosxV1sqWPYHFS+3666/vwvry1V577TXr2bOnPfHEE9anT58q0xLSN3jwYPv0008z5k8477zz7KyzzrKWLVu6ft6DinxYm222mSPF8O6iQYBAbNx6660uqSm5tyA4brnlFuvdu7f715eZ9opwg3r22WcrX9ghIfbbb79KAipfOGie/CIgD6z84qnZkomACKxk2E0EVjLsJC0Li4AIrMLiW+jZJ8yabRe+8Jp1aN7M5b5K196f+KMN3rqHbdphpUKrU7D5RWAVDNpETSwCK1HmKmtly57Aorrftttu60ok56tRBWejjTZyidpTk4NSspnE6mPHjnVeUunatddea8cee6ztsMMO9swzz1R24caC5xWeUlQfpF199dWuSk6qLMIHIeYgwpBZXVMIYb4sX9h5RGAVFl/NngwERGAlw04isJJhJ2lZWAREYBUW30LPPuOX/zkPrOUb1LN6deosJe73P/6wz6ZNt6Hbb+2qEia1icBKquXyq7cIrPziqdkKh0DZE1gXXXSRC80jVxQhRflohP0RHoi31fHHH19lSnJbQTaRZJ3Sz+ka4Xy9evUyCIsbbrihSpftt9++slw0X+y4446u0iGkVlB/vKrwxoLwevTRR0Vg5cOwEc8hAitiA0h8LBAQgRULM9SohAisGiFShzJAQARWso1M4vYb3nnf3pv4o63ecumK4BBcdevUsX9vs4U1+avieBKvWARWEq2Wf51FYOUfU81YGATKnsAip82aa67pyi9TNTAfjfw/HTp0sB49etjTTz9dOSW5dEi4vuKKKxrhgOTrSdcgn/AMQ6+XX365kpgi9xDlm/GYotIhjXBCCC9kkgvIN17yOnbsaFtuuaU98MADIrDyYdiI5xCBFbEBJD4WCIjAioUZalRCBFaNEKlDGSAgAiv5Rp61YIFd9upbNm3efGvbpIk1rLucLfr9dyM/Vp1aFXbk5htZ9zatEn2hIrASbb68KS8CK29QaqICI1D2BNbFF1/sSKIXXnjBheIddthhznOJxM7L0vC8uuaaa+zhhx+2fv36uSTQ559/vvsh/9TWW2/tpp8+fbrz0qLPwIEDK0XyuzvuuMP13WSTTVwS6+eee8523313R7ZdccUVri/eY0cffbRL4n7hhRe65NKQctdff737HVULTzzxRBFYy2LMmIwVgRUTQ0iNSBEQgRUp/KGFi8AKDZU6ljACIrBKw7g/zf/FnvjyG/tg0o9G5cHlate2bm1aWe8unW2tNslN3u6tIwKrNNbpsl6FCKxlRVDji4VA2RNYxxxzjEuAziYDkohGFbSddtrJ9thjD9tuu+0qK/NRbSybtummm9p7771nXbt2tVmzZrm8Vcw5cuTISq8qPKnIhYX3F8nbfaOi2QYbbGDjxo2zLl26OP3o26lTJyPHFtXdfNt1113tySefdOQVoYuEMDKePFxvvPFGjWSccmBlY9Xo+orAig57SY4PAiKw4mOL6jQRgZUMO0nLwiIgAquw+BZ7dqoOzln4qzWh4nbt9FEUxdYpH/JEYOUDxeTPIQIr+TYslysoewLrl19+cfmoyCFFJUK8nN58803nxUSDtGrevLkLByR3VTZ5subNm+fyVTFn/fr1bZdddnFVBIPeXbyM+UqDhBcGGyGHjMc7jDHkv0IPKicGG7qOGTPGhStyHW3atHEJ4Ml/hdyamgismhCKx/cisOJhB2kRLQIisKLFP6x0EVhhkVK/UkZABFYpW7d0rk0EVunYclmuRATWsqCnscVEoOwJrHRg84L0zTffGJX8yFUFOUS+KnJJZUNgFdOQyyJLBNayoFe8sSKwioe1JMUXARFY8bVNUDMRWMmwk7QsLAIisAqLr2bPDwIisPKDY9JnEYGVdAuWj/4isMrH1hmvVARWMhaBCKxk2ElaFhYBEViFxTdfs4vAyheSmifJCIjASrL1ykd3EVjlY+vqrlQEltZBUhAQgZUUSxVQTxFYBQQ3j1OLwMojmJoqsQiIwEqG6URgJcNO0rKwCIjAKiy+mj0/CIjAyg+OSZ9FBFbSLVg++ovAKh9bZ7xSEVjxWgTYgxBWcpu1bdvWOnTo4BQUgRUvO0mbaBAQgRUN7tlKFYGVLWLqX4oIiMAqRauW3jWJwCo9m+ZyRSKwckFNY6JAQARWFKjHTKYIrHgY5Pfff7cXX3zRHnnkEaMAAFUxa9eubd27d7f999/fhg4dajfddJOraLn88svHQ2lpIQSKjIAIrCIDnqM4EVg5AqdhJYWACKySMmfJXowIrJI1bVYXJgIrK7jUOUIERGBFCH5cRIvAit4SkFUjR450lS7bt29vzZo1c0pBauGNhSfWhAkTbPTo0SKwojeXNIgQARFYEYKfhWgRWFmApa4li4AIrJI1bUldmAiskjJnzhcjAitn6DSwyAiIwCoy4HEUJwIreqvMnz/fjj76aGvZsqU1bdq0ikKQW1TC/Prrr11lTHlgRW8vaRAdAiKwosM+G8kisLJBS31LFQERWKVq2dK6LhFYpWXPXK9GBFauyGlcsREQgVVsxGMoTwRW9EYhdPCGG26wbt26pVXml19+sREjRtikSZNEYEVvLmkQIQIisCIEPwvRIrCyAEtdSxYBEVgla9qSujARWCVlzpwvRgRWztBpYJEREIFVZMDjKE4EVvRWgZx65plnbJVVVsmoDPmvfvzxRxFY0ZtLGkSIgAisCMHPQrQIrCzAUteSRUAEVsmatqQuTARWSZkz54sRgZUzdBpYZAREYP0FOLmGIAfGjx9vixcvXsoMDRo0sM0339xq1apVZBMVXpwIrMJjXJOEl19+2a6//nrr2rVr2q6EGN5///3ywKoJSH1f8giIwEqGiUVgJcNO0rKwCIjAKiy+mj0/CIjAyg+OSZ9FBFbSLVg++pc9gUV+oeOPP94l0J4xY0ZGy3fq1MnlIKqoqCi51SECK3qTUnVw0KBB1rhxY2vevHkVhVijvAyOGzfOPvvsM3lgRW8uaRAhAiKwIgQ/C9EisLIAS11LFgERWCVr2pK6MBFYJWXOnC9GBFbO0GlgkREoewLroYcesgEDBjjPlz322MPatWuXlqRq0qSJ6ycPrCKv0DIRB0n15JNP2n333eeSuLdo0cJq165t5L6aMmWKdejQwcaOHWsPP/ywCKwyWRO6zPQIiMBKxsoQgZUMO0nLwiIgAquw+Gr2/CAgAis/OCZ9FhFYSbdg+ehf9gTWGmusYT/99JN9++23jjQoxyYPrPhYnWTuEFl4+0FqLb/88rbJJpvYQQcdZIMHDzbyYKkKYXzsJU2Kj4AIrOJjnotEEVi5oKYxpYaACKxSs2hpXo8IrNK0a7ZXJQIrW8TUPyoEyp7Aql+/vvXv3995vpRrE4EVL8svWrTIeV4tWLDAEVisUUJX/+///k8EVrxMJW0iQEAEVgSg5yBSBFYOoGlIySEgAqvkTFqSFyQCqyTNmvVFicDKGjINiAiBsiew+vbta3PmzLHXX389IhNELzZJBFa6BPvRI1gcDY488ki75ZZbbPr06Y7YKsdGCC+hlWrli4AIrGTYXgRWMuxUKC2nTp3qDl5at24dSsTMmTPtrbfesh122MHq1q0baszkyZOdxzJFTjbYYAPbaqutasxTSsEePO4zNZ4xq666qnvOcJj03XffZezL9a2++urV6ioCK5Qp1SliBERgRWyAmIgXgRUTQ0iNGhEoewKLxNgbbrihyy20zTbb1AhYKXZICoHFjXW33frZvF//KEUz1HhN33w5xqZMnmg9evW2OsstV2P/Uuyw6Ybr2H8uvqgUL03XFBIBEVghgYq4mwisiA0QsXj2VSussII999xzlZoQFk9I/MCBA+2kk06qouGrr77q9mDTpk2zli1b1qj9iBEj7NBDD3VFT8hRStj9/vvvb8OHD3f/z9Q4AGrbtq1BZKVreDxTkZp5yTu59tprp61MzdguXbrYV199JQKrRmupQ9wREIEVdwsVRz8RWMXBWVKWHYGyJ7AI1brrrrvsX//6lw0ZMsRtgNJtfjiNK9UcWUkisHbdrZ+tvN0ga9Wh67Kv/oTN8PX7z9rU8WOsR/9jrM5y9ROm/bKr+/V7z1q7xV/Z5cMuXvbJNENiERCBlQzTicBKhp0KpWUmAqtOnTqu8vPll1+eM4H10UcfOY8rCK+nn37aeWzhidWvXz+3jzvvvPOyviy/XnfbbTd75JFHqh1//fXX29FHH22PPvqo7bLLLiKwskZbA+KGgAiswloE8n7MmDF25ZVXOq/OXr162bHHHhvqvZL+n3766VIK4gHKPZDq5cHGIcCNN97oIos4DDjqqKOsR48eNXqnMocIrMKuA82ePwTKnsA688wz7cILL3QJs2mZqgx26tTJnfBxwyi1ljQCq+OOg631Kt1KzQy6nhoQGPvOU7bir1+IwCrzlSICKxkLQARWMuxUKC0LSWCdfPLJdsMNNzjvJypH09jD8ZJGWOEPP/yQ9WWdcMIJznvr+++/r5wz0yS9e/e2L774wiZOnFjjnlAhhFmbQgMiQEAEVmFB513z0ksvtc6dO9umm25qo0aNsgYNGhiFm9Zcc81qhV933XWOME9tHAZAinXt+veB/ujRo+2QQw5xXqO77767e2/98MMPjXQ5yKwpBYcIrMKuA82ePwTKnsB67bXX7M0336wR0WbNmtkRRxyRkeCqcYIYdxCBFWPjSLVKBERgaTGAgAisZKwDEVjJsFOhtCwkgYX31c8//+xezoL5si644AI744wzjLW3zjrrZHVpVKRu1KiRe9mrrk2aNMlWW201w1Nr5MiRNcoQgVUjROoQAwREYBXOCBMmTLDu3bvbPvvs4woxLbfcco5o79mzpwuzfvvtt6slljyBNXfu3GrDo7kCcvJBjL300kvOuwti/+qrr7ZBgwY5b1VyDFbXRGAVbh1o5vwiUPYEVn7hTOZsIrCSabdy01oEVrlZPP31isBKxjoQgZUMOxVKy0ISWITMdOvWzd57770q6j/11FPWp08fV+yE/FhhGy972267rZ199tk2dOjQaocRjkN4DoefeHzV1JJGYA0/9WS7tNemNV2Wvi8xBCbNmWtDP/zSbnrgQWvTpk2JXV20l3PJJZe40Ob333/f5Vz2jVBnSPcpU6a4nHuZWlgCC4/QDh062EUXXeTk+TZjxgxr1aqVuzc+8cQTIrCiXQ6SnicERGDlCcgkTyMCK8nWKx/dRWCVj62ru1IRWMlYByKwkmGnQmlZKAJr4cKFzsOAkJjHH3+8ivq8IG688cbupfC0004LdWl4KODRRSgOL3rVVfhlr4SnFi/4yMrU8HQgJxcNj4Zrr73WeYsR7ojuzENr2LBh5Wd+D9lF6A9eZejF/0lrUa9ePeO6SWHBGHK38j0eY8zFZ5LPc2/kMx4e9OX/hAwx34IFC9LKZF7GIJ8qkAMHDLBpU6eGwk6dSguBLl272mOPPeaKHLDmMq3T4JphvbJO/5+96wCPqlijZ9NIJRAIPQTpHREEpffepCrSBaRjoyhNpCmIiKgoUkVA6UhRpEuRKqh0CD3UkEZIL++dubnJzeZudjdtN5v7fx/vxd17Z+b+M3d25sz5z88xx7HKzJ38f45Hjjn+zXGqHLP8nO8FxyWTKfAf7+dYlcc56zc0ZlkHx2tOsdq1a+PMmTPCB3x/Zfvjjz/QunVrrFu3TiS2MGSmAlicd9q2bQsmuOjVq1dScewj2b/0Kf82ZBoDK6eMKq2dGoCVOAZOnDiBuXPn4saNG2LSZGwxxe8YQ8wTN06mtmoagGWrPWtbz6UBWLbVn+l9Gg3ASq/nsvc+DcDKXn9bW20EsMiU2rBhQ1LTCJQQxBk8eHAqoXWCJ127djWahVB+/zMLwHr48KEIu2FI4Jo1a9J0I8MLmUWRa0Um/jFkBMP4j8bNY//+/YUuF5+dwJKcAZEbduXf3DzSR7LWKv+bAIB8D/+W7+F1XKfyfv7Nz43dz/YYqpOfcx3cvXt3Ed6kWe7zALWYCKoQoDVlnHLMcOxx3KVnzPIe3i+PeY5vjmflmDc0Zo1pOZnbeydPnsT48eOFJpVS65jhffxMHxCXM6oyDHD+/PlpVkewjcA4mVZKO3/+vMhySk0/6mMZMhnAYrhhcHCwAO9KlSqFd999VzBNZe1mPz8/Ed786aefYsKECUnFPX36NCmzK/e41HQ2ZBqAZe7I0a63lAdyPYDFSejzzz8HBfa40OAEwX88BeCPOF9mTlBchJmS2tlSHZmRejUAKyPe0+7NLg9oAFbWe5rzYVBQkFhQZnXWVWrYcLHKedVQ8gy1J9YArKwfB5lRgwZgZYYXc24ZBLCYLVD/3TaWMIcZtIyttcjoqFq1qgBclCYzEJYuXYq33nrLJOctX75cXMuMgh07djR4D9tNtsTevXuFeDxBL1Msp4UQjhk4ABVcnEx5NO0aG/JAWHQ0Hjq5YsuuXbkyhHD37t0ixI7sLiU4xv0hwSAZaJa7nPMBw/7atGkjGE+GjOWRAMGQZyZ+UBrBpDJlygiAe+XKlQbLIKh46dIlEbLs4eEBAl9ffPEFCLpxb/raa68l3csQQq7dCLqxfWynnDWVFzGbIUEzpR09ehQffvih+IjXUxeaYdgEs/VZntwb05QsUQLp/Cd/R4BNyZ7j3yyX7DOu3+hL3s/9NffdBAz53zL7jveTrUZTslTpR86nMnuPIZND+r6GIc094JXXGfHxceIeOzuC+Yl/E9iPi+eTic8TEqRDAp1OSsjG/wYPBnR2iBP36GBnb4f4OJWy7OwQz4Rv8v06ICGeZavVKd1vb+8glZt4MCHfzzrtdDrxLPyN1LFsuU7RZrX6JcCYbRbtN1i/A+LjYhPr5yGJ9PzSM0uAsahTZyf5SbQl8W/9Z6Ev6aPE9kuPL7WZ90nPr4M9D2YSfS6eWbRf8jmfUapfJ66V70+qPw3/GewzAD/suIH2A6YJ9iLHaVhYmHhmQ8xkjjG2QWYmk4moNmY5/pQsU5kZzTHO+/nfHLNkmRI/4WfyOJXHucxe5ZjlGOf/G0sCqEuQV0cm/rAw4wwp4UWKFAFRbk5G8oKLGyxmc6CuAj/nAscWLacAWHwhevTsBd8WY+HtU94Wu0J7pjQ8cPX0XhSOvoLZM6ZZzE/yyaDFGpCFFfP0bsCAAeBiRg6r2bhxY5qndWrN4YKNlHkyEHiiSf0H2R4/fowFCxaIxdGTJ0/ExzyZ5CLxzTffFD8IxkwDsIx5yDq+1wAs6+gHS7WCDCluusw1htqkpQfD8mrUqIGQkJBUIu6y1gzLYFigMeNC1NfXV7AaCJxxc2jIZHaDKToyyjJyEoBFTbGlUydjdqOXjblO+97GPOAf8gyzzl7ClytXoVChQhZ7Om7yzDnQyqyGZhWAJYdHEqi6du1aiubyv8uXL48hQ4YIXT1zjPMVwSrOlSRbyKAbyyEzi36kaPzly5dx7tw5MWeS5co5WZm1kHVyjnr27JmonmCDj4+PANSUYYjmtC27riWrlcxZAoGa5U4PMBsxx7mlLDPnK7MBrM6dOwuAihMJFzL6xpeZp3PUM7h//77RFKSWcmJG6s0JABbReFL9r1y5Cud8ReDoZLshnRnpS1u+N/J5KBwTolC0aBGLPaaMtJcoUcJibciKigkmkdHAkwKe6PGkgYsqnnBx8cNFlqnGHxQ55TOp8UoAixl4xowZI77v1q2bAKx4krh27VpRH+81ZhqAZcxD1vG9BmBZRz9YqhXcFJl5niiaqswqaKjtzKhF5tT169eTNtusq2HDhrh586aYt4yddrJsWbydwu0UcE/LyGIYOXKkYCfUrWu6yHkSgOXnh6JFVH67nJwABwep6qgoIPHkPVVbFNo5oJ4Vj8L1jeWwPFpsLBAdrf5IPCiwkxgIoAZWfDweBQXh4ePHePrgAYq6u0nf8cCcplJVioJNuU6+xlh5WVGWtdVpri9MbX9a1xmpMyY+Do8iolC8ZEnx+28JE6wQAIW8vOCpHO9sDGVc7O2T35NMlnXJKgCLDaamGEFyma0h+5YMKs4l+iF/pvqea6jNmzeLOY8hhbJRb4/zFUOeCVZxHcZQQyaeMJbJMKeEEDIskntC/gZwjtUsd3qAYGtaupVZ6RWJxaYTILIx1rgp7TAbwMqbNy8aN24shAsN2aZNm/DGG28ISmNa4nemNNAar7F2AIuMDqahZV8FBQcjj0dBODhqAJY1jqWsbFNUeBgcEqJQpIjlMuTwh5I/nNwc8fTLEieFWeFjgkekwROs4kkhTT4dJCtrxYoVJlXL95QLMoZkk5JOoEoJYHFjSXqucrLnCWWHDh0E5Z2MWLJh0zINwDKpKzJ0ESn/svhzegvSAKz0ek67z5gHKKBOLSqGuJDNSa0tskUZijN27FiRhUs2hgUyHICC7/papgTTeT9DAo0dSjAkkhtF/vP09DTWxKTvkwCsFi1QVI1hOmIE0LatdP2sWcDx4+plM0zJLRFY6t5dArv07ZVXgEmTpE+5pjXE6vjySyBxnsewYXj4wgt41rgxCri7k46BPA72AENK8rqLonRx8dAlhmfoV5ng7IyEPBJoZhceIe5Xs3jPvNLHDEUJldgeqczREfGukji3LioausRwpVR1ursjwV4C4OxCWJYKwsaQHI/E9sfGQZcYkpSqrDx5kOAsrSftnkcAsertT/BwRwLZQfEJ0CWyVVK1n6E/ieCfLjoGukTh/FR1urggwclRNNuO7TIAWiZ4eCDBTpem/wl+xrtJwuC6yCjo1MYFPeTmioREYMruWRipNimaRQA4Kj4BecqUgT2vYz/qaTYl3cDxL78DgYGAgbGBYsWSwdl791LVKcqjoHjRotLQCA9HxMOHePr4MQr/+is8r19PbiMB5tq1pf8ePx6YO1d9DKXz06wEsBji9MsvvwimFHXwZFu9ejX69esnQq1ffPFFs1tOzcAtW7aI/ZEaAUMukGxVrrleffVV/Pnnn2nWkxMALK7B+Y/ARWDAYxTydIB94nxgthO1G3KsBwKCI+Hq6W0xAEvMmVFRIpqE0lMZBbHMBrBYKanm1DUwZMwQwU0c4ys1ACv7xzqZb5xUixcvLtB2J08ysIyHGmV/S7Uas9IDkc9D4BgfCR8fy7KfuBnigoFAj63MB5UrVxbAEUEkpTEUkJoJXCykFV4j38PNIid1siPoH30Ay9D4WLhwIciqICOiSZMmaQ4jDcDKmreMcywX0tTbIDWfIC3D65nViMKw5oK1GoCVNf1kK6XyPWboB0NXeIJZunRpsxjuZBiMGzdOzMEElAh+U6Nq/fr1KeYqbux4SMcxrcxcxs/IWqBgNZkKac3lZF3Vr18fb7/9tmA2mGNJANa4cSiqFqLYrh1Qq5ZU5Pr1wJUr6sWPGwfIANinn6oDRRUqAHI4xcmTwO7d6mUNGQIkHhTELV6Mq5UroxT9HxeH56GhyEtAigLbMjBCsOO5lDkxlRHAcpQYOwJwipG0V1IYtVoIjiWajgCKmjk6gICYKIsASqQKSJcIxsgMMl3Yc3U2mqL9IACXmPkxVbV5nJCQyFpLs/0ED6nhQv0Y1qlmFDWXATgy4CIkvaA0fUbQTw3Aor4M/c86qZPD9qsx4RwckOCS6DMy7qLUWXeiXYkMJlGW0MVJNmrzhMbEwrNiRTgQVKL/E8P8U7Wf41gey8HBgCHfFi6czJpiZks90EyUy7q8vaUqOH4CA/Hw+XNE//MPSipDkJmlT9ado17UgAHqvk3np1kJYMllk2muDMsjsMU1D+cmGVznnMi5kax3OSxQ1ixSPhpDCDm3EcS5d+9emqw51tunTx9s3bpVhNylZdYOYNEX3AdS54sHF3duXoePtxMcNQArnSM/595270k43PIXzXK9XmMeIruS8ihcJ5vC/DZUntkAFk/sfvrpJ5HiVA0BJzuANE1qA3CSyezMF8Yckx3fWzsDi0wQTlZc5GoAVnaMCOusw1oALP6AUleAmVxM0WxKrzdZD+cfToj6kyK/k1Mjp7d85X1kN3Ixpa/DwMw41LGidsIrPN1Pww4dOoQWLVoIoVJuKM0BsHr37i0YYNyEkhKclmkAVmb0eMoyuGjlaTB1HjnP8rCAY49sE461UaNGCQFZc0wDsMzxlu1dGxAQIMSGucnSz3pF0IrzCfVYZGC0ZcuWgiVlTvgS5wICVgTYqU1lTqhzdnnc2jWweCDDeZfzNf35+N5d+CQyl7LLR1o9lvdAdFwc7odHwLe05Q/mGObG+YOgdnaZDDLJAs9yvdTnnDhxolhvKY2/iyRAGBNx5z2M3mHSBzKbyYDiRpdA+Pvvvy9Aceovy8ZMkFxDcUPs7e0tDu+pD8rfYJItOF9yL0r26YULF8AIoS5duiTdz8PABg0agIeSNLLneS81sLiPNTa/WjuAxXUJ9QjJmOWzaABWdr0h1lePtQBYfK/5TvI31Nj7lZYXzQawOElw0cON6LBhw0ScMDdQnHCIjM+ePVu89NTBMkWfxfq62HiLcgKARWoeTxo0AMt4f9rqFdYGYPH0Xnmin5l+54aMqeYZ2sJxP336dHCDJxs/54aNP+QZNS7MqDvDNNEzZ85MUdy2bdvE4ognd9QLNGQ8DaTWAkMHmV6e86qpABZTS/O8pavvAAAgAElEQVReLrp27typWgXnY1nngBsuakpw3soq/2fUpzntfgIJkydPFhsGZnBRGrNSkn38ySefCGDLVJMBLApsMnxCs9zlAa6nGJ5HPRYlgMWxRGYnP+e8w40d5zFuHJs3by40SW3poNDaASzl4lsDsHLXO6p8WmsCsAhwy2uI7OoRGcBiqLCSbcz1CRlOL7+cOrEBmZskOKSVhVBuP8MHCTpxP8nfWD4jAaxZs2al0P3TB7AIlJH9yUNErnfIFOUcylDEb7/9VjCklZvm0aNH45tvvhF1EIzi/ENRd64hTTlwzSkAFvfp/J3QAKzsekOsrx5rAbDkqBwC09kKYLFLePJMkTsi/jROXkrxUepfMS2zKS+/9XWx8RZpAJZxH2lXWN4DuQnAIs2cp2tc8JDtxU3d1KlThb4LJ0gyG3gaR324jBoXQwwPJEBBAEppDK0mcEaWQ48ePVSrkhk6ZO8w8yABN1MBLC7qqEFICu7BgweFkLyakQXGAwUaF1hcOLIOpq4l9V5OhctFm5x+mfRyzm28nnM3fcW/6T8ufOSTVt4vp7xVpmxWptLl/Tz542KQC0j+Rsi+l1NG66fSZVu4OZRTPsspo5Upp8msY/3KlNNyW1gu62C9yvrZdpbB9st18pn5t/z87BNl+/VTXvMZWCfvYdnUKSOgQLaMDBTyGtbNf+xXHu60atVK3CP7nO2nz9TSFxNkJVBBnQ6G4RtKX6z0Of9mX9JXbL8yfTHroj/U0hcbSrnNtstMRd5HnylTdnM8GaqffmH9LEPpc96vTPOtHHNKn9NH8gaCvpTrZ53KNOPKlM/KMatMM8765ZTPyufXb79ynLN+jgM5Lbw8ZvTvkevXBy4zMq/QZ5yfyOykcLDSuFFkhkIeHBIgJ4BFjRay4TnfMDw7o1oSGWl7Zt+rAViZ7VGtvKzwgAZg7RaHgmqmFsInX8d1kSkAFq/nvMjDIh5Q8oDPmO6esi2UUiHLg/M550fOm4bCnnkt2dM0ygCYM59qAFZWvF1amVnhAQ3ASvQqN0OkXu7bt08s7Llg5ARDXRai37ZsGoBly71rO8+WWwAsggFkLDCsg5trGsEhin0yUxbp4AQHMgvAkkEd0uTJOFUaM9zwhJFJLii0rma///67YGkRVJJp66YAWAStqMdA3SWGH5qS9p71ayGEmftO058U3CdgYuiQhifQDEHg6a6ppoUQmuop27uOICTnAr7fX1IwXGFkcjJUkBlJCYrKduLECRGmSjH21157zWacogFYNtOVNv0guR3A4iEIgR9zjYcOZITbimkAlq30pO0/hwZg6fUxkXa+wDwtzogYV04aOhqAlb29FRwchDUrl4pKO3XtAZ+Syelv+VlERDhWLf1OnNbUb9QUL76UmHkle5uZrto4lr5b9AUuXfgP1Wu+hBFjPjArHOTalUtYveIH3L93F2XLV0CP3v1Qpmx50RYlgEVw54svvhDUbp7kM8kCT5oM2aJFi8R7TQaTISNwzTBhbugZBmfodEvWwMqqEELqH/B5mGJZaWQmEOQZPny4yIqaWQAW66DuETeNFF9XGllZBM2Y9YvUejWjPgM3pGRSydR7+pCHAfQRN7LU0tLXp2HKe2oPklJP2ryppgFYpnrKtOs4zxDAkheuandRWJb9xWyVppoGYJnqKdu7jr8DfN85V02Ss+KButAxQniXrDgC19WrV096eN5DJiiZppxzbMU0ACv7e/KnjZvw4NEjVK5QAe1bNE/VgB1/7MGla9dQrEgRvNmta/Y3MAM1rv91Ozbv3AlvLy+8N2wYXvAtmWZpfNeWrlmLZwYyBbZq0hg1qlSBEsDiu8gwNP7uM8kBD6iYIEFp/L3gof/x48fFe0uRcP0ELNRf4mGWmvH3xJCuoiVCCDPQJTZ1qwZgZX93Xrx8DTt+lxIojRzaF26JB9dySx4/eYpVazcJRvVb/XuhQP582d/IdNZ41/8B5sz/FkFBIejcoSVe79bRaEnPwp5j8dKfVK8bPrgPPBIzvcoAFqNVONcQhGamTR60KkP5mIiKUSxqxoNbrlN4eMt5h9p0fAf0jVF6hqQNLBpCaMibDx8+FAMmI+g6Nwdyhgll+lSjPai4gBtrhtpw4ccfE3OzQRmrSwOwjHkoc7+/6XcdDWpXFv04bPR7mDw9OeU3azp5/Bi6tmsqxt7Hs+ZhyIiUoEt8XCxiosIRFxcLnc5OZGR0sIKsjH+fPom3+nRHvnz50aBxMxz58wCCgwKxeec+vFCmXJpOjIqMxHujhuC3HdvQrGVrlPR9Abdv3RATyYq1m8W9BLB00WGYPXuWAFp4uk+mEqnSDH/iJKZv9CG1WHjaT5CG1G1DRg0ohlKxTrKgDIXUZDWAxbqpCUVwTt8I+JARxc0hQ+rkcK+MjlBuJBnuc+TIkaSi+JxsB+cepok1pDfFRazyPhZAkIk/GGSxVqtWTTC7SHmn8fnYd9R0YGgiMxeaYxqAZY63TLuWWYqocyYz6JR38Tfs3LlzAogwJuSvvE8DsEzzvS1exTUL5w6G11AEWTaC85wPeDhIBqZyjuVcxkUkxxmBc1sxDcDK/p6s36ETTp49i+JFi+Di4T/h6uKS1Iio6GiUqvUyngYF4ZVatfDnti3Z38B01tiie0+cv3wZPTp1xM07d3HkxAnMnDgBo95KZjLqF82Qs1EffoSAwMAUX/H+i1ev4sj2bXj5xRcFgOUfHoHde/bi448/Fr/d1KXkmolAFmULZCNbktpLFDFn2F1gYKD4LWeIOcOC5Y0etZd4+KE0akrx0IrSLQS91CwnAFhcJ1L2gAd11LGyFdMArOzvybUbtqHvkPdExVvXLUHHtilB9ykz52PO/MViT3jx1B5UKJd9yQ0y4o0fVq7DOxNnoHnjeihWtAg2bfsN5cu+gF2bVsAzr4fBov0fPETJSvVRr+5LKOCVP8V1y775LOmze0+eY9Cwd8X+g2sNzkfcd1C3dc+ePUmJ+fj3119/naIc+pIH7yVLlgQTxZGwwL0O95Q1a9YUWdmVRma4IVKDxQAsbn75YDxZ5oKLxsmTAspsMI0TNDfMzAhhjlG4lmE5ZE7QKAJIOr2p2Zzu3r0rhJXZDlnjhc5m1glqi9DIQqE+lyGjSCAF6NMyDcAyp1czfq0MYHXu1hNH/zyI4/9chYuLFCpGGzG4L548foSzp09gwuRPUgBYURFhiHgWhAQixFJGZ0mTxsUdLu75oLOzy3gD01lCry5tcN//LvYePoM8zs54+jQALRvUQknfUti8cz/sElM4qxW//PuvMX3KBGzcvgcv103OdkZgi2XRCGAtXjgPPyz5HtRRqVu3blJRHMNyuJ2yfC6UyAziO8cTf0MAFidAvudclHEhZkkAi+2vU6eOEPhUplyWn4vPxMma8wPBhcww1sUTV2bIYd00hgSSdcVFKOcZ2dasWSPmQi5WDZmhEEJmFxo6dKiYw6iLRI0vc00DsMz1mPHruQGhiDs32zywkdnHPL3nOKM21rhx48RJu6mmAVimesr2rpM1sHgKSoaGvPDjWoVZtyjW/scff6R4cI4zMjb1Qwtzunc0ACv7e5AAVsizUNy4dRsnd/+Gqolre7ZkyeqfMPfrbxAVE40XfErmGABrzsKvMHPBl9i7aQNeTWRDD31/HHbu3Yubp0/CydHRLEf3Gvo2jp06hUtHDsPdzU0AWKeuXUeHzl3E2oMglmz8HVAyGqiLSfCG76y80eN+h8xw/n9aepk8vCLoQxa9oT2VtQJY8uEl15/cE/LQlOxxMjxsxZIArGXL0EtN95R7DHmfwX2ICltF+MLBIdklehkck77Q6QB5X8DNjKH1LK/htdQRi46G382bItmaEHG/5Qefgk5wdLDc3iejfb92/TYMHfMRyrxQElWrVMCapclh96Ghz1CqakO0adEYv2zekWMArICngajwUnO0a9UEK7/7XPTVidPnUK9FNyz6fDpGDFYHr+lL//sPUbJyfRzYuQ6N6kv7ETVbtX4XBg0dDUbYUFqFG+LHT54ILIeH/Mf/+iv5tsTxIz5ISMDeffuEvu/qH39MAtL9798XABb3gF3SSFolj0W5LAFg3b6NsqVKJc+TyveE45r/rWyDygOZnYVwxIgRAgDiAp4MJxpBo7lz54osD2RtUG+GmzXq0JhqnNC4+SOllgJ/3NCROcENNAEtY9mzmNWLp+FcCBJgI4WXbSS9jVRebsppFEjlhlbfSKfjiQk3pKTqpmUagGVqr2bOdTKAtWz1ekwa/w4mTpmBHm/0FYU/fOCPl6uWwaGT/6FVw5cxYfL0JAArOjIcj/xvYvuv23DowH44OjqhfcdOaNWmHXSIh7NbXrh6eMH/3l1sXr8WJ44dEeOnQeOmeLP/YOTLn4xkX718EevX/oi3R72LA/t2Y/Mv65Dfywuj3h2PKtUY1iH9WPDH7PGjhwJEyp/fy6ADHj28j5cqlcLHsz/HkOFjkq7b9MsajBk2EHuP/o1KldUFuqOjolCtbDG06/QaFnxjGIyNCAtG41dfQsMGDQT4YczIAqAoOMMGmb2SwIsagMUNBk8auaniaeX8+fMtDmDxlJJ0WGa1UDOKHvMUNC0QyZh/lN9zAqaveAIxY8YMMQlzAcsFGxdpSrHRAgUKCJDLECWX5RoCsAiEcXFcqFChJEaWsh0MZaPAc1qWkwAsLuYDAgyz/szpo6y+9tbNWzj21zGEhoSgQMGCiI+PE785RQoXRctWreCeSNs2tR3+9/wx59PZItR10KC0D1FMLTOnXefp6Yk+fd7Mac3OlPYybJjvM9cuX331ldjsUv+KyXK4gZXXMHJlZAAS0KbIsczWzJSGWLgQDcDK/g4ggFW4kDe4+StRrChWfrVQNIK/Z/Xad0TdWi9h865dKFXCJwWAFR0Tg4PHjmH5mnWCodW0QX0M698PXvmSQ3ZCQp9h2+7fsWvvPjwNDEKl8uXw7ttD4VuiRArZkfGfzEDvrq8hNi4Oc7/+VhxC9+3eDV07tE8RivLk6VPExyegsHdBg46KiIxEgYqV0a55M2xclrxGOn/pMmq2aIkVXy5Anx6mHwY9CQiAz0u1MbBXLyye95molwBWq15v4PqNG0ILKi0JFR5o8MCQ76rSyKjkO8/DEDUjG4vMLv1DMf1rrQ3A4oEm93QMIyIgT9/wWemHOXPmGF2zZP8bkP4akwCsSpXQq1ix1AVRn1DWLlyxAtgsRUiksh9/pDaF9HHv3mSGpL6mcmXgM2n84cwZ/H/RqV7WjBnAiy+K7+ImTYJfo0bwKVUKeRIlV1yc7KCz1yGhiLSHR1wCdI/CVMtKcHMCPHknoAuNAsLUEyGJsuykfZDuvkrb+YWTPRIKSuQDXWQsEBihXmc+Z8BVAph1AeF82VJct3bHLgydNgPrV32Nrm8Og/+lv1AgWgIAf971O96dMw+z3hmFwVOm4+K+HahQq5J0f1g07l65ha9/WofTFy7Cp0gRjHzzddSuUhk6bzcgj4OY884cOIW1W3fg3ytX4e7qin6dO6Jd44ZwcXFGQmE3Aays+2UbLv59Ee8P7IcvVq7GkTNn8WLFCpgwZCCK+BZDQqLPIh+HItD/Cby98qcCzRNYp6MEJH4++xt8NH8hnhw7iHyKg8+aXXvhcXAQ7l46Bl1MvOQPPfN/9Bg+TVslAVg6+pX+1bNZS5ZjypdfiX0d2VdgVvb/J3nqNGwY/jhyBJEya5TYjqxTFxwMPHmC1995B4dPn4a/IurE394eL1SsKAFYHG8xMan7kwcFpRJlf5hE6/ZtRMbH49bduyi7dCkcnj+X7iGgJoddz5kDDBiQ3AbVUQKYDWBxg0gkV85wxXIJPHHjTw0anhxSyH3Dhg1iAWZKemcuWIj+8f8Jfsk0eflEmgwEau2kZWSEUUCZ95iTqYJlcoHIU3S2gZOusTZrAFaaXZHpXyoBrJ3btyAwIABrNu0U9Sz5ZiFWLfsOf578DxVKFkwBYJ0/exJ9er2GuPh49OnbX+iIrF61AsWLl8C6DVvg6OgAF09vtG5UB+XKV0TtV+ohJjoKPy5fIoCoA3+dQ15PaSH2x287RLhf6bLlULpMObzaoDG2bvoFly+ex/KfNqJJc4ldExIcjMovFELLth2wMjGUT80hm9avxZi3B+DQyfMoW07SrKIR/Kpd5QV888OP6Piaeha7Pw/uwxuvtcXBE/9i3x+/Yee2TaKd/d96Gy3bdEgKmf3v3Gm0aVpPsHeYdp3/T4CZDEOCw/qhtQRg+N4y/ImgiSEAixnuCPSShUXGpDUAWJk+6EwokGGCDN356aefxHjhZpKhfwxbVhqZOGRKjBw50mCpXIBSx6ZRo0ZiAysbqbzcqBoyhhQwhj0tyykAFhcOY8aMgd+leBQs4GtCD1j+EoYlR0SG4VnYU9jbO8DDzQt58rjCzs7e7MYFBd/Hjj8WwtenOhq9mvtAnGdhAXDLF4if1hgG5c12ag66gb9PZLUSrOIahHMK/5Gef+zYMZHJUmnMQrhr1y4RcmQO08/aXaIBWNnfQzKANXH0KDR5rRuuHT+G4kWKiND2QlWq4bd1a/H6sGEpAKyY2Fi07/0mTp37BwN69RTaUsvX/iyArNN//I7CiREYZEHt2rcP7Zo3FyDO7v37ceTkKaz+ehG6tk/OYudY3AdN6tfDo8dP0K9nD1y8chVrNm/Gh2NG4+NxHwin8DeiQcfOCAoJwcXDhww66va9e6jwan3MnTYVYwYnHwbwffKqWBmNX30F21atNNnRE2bMxNfLluP236dRkBs/7huCglCsWg2h/9mmTRt8+umn4hCNoDM/o1aMbFxPEZTmQZuc4W7nzp1CDoDrKENRJosXLxb7KWa11dfEVDbeWgAsyr8QkCPbjIdysjYO14ivv/56lki6mNyJWXShBmBJjrUEgOX370G07NwP3Tu0xtQBUlhwj3c+QGRUFN5o3xZ9xn+UAsBas2YzRoybhpqVKqBTs6a4fOMmVm39FRMGD8Qnn4wTANbz8AhUqd0C7Ro2QMXSL+Dug4f4YcMm1Kv5In5bujgJwOr/9vvYtmMPChXwQtuGDVC8cCHMW7YSri7OuLB/B9yLSfPE1s2/odugUTiyZqUoQ2lKAKtj14G4cu0Gru3ekeKa2d8vxeSFX+P2hSMo4V0oTQCrQ+tmePgkAF5u7ujeogUGdusCe0WU0QW/26j5WjdB7BGRZn5+YJSHT8OG6NCsGdbMny/VrQJgFX71VbSsVw8/ydeQ+ZUIYJH0E0ZSk7MzurVujcE9eyaDddYEYFFzgZtfbm5pBK64KWbGLzlmkkBS7969RWihoRhIZQ8R6OLkTEobTyGVxtNoTt5kUKiFPPFa/miQ/dWsWTMBYpmrecWMYaTpphVjrmxTTgawXFcvV0VJEzw8ENGjt3hMu6cBcN62SXW6j61aHdF1pA2z07HDcLh8MfV1Oh0iO3dDvFcB6GKi4bJ+LUV+EFe6LKKapBYINfa7ogSw8ubLj0G9u+Hs5TtwcXVFlzZNULX6i5g590uULZYvCcDiQqdvj/YitHDt+s1wcpIW/3du30Kn9q3xycw5aNe+A1w88iMmNgEeefMmNSM0NASdWzdGrTqv4POF34nPCWAN7N0Vkz+Zg2Gj3hNjjD9cDPkrV6EivlshMZyeh4Vh6IBeeKl2Xbw/carBR1v4+RzMnTUNNx6GIk8eKeSPRg2s2lVKY8qMT9H/rWGq9xNg++iDMWjYuCnCI8LRqElz8Vyb16/DW2+PFKwu2safV2Ps8LdEKC6NmyNudqjfw5BfhsDJYC1BKzIVuSEiIE0gQQ3AkrOr8T0jI4AnbLkVwDI2bq3l+5wGYMWH18YrtbpZi/uyrR2cs+LiooVOn729eeEt2dbILKzI7+YpXPNfgzVrcyeARddyncN59+jRo8LTDPvmQlNfX5DsFG6SyVibOXOm0UO3LOy2TC86RwNYT55A99vv6j6pVhUJNWuK73TsX7+UWkfSFzokUOMwnycQHQ3d5i3i/1OZlxcSCP4wxOL2HegOSWBOQru2QEHDzCRDnSUDWKu+WoiK9Rti1ocTMeD1Xpg051P8vn8/Tu3+HaVerpMCwPpx/QYMnzARh7dtxUvVq4miuXHsMmAgoqKisXfjerF5Cg0LQ97EaA1eQ6C23+gxuOrnh9N/7E5qEgGsOi/VxJ9bt4jxLA40Jk3G8rXr8PD8v/BwdxefvT9tOsL+v+ZfMj/lXkH5bNSqqtm8JdZ99y266jGUKzVoKKQkLh89bPLYrd6kmWCm7Vor7Xto12/eAsuiPAkPsyhfwHUhQ+V4YMVoDxl0pn4dWVZkgXNPQ4YSQWkeBlIQ2ZDxWt5L5pY+gK28x5IAFoEq7p2o5UWdTq6LSSJgWCQP5JjshoQH/m2LlgRgLV1qOIRQDvtjaJShEEJlSKsakyVxfkgKNeQgNhRqyHBEOYQwKgp+t26lCCEsWdAJDgwhDI+AbuOvQGycpK+isIQihYB2LaRyrlyH7ujJVNeIOad5Q6CUlBhBt3038OSp+nV9ewJOjkDYc+g2bhd+SGhSHyht/mElQwjffmcS/P45hAXfLMPeg0dx6uA2BAQEokyNxvhj62rcuHUHfYa8mxRCyDmpXM2m6Ny+JRbNnZbkn607/kCvAaNw5s8dqFq5vJhjGFmifN9OnfkXDVr3wLE9G1GrpjTXEcD66ZetKcL27t57gMovt8QXcyZhyIA3xHXHTvyNGXMXYf7Mj1C5kmFt44ate4KM1hP7U2oMbtiyC68PHI3Tf25HzeqVVV8hhhB2en0ImjZ8FV75PXHN7xZ+2bQDNapVwpY136EI+zIB8A8Ix+6DxwWYTm1Nzqln/v5bzFffL14MrwIFksuXw/f+r2tOAtGw4cNx5PBh1K9fP+ma+w8eCMCenzG8mdFyXL8wOmX7r78mH+brhSMmhRD6+iaHEPIdkcG2rAohJLvgxRdfFJo6NIbFMF08Qz9kfRaeLJBFQKDHFACLABXL5CRI4EtpVMcnMEbtLTpZzVgf27Bs2TIRj8mJlAOQTpWFE9OaONkBTG1Ploop7K2cDGDlH/A6dJGRqdwR710IwYuWiM8dbvoh74fvq7ossn1nhPcdKL5zW7oYefYmL0CSbtDpEPLpAsT5loIuIhz5Rg2F7nkYouv9H6Udo15uWv2jBLDadOiCpq/UQIcu3dGley8BIP156jxK+PimALBiY2NQuVRh9O0/EF2790wqPgEJ6N+7F16tVx8z53wKF7f8cHRxg9+1K3j06CEinj8Hr1mx5FvcvnUTR85cFPRnAliD+/YQdZV6oUxSeUP69cTTgABs3iVlxDDV5s3+GF/Om407AREpNh/MuPhyldL4cOpMDPo/GKVmPyxehI8/eh/ehQrj8OkL8PDIK34wZkz7UGQ03LX/L9SoWQs/rfgBE94bKeKbGdYmU9wJEk+YMEEssPiOcEFJkIshgbKAsBqAxXFP8XIuSGSgWQOwTO1xy12nAViW871Ws+ke0AAs031ly1fmaADr+nXYzVAXqE7o2AEJ3SVgXrfkB+iOHkvdjTwYmzUDKF6cJ7Ow+2A8EJ46ZAS+JRE//WOxCdOdOg3d19+IsuKnTQFKmy9YLANYm5cvw4Cx7+DBw0fYsHQJClephh++mI8+3buhZK3aSQAWN3ml67wiNEy+mzc3xXP8sm0bFi1dhsvHjsDTw0NsCO/evw+yogg8xcbG4dTZs5jz1SKE+l2DS6JmJwGsRbNmYdiAfknlHT11Ck26dBVgUxkD63+1d4HC7bVatMKGZT+gk142wGqNm4p2UAfLFLt64yaqNW6CxZ99ikG9pU0p7fL162BZXFcRcJYTdnBd1bRpU8FOJ7hM4/qLh+T0Bfco3J/wM66f+E/J1pLLJ8udh4SUbDGmy2sJAItsMq4jZTIDiQxkizIahvs/PhNDlSh/kCsArBUrVDVYTRljWXkNSSbc2yZpYN28Dh9vJzja2wFBwdCNnQREqYDklcoh4ePxUtP2/QndktXqzXxvOBLqviTNa5PnANdUgHkCXSsXAS7OAuDSvTNZAt/eeRsJr5qfNZ4i7m+PlQCswKBg1GrYEdf/OSgy8e3cfQBnDm/Huo2/os/gZABr86+/o0e/kTi6ZyO8CybLuwQFh6JFpz74dv4n6N2zs3gOsrCuXPUTIc8E5WkDR4zHO8MHYfL4UeK/CWCt3fArwh9fgqNCv6wS2VutmmL+7ElmdWv9lt3F/HBsb0ryyLade0SY5PH9W/DyS8lZiI0V/tfJv9GsQ298+N4ITJ0oydTcehCC2Z9/IyRlCI4TpKO2HiPQVq5cidIqvx3cPzCMmdp9TE5hzKgFzHmL+8QfGRarYhYTcWcKeIJVpIrygQg8MVMOJyqeBtKI1jFshnogSiFDQw9O1J4UWjKhCEQpjfHS1NgiyEVUT824meZJBoEoglfcsHMRxJeW1HpmXNNXyJfLYecRGOOPD9uhZtzgU+eGoYY0/veSJUvEM1Obi8/ITuYPGf+bjDAaT03lv/k5O40DlIOGqD3byHt52sT7abyOWkT697Ms3s/JiD8MvJ/t4L0ECfkd6ydDjs9LNJQxrtQycspbGI55XCQB8/Bw6AjFckJRPixP/lxcBdieEBcPXWSE9HfiRYxs5p8JPCVwlKjRuugoMQmluC7xngRnF+js7ZAQnyCVRVjIzgEJefKkuF6Uo6xH5e+bftfQ8OUqWPrjehDAYsjgZzOmoM6r9REbE4s1m3aIdpYrLjGwBg8fC2pM1aqsDniyzgaNmmDx9z/AzdMbb/XrhQMqQBxBsSNnLok+2kMAq39PHD93FUWLlUhq8/BBvfHgvj+2/i6dgBp7FtnlPyz+EtMnjcd/fg/g5VUgyc/BQU9Fu2fOXYje/QalOBSRy/75pxX4YMzbGDdpOsa+/6GizgSULuKBseMmic+3b1mP4W/1ERR0ailx7PEf9Rr4jn9B9L0AACAASURBVJDyzrA20kmZyYrvNN8XjjHqYHGS48ki7+HYok4cmVs8caOuE8cg3/MFCxYI5gDHqBz6It/D/+d1zFpBliS/5z++AwTEeGJJZqW8aTE2OZr6PVmdgwYNEqecBN144iAz0fTLYDvoA9L5bUlLRn5ODcAyddRo11nSAxqAZUnvW0/dORrAIrtC5YBQeFesnRKZlWRVGWJPENDhSTQXNSxLjxkhyuL3icCPEHJOXD+Kz9KRmEYJYFHvqcSLL+G7z+dh+LjxuHr8GEoWL54CwHoeHo585SoYHDSeefMK0Inhdj9v2Yq+o0arXvvg339QsIC0mSSA9fOS79FNEVZ49vx51GndFucPHUSFsskHh8ZGK9ld1Zo0w7IFXwjwTWnMqMgwvtO71dPE65fNkMV/LlxAwKULKVgZN+7cEWGK3AMx4Y3SyMriOosamTSCB9wL8DNZz5dr80qVKmHq1KmYMmVKqkcio4sgFoEiY2YJAIskBrL6aWTzU+pFXwdMA7CM9VzWf58mgMW5JXG/maolyjmGc5UaE5Q3MbrFIVEygfOVIYYZM5vKmxi5TobFp5GsypB3lABWIe8CaNttANxcXXHx8jW82bMzJo0blQrAmjprAWbNS5lZT1n+wrnTMGpoP8EerVirOe7cu5+q+ndGDEoCpghg7fh9P57eTvnuV3+1LRo3qItF8wzokxl4qKbt30BwSCjOHpHkcWRbsXoDBo+eiP+O/47KFdPOTq+8j9I5PhVfRUmf4ji+T9Jd+2jGl/hs/qIUWt/EEZhYgfs6/tMnHXHvxu+5R+KeyhQjjsP9pKFkDRYDsDgBc9LlppMACTWrOHF9++23Sc81YMAA4SA+uDE9Kd4knzQwfImMKaUxPIknFNS24kZUzahDQ/2YfPnyidhrXseNM09FGBZF0I2ZetSMPxzUraGj2Ulqxg04mWYyGMUNIUMmufElmMRJW4715vPKmc6Ufyuv4d8ymMANvByOxrpNKUsOkWQZavfT7wSw6A8BYHkWgaNTcpiaKQPQmq654XcdDWtXxtLV69G2QxfBlmpct7rw1WcLvsUbiYwwZQhhaEgwKpUqhA/GT0SLVm1SPY6jgz2K+/ji5p376NCivtCcatqiDVzd3ES5Y4cNxPFjR3D0bwnAIgOLbKvj/1xD0WLFk8obNlACsLbtNqzHoOZLZlPs2bkV1m7ahcbNWiRdcvH8v2jV6GWs2bgDjZu1VO2Gk8eP4bW2TTD7869ShRmW9/HC4GGjMX7SdNy4dhkN61QXC6Tp06eLMUdjwgOG7FLziuKgBG95GqjMcEPwmTR3ZvGkSDhZkMyYs2XLFoHWy8brGENNcU5SUglCy/VwbMrjnPMEyyLAqjbO+f6kJYJqznjkCQDF2tk2+V3hpMyQG77rNALiXHQRtCbQTdCYGn4Mn7Q10wAsW+tR23ye3A5gcb7iYtJc42Y8s+ZOc+vOiutzNICVFQ7JhjKVABara9a1O/5mZETVqti/aYMYX0oGFhlE7qXLonuHDpg+XtKnUhqvL+Xjg+CQEMHUGj6gP94fPgz5/x/yyvXUL9t+RZ8RI5FVANbjgACUfKk23h06FHMmf5TUtJDQUKHpNWJAfyyY8YlRz5I1Vv7V+vhgxHARVqm04GfP4F2xsgiNO5QYwil/z2RUly9fFgAWZRu43iK7nVpYSuN6g8ylvXv3pmoLD/zIimdkijGzBIAlM824xmNkDg8ImTGVemDyfKQBWMZ6Luu/TxPAyvrqs6QGfQBry/bd6Nl/lFjvE+ipUK50KgDrswXfYcrML3Du2E442CsyPia2kEBYPs+8GP7uZJCttX/nOpQp5SNAa5ZbqHRt9H39tSwDsIaMnoitO/bgyc3/i/MrbPDICVi1bhOC7vxjVmIgJrooVbWBSHZx6tA2KSFHi24IfR6VKpkEyQqMfiMQT0BeaSRALFy4UIQHcp9nipFMxH0VE+OpmcUALDaGm1g5EyE3rdwUysKEXHxw8uZmlVo7puhRnTlzRkx+1NVRChizLgJTBKgYA07WiJrRuXQy692/f39SnXxxCWaRHULtHjUj5VWm85rSMbwmJ4cQmvqM1nSdfgghX8SJ740UelEz530Fb+9CorlKAIv/Xf+lSqhYqSLmzf9SAKnUlmF4YHxcHOzs7eHmWRAbfl4r2EyXbj1B3kQGYUR4OJrVqylASXMBrLjYWJw7exqe+fKjbBonlDEx0YJp1bBJc3y95EcxZvlcpKju2LYZp87fSIpHvnThP9HeChWl+GcCEq/UKIcKlapg7aadSYuFc3+fTgTjVqNzt56IfB6CFo3qomKFCkLbSjbSQCn8zWyf1LNjlhiCUEojIM13aePGjWJxUqNGDQEiE/xSGpmIFIcn85EAmJqguJxKmUxHY9lEM2PckW5PYXWyxQi+8dk4F9EHBNj4bLI/CGzx2ShCSDq8oTTVmdEuS5WhAViW8rxWrzkeyO0AFjez1CI01zgny+svc++1xus1ACv7e0UfwCLAtGXXLnw0dgyqM/MZkALA4n93HTgIJ8+exX+HDgpgSs1kBtX1E3+JrIM0rss79x+A3QcOpgvAOn/5Cpg8o4aBA2fWwbUbQwgjoiLxz/59ScypdVu2YODYd3Fu315ULCdlLL53/wHuPXiAGlUqJ4Uzys+y8udfMOT9D3Bq928CzFMasxB2fWsI/jpxQrAN5AgUrjcYikMWFqVJ+H7y0I/rEa6XZOO6iEmxSAjYsSOlcDNBKx6SM/SO+xpjZgkAi23iczOEkBnnuY9j3zLciOwxMtr5txZCaKz3svb73ABgPX7yFKM/mAafEkXx+SwpdE8/hJDsrJr12+P7RXMwoLdhjdUqdVqhtK8Ptm9YltQxx0+dBUP80sPACgwKwdXrN1ClUnl4pJGZes/+w2jTdQC2r18qQhBpoc/CULJSPTSqXwe//pKsDXryzD8g4FaqpDSn8jdTnzlFQfjajTphUN8eILuM1rrrAJy/eE2EDSrDlhlhRqIDQfcKFZKZtYzAIZZDIpBaMiliJ/rhz8RaiOcw8zr3hWpmMQCLdFb+OBRnjH4mGZ1GIGzRokUYNiylcDVRQaKDZH4pmR/Kqpmpi4wLtWyFPMEgw4sdrG9knbBehksxDMpU0wAsUz2VOdfpA1iGStUHsJihcM4nk/DBhA/RvGVrONjbISY6GpcvX0WREr4ikyCzCJLxROHzDp27iXEy7aMPcHDfbhQo4G02gGVqFkI+A3Wwvv/6S6z6ZSvKlC2PUyeOYfigN/HRtFkYMTb5VLNlw9pC50qps7V21TKhb/XN0tWo80p9BAU+Rc/OrZE/vxf2/3UWDg6OAsBa+u2XWPDFfJHmlBsknoiR9s0fNYb+kqWnZoZE3PWvtUYNrAYNGohmMruPbJxouaDkgovMMp4kMIsX5xsusGzZNADLlnvXdp5NA7BqiRNQboS51jGVVUUmBFkctmIagJX9PakPYKm1QMnA4vePnjxB1cZN0eiVVzBv2hS4u7ohJjZG6F2t3bwFX82aieDQUDBkj9d889kc2NvZY/eBA/hw1myRrdBcBpapWQjZvit+fqjdsjWG9e+Hd94eKljWHfv2F9kRD25J1pn5ZP4XmPHFApz/8yAqlEkOU+QaqUaz5ngaFIy7f59OJYdCAOuC/wM0b9VKZNiTwwApq0BAigd+BHBo1IPhBpAHaNSe4RgnK55AFUXf+/btm2KtwvUJ1yUswxSzFIClbBv3UyQcMPKFcivcJ5JFxr0bN7I8TDSF0GDK81rTNUki7jlRA8uaHGlGW/QZWGq36gNYvOb1gWOw9+ARbF37PUq/4As7nU7o4ZH51KldC5Qv+wLGjJ+OJSvWYt/2tShb2hchoc+EyPuly9cxcmg/sxlYFInv1mc4Du9ej3p1047wYBghBdj3bFsNDw93fL9sDeZ9tQR/7duMmtWTI8Q8ilXF4P69sGCOFHr83ocz8fx5OLp3aYcCBfLj5OlzmDDtMzjnccKfv68XjDTa2i17MGjoaEFcoIQMQS8emhFs5v6QZAbluoO6WNS0I4GIYLu+kTzEOYr655RpkjPYs1ziLoZIRxYDsMhQ4IPyZCGzjJMdhQ0ZPsiNtmycGFgfJz3GZhpa0PHHgIs+ClITzFLeT3YFUcSHDx+mam6LFi0Ey4TUOKKMppoGYJnqqcy5Lr0AVnx8HHZt34qRg/smaY0xRCOPswt+/GUrXq5bT/zIfvj+aKz9cRlcXFwFsDNw6AgBCB05dCBLASyCabOnf4Rl338jMhFGR0eJkMCpMz6DgyIjiRqARabX0u8W4dMZUwRYxXegfMVK4rmKFJXAZQJYupjn2P7rNsFQlLWmeOJH/QIyqwxZTgawCFTxBFQ5l/A5GSJIhhjFVAmKy+GMmTNKrbcUDcCy3r7RWpbsgdwOYJFpQTCK8xLZqjxU4xrFmJkKdBkrx1q+1wCs7O+J9ABYbOW1GzfQdeBbuHH7NvLkcUJcXLxgkhM0mjtV2lzt2rtPMK5cXVzEWr5c6RfwwYgR6QohNAfAYt0btu/A4HffE+2IiY1FnZovYsvKFSkYY4YALLLHhrz3AWZMGI+2zZul6hQCWP7hEXjw6LHIuEcQiUaWOdcePDyXjawsglRMOMX3m+tMrkUZycLPle8w2RHcEFLXl+WaYtYAYLGd7B8eEFKa4cMPPxQbWn7m7u4uNIxnzZolGGW2BGRpAJYpIzRzr0kvgBUZGSXCCJm5UJqPIDL/VShXBjs2LEOJYkUQHhEBZgS8cPEqnJ3zIDIqGuuWf4V3Jn6C7p3bZimA9ehxADr1Gox/L1yGg729iLz5eflXaNOycYp3Rh/A2nvgCOYvWoqjJ/4WUkfFihYW4Y4fjBkCr/zJJIV7T55j196jIpSZ45aRSQSTOFdR21yf0EByDyWJGHWnlgX11KlTSaA15yAywckc5dyVFjHAYgAWmVdkOPBhM8s4wZFpRSft27cvKU0jRcNGjBghPmdMJY0MEk6MBLt4qiEbdbd4ukEtK5kdRp0bblhJZ2WGQqURNCOiyGfRp+8aey4NwDLmIev6PjIiArdv3RChop6e+VCipG8qMPTe3dsICgwUYXvFivsgKioScbFxcFOkf86Kp+LYf/jAH0FBQShQoCAKF0nWlzKlvoCAJ3jy+CHcXN3hw6yPinSlBLAc4yPh41NCgLhkT3IhQbA4OxcQ2R1CSACLJ5/6cxT7n4vLVatWoU+fPqa41yau0QAsy3VjbFwMAp7eQURkKNxc88G7gK8IZdYstQdyO4DFBSXDcLgeYagRD+0IxLds2VJkISNzIzvnbUuNUQ3AspTn01cvgZhbd+8i5NkzIaTsU6yY+H+lkW11198fri6uKPtCKbF54kaRadyzekxT9+qOv78IDyxVsqTYGGaGEcC6Hx4B39JlxAEiM6XzWbi+MiSVwIN0rsWoA0aWFQ8VM8OsBcBSPgtBOrKyCNoxARA1cWjM0Kim+ZUZfrBEGRqAZQmvZ6zOJwFP4f/gEXTQwdu7AIoWlogysjFTKplQXDuX8i0htLGehT0X2QYJamWl8RDgxq07ou4SxYuKus0xal/Z2SU/i/Lee0/C4Za/qJh3SNzh3M2EXGRKZtTM0TG2GIBFiignI4b9ZdbkS8eR3su4SW6yGdpD3SrGVnPxxvhqeXDR6YzRJMLHuE3ZKFZOUIvx5gSzuFkl/Y3ZP6h3o59djJRWAmBkYhDgMsc0AMscb2nXWsoDSgDLUm1gvZYAsDghU+NLOUfJGTz57utnO7Wkf7K6bg3AymoPq5d/9/5FHD+9EUHB9xEXz4yxjvD28kG9Oq+jUMHsBZEt4wHzas3tAJbSW5wzCcAzxIhsBq6H6tatK0KemaKajPGs3vib13uZd7UGYGWeLzOjJGazik9MGGRvZwf1rVFm1JSzylACWPr6M9n9JNYIYCl9wLUXE2GRcUY2GiNfbMU0AMtWetL2n0MGsAhaWdIsBmARsWNcI3V05s6dm5SFLzOcwYXL5MmThQCzm5ubyD5IXSulcSHHjIJczFF4WWkEwRiHvmHDBtEuxqWzPDXqG4Er6uFwQSiLL5r6DBqAZaqntOss6YHcDGAxEyFp+cyoQbCK8xUzAXHiphYFY75zi2kAVvb3tP+Dy/h19zw4OrrAK1/y6VZA4F1wE9ix9TgUKlgq+xtmxTVqAJZ65/AwjuGE/MdMhdwMMqMZM8jaomkAlnX0KkGroIhIRMTEgCAWAdM89vbI7+oCp0xiMVnHk6avFRqAlT6/2dpdGoBlaz1qu8+T6wGs77//Hp999plQsafQKHV01E4fyIBgBjNb02fg0NYALNt9wW3pyXIrgPXxxx+LrIMyZV3uU2pPEOQmG5Ohw4z7btasmRAftGXTAKzs7d2o6HBs2TkHEZHP4JlXP0FAAp4G3kNBr5Lo0m6CFk6o6BoNwEp7nDIch5IKTE5BoWiKsNqiaQCW5XuVgNXj5+GIiomFk4O9YF0lMINgPP8XKODmAleFTqflW5z9LdAArOz3uTXWqAFY1tgrWpvUPJDrASwynGbPnm10dFCElOJfGoBl1FWZfgH9TjE1CrIxtNLJswgcnZwzvR6tQOv2QG4FsOReoc4ds2cw2yL/nT9/Xvzj57LxVJlge+XKlbF48WKhX2FrpgFY2dujgcH+WLH2HZQsUVWEDarZ06C76NJ2otDE0kzygAZgpR4JlESgBuimTZsEcEXRVaa0Jjud+p62aBqAZfleDYqIQEhkFJwdHFI1JiYuTrBIi+X1sHxDLdiC3A5gMREQme3mGoXpKe9gK6YBWLbSk7b/HLkewLL9Ljb+hBoDy7iPtCss74HcDmAZ6oEbN24IDYYDBw4ILT8CWkwOcejQIZFh1dZMA7Cyt0f9H1zEmk0foewLdQxW/OjJDbRv+Q5KFq+avY2z4to0AEvqHGYRunLlCpjEhhpYDBlkUgpqdjKbbFrZfay4e01umgZgmeyqLLvwXkioyNBlbyDhRFRsLAq7u8PZMTXAlWWNsrKCNQBLArAIqjMhliHhev1uo66xLbFHNQDLyl5MrTkGPaABWNrgyBEhhNT6yZ8/v8bAysXj1doALLKbGMZnTcbFB3X9uElkKDSzA9maaQBW9vZoYPB9LF8zBr4lq8PeTn08UQvrtXYaA0vZM7kdwOI8RHY79a0Y6sy5iVp9ixYtEnINtjg3qb2Z1g5gUYCWEhoEFTm3Pr53Fz4e7tk7yWRhbQwfJICVJ43fQoI3ni7O8MyTtRm5svAxM1y0NQFYFEbnQRyzlmaX7dmzB23atBHaaMxuPXXqVIwdO9Zocgleb0sJKHIKgFWiRAnxG3Ln5nX4eDvB0V7Lhpxd74q11GMtABbXN9Qg529oRtY1ugSmu9HMLA9YOwPr/v37YvFbvHhxDcAyq2dt62JrAbDkjBOcrCydrce2eti0p9EALNP8lFlXUQNr887ZiBQaWIVTFRvw9A68C/qiU+txsLe3PcA0vX7M7QAWQwJPnjyJOnXqYPTo0ahXr574DTdmtjanWjuAxcOOq1evgjIZXGfZGoDFLcHdkFA42kvaV2oWFRuHgm4ucHNyMjY8bfZ7awKwHj58KDKvMztpdhqBXIY2L1y4EGfOnBGyJZy/3nrrLcEYJTvL1s3aASy+z5SSIamBQKMGYNn6iDT8fNYCYAUHB+Px48eCuZkRmal0A1jMhvPPP//gyZMngr2gb8wiyNNDW0La5We0dgCLP2S3bt1C3rx5ERQcjDweBeHgmHtPynLrdBUVHgaHhCgUKZJ6E51dPiGrgCeDnKRsOfV7dvkzPfVoAFZ6vJaxe27dOYc9h74XGlge7gUFUBUbG43QMP5exqBzm/EoUqhsxiqxsbtzO4DF8OWzZ8+avWaiThY1L23FrB3Aop8JGDx79gweHh4ICwpEETdXW3G/eI6nz8NBgIYglr5xQxwbH49C7u6wtzMEcdmUO1QfhlpgjyOjUKyET4ZYBBnxFPuCbAZKIDChlrkZ1TNSt/69J06cwMqVK/HHH3+I/QcZPwMGDBD7QGaDzgjTIjPbmdllWTuAJd7np0/FPwKMQU8fo0h+RzhoDKzMHgrWXV4C8Cg4Ai4e3mIcWMI4X3E/QtzIy8srw+uWdAFYO3bswJtvvomwsDCDPvD19RUi7raIwFs7gMVOoY4GF1lXrlyFcz6KuGsAliVeWEvWGfk8FI4JUSha1HJZ9ghgu7q6isWMZpbxgAZgWcbvN++cxamz2+D/4BLi4mLh6JgHJYpVQYO6b6Cwd/aFeljm6c2vNbcDWNSTYbIJc+3vv/8Wi0FjxsUjNzGsIyQkBDVq1BAJLIxtLAXL6PHjNIunLpf+SSrXh/7+/iKRBjfWzP7KUEhja8KcAGDRlwQOucYKuH8fxTzcjLk/R31PgCowPAIxsXFio2un00lZCOPiEQ/Ay9UZLrk8CyEBrEcRUShesqTRdyirOl8Ox+P7Z0nwSv/5uEdkNmgyFbkXIYBFhpYtWk4AsGQQi/PV3Ts3UKJAHg3AssXBaOSZHjwNh6tnYYsBWPJ8RXmjzDh0MxvA4o82Q4FIR5w+fTreffddVKtWTaR1pigyhUdfeeUVoeVQt25ds08Tc8KYygkAFv1IZlyPnr3g22IsvH3K5wTXam3MRA9cPb0XhaOvYPaMaZlYqnlFccLKCEXUvNq0q9U8oAFYlhsXMTGRiIx6jvCIELi6eMLF2R0ODtphglqP5HYAi2zV9Cg6mBpCuHHjRgwZMgSk79N4HwWVt27dmmZoNxm01C/kRk3N8uTJI0JUlCAaE2LwkPPBgwdJ9zk5OeHUqVOoXr16mi9kTgCw5Afg8yydOhmzG71suUkmi2q+GRiMtWf/A/+fYA2taF4PtCpfGk3KvIBcTL4SvvAPeYZZZy/hy5WrLJpYgesra4x04Xu8bNkysTckSB4UFJRFI9WyxeYUAIteou7QByPfxGf9fOCdT1uHWHbkZH/tU1f8g5c7jkPPnj2zv/LEGjNzvjIbwOrXr59IgXru3DmRep601QYNGog0zzRm9erUqZP4RzFSW7ScAmAJEdhOnVGq9TgU8q1ki12hPVMaHrh84jcUibqIBZ9/qvkpF3tAA7BycefnoEfP7QBWeruKwJcxFhVDE3mg2L59e3z99dcCbOKabfDgwZg4caJgSxgybkR5v75RQmLo0KHo0qULNm/enLSJvnv3rsjmyoPNBQsWoGLFiiJs4N9//xWaF1wzpmU5CcBi2NTiieOwoOmr6e0+q74vNCoKtwNDEBQRIRhXxT09UNTD3SoBk+x25N3gUEw5fR5LNmw0Oqazu22Wqo97juPHj2Pt2rX4/fffcfPmTQF+M5Rw8uTJlmpWltab0wCs0W91xcLBJVE4v3UlVMrSTtIKFx4Y990ZvNptqjhcsgUzG8Ai84p00H379onn52KE4qM8xZONixaCV0R7jdHFc6ITNQArJ/Za7muzBmDlvj5Xe2INwLKtcRAfH4snT2/j1p1/8CzsCTzcvVGq5IvwLlgKdgbS3ucED2gAlnm9xMPCxYsXo1WrVgKYSsvIgiA7nkwpGUDixouHjwzz40bTXKbsO++8g2+//VZIRVAygkbWN8Xn/fz8cOXKFcHUN9c0AMtcj2nXW8IDGoCV7HVqXpF1yYypBLv53r/88ssCIKcGljGA3RL9l1l1agBWZnlSKyerPZDrASzq2XTt2hU//fST8LWsa/Dnn38m+f63335D586dReyzqfT2rO64zCxfA7Ay05taWVnlAQ3AyirP5qxyNQArZ/VX2q1NwJET63D2v9/EZS7OeUV4Ynx8HKpWaoam9Qfm2MyGGoAl9Tw3RHK4HkOD9A8BmaSlT58+YEggv+fhITeJaVnNmjVFCA81aRjKJ9ucOXPw0UcfCUY9NbHMsQoVKoDJeqjBJRvZV+XLl8eoUaMwb968FM9hapiTBmCZ0wvatZbyQG4HsBjuTJCaYcnHjh0TcxGTGsycOVMwM21x76c21jQAy1JvoFavuR7I9QAWUXVnZ2ccPnxY+O7111/Hrl27hKCli4uL+IwU9ffff1+IvNviJKYBWOa+Ntr1lvCABmBZwuvWV6cGYFlfn6SvRQk4dfZXnDy7FQW9fODomBwCEB0TiYePrqHBK71Ru0baYEb66s76uzQACzh69ChGjBghsngRqKIwM3Wqli5dKjaIZFL9+OOPCA0NFYLos2bNQo8ePUSijLSM6dMp+XDy5MkUl/GwkeLx1KoZNGiQyZ1MBj7bNW3aNPFPNgJhDB9cvXo1/vrrL+zZs0ewstjWKVOmiHuMmQZgGfOQ9r01eCC3A1j79+9H69atBXOTgDVB9UqVKon9YW4yDcDKTb2ds5811wNYDA+cNGmSoJ1TSZ7xzo0aNUK3bt0E6k4g68MPPxSLLS0LoWUHu6aBZVn/W7p2DcCydA9YR/0agGUd/ZDRVkTHRGDdpkmws7OHm1v+VMVFRYcjMjIMvbpMF4LxOc1yO4D17NkzIXBOFpOcKIehfUw5/cUXXwjZBmb3oqbMyJEjBeBkSuYx+f1nmCHvVxpFyOvUqSOS7nDdZooRkGrYsCGogcVQwSJFkrPcclPbvHlzkXWWbaP2DY2MfYYv7t69G/Xr109VzfLly/HDDz+Iz8nsoLYU2R3FixcXB6M8NKQRqJP/5ucE+dgessp4H8Evrj0pLB8ZGSn+JktMzpjNv3k/r+VGm77h3zxo5Uac/03GG8uLiIgQdbIe5d8sl/fwc4J03380AQua1RN1cc0lEpfodIhLFL13sLdHbKIIur2dXdLnrI/l8B+vh3w/INoi38/28BlpvJ91MCOg+Dvxfh14u078t2Dt2dkl1ZlW/SxTbrPcfrmepPoVbWFZ/Dypzbw/sU6Dz6xof4pntrNjZyfdb6h+/fbLzyxnRmRb5GQx9BN9kcJ/Sl8qfCaHzMpsR2XfKOuUnjmOTRXlytffC3mGzYWVvwAAIABJREFUKWfO46tVqwVAyzFnaJwqxww16zhOGVbH8jiG2X6OR44zOXOzPE45Zvk56+W45DPyH+/nP5bNcli/PE713xOOa2MgtynvvvIavssEv/nusG5TjRE8K1asMPVyq79OA7Csvou0BiZ6INcDWAwLpOYVqeey7gIV7bds2ZI0sXPC/eyzzzB8+HCbHDgaA8smu9XmHkoDsGyuS9P1QBqAlS63Wd1NIc8eY+nqkShVsgZ0BrSuHgfcQtvmo+BbIu1Mb1b3cAByO4C1cOFCvPfee4JlxfUVN7Jcb1GOgYx3bpQICMlAj6l9KL//HTp0wPbt21Pcdvr0aaFVYw6AxVTsDBNkeRRrVtrevXsFyypv3rziALNQoULia4JwFHCX/1aGMfIzbsLlzTc399Tpun//vgAGrNlsXcTdmn1v6bbldgYW5yRqXJlrbdu2xZdffmnubVZ7vQZgWW3XaA3T80CuB7DoD3HKwVMmnqAA4jSBp3FcHJGV1b17d3ECZ6umAVi22rO29VwagGVb/Znep9EArPR6zrruCwzyx/J1Y1Ha9yWDDXv85CZaNRmG0qVqWVfjTWhNbgeweCBIYXYCP0pB9du3b4vwP4brUPfKXLF1up7sC7K7yJhXGlkUbdq0EaCYqZtRsqXeeustbNu2TWSbVhoZXcx2yGzVK1euTPHdsGHD8P333+PGjRuCRWbItBBCE14W7RKLeyC3A1gEbmRmoDmdwb2jLYm6awCWOb2vXWtJD2gAliW9byV1awCWlXSE1ow0PaABWNoAoQc0AMs2xkFU1HOs+uV9uLt7wTmPe6qHopB7cMgD9Og0DZ55C+e4h87tABaZUBRBZhie0gICAkDBdGpIMfNfeowC7SEhIalE3MmUnzhxohBip9C7MWO4E8MbKQhPhhSZVkqjSHzVqlWFjpc+y4Ihip9++qkIDSSDSwOwjHlb+96aPZDbASxr7pvsbJsGYGWnt7W6MuIBDcBSeI96VzwdJP2bJ4QFCxbMiG9zzL0agJVjuipXN1QDsHJ19yc9vAZg2cY4iE+Ix6FjP+Ly1cPwLlhKaGHJRvDq/sOrqMZMhA0G5sgHzu0AFsXPvby8hPC50p4+fSoAHwq2k8WUHiPwReYUASZZs4raQdQvJSPq3r17glVvzA4ePIimTZsK4faPP/441eUUl/f19UW1atVw6NChpDJZF7WxDhw4gMePH8Pb21sDsIw5W/veqj2gAVhW3T3Z1jgNwMo2V2sVZdADGoAFCKFCajUoRTdJbac4H19mLpD493fffZdBd1vn7UkA1q1bKVJSJ7WWug/29lTHBB49Un8IprIuUED6jgKlISHq1+XPD8hZPQICGK+pfl3hwlSYZHwn8PixuCY+Lg79BwxEiSYjULBEOcTmcUakmyTu6xQRBqeI56plReT1QpyDo/jONSQAdokCoikuttMhLJ+kb2EXGwvX0KeqZUW5eSAmj5QhyTksGA7RUarXheUvJERMae5BjyBUSvUs1ikPIt3ziU8dI8ORJ/yZalnhngUQb+8gvnMLCYBOpf3x9vYI95QAV7vYGLiGBhpof17E5JGyaxpsv04H0X4KqSYkwC1I8n9mtN89UH38xNvZIzyf1H772Bi4qLT/+tn98LK7i1kL5klNCQ4GEoVpUzWOGwoHB2nMcvxQsVTfHB0BGaSOjASCglSfEzyVd3OTvgsMJAVI/Tr5PWH/8B3w8FC/Tvs0Qx7QAKwMuc+qbo6NjcbOPQvhd/sUChUsBScnN5CZFfD0Nnx9qqN10xFwc00t8G5VD2GgMRqAVUsIn//6668pPBQYGCjYUVOnThWhe/pG8WdjITnUaqJ4OpPtEMji9ZR9aNCgAd59912hWSobASiuce7cuZOUWVr+buzYsWLdR9BLKd6ubNO8efMwYcIEkTmxd+/e4qtNmzaJLGVvvvmmEHRPy7QQwpzwtmpt1AAsbQzQAxqApY2DnOKBXA9gMeaZIu5nzpwRCyLqJ5DavmHDBgFa0QYOHAhqIfz777/p0muw9sGQBGC1awenRB2wpDYTBCBwR0CJG3yKHEZHp36kqlWBOXOkz//4A1i0SP2xx40DGjWSvhs/Hrh0KfV1BH4opuruLgFmFM+PiRGZYk6eOgUX77LI4+qOW9Ub4nint8X91Q5tQpXDW1Tr3DPoEzwtVlp81/6b9+FBQEnPYpxdsemDJeJTz0d30fYH9QxGp9sOxPVazcV19TcuhM/lU6p1bpiwHHGOTuK7nnMGwC4uNtV1dyq/gmNdR4nPy5/6Ay/t/lG1rN+GfYaQgsXFdx2/fg9uwakBpdCCxbBr2FxxjdeDm2i1bIpqWcr2N1r/BYpd/TvVdbGOebBxwjLxOUHBrvMlH+vb3Up1cLTbGPFxuVN7UGv3KtXrfh8yC8GFfSVfzO4Pu3gpA5HSwvIXxo6R88VHBe77oeXy5FTm8nXPgx7jSd2qaP3TaumjhQuBvXtT18kx/PXXgI8PEBbGF5iquqmvowjvggXS50ePAp9+qtp+Mf7atZO+Y4r1v1P7THxHjRSCuAS5du0C+vRRL0/7NEMe0ACsDLnP6m6Ojo7A9ZsnceHKQURFhcPZ2R0VytZD+TKvIo+TdFiQE00DsGrhwoULyJdPOqSRjb/jZGExOQ4z3+nbqlWrhD5WWsYy1qxZI9ZmZD8R9GK2Qwqur1+/Hu5cOySaIQCLwBJBK95//vx5g6CZLDb/888/o1ixYoKFxXBDZi7ctWuX+qGfovEagJUT397c12YNwMp9fa72xBqApY2DnOKBXA9gLVmyRGQX5Ckc0zjTmOZXCWCReTVp0iQwxNDYyWBO6XhlO5MArFWr4ETASmkEAzp2lBgoZLvwNFWNwUT2SYsW0p1+fsCJE+quYMppXwnMAEMLnjxJfR0BrG7dALK6CEDs3CnqZLrhzz+fj4I1OsCzYHEEFy6JexVqi/sL3b6IQrcvq9bpV7MpIjykU/zyJ3fDKTI1UyvewQEX60kCrs5hISj79z7Vsu6XfRGBiWBYyYsnkDfAX/W6C/U7I4GsNQBVDm+FLiE+1XUh3sVxt1Jd8XkBfz8U9ftHtaxrtVsgylXS5jDU/ihXD1yr3VJc4/IsCGXOHlBvf7maCCwqCc76XvgLHk8fpLqObKiLDTqLz+1jo1HpWMpU5fINprb/+kvNEekuMeUIMpLVpW/Rzm64WkfatLg8C0SZswdTXXP/+jnYFbHDyO++kb6jgO+NG6mfk+OnfXsI5hTB1q1bgdjUACK8vIA2baT7794FDh9W9RlefhkoV0767sAB4EFqn4nvXnuNOcql9+TaNaB6zsucpu4A6/o0CcAaPRrO+vMVm8qwJFmTZt489f7iu0nAnfc/fAjwOjWWXsuWQNu2kgM2bAD++kvdGZMmJTNQCXI+k9iUDDFKiCmEooXLIdyzKC62GCs+z3f/Esr+pQ74Xq/XH8FFK4nrKh78Du5Pb6WqM87BCWc7fyI+t4+NQs1tqQFffvewQhPcqyqN8RL/7UKRq3+qtv9s5+mIc5BSh9fcOhX2cakPKZ4VLI0rjYcmtv8iyv6lDrhfqz8IIUUkTaAqe7+ES8jDVHXGOHvgn/aTxOd5wp6i2u55wv0xsVFwdHBKCtV6XPpV3KkpzUUl/vsdRa6mnhcSdHY43+o9RLkXhF1cDF7aqg7eh3sWw8UWEuDu+fAqyh1druqLu9U74lG5+uK78oeXIe/ja6mui7dzwPnWHyDaNR8cI0JR/ffPoNMD5oNDHuGuexB6HkwE2Tl2OIbUrH9/oEYN6RsC87dvp76Kv8UzZkhzDNnLZBmp/RbXqQO8/rp0P4F0NZCf3733HiAnp5k1C+AYzkSjIPrFixfNLpHC6AzPM2YEsXioePToUSH7UK5cObRq1Qp58kjjWDYePnJTRk0upWA8MyKePXtWZBZMS8OK5fB+Zinj9QSwqlSpIkIPuVY0ZhqAZcxDOff7u8EhOHXvAW48DYS9TodSXvlRu0Qx+ORLqaWWE55QA7ByQi9lfRs1ACvrfazVkDkeyPUAFlMhU7iTop+y6QNYzEZIqjoXPI4MO7Ix0zSwbKxDbfRxNA0sG+1YMx8rCcDq2xfOahtIsjwrV5ZKnTIFuHcvdQ0Err79FuB87u8PTJ0qhZvqG8H7RCYuVq0CDqYGUMQtc+cCsg7O2LFAaKj4WGRJiysI7wK+eJ6/BP7pMFl87nX3X1Q8+K3qk19uOhKBJaqJ76r+/jnyPrme6jqCTSfeWCg+t4+JRN2f1cWw/au2xu2ar4nrSp3ZhGIXU+oRyQWfeP1LxDk6i/+su26sAMX0LbRweQEUSe3/BxUPLlZt/8VmoxFcvIr47sXtM+AanBrkj3bxxOnuUpiX87MnBkGnBxWa4GYdCYzx/XsLil/YnapOAlhnO3+MSI9CAsB6Ze1o1XY9z++DfzpIIE3++xdQaZ86S/hm7Z54UKmZuK7y3oXI9yA1S5gA1tkunyDKzQtO4cGotWUydPEpQfLQZwHwzx+FDocTDxM4djiG1GzECAignDZzpnQIpG8EsMhsdnWVwqIJOKkB8w0bAomHcdi0CdihfgAh2KSlSkm1TJggAWKaZboHNAAr011qFQWevncfa/7+F4HhkSjg5oz4BCA4IhJeri4YWLsmqhWVZBhyimkAVtb2FIGhHTt2YMWKFfD390ft2rUxcuRIAYYbMwL1PAxL/ZNgJ0KZ81OaRWEMp2Y9jCyiMZNq//79RV3Gsr5qAJax3tC+txYP5HoAy8nJCT169BB0dNn0ASxqOBDAItCjAViWG7qcWDt26oxSrcehkK/EUNAs93hAA7ByT1+n9aRJANbz5yJ0KJWRgScLOKuBUvINynBpQ9cpyyJFSI2lxfJUyiJDhBo78eG18UotKRydYItkCapMROkaaudJ+nkSW1FFvy1FWbxOBXyTakn2RQL/K/1lsU1S28xpv3q7Uvoiu9pvov8VPsuI//1uncK1e2vx0zopHFuMHUPjxxrGrL58gDbdZIoHNAArU9xoVYWERcdg/M4/4ObkiAIElBUWGhmFyNhYvN+oHop75hwdTA3AytohRr0/gkovvviiYJhSU4+kCDJIyQ5NyxYvXiwyoeobI4L+++8/VKxYMekrhlC/8cYbIrR5wIABiI2NFTp9zLi6d+9ewRxNyzQAK2vHQVaVHhMbj7DIWORzI4M9q2qxrnJzPYDFyYSTCLPZyFlr9AGsTz75BAsXLrT9EMKoKKN6DpYcvhqAZUnvW75uDcCyfB9YQws0DSxr6AWtDcY8kNs1sIz5J7d8rwFYttfTa8/+hz9v3EYpr5T6bgKnBnDp0RP0qFEFHStJodQ5wTQAK+t66fr164L9NGrUKMydO1eEHgcFBYmsqdx3MgIoLXkaGcBiVlQPI8mBCIYxUcbJkydRIDGx1s2bN1G6dGnUqFED586d0wCsrOvqbC/54q0Q/HrsLi7eDkFMTDxcnR1Qq7wXujTwQbGCOVdD1BRH5noAa926dejbty84QQwZMkT4TAlg+fn5CV0F6iQcO3bMpNTMpjjemq7RQgitqTe0thjygAZgaWODHtAALG0c5AQPaABWTuilrG+jBmBlvY+zs4bY+Hh8uv8IwqKjkc9FhQEM4EFoGMoWzI/R9SWN05xgGoCVdb00bdo0kAjB0L7qCm1UZktlNlYmoOAe05CZA2CVKVMGFSpUEAkmlMZkFSRrcL+XlmkMrKwbB5ld8rnrQVj86xWQgF+kgAucHOwQERUH/4BwFPFywZiuFWwaxMr1ABazEDIWmTHGDBMkTZP0zvnz5wvhzo8//hi8ZufOnWjSpElmjz+rKE8DsKyiG7RGGPGABmBpQ0QDsLQxkFM8oAFYOaWnsradGoCVtf7N7tIFgHXgCMKi0gKwnqFsAS+MbqABWNndP9ZYH5lPDPXjXkspe7Bv3z60aNECK1euFBpVxgCsS5cuCYIFpWyY3VU/wyvvZ3bUgIAAweqSs7wyARkzrrZt2zYVsKVfpwZgWeMISt2muPgETFl2DkFh0SiuwrS6di8U9ap44+1OOYcFaq7ncz2ARYeRytm9e3ccTBTopXaJHE5IWueWLVvQrl07c32bY67XAKwc01W5uqEagJWruz/p4TUGljYOcoIHNAArJ/RS1rdRA7Cy3sfZXcPP587jgN8tvKASQsi2/PfgMd58qRraVUzMXpzdDUxHfRoDKx1OM/EW6lGRYXVPL6EMs7QytPCdd97BggULjAJYBL+4/uG+lMnH3n33XXz00UcpIoMIcjE00d3dHf369UvSwOI+j6LuJUuWTLPVGoBlYqda+LILt0Lw+S8XULqYR6JiasoGkYn1OCgSSz54xWY1sTQAK7HPuchgzDBRcqLVTMVMKiZZV6Re2rJpAJYt967tPJsGYNlOX2bkSTQAKyPe0+7NLg9oAFZ2edq669EALOvun/S0LiQyEtP3HBI5GQp7uKUo4lFYGOx1dvigcT0U8XBPT/EWuUcDsLLG7RRP536yUqVKIGCltBs3boh9JtlXZGEZMmYz5r6UZbi6uuLWrVv4/PPPsX37diEGP3DgwKRbWd+kSZMEIFa0aFFw/gkJCcGwYcMwc+ZMuLmlHK+8kRkOR49Ozt7Ldi5fvlwQO3g994gkdhBAi4yMFHURlONnLJ+AGv/J35H5FRERIa5je/k3r+XfXL8xqon3/6+98wCTqsje/pnAgOScowgYQBFBMIsYUEEwp9V1Dev+Maw5s+aEOSusrsqa0dVFRMwJXRQVM1kJEiVJFCZ836/GGu/0dLjdc2/fe3tOPc5D211V59R7qqtvvXXOKcgyksxzMyL/T3te055wR9vehj2CI/JoR31CL/9+xtFy7xkdpHXTulJaWmLa5OcXVLzGYw159v2yslKji3VSsa+Ra+vFtvmj33zTtrxNviGG0KWqzEIpKSm/lbigoNDoQhtk/NE+z+hAe/51J79ArP7vTVsmz7z9k3RqVW7PvPw8KeMqVPM6X8pKS+WHeWvkwQsGSIOtCsqv9DGXCFn9kZ9vdEO+fR07FrC0MhPpXz7OP3BmzHb8TluUY55n+ksmM5HNnPKRedmYr2TnQy+R4447zszTdevWmfHHzlnmHLgzZ5DL/1tPxnhzlvnH+7ThNXOOecocpz3/jy58H5ibvMfctt8T+xpdmLO05d9UN4DmlSFRS1oIKIGVFlxaOSAElMDyF3gW5SlTpphTOpbRnXfe2bijp1p042nFAxGerd27d5eePXtWqcJn77//vrk8g0Sje+yxR6WbdJKNVAksf+eB9u4NAkpgeYNj1HtRAivqFoyv/2cLFslzX30ra3/bLA1qF5nk7et++03q/v+N9Wn9dpaerRPnNAojIkpg+WMVS9Z07txZyKnsLDz/kK/qzDPPlIcffjgtBUjU3qlTJ7MpX7JkiQkrpLCZJzTxqaeekgMOOMBsrseNGyfHHnusnHrqqTJ69OgquZzZYFuSCH3btm1rCDXahLnMnz9fzjntCLnn9I7Sqkn8fHRh1r86un05a6Xc99J044EVr/y2pVQWLl9vPLBqFdjbr6sjMXxta6wHFpugu+++Wx599FFZu3at2UDdfPPN0q1bdFx+vZpOSmB5haT24ycCSmD5hy6EFW7s9913nzlV4KGHE4g999zTXL1sH47caPDtt99Kr169TNVLLrlESFTqLMuXLzdkFTfq2FM4ZD377LOuHpiiRmAVr+stu+58uBvotE4OITBn3lT5cdFz8tQzj+bQqHQo6SKgBFa6iEWn/q+bfpM3Zs6RuStXmTCers2bmrDBOoWF0RnE75oqgeWfyTp06GA8qHh2sZ4/SPvkk09k9913N95UF154YdoKnHDCCcJFZBBj3DJoPUYgxO65555K/R1zzDHywgsvCDci4vWVqGgIYdpmCKRBcUmpnHf/51K7Vr40aVBURYeflqyT7To2kguP3T4Q/bIhtEYSWCwiffr0kenTp1fCGBcvCK3jjz8+G9iHRoYSWKExhSqSBAElsPybHk888YQ5nbv++utNXgUesp5++mk57bTTUiYYjdVq8ODB5hrn7777zlwbHUtgHXTQQfLmm2+aW1258nn16tUydOhQsx7PmjWr4urnRKONGoH12KP/lqKimnU66N9MjU7PxcWbZZ99d5dXXx0fHaVVU88RUALLc0hD1yEJlWGwCkyITDSLElj+2e2UU04RnrHmzZtXKQcVYXqnn366kLcKT6x0C89Nr776akW/y5Ytk1atWsktt9wil156aaXueLbjxkO87HfddVclsNIFO4T13/liiTz5xlxp1qi2NKlfTmIRg4bnVX5+npx/1HbSvUPDEGrujUo1ksBiwfjXv/5lNk0kuSNekvxXo0aNMrGNLDIsAjWlKIFVUywd7XEqgeWf/Uj6yQnhjBkzKoSQt4AcCuQA5H03oYQPPvig3HTTTfLOO+/ILrvsYm51dRJY3PbKjTycNnLqaAtkF9dL47GFJ2yyEjUC6/777/fPcNpzqBFwc+tTqAegylUbASWwqg2hdpAFBJTA8g/kDz74QAYOHChjxowxB4W2sAfltsAff/zReKNTpk6dasL5dttttwrPd2fOJtuWPFikaGjfvr05+COnD95TjRo1Eg4R8bayhbxYffv2NYeKP//8s7mRMFFRDyz/5oHXPUOcf/j1Mnnxg/myYVOx8QItLSsztxIeu19n6dmlsdciQ9VfjSOwCFXhS49L5+TJkysZ48UXXzQhLG+88Ybst99+oTKUn8oogeUnutq3VwgogeUVklX7IecB+a6ee+65Sh+S+PORRx4xD0jbbLNNUgVIoEho4EUXXSS4tuOmHktgcXCAVxf9xbqx03/Tpk3NCaHTzT5WaNQIrM+nLJOO7cpDKrXUHARWrFogDZuukRdferbmDFpHWgUBJbB0UkQBASWw/LMSh4H9+/c3ydfHjh1rUtXgkcUhHgnXr7vuugrh3EpIEnW8qTg8hFA64ogj5Mgjj5TevXsboop+SPmAswUeWOS6smX48OEmuTseWEQTQX6R6J30EDzPPfTQQ0kHqgSWf/PAr54JJ/z2x9Xy6/ot0rLJVtK9fQPjgZXrpcYRWISrQGCxyeK031lICMctD2yyiBeuKUUJrJpi6WiPUwks/+xHjqtzzz1X7rjjjkpCeNjCS3XSpEly4IEHJlSAhyQIMIgnkrP/8ssvcQmsa6+91ni6staSvN1ZOKFctGiReXjjIS1RiRqBVbqhrwzY5Uj/jKc9hxIBTeIeSrNkXSklsLIOuQrMAAElsDIALY0mPLcMGTLEJFjn+YbE6bfddptccMEFlbzbYwksnq323XdfwYsLL3h7W12XLl3kv//9r2y//faVDvzwtqLPBx54wMixt99BeN14440Vnl6JVFcCKw2jatVAEahxBBa5WSCw2EidddZZlcBn80QcMh4HeBBUt5DnBWYd91AWEkJk7rzzTteJ4kkuD4vOwoXeuJjiLgqTzg1hzrJw4ULDyH/11VfmKsn69esLt17gRtq4cXI3QiWwqmtpbZ8NBJTA8gdlritmvbjmmmvk6quvriQE4sq6o3OlcqKC1yrhUnhP4arO6WE8DyxCBzkN5ASxSZMmlbo79NBDDXmFdxbX1ToLYYhcJU3hlhxOGBcvXmyurrVXLkOeNWzY0FwZzWtc6VlDqU89Hux4aISs4491Dzm0px5tGjRoYJLLU8CEOjzQEWZOWx5CWYdZzzlVpY29vtfKpy/aoAu/MWUb+8pufY82D5K8bx9C6Y829mEWmejD+/Y1VxyXlpZJ4e8PoiWmffmVx4yLlCu02bKFvnhdS4qLt5g8CLzPVca8LicEy6SkJFZ++TXPTpnx5NsHYXvlc0F+vhQb+Xm/61wuE1wr5P8e0oBLe4G5BSfP6Iz+YFBcXH61deyYrc68jzyLGXUr5P++AYg3Zqt/uc60L7++Gl3LMQPzP+SjMyQD55UFyCwpMW745fLL8Xdink97g/mWCsx5bcdi9f9pwRcyY96T8siYe8ycoT975bJzzjDnmDPMD+Ys30fGwLzkX3tNOTk6+Yxx0d62YZ7ZOcv7zFHbnj7xOnfOefS0Mp1zln60eI+AEljeY6o9eo+AEljeYxrbI79fhPCxdhPGh8e528LNzRwMsrazfpPeIdlBH3tGLsxhjW/ZsmXKfaDVQwkstxbRekEjoASWwwJeElhswnAZJSwGzwY2VXg38CBNHDIPo8kKC9Vhhx1mkvudccYZJp8MxBTX0xOWw80VtnDr1z777GMWKbwlkMnmDgINb7LmzZsnlaUEVtBfQ5XvBgElsNyglH4dNrhsliGvILGc5fXXXzfEFOHVuLHHK5BVrE9HH320IegpiQisiy++2FzjnIjAYr3jaulYAguvrgULFpi+2RCSR4J1C73DWiAPWPtLN+wiA3ZJTP6FVX/Vq3oIqAdW9fDLldZKYOWKJXN7HEpg5bZ93Y5OCSy3SGm9oBGosQQWuVpw1XQWNkTPP/+8uTo+Nt8LJ/iWgEplNBYA+oZpZ9PFqSqFTRhhMsQ8cyNEskKII7HKeCR06tQpYVU2SeTrIskyt3hlcoqqBFYqi+rnYUBACSz/rFCnTh2TH+Huu++uJARvKQh03N4T5QVkrXr22Wfls88+q0g6CgGPJxZEEzff4AUKKYULO3+EEMYS64Qg0g5CXkMI/bO19pwdBJTAyg7OYZeiBFbYLaT6gYASWDoPQEAJLJ0HUUGgxhJYuGOmU9iAcUtXrGdAvD4grkjSx+bNeQMVC0PPnj1l7ty5xiMrkRcWYQ4k7+vTp4/xokqW0Pijjz4SbhAjGSBxz5kUJbAyQU3bZBsBJbD8Q7xjx46GcHrppZcqCSEJKOQUhBMXX8QrhFuT/N3pDQWxTogd6yXhU3iO9uvXT5566ik56aSTTKhzr16VE5vTP3qwpuVSEnfNgeXfvA1zz0pghdk62dNNCazsYa14BbLzAAAgAElEQVSSMkdACazMscullkpg5ZI1c3ssNY7AIg/KxIkTTT6UdAqbMEL6km2sbH94EHBbxKOPPip//vOfK4k588wzTQgNt0ewWYtXuIJ+0KBBJhcXebPIQ0PcM9fPo4O9bpW25JTBa4KQQXLE8MdGco899jCJ/whZTFWUwEqFkH4eBgSUwPLPCuS5IrSZfH2WpOfCC/I0QDThXZWoEC6N55SzcEBAzixuziHkmT7IKTVnzhzj3Qox9vTTT1c0sd6pJHjHoytZ0STu/s0D7dk7BJTA8g7LKPekBFaUrVdzdFcCq+bYOtlIlcDSeRAVBGocgZUNw3z66acm/xU3RAwdOrSSSMJnrrrqKrNZ5PaIeOWuu+4y3lRs/B577DGTdB6vLEIEIabIR2PDbw455BCZPHmynHjiicZTgsTtJAhko/j3v/9dSH7sJLyQxwIFiUdCWAobQnJnkQiWUKLyBLvF5l+Sv/I5xJ1Ndot3RXmyXhIElye75V90JPSHujZBcXmCYZLdVm6P9xnvo4uzPTLpg894bdvTP+8PPWyYdD7oEmnVeTsjk2JJRf7f+ZrP6AMZsa9JgkyC33jt6SNeG2dfyWTymdUtsfw/6sT25UY+/SIj3pidY0smn7Gn2z6eTLeYu8Uvkc4zPpskLTd+K7fdfH3COYMuzHcIanRlntnXzFnmqJ1zjN/OczvneM+2t6+Zi/TF+9SnvQ1xK09KXT5PkWPnubNONtac6sqAJIccP/bYY+Wmm24yY4JAJ9SZa5pZZ2zh9sBdd93VrCGJSqIcWNT/61//KmPGjDFeW4RUr1ixQoYNG2bwIwcWa1CyogRWda2t7bOBgBJY2UA5/DKUwAq/jVRDDSHUOVCOgBJYOhOigoASWD5YCm8CvJ9ee+01kwDZWcijhYcBITR4V8Ur3JBIMmU2319++aVst912phqeWVxlT2Jgmyx5//33N/lpuM1i9uzZFTd7cfvVgw8+aJK4n3LKKZXEsAlnY2q9Jvh/vMLsDVs+QOJJl5AFhw0bLp0PulhadirHREvNQUA9sPy1Ndcun3322ZWEXHbZZXLzzTdXeq+6BBahhYQrkt/PFghBvEd5P1VRAisVQvp5GBBQAisMVgheByWwgreBapAaAfXASo1RTaihBFZNsHJujFEJLB/sSLgNHgqvvPKK8Wpwluuuu87c9sXmzRJTsSpAThEauNtuu5l8MDYMkAchksNDOJFHi4JnBJ4QI0eOFPq2hU0i3ljkx3rhhReSjlJDCH2YBNql5wgogeU5pJU6xMuMdYXwZkr79u2N92dsIcwQLymucU5UIJvphwssILxiC2vYN998Y0h0Qp5ZC+PVi9e/Elj+zgPt3RsElMDyBseo96IEVtQtWDP0VwKrZtg51SiVwEqFkH4eFgSUwPLBEpBT5Kt6+OGH5bTTTqskAW+oJ554QhYuXCjt2rWLK52QHUIPacstYM5CyM3HH39svKUohBlyWyEkFnlsbGGDCNnVsmVL+fDDD5OOUgksHyaBduk5AkpgeQ5pJDtUAisaZispKQ+9LSwsiobCHmupBJbHgEa0OyWwImq4Gqa2Elg1zOAJhqsEls6DqCCgBJYPluK2wq233lqOOeYYE8JnC14JXbt2lZUrV5q/RDcaksOKHFcQUnhx2cJmgJsJuRGMvDEU8mGRLJlcWX/5y18q6pJPBu8JPBuS5aqhgRJYPkwC7dJzBJTA8hzSSHaoBFZ4zcZv1Jpfl8oX37wmS5bNlrLSMmnZoov07nmQNG/a0dUlKOEdXXqaKYGVHl65WlsJrFy1bG6NSwms3LJnpqNRAitT5LRdthFQAssHxHmIJ3SPZO4zZ86UTp06GSlcUc+tXHhM/e1vfzPvkTgdkovcLyRot2X48OGmPXmt6tata96G9IIYI+/VuHHjzHt4WhEqSPjN1KlTTXJ1Cq8HDBhgwhUJL0xWlMDyYRJol54joASW55BGskMlsMJrttk/fipvvj/aKNikURtDWK3+damUlpbIbn2PNkRWTSlKYNUUSycfpxJYOg+igIASWFGwkv86KoHlP8YqwRsElMDyBscqvSxZskT69etnErGfcMIJ5mbAp556Sjp27ChTpkypuMXsp59+kh49esgll1xiEqvbQpL3ffbZx+Sh4YYuHoLIZQWJRZL43r17V9R9/vnnzbX0hBfutddegmzCFLfddlt54403Km4sTDRUJbB8mgTaracIKIHlKZyR7UwJrHCa7peVC+SV10dJrcI6Ur9ek0pKrtuwSjZuWCPHDLtWmjROnDstnCPLTCslsDLDzW0rDu/Gjh0rr7/+umzatKniOcre0JzseYdDRHvTcGw9LpTggNEeHN53332m/9hCeoY///nPKdVVAislRFohBAgogRUCI4RABSWwQmAEVcEVAkpguYIps0rkwuI2QbywCBcksTtX1Ddu3Liiw+XLl8v5559vcl5xhb2zzJo1S7gFjKTJJHIn/PCWW26RLl26VFHozTfflNtvv92QVyRFJtQwVpYSWJnZMcytNq3/VdauWiqb1q2Woq3qS/3GLWTD2lWyeO7XsmHNCqnbsJm02bqXNGu7teQXFIZ5KCl1UwIrJUQ1ooISWOE089Rp4+WjKU9Lx/a94iq4fMU86bZ1f9lvz1PDOQCPtVICy2NAHd1BCl1wwQXmpmUO+rgsggtv6tevL++++67xSk9UOATksI+UDs4CITZjxgzTFzlK6YvCDc+kZIjtkwNCDhXxMkxWlMDybx5oz94hoASWd1hGuSclsKJsvZqluxJYNcvecUerHljRnASQVNPeeV5WLporpSXFInl5Urx5k0mcXL9Rc6ldv5Fs3rDW5KHZZpeBsvOgEyQvPz+agxURJbAiazpPFVcCy1M4Petswpt3y5JlcxJ6WG3c+KsUFtaWo4ZeJQUF5aHuuVyUwPLPuuPHjzc3PHNjMweAFNIxdOjQwbyPZ1a6ZcKECTJkyBC58sor5YYbbqhoDoG14447ynvvvZdul6a+ElgZwaaNsoyAElhZBjyk4pTACqlhVK0qCCiBpZNCk7hHcA4smv2VTHntUSmqXVfq1G8k+fkFsnzBDFk0e5oUFBRJ+237SuOWHczISrZsllVL58m2Aw6RnnsOT3liHFY4lMAKq2Wyq5cSWNnF2620Se8+KPN//laaNWkft8n6DaulTu16cuSQq8x6letFCSz/LHzyyScLhBM5Qps0KQ9X5eAG8ooUC8kuyUmkFWkY6JNLePBit6WmEVgPXnqRjNpngH/GC2nPxSUl8txX30nDOrVl6PY9Qqqlf2otXLNGrvviBxn9wjhp1aqVf4K051AjoARWqM2jyjkQUAJLp0OkCKwhQ4dKXvu9KsiZmmi+MimTHz6ZIKuXLZT6TVoYCEpLSmTJj98acqq0uFgKahVJ6y47GK8sym8b1hnvq94Dj5HCWrUjCdvCmZ/LTm3z5N677oik/qq0NwgogeUNjl738s33b8nbHz4qHdr1jEOSlxnvrJ17HWySudeEogSWf1bu1q2bIawI+SNnlS3kthoxYoTxliK00G3BS4p8oz179pS33367UjMILG5zJlyRXKbU42KeVKGDtpOoeWBdf9mlUvbbb26hy5l6xaUl8t4X06RenTqyW88dcmZc6QykVsOG8sgTTyqBlQ5oOVZXCawcM2gOD0cJrBw2rtuhRSmE8JBDDpFJkya5HZrWyzEEzjzzTHn44YdzbFQ6nHQQUAIrHbSyV/fXdb/Iq2/cKZs2rZNGDVtKXl55uDJEw5pfl5o8jscNv0Hq1CnPLZTrRQksfyzMfOJyHG5Z/uCDDyoJIf/VfvvtJ/fff7+cddZZrhWAnKI+N0KfcsopVQis1atXS7169cxcXr9+vQwaNEgeeeQRk5c0Xlm1apXxAqOQW4t8WQsWLJA2bdqY74FNIB/7mv754337mj6c9SDsbP4u52tnHcg1c5hVWmr+ta9j+4qVT7/oa8k5dEgmP1am/b6nI9OJhXPM9GHlJxqnF/KtTJ6DISq56RsC1C1mVn8nZpmMP9P2Vv9kNks0f+LhB9a87xx/Mvyd8hNhFjtnwSx2niebs7HybVvXX3Ct6BoBJbBcQ6UVA0ZACayADRAG8UpghcEKqoMbBJTAcoNSbtdRAiu89l25apG8/u79snjJTKlfv5nkSb6sWbtUWrXoIvvvfYa0bb1teJX3WDMlsDwG9Pfu7PMK4YKvvPJKJSGff/659O3b19zofNVVV7lSgATteHRBTBE+6PToogN+cy6++GJp166d2XQj89RTT5VmzZoZUiqeJxY5tK677jojnzY2QTx9EJ7IGCjcdGhf8z66QCIVFRWZdnhv0T+EHTch8hoibd26daY9r2lP3Tp16ghrI69r1aplSAj+n/HQ38aNG00b5Dhf0y9teB956MqlQ8ji/+mHvpHDe1Zn2jj1R0dLgCEfuVZnq3/smGlPHTbNyEA2f8ikD/TnNfXijdk5FmTQDzqjP/JpHztm+mL86A9+yEdv2kE0ckkSRCjy+Qz5yGF+xOqPztgMuWBM4f+RjQ5WvhMnZCKfNvRLHV4jj4IetGc8FvNEc8aJmVN+7JxBvtWfywno12Ju9Xdi5pQfb5465wz2spiDFf0hH90YZ+yccY4fncGeP+TzZzFn/Haexn5PwMzeEurqS66VXCOgBJZrqLRiwAgogRWwAcIgPkoE1pChh0mDXkdI0zZVb2IMA5bZ0KGstFTefWaU1KnfWGrVrmNElmz5TRbO+EIKi+qYB4bfNq6TttvsJLXrNih/qNq0QbZsXC97HHGW1KpdNxtqei7jx28mS4+Ga+SeO2/zvG/tMDoIKIEVblutX79KFiz6ThYtnSmlpSXStnUP6dhuB6lfr1m4FfdYOyWwPAb09+7YMLPZHzx4sEycOLGSkClTphjPrFtvvVUuueQSVwpwyzOeN+eee66MGjXKVRuSxJOHi5ueL7/88iptLJFjCYkGDRrIokWLjAeWluwiYL3mIIFiyUmnJhA8eF9BZnKjpRZFoCYioARWTbR6NMesBFY07eap1lEisIYeNkw6H3SxtOy0nacYRKqzsjL5ZPwjsmjO19K09R/XhS+Z+42sWDRX8gtqmcTuXXrubnJgkR+LJO6de+4uuxxwouRFNIGyJnGP1Cz1TVklsHyDVjv2EAElsDwEM6Yr8lJx4+C0adMqeUC99NJLcuSRR8rTTz8tJGV3Uy699FJDXE2ePFl23313N03MjYeNGjWSnXbayeiQrEQpB5arwUekEmGfhAKS1J/cZXgE7bLLLob4jEckKoEVEcOqmr4ioASWr/Bq5x4ioASWh2BGtSslsKJnubUrl8iH4+6VDWtXSuMW7Q0ptWXzRvnpm8myad1qab9tP2nUvJ1s+W2DrFn+s7Tr0Uf2GD5CCgrL3dyjWJTAiqLVvNdZCSzvMdUevUdACSzvMbU97r333jJ37lyZNWtWpRsDCfW74447BK8qEq2nKmvWrJHmzZubpNXz58834WJuCoRIw4YNZccdd5SvvvpKCSw3oGWxDuGGt912m3zxxRfGowpbEY7GfCGM84ILLjChgs6iBFYWDaSiQouAElihNY0qFoOAElg6JSJ1C6F6YP0xYdevWS5fvTtOfvl5lmzZtFEKi2pLw+btpFWn7WTpvO/ltw1rpahOPemy017SoXtf83mUixJYUbaed7orgeUdltqTfwgogeUftrfccotcffXVMn369AoigrC93r17mzCxVF5RVrNx48bJ0UcfLc8995wcc8wxrhW2IYTkurryyiuVwHKNXHYqkoyfy366d+9ehZScM2eOeX/kyJFKYGXHHColQggogRUhY9VwVZXAquETgOGrB1Z0J0FZWamsX7NCNm9aL7WK6kj9xi0lz9xgVColxVuMx5Xb677DjoISWGG3UHb0UwIrOzirlOohoARW9fBL1prk6ZBVLVu2lLvvvltat24to0ePNjcD/vOf/6x0kyCeWDzj4GFFHiRnOeqoo+Ttt98WSA3CEmPLzJkzTf+EnXHjIOGAECN4eZFEGgKN0LRkRUMI/ZsH8Xom5xWJ98k7xl9sYYOOh94111xT6RZJ9cDKrp1UWjgRUAIrnHZRraoioASWzgolsHQORAIBJbAiYSbflVQCy3eIVYAHCCiB5QGISbr47rvv5KSTTjIkEjefQWKdffbZctlll1Vqte+++5qbzciFxM1mthBmtttuuxlvHDyx4h30QGANGzZMFi9ebG7Bow5EV58+feT++++vRIAkUlUJLH/nQWzv5L46/fTTpWfPngkFQ2CdcsopMnDgwIo6SmBl104qLZwIKIEVTrukq9XaDVtkw6YSKSjIk8b1i6SwIC/dLkJfXwms0JvIfwXVA8t/jFVC9RFQAqv6GOZCD0pg5YIVc38MSmDlvo3djFAJLDcoeVeH3weIzR49eiS8dZD8aSNGjDA3VtqiBJZ3NtCeoouAEljRtR2abykulRc/mC+fTf9FVqzZLLVr5UvHVvXlhP07S5c29aM9uBjtlcDKKXNmNhglsDLDTVtlFwElsLKLd1ilKYEVVsuoXk4ElMDS+WA2FFu2SFFRkSxatCju7XeKkvcIkN9qyZIlJmF7bCEBP8n7CQ2tX/+PDZ0SWN7bQXuMHgJKYEXPZlZjvK4eGT9Tps1eJW2b1TXkVWmZyKp1v0lJSZn8+aCusnvPFtEdoBJYOWM7zwaiBJZnUGpHPiKgBJaP4EaoayWwImSsGqyqElg12PiOoSuBlf158Mknn8hDDz0kjRs3rpTbDJKKXGjHHnusHHHEEZUUUwIr+3ZSieFDQAms8NnErUYT/vez/PuNubJdp0aSn185ZHDpyo1SVFQgN53eW2rXKnDbZajrqQdWqM2THeWUwMoOziqleggogVU9/HKltRJYuWLJ3B6HEli5bV+3o1MCyy1S3tZ76623zO2SeFvVq1fP5EFjcz5kyBA5/vjjpbCwUAksbyHX3nIAASWwomnEsjKRy0d/IcWlZSbnVbzy3U+r5cKjt5e+2zaL5iBjtFYCKyfMWL1BKIFVPfy0dXYQUAIrOziHXYoSWGG3kOoHAkpg6TwAASWwgpkH3EaIV9WXX34pCxculGbNmkn//v3NzYT5+flVlFIPrGDspFLDhYASWOGyh1ttCB+86KHPpUPLegmbzF+2Xg7q21aO3Kej225DXU8JrFCbJzvKKYGVHZxVSvUQUAKrevjlSmslsHLFkrk9DiWwctu+bkenBJZbpIKtpwRWsPir9HAgoARWOOyQrhbFJWVy/v1TpXGDIpP7Kl6ZvXCt/OnALrL/Lm3S7T6U9ZXACqVZsquUEljZxVulZYaAEliZ4ZZrrZTAyjWL5uZ4lMDKTbumOyolsNJFLJj6SmAFg7tKDRcCSmCFyx7paDN6/CyZ/O0y2aZ9Q6mcAUtkw2/F8vOyDXLHWX2leaPa6XQb2rpKYIXWNNlTTAms7GGtkjJHQAmszLHLpZZKYOWSNXN3LEpg5a5t0xmZEljpoBVcXSWwgsNeJYcHASWwwmOLdDX5cfE6uf3576UwP0+aNaot+Xl5UiYixcWlMuvntXJg3zbmJsK8WHYrXUEhqa8EVkgMEaQaSmAFib7KdouAElhukcrtekpg5bZ9c2V0SmDliiWrNw4lsKqHX7ZaK4GVLaRVTpgRUAIrzNZJrhuJ3Gf//Ks89tpsmbd0g2zeUmIIrGYNa8u+O7eSI/fumDM3EIKEEljRnaueaa4ElmdQakc+IqAElo/gRqhrJbAiZKwarKoSWDXY+I6hK4EVjXmgBFY07KRa+ouAElj+4puN3knoPvvntfLLmt+kTlGBtG9RVzq1qif5+TnievU7iEpgZWM2hVyGElghN5CqZxBQAksnAggogaXzIAoIKIEVBSv5r6MSWP5j7IUEJbC8QFH7iDoCSmBF3YI1R38lsGqOrROOVAksnQRRQEAJrChYyX8dlcDyH2OVUH0ElMCqPoa50IMSWNGwohJY0bCTaukvAkpg+Yuv9u4dAkpgeYdlZHtSAiuypqtRiiuBVaPMnXCwSmDpPIgCAkpgRcFK/uuoBJb/GHshQQksL1DUPqKOgBJY0bHgtNkr5buf1phcV80a1ZG+3ZtK2+Z1ozOAamqqBFY1AcyF5kpg5YIVc38MSmDlvo3djFAJLDcoaZ2gEVACK2gLhEO+EljhsEMqLZTASoWQfl4dBEpKSuSBBx6QF198UZYvXy7bbrutjBgxQvbff/+U3U6ePFleeOGFKvXy8/Plsssuk5YtW1Z8duWVVwpzOV6pXbu23HrrrUnlRY3AOuu0Y6Vbyy1SVJifEsdcqYCN5ixYKa9PWSBbikulc9vGUliQJ/XrFEivrZtK86YNcuamwWQ2m71wrRx+6lVy4okn5oRp88rKyMOvJR0ElMBKBy2tGxQCSmAFhXy45CqBFS57qDbxEVACS2cGCCiBFY15oARWNOwURS0hr4499lgZP368HHzwwbLnnnvK448/LtOnT5dXX31VBg8enHRYDz30kCG7ttlmG4G0sqWwsND0ufXWW1e8N2DAAFm1alWl/jZt2iTz58+XQYMGyVtvvZUzBNavv/4qb775ZhSnRMY6Q169/vrr8t1338mMGTNk8+bNcuihh5r+eL1o0SI5/PDDpXv37hnLiFLD7bbbTrbffvsoqZxQVyWwMjCjElgZgKZNso6AElhZhzyUApXACqVZVKkYBJTA0imhBFZ45gCbu2+++UZ++eUXadGihey4444CAWCLEljhsVWuaQJR1atXL7nmmmvkiiuukLy8PIFU2meffQzZBBlRq1athMO2BBaETYMGDdKG55lnnpETTjhBJk6cmJIsi5IHVtpA5ECDefPmyT/+8Q9p06aNPPnkk8L+/bzzzqsY2YoVK6R+/fpy9dVXS506dXJgxDVnCEpgZWBrJbAyAE2bZB0BJbCyDnkoBSqBFUqzuFZq1erFsnDx97J+wyqpU7uBtG3dXVo27+K6fVQqKoEVFUv5q6d6YPmLr5veP/jgAxk3bpysXLlSCgoKpLi4WJo0aSJHHnmkIRHwalECyw2SWicTBC6++GK5/fbb5fvvvxc8Rmy5++67hc9++uknadeunW8EVr9+/eTLL7+UxYsXG/I2WVECKxMLZ6/NlClT5NprrxVsOmbMmCoElvXCuuGGG6R9+/bZU0wlVRsBJbAygFAJrAxA0yZZR0AJrKxDHkqBSmCF0iwplSotLZEfZn0kn37xkqxfv0pI0lBWVip16jSQXtsOkl37DJf8/IKU/USlghJYUbGUv3oqgeUvvql6/9///mdyD+G54swVRB6i1atXy7nnniv9+/dXAisVkPp5xggQ4jRz5kxDNhQVFVX0895778nAgQMNEXH66aenJLAIHcNza6uttpKuXbuav1Tl008/NfObPEH//ve/U1UXJbBSQhRohY8++khuuukm2XXXXWX06NFVCCx+b/DSuvHGG6VTp06B6qrC00NACaz08DK1lcDKADRtknUElMDKOuShFKgEVijNklKpeQu+kpcm3CStWnSVOnXqV9TfUvybLF4yU3bre5T03+XIlP1EpYISWFGxlL96KoHlL77JemezP3LkSFm3bp20atWqSlXCCQnduu2224TfFXIJdevWTdgkalEEvECAtMyEquINA7HgLD/88IPJ33POOefIvffem1AcIYTUoR/CD8mpxbrCe3fddZfxKkxUzj77bHnkkUeM92Gi8MONGzfKsmXLTBcQWOj0r3/9y+TtQp5NLZ3oNe3c1HPWidU33fbUp6TSLZnOTh3SlZ/JmGPHn65M6jNnrrrqKnMJADZi//73v/+9An/+H3tef/310rhx44R2CUJ/L2zuTHOeLn5ejDnTOWPna7I1RQmsDFZcJbAyAE2bZB0BJbCyDnkoBSqBFUqzJFVq85ZN8tKrN8qWLZukXr0mVepu3PSrbNj4qxw3/DppUL959AYYR2MlsHLCjNUehBJY1YYw4w7wsjrttNOq5Ltydvjjjz+am9w6duyoBFbGSGvDRAgQ0sXtf5BC5Lpylrlz5xovqpNPPlmeeOKJhCASekjYa+vWrY0HF2QUtwniuUVo4gUXXJCwLf1DZHz++ecJ63z22Wdy8803m88hCEgMjz7HHHOMIXhZw3if1+jBa0uaQaYRgssfn7FRh2ijDcXZhtfUhySjPf3wmjY2tJfXsTJtX/RLfdue/mPlW5m0sbpYnWPlO9sjP1GbRPLp3445Vn/sHjsWp/5OzHgdKz8efrSHnMIDa8GCBSYhP/t3iEz6QCYE15/+9Cc57LDDquDvxDyVzZzyrc2Qj82S2Tye/RLNGTdjTmSzZHOG74ids+iMvnbOWps5x++cM6nmrJ0zznmebMzW5ow1FYmlBFYGvyNKYGUAWpab/LZhrfzy8xzZ8OsvUlCrtjRu0V6atOokeY4bSbKsUtbFKYHlP+Qs8pxK868z3MKtZEIyyCVCEslGjRolbcbpOA9iJJps2rSpWxHmpJw2/JCHOUklGBKeUrqhrwzIIc8i14ZyVFz2y0/y8ms3S7OmHSQvr+p114QSzpr7qZx8zG3StnWPTESEro0SWKEzSSAKKYEVCOxGKOQUHijki0lU5syZYzwYyE2kHljB2SpXJUO2sAmHIGU+Ogu3yOFJww2DhLmmU0joznxlfVm6dGncZyFuOBw6dKghpyBp3RQNIXSDUrB1Fi5caIhLkrhDzkDSs49nTvTp08cQWpCmWqKFQOgILDYxTCzYt0w3W0xQNmsweZn2kcyMSmCFeJKXlcmKxXNl6qQnZc2yhVJSvNmQC1s1aCKde+4uvfY6XAqLasZNE0pg+TtPOR0kDwNJIplj3NJEzoSePXumPDkgEenYsWPNgxSFkwaS495xxx3mB9VZuHUHF+jHHnvM5HOg7i677CIkNN1jjz1SDlIJrJQQ+V6hpLRYVqxcIPMWfLYBX0sAACAASURBVC3rN6yUpk3aS+cOvaVhg/gJYhcvnSkvTxwlLZt3jktgofDM2Z/I8UfcKJ067Oi7/tkQoARWNlAOvwwlsIKzEQcqZ5xxhmyzzTZxN3T8zs2fP9/c6sWBjRJYwdkqlyUzr/CY4XnHGe5HqOpee+0l9913nyFa0y3ktXr66adl9uzZVfJhsW8kTxI3IC5atCjlgaKVrQRWulYIpv6aNWsMMb9kyRLjccX6xf8fcsghKZ/Xg9FYpaZCIFQEFjc+sMBMnTrV6M2NJ7h8Oq/uTTYgFpJHH31UrrvuOmGystHbaaedzHvE6dsybNiwuN3glorMVEUJrFQIBff5qqXz5cMX7zHJjes2bFaxMJWWlMgvP8+SrXfaW/oedHLCTWFwmnsvWQks7zG1PZL/gDWFk0IShfLv8ccfbx6Mvvrqq0o358TTgkSkBxxwgDnt44f0448/lr/85S+GeMd1HRKMwpoGMQZZxi0p1OEEHFd1rv/FlZ01LllRAsu/eeCm55KSLfLOR4/J9zPel8KCIqldp66sXbdK6m7VUPruNET67DikygPUr2uXybjxNxiCK16i9uLizfLz4h/kpGNul+ZNO7hRI/R1lMAKvYmyoqASWFmBOa4QsCe/FQm0O3fuXKUO7xPadeWVV5qDZiWwgrNVLkv+29/+ZvJQ8azDHLOF9/7v//7P3EKIh1a6ZfDgwTJp0iRDjsXeOMczHeGDRx11lMmV5LYogeUWqeDrcfBLxMSsWbMMMZosF1rw2qoGqRAIDYFF7P3OO+9sPKYuvfRSc9sJMcssXtyKQvxlssLGj03dhAkTjHvgnnvuadwDcQkl3vmggw6qaA6xhRuq3STaD0444QQ5/PDDU2GmSdxTIhRchc8mPi4/ffuxNG/PbSPlSQttKd68SVYvnS+Dz7hRGjSpmqA0OK39kawElj+40itE0osvvijffvttxYOUzc/AOvLUU08lFc5Jdmx8Nz+qbA4gwnB1prD27bbbbia0Do8r2wairEePHnLcccellBU1Aqtk3c6ya5/U67B/1vWu59KyUvloyjPy7Q9vS/NmnaSo1h9u6us3rJFff10mBw86Rzp37C3rN66Rr797Q5o16SDdug6QDz8eK199/6a0a7Ntpd+/sjIx3lyEFw458HypVZgbru9z5n0ucxc9K089/U/vDKA9RQ4BJbCCNRmbezyB2dBDEtjwc8JwCHPHe7hLly56C2GwZspp6dwEuPvuu5uE64R32TJo0CBzSMgfh4YUCKm1a9eaw0AbBhbv+YpcR7169TKHixwyxu4pCUnEq4s946GHHuoaXyWwXEMVeEUILA5+CU1NlV8pcGVVgZQIhILAYgHAG4FFC++D7t27G8XZIMKGc6MEjHyywhWYeCjQBpdAZ4ldzJi4l19+uUnslklRD6xMUPO/TUlJsUwcfYXUqddQCmr9cfWuU/KKRXNlp32Pkm677O+/QgFLUALLPwPwENSuXTuTFNJZBgwYIF988YU55WnYsGFaCrBOkTwU76yXX37ZtH3nnXeEhzbCByHNbMHdnRty+IwEoslK1AisL6fOTQu3MFfe9NsGmTd/ptSuXSeu1yeeVHhYderQXTZuWi/Tvv5ImjdrIz267SwlpVtk0aIfZcPG9VJQUMvUKystleKSLVJUVEvat9smZ8gra8Ou3drIE08qgeXnnGazR/LaZs2a+Skm476VwMoYOs8a4uHCYTDP5Px+bLXVViZsneiFDh3KPT7J3ageWJ5Brh05EGDOsY/jAI/b4dgTPv/88/Lss88aUuuss86qqL3DDjsISdshXFu0aGG81g8++GBz8If3OqQWhBekLOQFz2x85iw4QOBxSPJsQmTr1avn2h5KYLmGKvCKSmAFbgJPFQgFgUVMKq6bXEHKRs1Z+LFk0cGbKlEoIQsIJ0XUnTx5ckpvLSWwPJ1Doels86Z1MnHMVdKweduEOpEXq+vO+0qvvY8Ijd5+KaIEll/IiiGP8LTCpd1ZSBTJCTUhgbEPScm0YUP5+OOPm+SkeF/RN4X8V506dTLu7jzMIZeHLOSef/755qEulddoVAgsxmtvQvHPctntmQ0gIe3k1ohXGC/5Nq699lqToJ+cDBzaWA8+iMoXXnhBpk2bVnGtN+Tp0Ucf7TpHR3ZHXD1p9naa6vWireMhgFc7B4HMJ56ZWFMgysm5l+w0mnbc0ESbeAVPiJdeekmaNKl6WyY5bPB0JxTowgsvNIl0UxUlsFIhlL3POVQhHQe/O7HhNkpgZc8ONVXSSSedJK+99pp55oGIGjVqlJxyyimV4ODAD+/1r7/+2lxuw5zl9/HDDz805Cv/z96RqBuelzh4jC08W/G7e9FFF8l5552XFtxKYKUFV6CVlcAKFH7PhYeCwII9J48Lm7JTTz210iDxOmBjh/tyvIWHymwWSWZMiA0bwFdeecUsXPvtt5+0adOmCmg8rJGokqTJvKYtm0S3RT2w3CKV5XplZfLG49dK8ZbfTNL2eGXpT9/LHkecLR169M2yctkXpwSWP5izweJhijwgnA46y3//+19zSs3GMFGuPWd9EpJCUrGm4Blxzz33mLBAp3s7ru9DhgwxdXhAg+yiLusdpH+8zee6desqrmVmE9m2bVvTnpN0LdlDgIdovIPxzItXmEt4O1CHjWLv3r1NKPxzzz1XUZ0HcGxIXTaR2DBVSH32RqiSooAA6wEpGphr5BXlwJCb5FhbWKucKRZix0NbPNZjCSzeh2xnbZk3b17cA0byKUHOQnYogRWFmeJeRyWw3GOlNTNDgN8+nBd45uGm5nSeX/Cq4pmHdYvnNdr78bupBFZmtg2ilRJYQaDun8xQEFgkIuaEGuKJkz5n4fT66quvNi6inDzHK9xIQY4YcmdBghUVFZmrMjk5JJ/Mgw8+aE6QbGHDR1w/5BahPixykFkk7ouXGJAF6o033jAPYRQWUzwkWFjph0WREwL+5TQS8syeJFuPAt6njj0N4F90ZENCXT6jUI82se1ZgHkfXThN4F/+kEkfzjboR6HekKGHSeeDLpFWnbcTcqeI/JF7Bx3IE5WXJ0YvCle2c0U7hb5LS3m/vI2zvX1N+/z8vIqH2/I2zvblr80mu4z/YuXHkxlP/h962Q37H/qjW3mbOV++I1MnjZUWHXpIQWGhY1x5sm7VMsnLL5QDT/mH1Kq9lYsxV5aZGL8/5DvxK39dFT+Lh9XfNX5YwpXNyrGY8dkkabnxG7nt5hvMXLBzDvz4fztn+L4wZynMM+YPdWPnLJ/beW7nHO/R3s45Xts5z2vqMx/s6S1znjmCfNrYee6s499y503PbNxYT1ibRo4cWalT3NMJh+akj1PAVIU1i3WE/FncZgjpdf/991dar0gSzy2EYMUmlHyBeJpCdOBOb3NBOGVdccUV8sEHH5i3wPaTTz4xa13dunWNvexthjwQ8qBH4TNe2wc+bIe9sBX2Y47wL+2phz60Z/2ksBZiU9rzmrbMBfSjrrU3c8zKRybtmW+85n3aI4N/0QH5/PEZc4f2Vmen/shEHnKpQ3tL+tDerstWZ3Ryyud9ZNi5z5ho75Rvfzuc8m0b2jNG5KM//fC7xTzh9NeuW3aNp3904neFW73wxOrbt68cccQR8swzz1RgBua0QQ7FOWZe0wdj5TX6WsyQx/87MeO1zWljbmd12B/M0J32yKMuffOvnTN2nmAza3/qWMztnEFnizmv6dvZBvyQjy72lNxpM6d85DjnjNWZ9oR6gIvF3M4ZJ2Z2/NZO1uZ2zto5wxgp2NCpv9Pmdsz0lc5mKtU64Pfno0ePNmE3EydOlP33Lw+fZwzMS8LACFVOtzz88MMmoTJkK2tRbCHPDMTtP//5T3PrkxJY6SIc7vpKYIXbPqpddhBQAis7OHshRQksL1AMTx+hILDef/992XfffY2rKLHLzkLcMm6dPAwRzxyvWJKLB1A2dLjJ80CLdwR5riDAnBtNNpfcNshDKvV4EMNtlFhqXEl5qHYWHnBxW+WWRApt2BxCkFHXbuadGwX70O18OHcSAzx887BPW9ohg8KDut1o2dd2o2E3Kjzcs2haAow+6Dt2o0G9oUOHSafBF0vrztubDQP8B4QJ/5bnBisnl8qJKktalRMgBQX5UlJiySTalLenDcSVbY9c6vG+fZ28fTlp9ofMP+Q7ZcbKt/WdBFas/iWbN8qnr/1LFs3+Uho0bW1yYZWVlsmm9WuktLREeg86TjptPyBmzPHlO8m4yjL/0D8ZfrSHWEuGeSrMKo/Z4h+LX3zScObUSdJiwzcy6qbrzIbUzhkngRRLCDg3lE4CypIkdkNsCSjnnOV17IbUuaG1RK1zntrvid00h2dpTKwJOIIH5FNsHj2bt4+8VHhNpVP+85//GMKdP3sLDm7xeOXglYW3gw2jxmuCTSNJR++8886kYqIUQpgOXlGoC1FD2AMeKoRsOU+A+S5xqxdEJ7bkNw5b41VHrg8tioBXCJCUmNx8hNrgiWALF9488cQThhSPFwKYTD5EPbejQrzGFtZzDiOZ49wCjYe7ElheWTMc/SiBFQ47qBbBIqAEVrD4pyNdCax00Ap/3VAQWOQJ6d+/vxB+w00SzkJoBd4HPChxQ1e8wgaBzSTeCVOnTq3YJEDq0IZN3/Tp05Naw5JgbjaeGkIY7okNUfXdx+Nl4Q+fyYZfV0h+YS1p0qqT7LTv0dKktftQ0XCPMrV2GkKYGqNMa7DZGz58eJXrlq+55hoTMsNlFOSWSbeQz4EN4YwZM0zTm2++2fRHCHXz5s0rdUeOLUh0bkJMdh2wEljpWsHb+uS24jCF8K1u3boZry/yOkJqEb5OLjPIYiWwvMVde/sDAbzNuUGOkEFnyDGefniTQ56znrktkBesgZBU48aNq9KMUGjm/NKlS80f6R+UwHKLbjTqKYEVDTuplv4ioASWv/h62bsSWF6iGXxfoSCw2IBx8kwC95NPPrkSKmeeeabg/s7DfrzwPipbrwfyZcUmgcezi/AZGyKVCPKff/7ZnJDfe++9la5tjVdfCazgJ64bDTZvWi9bNm2QvIICqVO3oeQXFFY0I08WRFdR7bpuuopkHSWw/DMb6xVEBPn3bMEjcZtttjG34RCuZ690TkeLWAIL8uqWW24RrjaPJbAgPyBCIPeVwEoH5ezXZT68/fbb5lYvvLLIZcYNkoRY2VA0JbCyb5eaINGGV5IT9M0336w0ZEKR99xzT3ND1wUXXOAaDjw/uXb+vffeM+kXnIX5TVgil1nQJ4R8KgKL5zMbIovXFreJ8UxGfi0t4UTAElj85jGPtCgCNREBJbCiY3UlsKJjKzeahoLA4gGHH0EIKB6KnBtC8l6xeeMUO9GGkA0j5BPeW5BZzvZ4duE2T6LkZAWPCfKPQJaR4D1ZUQLLzdQKvk5pCfmXSqSwVm2jDOF8y+ZNl1lfvC0rF801IXX1GreQrr33kY7b9pPCosqho8GPoHoaKIFVPfyStb7ssstMuDI5r0jETrGepJdcconceuutFc3Jwde6dWuT24hCsm42abGEFGQYyZQhsfBGpRDuTEgZRBZJ4y1RxXq19957m80nObKS3SKmHlj+zYN0e4ZMYKMO+RlrMyWw0kVT67tBAEKJ+cbzkV1XbDvCCnmox1sKT3c3hQskeF5jTWPOOgvrGl5Z1Hn33XdNqLUbAovnLtbJ8t/pMnOjGF6oEFjobvOPkvPMvuZ9vOztDWW0s3n2bJ43vmOETKIPhde0t/nXbM4+PCAJ7+W76czzRxtnzjRnnj6nfGeeP/qBlEYO8q3ONmeb1d+Zc84pPzas3zlmZ843Z847Z8422lPPOWbyNsaOBfkWM/SnD0siOsdMXzZPIfgxn2yuPHKodenSxeRQs7kRkU97K9OpvzNPoFN+bJ4/Zxtk2mTc9Gtz7jkxpz02t5gnmjNOzNAX+9iUHXbO2Hli9SffJf3a3I52zjhzIzrl0z52ntqcf8hnvtrckDbPoNM2ds4iH/s452xsnkJ0oG+b29Dmo4yVzxjBRIv3CCiB5T2mfvWoBJZfyAbTbygILH4MCf/Dy4rrlu3GjgcgTg1JcMsGjmLzhlCnVatWFaiRmJS2eHOxeFPI60BeK0J52ORR+FHnB8G5eeAHAE8twg/5Q5dkJWoE1m+NtpM69RsHM8MClPrNB/+R+dOnykGnjDTk1OplC83/b9m0Tuo1aiF5+fmycd1qKS0ultZb95Q2W/dMSgQEOJSMRK9ZvlD6dW0od952S0bttVFiBHjQh/CePXu2uaGLh2lIKx6Cv/zyy0qeA82aNTOXVJBAmQJRhfcNuY/69etnNg6cYENWEerz0UcfVXib8uAJSQVhRR4b/ghF4+IKZJGLjzUuWVECKxozWQmsaNgpalranH0Q4xDuzsJaAwEPGe/2+nhIL9YzvLa4ydBZ8DIcPHiwWeNY2yhuCCxnHzzjQS7QLt4t0lHDP1f11RDCXLWsjisdBJTASgetYOsqgRUs/l5LDwWBxaBIkE5+EMIEuXoZ8om8VpwacBJnbwhi89ajRw/By8F5hT0bOUgoPiOxMhtM2uO9BRHGZxS8q0icS6giddmA3n777SYMBw8H+kzmzUAfUSGwOL156KGH5Pf87F7PndD398wzT8vHkyfLqNtuN/Ph1fHjpWHDBlKrVvltU7aAE158PHD37NUr9ONKR8H27dvJ8GHD0mmidV0iwO2BN9xwg7lli4eYE0880eSsatiwYaUeuECCdc16drJ+EOpMom48DTiR7d69uxAuTR+x7Zm7Y8eONeHNrFd8DvnFTYNuQmyUwHJp0ICrKYEVsAFyWDwe6hzskQPLeZEA6wrPQm5yf1p48LCiPnlFeYZyFsIJOUSEoLfPURwQUp+6O+20k3nGYr1LVJTAisZEVAIrGnZSLf1FQAksf/H1snclsLxEM/i+QkNgAQUkFMnUORXEVZZbvPC+cj4kQTSMGDFCDj/8cLPZcxZuM8RTi5sE8YggyTGklA3xoe5TTz1lNpwQVoQl4o2FJwW38XAzoSXKkpkmKgRW8NMrWA3++te/ypgxY0z4KCQm4aWEPsQrJMnmM0jPVARmsKNS6YpAeggogZUeXkHVVgIrKORzXy4J2skFCgFOSJQtJ510krzwwgvmACeWOI+Hyty5c81BIweCeHPF/lby+2kvoLDtIeAnTZpkfl/xFsVTNZb4cspSAisa81EJrGjYSbX0FwElsPzF18velcDyEs3g+woVgRU8HO40UALLHU5B13ISWM8995wJayBfQ7zCbW6UO++8s9IJddBjUPmKQHURUAKrughmp70SWNnBuSZKeeKJJ8whHYc4w373yCUXX8+ePaVXr17y2muvVcDy6quvGq9QcmbFXg5x//33m1DDDz/80BwQuikaQugGpejVUQIrejZTjb1HQAks7zH1q0clsPxCNph+lcDKAHclsDIALYAmTgLr5ZdfNreAde3aNa4m3BKGNx7hp84QiwDUVpGKgKcIKIHlKZyed0YOSB6Cv/nmG5NQm6T9hJdqUQS8QoDE09ycSgghocck377wwgvNhRJ4J+++++4Vojp16mTSJMyfP7/ihkz7IaQVaRxIw+D05EqmpxJYXlkxXP0ogRUue6g2wSCgBFYwuGciVQmsTFALbxslsDKwjRJYGYAWQBMngcUD9z333GPCGOKFCHJTJRcBcBOmFkUglxBQAiuc1iS0asKECeYmN8LZuXUKTxklsMJpr6hrRc6+UaNGmRQKvCZfFeF8O+64Y6WhccMqhBefkYrBFg55uKkQr62zzz7bNRx4N5Oz9IADDjC5+1IVDSFMhVA4PlcCKxx2UC2CRUAJrGDxT0e6EljpoBX+ukpgZWAjJbAyAC2AJk4Ci9NikmCTHw0SiwdzHuLZOC5dutTkXLvmmmvMKbUWRSCXEFACK3zWxPPl4YcflmnTpknjxo2NpwsXmeB5xS24r7zyinTo0CF8iqtGioDPCCiB5TPAHnWvBJZHQGo3kUZACazomE8JrOjYyo2mSmC5QSmmjhJYGYAWQBMngcUmEbLqySefFJL9s4EktAGvh0aNGpnNIvmxjjvuONljjz2ksLAwAI1VpCLgPQJKYHmPaXV7xNNq4sSJJpTLFoh0SK1WrVoZj5Xzzz9fL5SoLtDaPnIIKIEVDZMpgRUNO6mW/iKgBJa/+HrZuxJYXqIZfF9KYGVgAyWwMgAtgCaxBBYq8GPDTZR2o8hmsUWLFmajCJlFKOHIkSOlX79+AWisIhUB7xFQAst7TKvb4xlnnGFyCDlvfrME1vbbby99+vQxN/ImunSiuvK1vSIQVgSUwAqrZSrrpQRWNOykWvqLgBJY/uLrZe9KYHmJZvB9KYGVgQ2UwMoAtACaxCOw1q5da5LYUpo1a1ZFK7y0ioqK5Prrr6+SwDaAIahIRaDaCCiBVW0IPe0A789TTz3V5BJy5uOzBNYOO+xgCKzTTz9d9t57b09la2eKQNgRUAIr7BYq108JrGjYSbX0FwElsPzF18velcDyEs3g+1ICKwMbKIGVAWgBNIlHYC1YsEDOPPNMc9tX7BXhVkVuWbr88sulR48eAWitIhUBbxFQAstbPKvb28aNG+Xkk0824YPONSiWwDrrrLOkf//+1RWn7RWBSCGgBFY0zKUEVjTspFr6i4ASWP7i62XvSmB5iWbwfSmBlYENlMDKALQAmsQjsKZPny7nnXeeDBgwIKFGc+bMMVeMa0L3AIymIj1HQAkszyGtdoeXXnqpuUSCEGZbLIHVrVs32WuvveSOO+4wCd61KAI1CQElsKJhbSWwomEn1dJfBJTA8hdfL3tXAstLNIPvSwmsDGygBFYGoAXQJB6BtWzZMhkxYoS5ibBOnTpxtcJL69prr5X27dsHoLWKVAS8RUAJLG/x9KK3t956Sx577DFzeQQ3EFIsgcW6c9ddd8lRRx3lhSjtQxGIFAJKYEXDXEpgRcNOqqW/CCiB5S++XvauBJaXaAbflxJYGdhACawMQAugSTwCa/PmzXLbbbeZZO2dO3eupFVZWZl8//33Ju/M2WefrTeABWAzFek9AkpgeY9pdXvkoXfChAny0ksvCfYhlHDFihXmZsKBAwfK+PHjpV69etUVo+0VgcghoARWNEymBFY07KRa+ouAElj+4utl70pgeYlm8H0pgZWBDZTAygC0AJrEI7BQY9GiRTJq1CizYWzZsqXUqlVLILaWL18urVu3losuuqhSaE8AqqtIRcAzBJTA8gxKzzvC2/PTTz+V1atXC96hXDBx7LHHyrPPPuu5LO1QEYgCAkpgRcFKmsQ9GlZSLf1GQAksvxH2rn8lsLzDMgw9KYGVgRWUwMoAtACaJCKwUIX8M08++aR8++23ws2E5Jrp1auXufmrsLAwAG1VpCLgDwJKYPmDq9e9fvXVVybvnhJYXiOr/UUJASWwomEt9cCKhp1US38RUALLX3y97F0JLC/RDL4vJbAysIESWBmAFkCTZAQW6vDDA3mF91Xt2rWlQYMGGjYYgJ1UpL8IKIHlL75e9a4ElldIaj9RRkAJrGhYTwmsaNhJtfQXASWw/MXXy96VwPISzeD7UgIrAxsogZUBaAE0SUVgBaCSilQEso6AElhZhzwjgUpgZQSbNsoxBJTAioZBlcCKhp1US38RUALLX3y97F0JLC/RDL4vJbAysIESWBmAFkATJbACAF1Fhg4BJbBCZ5K4CimBFQ07qZb+IqAElr/4etW7ElheIan9RBkBJbCiYz0lsKJjKzeaKoHlBqWYOkpgZQBaAE2UwAoAdBUZOgSUwAqdSZTAioZJVMsAEFACKwDQMxCpBFYGoGmTnENACazomBQCi4tzHnvsMenQoYP07NnT3ACtJZoIKIGVgd2UwMoAtACaKIEVAOgqMnQIKIEVOpMogRUNk6iWASCgBFYAoGcgUgmsDEDTJjmHgBJY4TdpSUmJjB8/XkaMGGEu8DrqqKOE5+L27dub17vuuqvmPw6/GatoqARWBkZTAisD0AJoogRWAKCryNAhoARW6EyiBFY0TKJaBoCAElgBgJ6BSCWwMgBNm+QcAkpghdukZWVlMmHCBHPr/Ntvvy2QWeedd55RetGiRVJcXCxXXXWVbL311uEeiGqnBJYXc0AJLC9Q9L8PJbD8x1glhB8BJbDCbyM01BxY0bCTaukvAkpg+YuvV70rgeUVktpPlBFQAivc1lu8eLH84x//kKZNm8rYsWOF/bslsCyJ1aZNG1NHwwnDbctY7dQDKwN7KYGVAWgBNFECKwDQVWToEFACK3QmiauQEljRsJNq6S8CSmD5i69XvSuB5RWS2k+UEVACK9zW+/zzz2XkyJHSr18/GTNmTBUCi+fjpUuXyo033igQWVqig4ASWBnYSgmsDEALoIkSWAGAriJDh4ASWKEziRJY0TCJahkAAkpgBQB6BiKVwMoANG2ScwgogRVuk3744Ydy0003Sf/+/WX06NFVCCx+b3766SdDYHXu3Dncg1HtKiGgBFYGE0IJrAxAC6CJElgBgK4iQ4eAElihM4kSWNEwiWoZAAJKYAUAegYilcDKADRtknMIKIEVbpN+9913cuWVV0qvXr3k0UcfrUJgsZ9fu3at3HDDDdKsWbNwD0a1UwKrunNACazqIpid9kpgZQdnlRJuBJTACrd9rHYaQhgNO6mW/iKgBJa/+HrVuxJYXiGp/UQZASWwwm09yKlrrrlGNm3aJP/5z3+qEFjff/+9DBw4UP7v//4v3ANR7aogoB5YGUwKJbAyAC2AJkpgBQC6igwdAkpghc4kcRVSAisadlIt/UVACSx/8fWqdyWwvEJS+4kyAkpghd9606dPlzvvvFOef/55oyxJ3CG2Fi5cKF27dpXLLrtMGjZsGP6BqIaVEFACK4MJoQRWBqAF0EQJrABAV5GhQ0AJrNCZRAmsaJhEtQwAASWwAgA9A5FKbey83gAAHOVJREFUYGUAmjbJOQSUwIqGSX/44QcZMmSISdh+2GGHGcJq9913l0MPPVRDB6NhwipaKoGVgeGUwMoAtACaKIEVAOgqMnQIKIEVOpMogRUNk6iWASCgBFYAoGcgUgmsDEDTJjmHgBJY0THpLrvsIsuXLxe83Rs1aiT5+fnRUV41VQLLizmgBJYXKPrfhxJY/mOsEsKPgBJY4bcRGmoIYTTsFHUtFyxYIGvWrJEddthB8vLyfBlOWVmZzJ8/X1asWCGdOnVK64RbCSxfTOJ5p0pgeQ6pdhhBBJTAio7RILD4Tfrxxx99++2LDhrR11Q9sDKwoRJYGYAWQBMlsAIAXUWGDgElsEJnkrgKKYEVDTtFVcuPPvpIzjjjDJkxY4ZAMDVo0EBGjBhhrg8vKChIOCwe+HfeeWdhoxavFBUVyeeffy5NmjQxCXIHDRokX3/9tXltS48ePeTiiy+W0047LSV8SmClhCgUFZTACoUZclaJ4uJiufTSS+WNN94whHv79u1Nou2TTjop5ZgnTpwoDz/8cJV6hYWFcu+990q7du0qfcaaM3r0aHn22WdNXiQ8c6hz3XXXyb777ptUnhJYKc0RmgpKYIXGFJ4oogRWBjAqgZUBaAE0UQIrANBVZOgQUAIrdCZRAisaJskZLefOnWs8rrp37y5PP/20dOjQwVwbftddd5m/s88+O+FYWT/++9//GtLLWTjFJvkteUQgx/Dm2rhxo1xxxRUyePBg6du3rwnT+OKLL+Scc86Rb775xpBnyE5WlMCKxrRTAisadoqilps3bzb5ij755BM5/fTTpU+fPoZcmjRpkjz22GNy8sknJx3WQw89ZMj5oUOHSq1atSrqQtSz3jkJLAgoknpDeA0bNkwOPPBAs9Z9+OGHcvjhh8sRRxyhBFYUJ1EcnZXAyhFD/j4MJbAysKcSWBmAFkATJbACAF1Fhg4BJbBCZxIlsKJhkpzR8tprr5VbbrlF5syZI23btjXjYuPGxpD1gQS36ZarrrpKbrrpJvn2229l++23T9r8f//7n+y2225y4YUXyu23364EVrpgh7C+ElghNEqOqIQHJ2sT3lIQUbYMHDjQhH/NmjWrEjEVO2xLYP3666/G0zRZ+fe//20IsXvuuccQ7ekW9cBKF7Hg6iuBFRz2fkhWAisDVJXAygC0AJoogRUA6CoydAgogRU6kyiBFQ2T5IyWeEmR+4qNX506dSrGdeWVV8rNN99sPKO6deuW1ngJK2Rt+f7771O2wwuLzcPIkSNNWE6yoh5YKeEMRQUlsEJhhpxU4qyzzpIHH3zQrFfbbLNNxRh5D5Jp9uzZ0qVLl4RjT4fA2mOPPWTdunUybdq0jPIiKYEVnSmoBFZ0bOVG09ARWCwGy5YtM+x6s2bN3IyhSh0eqn755RfZaqutTF4GrxOVKoGVkVmy3kgJrKxDrgJDiIASWCE0ShyVNAdWNOwURS0bN25sNnxffvllJfVfeeUVGT58uIwdO1b+9Kc/uR4acxUPiXPPPdeE5CQqPM/99NNPcskll8gHH3xgPL1SPdcpgeXaDIFWVAIrUPhzWjikFZdAMMecIYCE9e29997ywAMPVPLMigXDEljktWIv2LBhQ+nXr5/suuuuVXBr3ry5CTUkFyDrIV5bnTt3NuGETrI/2RpXv359+de//iXHHntsTtsl6oNTAivqFqysf6gILPIoQDpYd/b9999fHnnkEdl6661dob5q1SpzmghLz8JHIefD888/LzvttFPcPj777DMZMGCAIblg4Hv27JlSlhJYKSEKRQUlsEJhBlUiYASUwArYAC7FK4HlEiitlhYClhA6+OCD5bXXXqvU9tNPP5X+/fub8EISJrsp5Ic55JBD5K233jLPak4PCduenFtdu3at6I5nOJ7D2EDEK4Q28kchefOhhx5qiC/CHUm8zHuU2NclJSUmXw25bfjXJpq39Xiu4zUYUNgM29e0oT7tSNpMXfrjXz5LJZN+ac+fvY6d1872sfKd+jt1zkS+sz1y6MPqn2jMbuTHw9liAX68BjPyneG1h50hJy1myfBzYm4vDrA6W/1j5Ttlor+1eSLMk+mfDHOnfOc8ccr3es7YORdvzM45azGvjnywi0JhbqFrx44dTbigs0yfPl222247Q15BYiUqEFisZy1atDDf+dWrVxvHiBNOOMEka69bt65pCsa1a9euWM9at25t6i9atMiQV1OnTo3r6bV8+fKKwwC+85Bd5OY65phjKq0x1f2+Oed77Pfd+X1zft9jZdo1zu33zSnTzfct1ffdrsuxa5yf3ze7XsV+3yEwITRtCKpzXUv0fXPqj860cfsbkWiNTrXGWb2caxyvrfxka1yiOUMb9En1G1GdNcZ+d734XbTzJdmaFRoCC7Z92223NYvTc889J0uXLjVsNoPgQcYaMtFg1q5dK7169ZJ58+aZE8GjjjrKXJd53333mUWFxHzxCu6jnEqSNFAJrCj8vLnXUQks91hpzdxFQAmsaNhWCaxo2ClqWkI0sGHDy4Bk7M5iQ/tI6E44oZvCBgDigrDECRMmxG3CId97771nnqvefvtt+ec//2m8Ggg3jOcRP378eOP9QOEhmM0gIY8kW6a+JaZ4DuRzSzrZ17ZP/p/Xto19bRPQ8/+J2ljZzva8h0wv5KfSOZV851hS9WXHSZ/OMTvxi8UsnvxkMrEx5BUEpk3ibwm8WJnx8Esk34l5umOujnwv5oxznmVjzsTq7JQZK9/rSBQ3a0UmdVgzIJXIq/fdd99V6gJCCzKcnFVPPPFEwu65SRCvK0go5jzkBPn6WOfI3Xf99debthBRLVu2NN+Rf/zjH3L55Zeb+uwFITsg98nfF1v4rWZvab8z6EIuLfasbr9vyWznZr2KN19TrQvO77h97ef3Ld01Jna9StU+1fcttj0Xi/D7xTyy63p11phk3zf7WxQP80S/Uansl2rOpNvezTxL9btk50+mv8uJdHazXoWCwIJtJJ8CpBULFqw5xbqLsqiw+CQr559/vnno4YcUIstZnBPJ+T59Pvroo+ZqZxYvJbAy+bkJbxslsMJrG9UsewgogZU9rKsjSQms6qCnbRMhwPMP6RR4eOf5yFkgl/B0x2udK+rdlP/85z9y5JFHylNPPSXHH3+8myby/vvvm+voOVh84YUXkrbREEJXkAZeSUMIAzdBTirAeoUXFN6XODY4Cx6fEFvkwSLBezoFIh/CFW8siKt69eqZHH6QXD169DDepE7Cg5BqbmzlkgpucE1UNAdWOlYItq6GEAaLv9fSQ0Fg/fzzz+ZEj+tSYxclFitcy9esWZMwHnnTpk3Svn1784A2ceJEVzmv8OqC6OJkkNBDrpFWAsvr6RVsf0pgBYt/rkvnpPDdd98VwpB56IKEJ7QmlbcouHClPA9MrEPkXCBXX+/evWXPPfc0p4/xCjfzTJ48WThdpD4eqwcccEDC+rYPJbCiMROVwIqGnaKoJWsF69XMmTNNeI4tPG/9/e9/N8QW3uipij1spB88pPBecFvIwYWHPOuRM69NbHslsNwiGmw9JbCCxT+XpbNekagdL7+ioqKKoVoinNQyPN+nW0466STjKUXfNsQZTy3SyLzxxhuVuiMvIJ5er7/+uhx00EFKYKULdgjrK4EVQqNUQ6VQEFgw3GzeHn/88SqJRDkVfPjhh81Gr1OnTnGH+uabb5oQQWKbyfMAa85DEosOua9iN4Q8hFGfOjy4sRgqgVWNWeRxU+yzZMkSE39u8yxwAsIpcjpFCax00NK66SDAqRt5GMaMGVPhMbpy5UqTKPSdd95JSSoxnyHumdMQXmwuaX/YYYeZXDHODR6y7rzzTrnsssukUaNGhsgnjp2waUiPeDlonGNRAisdywZX10lgPfPMM+bQhhCvxYsXmzlGSAP2d+NaHdwoVHIYEcDLHM8pcn/YJOqQ7jwjkQeLQzw38wqynnnIcxleW24Lv+nkl2HNYlNq87HEa68ElltUg62XiMBiXmFnUnPwG9e0aVMTisXa5eZwJ9hRqfQwIEBEzd133y3kvMI7yhbC9s477zxziNemTZu0VGVeDhw40HiDkuPKtudZjAPBWO/UUaNGmTxaRAJxsJioqAdWWmYItHI6BBbzRZ/BAjVXSuGhILCmTJliGHDyM5CnwVm4GYKY5WRunGzuLrzwQsOWP/vssyZvAg9MLHJ4cJGLgZsmbIFZh7AiXBHPLQiyVAQWE9nGu/IARjs2hs7TgZRoa4WUCLCRxx78yLC557QYD5UOHTrIqaeemjAZf7yOlcBKCbdWyBABiKszzzzTEEts5tj8vfjiiyZJKF6dbBiTFbxKuRmM0z/mOJsBcvcRyhybUJncMITscP0810vThu8JbvBsRlMRu0pgZWjkLDdzElicFI8bN85s9slfZDf9JLc+7rjjkhIAWVZbxUUAAQ75IKsuuOACuf32243GeENxaQ1hgBz+2cLhHl7ttIk9/ONZ7LbbbjPeo/Eu1yHvKA/+zuct+iX3zMiRI82/qXJtKYEVgQklYn6zmANETzg3/8wb8tjy3EaYFoeQzAm8k0888cRKHoDRGKlqmW0E8FDnllPWC+flEuwTee6B2LKHfBz2EBZ4yimnVDwLOS9WsLpDqBKlwx95rSxhTzgiz2ysaeTpo6xbt84kkacfDpCSPWMpgZXt2ZG5vHQILPI76jNY5lhno2UoCCxuMNlnn33MDTl4UDnLHXfcIRdddJHxNNhxxx3jYsLG7uqrrxauMn3ppZdMTgcWFSbfn//8Z/nb3/5m2HwKN1Ewic844wzzQMUilorA4oGKH15Yewp9f/LJJ8ZjwpIsbBI5VeSBj80G/fKZ/fHGa4I6/JBDevEv/bJ5pR2f0YZ6tIltzyaGOnhe0B4dIOloy0LOAyenW7Y9/duNDzrzPvJse95jE0x7dKBvitXZyqdfZPE+dXhtfzjoj/bog87IZ/y8dvZl5aMvf5b0Qz5t+H/k8BlX0YIthBX2RAYyeTCmDtdx88BkvVac8pHjHDOhEeQ4w26EOlj5jNe2j8Xctrf4Wfs5MWf8tLc2t/jHjhnMGCOYgwv/Wpuhtx0/trFzxik/2ZxhDODh1N/K532b98TKd+qP7uiM/rxGT+THjhmdLf5OmyWaM1a+nSfO8SebM3ZuRokM5kSOOWlvTGXs4E7eBk6aIajSPW1mntOWtfDVV1813yE2AXhYcVqIp0Si8MJkPxZKYGXjp7T6MiyBxe8TIRSQAJCctuDVQNgWv2kQWVoUAbcI8NvD8w5eBXjDQHyT/4p5xsEhh3624OnO7wH5Z5wbN367WItY/0nGHm8tYg7jhYrnO4d8FLy+WCch90l2nGpdVALLrVWDrRePwCLEnedpvK7warGFuswnklwfccQRwSqu0kOPAGsAhzgvv/yyObjmci/WKbyhcEA4+uijK8aABxXrEXs7PJV5juIZCjIKgp5n6hkzZhjPdp6H2W8695I8xw0aNMgQVewV2XewF+UQHSLWKSsecEpghX46VSjolsAiNQh7R30GC7dtQ0FgESrGQw+eBoTQOMu1114r11xzjVmgWMTiFTwXOFkkhwMLnGXWeeBiAWNjSQgihRsJuYEAV3hbUhFYsTJ5uLMJAKO06c72VIQQ4cHZbWFzhh27d+8e9+GYh2BcgN3GvvNjxCLEiY1zI+hWH6/qReX6Yq/GWxP6gVDiIQmPT2fBQ4rQGh6YmMfpFIhWHrrw7LI33EyaNEkGDx5swn8gLXjIorRq1co1maUEljsrpLteuevVfS02/5wOQ4IOGTLE2Di2QGhCqkNE8BvkR4GgcBNO5ods7dM/BJjf5HMhxQJkKLcI4nlur5S3kllreHaCaHCG+hFmyKk0Xje0jVfYeL711lsmjBriigLpxXMXoYduihJYblAqr2OvW3ffwruakFL8xmFfNvsUDpJJ/+AkRK1E5hzrF4fSkAReFdaqZCGpXsnRfrKPAN6arDnsuSDdr7jiiipROuwHIEchmzgAZJ3joBsyFc8sviP8VkJa4T0aL28fc5YDbyJ92LMQ7kzKBp69UhUlsFIh9MfnYGtvvnPfyrua/AZBWJIDLdEzDvMFT2PWK7+ewXRP6I1NQ0FgQU5xYgeRFBt6g1sop3aEA8b7UQQGvBUIPWTjRx/OgjcWIYT2h57Fi4WQTYItxOmTlBQSjQ0kC2GyogSWu8kHi73ffvu5q5zDtQg/JexLS+4ggEcZDzw2HMeOjJu5uL0mVeJPJxKsTXgdEiaINxrkl/V8uOeee4wHKusTD1P8S+GBjFPCvffeOyWoSmClhMhU4CGYfBsceNTkkuywqCbjomPPDgJKYLnHGW90NmM1ufC7yOVNWhSBIBBQAss96jggsB+vyQWnGkJktVQfgVAQWLh+cqrHid+TTz5ZMSoWBkLJIIzwoknEWhKvjKsfbqCw9bbQnjhqCCraU/CQ4BTIWTgpJDyHU29uymHTmKwogeVu4imBVY6TElju5ktUanHyzAky3qHkrHIWbrIh1wxXxXNlfKrCusWJEIVTP7wj+JG3BRmESEOADh8+3NzUCiF17rnnGq9SvFZZ92ILJ+F4o1JYBzkhZx2E+MLjgjWTEyhOLDmlpBDywdrIKRn1IHJ4DVnHH+seazDt7RpKe+Y3pUGDBiYvin2gYyOKroQaETZkQ4upx+mWlU97TuXoi/dtyDLEnt3M4umKzpy0I596FHCxutAvMuyJK/8iH51pj/7oQT1kIh/PTJvfEA8TwhFqOoFFfhBOq8HKYmbnDJg7bc5r7GLnDHiDuxNzbAbmzDMwx2bOOUN7G75MP3bO0A75dm5ZmyMTm9MG+9EemZC+ds4gHzLYzhm+r1amU3/eZ84glzEy97C/c84755mds8inHy3eI6AElntMlcASc7CjBJb7OaM1vUVACSz3eCqBJSYqTAks93MmWc1QEFgsACR4ZMNFQncMTCE5H7mnSLBHHDSFB0fyJOEt5XRjJ06Z9kwM4qApnEwRksEPXGyojxMUDSH0ZjLF9oJdbW4tNxII68SjBfvHy5MBCUluhVjSIFHfNucXG5kgS6ok20HqprLTR4ANLjaFJCK82Vl4kGYtI6G7m1wfkFDMU3JmEVrx8ccfm7XKXmZh8/sRqjFt2rQKzyy+C4RU80dOh1h3aEgICCsK/ZOoGTJA52Jie0OIBEleIR/ChRuY+A2LF2YD0YI3MvmMONzxo7BeagihH8hqn24QUALLDUrldWy+S/ctvK1pc7faVBqEpHL4Ec/jnLWLiwNYu2yybC+0sXlQvehL+1AE0kVACSz3iNn8uO5beFuTHGg8ZyXLJUsd1jEitfx4BrO5or0dWc3sLRQEFtBzck9CUSYPscd4JXDDF6GFxDJbQoMNH2EexDhff/31FVaDuNp3333NCerll19ufthvvvlmc6qKJ1CiBPB0oARWOCY/cwDbc4oeG3vMvMDG3DaJnbUoAkEiwCafkOVYb01u8+J9csA4Panc6oonKj+cNkffvffeWxGqyNx3Fi684DYePEiTxdRrCKFb9IOvx8PVI488Yg5junbtWonI5zNCSPEqvvjii4NXVjVQBHxAQAksH0DNUpePP/64CZ/nwMV5CMnaxSENBy6pbqHMkqoqRhHwBAElsDyBMTSdYE+ewbhZVZ/BQmOWuIqEhsBCO7wKIDDwQIB4IkyGpN7OZLXc/HfrrbeazWFsgj0S8dGemwhhWO3V8/GS9jnRwOuBxKVsEAnjSVU0hDAVQpl/zlW3JLAGY3vjEfMCrwPyaY0YMaLiFsPMpWhLRaB6CHBT184772xuyXEWkhUTPpgsZ18yyZBSkBQ87FPGjx9vLraAZIcYc5Zhw4YZryw8Te0tj/H6VgKrerbOdmu8sPiNI6k7IUI2NBM747lATrRE+SCzravKUwS8RkAJLK8RzV5/HELiRc8BDGsXYbY8y/Gb1rFjR/OMzW+nFkUgVxBQAitXLPnHOEhXwEU5+gwWbtuGisAKN1R/aKcElr+WYvPOKR4eV/w4QECS54dbJvXWR3+x197dIUCYID9uhERY7ydyKEGA4yFDUvZ0C6fUeJdCWHz++eemOeQt19Ez97n23oZ28b3gdIgcQNRNdjW9EljpWiL4+hzUkOyU8FA2hRzo9O/fXw444ICKEPngtVQNFAHvEVACy3tMs9kjuebIucgfKT8IWyeVx4EHHujqgDibuqosRaC6CCiBVV0Ew9len8HCaRenVkpgZWAjJbAyAC2DJjzIEjro13XxGaikTRQBgwAhgpBYeEERqgyB9MADD5g8VpCvPKzbQkgg1/faRLPc8kYdvEghZ2m7ePFiueWWW0zuLPo477zzKtrzPtdH33///SY3Ft+JG2+8UcaOHStjxowRbmpNVpTAiu6khdSEwGITqFfFR9eOqrl7BJTAco9VmGuydvGsTLi9rl1htpTqVh0ElMCqDnrhb6vPYOG1kRJYGdhGCawMQNMmikCOIcDlEuecc07FRQWELRPCTHJ3Z2nbtq25dIIbAynceAp5BRFFYluKTex40003mZxXzsKGjhsNIb14TUEWyXAhtlIVJbBSIaSfKwKKQFgQUAIrLJZQPRQBRSAVAkpgpUJIP1cE/EFACawMcFUCKwPQtIkikGMIcDKzaNEiIfceBW+qeDfD4V1FjqrmzZuberTDPXnZsmXGu4b/x8OmTZs2JoF7vEKdH3/80bSD7OKSA4gxN7fFKYGVYxNPh6MI5DACSmDlsHF1aIpAjiGgBFaOGVSHExkElMDKwFRKYGUAmjZRBBSBQBBQAisQ2FWoIqAIZICAElgZgKZNFAFFIBAElMAKBHYVqgiIElgZTAIlsDIATZsoAopAIAgogRUI7CpUEVAEMkBACawMQNMmioAiEAgCSmAFArsKVQSUwMpkDiiBlQlq2kYRUASCQEAJrCBQV5mKgCKQCQJKYGWCmrZRBBSBIBBQAisI1FWmIiBKYGUyCZTAygQ1baMIKAJBIKAEVhCoq0xFQBHIBAElsDJBTdsoAopAEAgogRUE6ipTEVACK6M5oARWRrBpI0VAEQgAASWwAgBdRSoCikBGCCiBlRFs2kgRUAQCQEAJrABAV5GKgCiBldEkWLdunTRo0ECmTZtmbhfToggoAtVHoEuXLuY2Pi3eIrBx40apW7eufPHFF1K7dm1vO9feFIEaikCjRo2kXbt2NXT0/g178+bNZp169913zc2uWhQBRaD6CLBX6datW/U70h4qIVBSUmL2g9dff70cfPDBio4ioAh4hMB2222X9KZ1TeKeAdC//PKLtGjRIoOW2kQRUAQSITBlyhTZddddFSCPEVizZo00btzY4161O0WgZiNw3HHHyTPPPFOzQfBh9NbD3YeutUtFoMYiANk+f/58yc/Pr7EY+DFwPEYbNmwomzZt8qN77VMRqLEI8N0qLCxMOH4lsDKcGng1qPdVhuBpM0UgDgIFBQVJ2XYFLXMEWK/4IcjLy8u8E22pCCgCFQjwXWLN0uI9ArpeeY+p9qgIJNsMKjqZIwB5BTGo5GDmGGpLRSAWgVTrlRJYOmcUAUVAEVAEFAFFQBFQBBQBRUARUAQUAUVAEVAEQo2AElihNo8qpwgoAoqAIqAIKAKKgCKgCCgCioAioAgoAoqAIqAEls4BRUARUAQUAUVAEVAEFAFFQBFQBBQBRUARUAQUgVAjoARWqM2jyikCioAioAgoAoqAIqAIKAKKgCKgCCgCioAioAgogaVzQBFQBBQBRUARUAQUAUVAEVAEFAFFQBFQBBQBRSDUCCiBFWrzqHKKgCKgCCgCioAioAgoAoqAIqAIKAKKgCKgCCgCSmDpHFAEFAFFQBFQBBQBRUARUAQUAUVAEVAEFAFFQBEINQL/D06c/SkBJHw/AAAAAElFTkSuQmCC;" parent="1" vertex="1">
          <mxGeometry x="150" y="550" width="1200" height="329" as="geometry" />
        </mxCell>
        <mxCell id="vBOfQclKu_lE_e-Z2oih-2" value="" style="shape=image;verticalLabelPosition=bottom;labelBackgroundColor=default;verticalAlign=top;aspect=fixed;imageAspect=0;image=data:image/png,iVBORw0KGgoAAAANSUhEUgAABLAAAAFJCAYAAACLhNS5AAAAAXNSR0IArs4c6QAAIABJREFUeF7snQW8FFX//790pyIhIiEqFvEoit3dhfX87Mf2MVCxuxC7uxUVxS5EFDuxRSWlREJSFIn//33g3Gfusrt37rK7M7P3c3zdF+vunJjP98yZOe/5nu+ptmTJkiWmJAWkgBSQAlJACkgBKSAFpIAUkAJSQApIASkgBWKqQDUBrJhaRs2SAlJACkgBKSAFpIAUkAJSQApIASkgBaSAFHAKCGCpI0gBKSAFpIAUkAJSQApIASkgBaSAFJACUkAKxFoBAaxYm0eNkwJSQApIASkgBaSAFJACUkAKSAEpIAWkgBQQwFIfkAJSQApIASkgBaSAFJACUkAKSAEpIAWkgBSItQICWLE2jxonBaSAFJACUkAKSAEpIAWkgBSQAlJACkgBKSCApT4gBaSAFJACUkAKSAEpIAWkgBSQAlJACkgBKRBrBQSwcjTPwoULrWbNmjnmVjYpIAWkQPEU0HhVPK1VkxSQAiumgMarFdNPuaWAFCieAoxXNWrUsGrVqhWvUtUkBaq4AgJYOXSAP//80xo0aGB///231a5dO4cSlEUKSAEpUBwFGKfq1q1r8+fPd/8qSQEpIAXiqsA///zjnqsmTZpkrVu3jmsz1S4pIAWkgC1evNgaNmxoDz74oPXu3VuKSAEpUCQFBLByEFoAKwfRlEUKSIFIFBDAikR2VSoFpEAOCghg5SCaskgBKRCJAgJYkciuSqWACWDl0AkEsHIQTVmkgBSIRAEBrEhkV6VSQArkoIAAVg6iKYsUkAKRKCCAFYnsqlQKCGDl0gcEsHJRTXmkgBSIQgEBrChUV51SQArkooAAVi6qKY8UkAJRKCCAFYXqqlMKmABWLp1AACsX1ZRHCkiBKBQQwIpCddUpBaRALgoIYOWimvJIASkQhQICWFGorjqlgABWTn1AACsn2ZRJCkiBCBQQwIpAdFUpBaRATgoIYOUkmzJJASkQgQICWBGIriqlgAlg5dQJBLBykk2ZpIAUiEABAawIRFeVUkAK5KSAAFZOsimTFJACESgggBWB6KpSCghg5dYHkgKwlixZYosWLTL+VZICUShQvXp1q1GjRhRVq85lCiQJYDFe8UCoJAWiUKBatWpuvOJfpWgUEMCKRnfVKgWkQOUVEMCqvGbKIQXyoYB2IcxBxSQArLlz59rkyZMdwFKSAlEpwESwXr161q5du6iaUOXrTQLA4iFw/Pjx9tdffwm4V/keG60ANWvWtPbt2xv/KhVfAQGs4muuGqWAFMhNAQGs3HRTLimwogoIYOWgYNwB1oIFC2zMmDHWvHlza9iwoXubrDfKORhaWVZIAe8BOHXqVFfO6quvrn64QormljkJAAt4xbjVsmVLBw40XuVma+VaMQV44TN79mybM2eOdejQQRBrxeTMKbcAVk6yKZMUkAIRKCCAFYHoqlIKaAlhbn0g7gBr0qRJbhlO27ZtczvBEsnFhHjhwoVuElK7dm13VkCV+fPnGzZkssJv9evXt7p162rSXCC741UzduxY69Spk9WqVatAtajYTArEHWBxnY4ePdo6d+5c5ZebMnlnbOKaAeIxLjE+yRuoeNc3986RI0da69atrVGjRsWrWDU5BQSw4t0RGK9//PFHGz58uM2YMcNatGhhPXr0sHXWWUfPUPE2nVpXAAUEsAogaoGL/O2339z4xX2e1KVLF+vWrZutvPLKBa5ZxedTgVh6YPEAw8N7oR/aqYdU2Ul13AHWL7/84i7EZs2a5bOvJKYswBQTYt6k04+AVnijAfSmT59uLK/0sZl8jLCmTZu6Y+T5kX8zo/+IESOcRwMTcqXiKhB3gMV1ipcegLMqJ+4r6MB9yd/7+Mw1wyRR107xeseoUaPc/ZN7glJxFRDAKq7elamNF4L33HOPDR061D034+E/c+ZM94y19dZb27HHHlv2srAy5epYKZBUBQSwkmW577//3u68804XsmKllVZyjZ8yZYp7/jzxxBNt7bXXTtYJVeHWxgpg/f7773bqqafa559/7gDDnnvuaddcc02FIAtgw3GZUs+ePe24445zP8+bN8/uv/9+e/LJJ23atGnuuzXXXNNuvPFG92+YJIAVRqVojgFIMUDxcOXjmPAdExL+xZuBmExBUMXDF5N8JiuALKX8KuABFvZAe6XiKpAEgMVY3LFjx+IKE6PasBFvBdO9uMHjgcDiAHgB9uIYTQCrODqnq0UAKzrts9XMffyRRx6x1157bTlvajxGv/vuO/vPf/7jntuVpEBVUUAAKzmWnjBhgl199dWOLwQdFhjbJk6c6OaH1113ndWpUyc5J1WFWxobgIUr8kYbbeTePvMWh7fy9913n3Xt2tW97cn24M6Ns0+fPsuZEW8bYNj5559vV1xxhfudsp966inbcccdXdm8UXr22Wft559/dt/vs88+FXYHAawKJYrsACAowevXW2+9csuReMDC7b1BgwburWFqoh+QFGw8/6YTwMq/ppUpUQArvFpR7YDI/W/WrFnuwSndvY7xiweuJk2ahD+ZHI/k4a6qJwGs6HqAAFZ47Yu56QXjU9++fa1x48buz8e49Dt38lzM36WXXup+L1YC7vsQEcWqU/VIAa+AAFb4vsCzaFTPWLTymWeeseeee87ND1MT4xn3fRhAISE8z1cCZOH7TLYjYwGw6NB77LGHA1WffPKJrb/++q7Njz/+uB122GH26KOPun8rm44++mh74IEH7NNPP3VwjPT888/bxhtv7OJb+AT0wPuKGzHwo6KlGgJYlbVE8Y5nAML7KhVEsWxw3Lhxzgsr0zpn7MoyNx6IlPKngABW/rTMpSQBrHCq4enEy5AoH7DCtbSwR/FwV9E9sLAtiL50AazobCCAFV574gb6OC7hc5XWkTvvvLPzClOSAlEoIIAVXvVtttnG3nnnnfAZSvBInq++/fbbEjyz4p9SLAAWAInlI/vuu69zUQ6mVq1auR2B+KvMm2HWtJJ33XXXdZOSitLpp59uN910k+tY6ehsML8AVkVq5vd3POluu+02VyggMzVWDstCWQIKnOKBbsstt1wugL0HWHhaEU8mXcKuxd4+nbbjHUhAQcDqRRddVCmARt+++eabHZyjr+PCT0DC1MSulFdddZVb980ab44j6CoJwERcC5Ywpab/+7//c1AvNeGxeP3117vdLqnviCOOsO7du6fVVQArv9dDZUsTwAqnWL4AFno/8cQTzruXa3qDDTZYrgG8BWRcY7widkycUkUA64YbbrDBgwfbGmusYZdffnmll12jT//+/Z0+LO3nPh1MjBe33nqrvf766248ZtxKXdpNyADKSZf222+/cvdw4opRH2PshhtuWOZFkk1zAazoeqQAVnjtBbDMBLDC9xcdmX8FBLDCayqAZe7ZRAArfJ/JdmQsABZLu3jIv+OOO9wSv2BiAo0HFutT27RpE/qsBwwYYIcccojzuArjDugvrDD1CGCFNkNeDiTGmfeQO+2004wJVDC99957ttVWWzkQg4s7dgfmBIEnk9MffvjBrXFOt4QQ+MWNCM+tYsWZef/99527Kv16l112cRM2dpAcNmxYhYEE2UnxwAMPdBNJwC+TSXTie/q8T0wSuYa4Hnr37u2O443tN99842KFkThvJnYsYyJeXDAB1FKB7pFHHmkDBw603XbbzdZaay1XLxD6rbfeSmtvAay8XAY5FyKAFV46+uqKpj/++MONI8DpHXbYwd54441yRXL/AKJzrXJtPvTQQw5m8ceLGuLEpQIbbMh3xdiYI9P4B/zeYostHGAHErE8/7PPPrPHHnvM9tprr9CyAacYxxl3gErs/uMTdfACgnHr4IMPtq+++soYJ6mDcc4nxiD0Daavv/7ahQL48MMPrVevXu6ne++914UXALITNuDNN9904xVjJOeSKQlghTZn3g8UwAovqQ99ED5H7kfyfHDGGWdYy5YtXSgGnql4scjSZl5gYTfGMKC2D46ce23hc/oljOFz6EgpkD8FBLDCa+k3zQqfI79HMr9hgy9ibadL/MZzAs8ehZwHFnqDuvyqFt/SYgGweAimY/FQmfogzHr6Sy65xMGHdJ4lmaTlrQwPskzWV1lllawW+PLLL+1f//qXA10vvPDCcscyQH388cdua3MS/zJ5x6uHtayAEi5MH4DX725IJ/UPGMHPTACYKFEueclHflKmPCyLoyzykYd/+SOvr9/n97sQ8mDhJ2R+N76KumLwuEyfU8vIJU+wjIrycz6Akn//+9/OVRyvHx6gfALkEDONiQ7ABdsTK4Y3++jGgxZgEnsBr9IFEmeCSNwGlhcWQzPaDjTFU5BJHP2Ihz/6IQ+I9F36QqYJNRDv3HPPdbBrk002KTuOc/XxIND1yiuvdJ5SwKWghxSTZ68DdVAvS3fxgMw2iQcyn3322fbiiy/atttu60xAPdSL1un6GeX99NNPttpqq5XF+OEaCF4bXAtJW7pJn3n55ZfdEmXaj4YHHHBATueBxw4ecCx1zjSxZpx8++23HeSkf+NBt/fee1e43EsAq6JRL7+/A7Do60AU7htAmSCQAt588MEHLt4C9xwAFvcUxijycl0GQZW/nxDEPcpr5PDDD3cxJNhRFEDHNb/ddtu5McxvnFGRkkAm8rDbDxPdVIB1yimn2F133eUgE95X1AHcB0xRb3DcD9aFfnij8IKCtjB2ck9dffXV3bMFHm8kxpyDDjrIeOlBHZli9QhgVWTJwv0ugFU4bVekZK4d4tJy7eCVzT3vlltucQCLZzOe0bn/8QJRSQpUFQUEsJJjaZ7ReY445phjlnsZyEt4bEmQ92K8KEyOavFtaSwA1rvvvuuWUbz66qvuYTWYmHzzBpUH33RLMdJJC7TCYyfd2+/U45kwbLbZZsbuBHil8NCcmniI3n333d1EhOQn5OQlVggPyxzjg7MBB0hMRPxnAAXHkBfAwIXCAwF5ycdvJI7zSyOC+fnsA+ABCsjPAzoTGsrgN8qhbB7MecPPRZgOxniynOk3/z3l+Xgw2WBW8LhMn4N1Zqs/XX7Oh2VveP2w1PPiiy+2o446yp3br7/+6ryK8OLjTT7L8Zgc0QfQhN3NXnrpJTeRBF5B14GPAADawfnx4IX3E8vxKHPzzTd3noBMQr0WuHz6t/lACyZyTErPPPNMBxz8cb68Ro0aub6UCYbR35hcsfyPtwFeZzYS4AEQqMr5BPP7vkefAs7xloDJXibNOZ6lubQvFUylgiYGdjyt8HbMZHP6O4CPCTjXZbpzS9dnOI4J6KqrrlrW3+mnTDppB9cQ1wL9OimJ9tJH8AzhYZ7zoC8yRhHLj4l02OQBPscDB6+99tpyWamLZVRM+IndR99iksfSKPLS/7MlAaywlsjPcR5gMTYw9nAf8jZly3m8E+g3J598sov9CMAi4eHAOAOkBExzT+DaxXMSOOM9RwH4Tz/9tDuOa4hr96STTnLXuh9b+Z76qYMy7777bned0Wd5SeSP8+MV/TXbLpDAde4pjL9c+z4xmcVjihcLvDjIlrhfMfYC4rjfM+kNAizazLi8//77u/iXPjF2MP6zczBapEtcc4AxxmW8w0jEs8S7Fa2YWPtEW9EdD7Kg91ewXAGs/FwLuZQigJWLasXJw5jEyzNe2jAeMI4xLvHMxHLpE044wd2flKRAVVFAACs5luZZiXs7zyHMnX04GeAVz0e8pGMsU0qGArEAWARux4uEh31AUTAxcWMXQeACy8LCpP/+978uhgbgIzVeUmp+Jgg8RPMwy0NyphQM7MsSEG7STAzjuPuJ98AqFYrslxDyFh0vPTxQWDpHYstTwBIQiskPAItJFtCEN/HASeDfWWed5Sb9TCR56z5kyBA3YDGp2n777d0kkGWIPKART4vlKUycvIZ4HLHcD6iFlwyTUiae9Bt2sWRCRGLyyhvJTN58vn8BlBgsqYPJqU94MzDBAyThKZAusSSJyaLfOZOHSNqJez+TPz85Bciy0+agQYMcnMXLh7YxqQ26yPolhEyuPRzh/C688MJyAe+Baiw1xJuLa4a4WWjJRDlTW2l/KS4hvP322w1vkTvvvNPYLIL0yiuvOI8ovjv++OPDDFXuGG6YgD/0BUSkAizALRN34vhQru+3LDcDPFS0o4kAVmhT5OXAIMACNONBzEMTEz3AFOMMsBN4EgRYQG0AKNcjoIlri35G3+D+x7VL4hpnfOJeybXFOATAZyzyXsp4pDIe4lVJPmIHAt75A5rTz0jAcPrQpptu6rzCMiX/kim4PI9jaSteUUBt3lxmS/Tf+++/372MAiqlAiwPchlr/XjqywP6cTxxKtMlzofxjRcXfvkSmuClyHW56667lmUDduE9ijeJv3ZTyxTAysulkFMhAlg5yVa0TDwj8UKQl36MJYxxPK/wXJSkl1BFE0wVlbQCAljJMS/zPJwaeFZiPsmSQeZLzMF4nmK1ViGXDiZHqWS0NBYAi4dzHuYffPBB95AaTLzRwctk7NixzmMlTOKhlUkeE8JMiQkAkIEbMV4vqeAsWz2JjoF1661my7y9yp0j27Mfc8zSr6ZMMXvssfQSbLih2VZbLf2NmEdff738cdWqmWFHgqVT1733su7SDEC4225hTFjumCDAgpjjpcdyKyZOLNMBfgKd+H8PsCgAyo7nAJNGDxrpR3gaEbsBgESiLwTjYgEGgAosufPeEUyq8FzAZR4A5L23evTo4TxggAwklikyWeRhDvCaKdFOABFeB0EAgRcGkAwwhydZugQgoQ1MOnlgpO+iESCPiS+/k3ioJMYOEIvzwzMB6MVxeHlxvfEWghsw8WVYFsRAzgSc8+ZcuDZY6kjyEz/Ol0kxEAw9AVl4ODz88MNp21uKAAvtgQTBDSIARXiZAUwJqh9m0wlgFd4xQEHshM2DAIuty/GMwcsLeJALME80wBo0yGz06OX7VfXqZkceada0qdmff5rdd5/ZP/8sf9yqq5p5EEzMt9dfT39JAjj85gdPPWU2YYJZ7dpmwMlKeNNReBBgMRZwP8JjgfEEEMmYBIDHmzEIsADQXJvAdb9rLuMD0BjgwksZP8YExyu/pJ2JP2MdyQMsNmvg/uk9LoHwwGfGC/oSk1GWYPPyhsDomRKQHnDGm8rUTTDwCuQlAONNpsQ5swwcaATkBbqnAizgGnoAnlJfJtH/GefxwkpNnCvPBozZjNNBLzTGqXPOOcd57fqEBwnQnfGZcThdEsDKaMqC/yCAVXCJ81IBzwe8IOaZgfANSlKgKioggJUcqwOweBbBi53nBB+eQeA9OTYMtjQWAIvYH9wEmXzzRscnJr68keZh28cGqUhm7yVywQUX2GWXXZb2cB54efNKvCve2vJgXpmUaIDFUoplsbzKnXPLlksngaRRo8xOOy29JHvvvXRSR7r99vQTQgAWdmT3OiaXHD93rtmWW5qddVZlpHbHBgEWEzAm+kAbIAwTPR9fKQiw8KxiiR+gh0lksE/hvcRyEw9cfDBhvCKAWfQ7PAVYMkrdgAgmRkAe6gp69QGFWMrlJ45hT45YXSwJYwANBvQDYAGS8GbAwyddwgsBLzNgCZM9vKZoM2UyIfvoo4/cZA+wxC5feC7igeWBCtcY+fGqyBRvCW8sJoS0B68GvDSALHhmca1ynflJNG2lbrRJtwypFAEWb50Be6kTamwGHGWdPRP2bIkbKbbBZsB0+lUqwGK5E94j9L+ddtrJee6Q8NID0odJiQZYjOGffbb8adaoYXbXXWbsYDdz5lL4nm5XOqBUv35L8w8ZYpbBg8f69PkfmO/b1wzYVa+e2T33LIVklUhBgEUMR/oJ9iIeHdcO1yJ9A08hD7AYg3j7BxAHZAGxfSLWHW8NAZgkv+yP65Lxiv+nn7BRAzALMOUBFt6aLJv2CS8oQBVvHjPFf0p3qoBsvCwZD1I9exmHGEeoP12i//HSAdDllwamA1h41zK+M+amLovl2kAblgimJsZDPGwBc8ENJxh30BfdiN2H5gBnxj6uvXTLdX3ZAliV6PB5PlQAK8+CFqg4xh7u9wJYBRJYxSZCAQGsRJjJNTIVYCWn5WppOgViAbCADcSs4uEYmOXjx+AdhYcND/Q+7gaDBQ/nTN5SJ3A8sOIZwdtuPCCYNKQm6sLzhiUMLFlkUljZlGiABVBK2xOqLZ2wLZ0hpYdc/Faz5lLPBBLeVQsXpi+PyTVeEuzqtSwmmDHprFOnsnIvB7DwWOGtOn0DKMMSEVIQYLHMkIkVZD2dJwyTOqAA8YWYXL3zzjvOc8YHScbGTLiYTFEGxwKrIPfBfoVHBUt/si2/SXfCHkKlejQwUaV8lg5lWt6C5xQxwJgQn3feeeWK55oA3vKHiyxtDl4/HIw2PHTi6QPgy5Tw5MJTwQdt9vFuyMfkzyeuWdoMxGLCnppKEWABHZkI4ykXTADxQw89tMKYQIxDPmA/kIF+kA5gARv95BzPFfofemJn7Jtp/AoG4gdqMKayXCws9Kr0RboCGRjP6fdpYzABpZZtcLFcFYxXwPLgGJN6EGOQB32MVem8T8nDuMT4RALwMwaSfB2VOL9UgMVOesAXYt2x7AbozNu/IMDi3sf/+5iIqW7sgM4vvvjCtYJ+hycoNmW84lggEfZFS4C2B1geZvvm48XllzSm7nSY7RQZY3lpkLrkmTwALcZBPL3SJbxT8QRlSTfglwTsYgzjHs8LCfolnmd4cqUuU+R4xnLGbMa+1OQ3sSAUQbqxhxcd3Ou55tCMMQrQ7OMPpmuzAFYlOnyeDxXAyrOgBSpOAKtAwqrYRCkggJUccwlgJcdWYVoaC4BFQ3kwZokFHldMzHmgZ5LMwwy/+R3TWLLEm1R+w4MlmLwnF0vH0r2p5Vg8HHjQZkkCD8SpcIP4WcC0bCnRACtMr4jZMakeWH5XQiZueEqxhTMpCLD8BI6JHhP/1MSEiaUwwE5AGG//8cqin1EuEy68qgoFsHxMmdTgx3gRMNllu3e8ndIlJnjE9sLTx8ey8ccxeSUeDddGJrDE8ksAFh6KTIYzJZYzMenGswqvMCagxNSh3uDyRry1mMSy2UIq0KHsUgNYLJ1AZybCQLtgwm5AJcafbJ6dAFH6Jd44eI1kAljABmzJxJslVyypZtkXcJNxkaVdqRtf0B5sQZBvrz8QBdBKOXjOcX3Qz7EbY63/zJJFJvocA/gC8OLRwx/nDczlOsPm5CHOEp9JfGb5LQ90PpYaZXCtMc4ybpLHAxa+A6IQbJvfAHjkpb9k2mmV/MFdVwE4fgdXvxyW/MGdXsnjl/zyb+oOmH43zGBZ/r5Ae4J1hqkfPbm/AI7pH5wbywjx1MR+wGvqZLdRoBBjGMegBTZmhxyuN5Kvn2XGjFd44LG8jjIAM9770ntBYgvsg62wLUt7ADxeM65d+hN9B3ulnjPaef2D9QOx6ad4deIp7TXjnIBLjLOMCT5/UCdgOuMC5+sTsI22soySc2VMY1xi4wvu/3379i3bnRc4x7nQboB6cKde+jGB2lmOjadauvr5jn6JJmiM9yhjPS8dCDwd7HP+nP1Ot355N/l8n6ctXCeVAYAxu6XGujkCWLE2T1njBLCSYSe1srAKCGAVVt98li6AlU81oy8rNgALKXhLStB2HjCZKLFTEQ+tgC2feMjFg4o3vrzBDSbewOKRwsMsedMlHnLTvan1xxIfI9PORP4YAazidtxUgMWEBK8UJor9+vUrCzSeGgML0Mmki0l+pvTAAw84GIDXhJ+QMNHB44FJWGUBFhM7PJXwpsi2ayYP6UzcWKaHN6CPUUNcKa4Dli/6oM0EN2aiCdgiATCY7PMHpPCTbSZkLOVhuY/fdYvzZ4KJ54f36sDrgXqBLCzZSZ20UgcPpwBezh9vBCbK6IJXGpM/gJ9PPnZN6nIl/3upASy/JI+4OgCmYPJL/vCOQtt0CZBEXCO8QHyctEwAC8hIPfRHAk96DyqWQBGw2y/fSPXYAYQyVpLoa8RvY9zyLwKKewVnry2rB1acGhqyLakeWGTjvsLyNWzpYzkGPbA4ht38ACdcRwCvdMkDUqCf92bycbIAzJX1wOLhG5gOzPLjS7p6GdcAZ/Q/+paPGcH9lnNjjGCcIdEOYA/gjHGLc/I7+PqyiQHG0lngHX27Z8+ebnziARMoxrjj4RHwi/s2+qXGxgL4MY6xJBKQVVFiLOLlBOMhdWSCUPLAqkjJwv0ugFU4bfNZsgBWPtVUWUlVQAArOZYTwEqOrcK0NFYAK0yD43CMAFZxrZAKsDLVngqwWIbHG3u8IIhfxeQL27EUhyVvxKZh90KWsDCZIpgxcAI4hvcVb9orC7DC7kLIOQBn8ZxgOQ0TVrwlgGksl8WLyieAKvFqgnG2CLLOsXhJMfFl0ke8FyaRnJ+Pq0XsFzQA1BEvjOPwDGJyiFcO5QICARxMBok9wzF4QTDxJOhycOt6JosskWMZIXGb8Gzg/5mo4k2ULpUawOIcAUF4ouB5Ekx4d+JlQ8D7TBAd2wItWZblQQA2wJMKrfHcAU5SB0u+8IIDEqR6yxEbi+Vo9NFgHLVUGyQ6BlZxh5q81JYOYKUrOBVgAaOJz0esKZZIey84gBDelABPrk28lIjrxzGAJa5xYkuxDLOyACvsLoS0n5iRjKMAJa59vMHwIuT69xtHcBzt996rjMnpUroYWBz36quvOq80xhfKBnwxrgHk/YYavjy0IFYY9aX+5o8B5uMNh9aAf9oJNMu2/Ja8Alh5uRRyKkQAKyfZip5JAKvokqvCGCoggBVDo2RokgBWcmwVpqUCWGFUSjlGACsH0VYgS64AC3CCRwxwhuSXEQFtgAcsHeTmA1BgaQ0QgDy87cd7BW+HQgIs6mZ5DZM1v2QKeAHU8rG4aHc6gEVelvOw5JXP/OFBwQQwuEuYD0jPbmR+iRXlMVnG64IE4ACSkNcvM2PyiDdkup0/gTQcT9nUy00BjwbvMZZq6lLRO+BaAAAgAElEQVQEWEAEwCeT+mAi5hiTY4BDJo8Qln4BLVOXL7MUzi+9YkkVXineuw3NCcgfTPRrICTBvLPtoiKAtQKDTw5ZcwVY3Fe4BrEzS9T8mADIBJT6pdIAK5YOY3OuLYA03k6MY4UEWNQFMAek+TEH4Ao8Cu6OuSIAizqATpwr1wP1ALS4XlK9B/HURiteVHCtpEt4abNZhx/7GBu5Phn7syUBrBw6fp6yCGDlScgCFyOAVWCBVXwiFBDASoSZXCMFsJJjqzAtFcAKo5IAVg4qxScLS2x4k8+DMfAKsJAKDwhs7mM5sTSHt/V4N2TyIMjX2TFhmzJlipuwAoBSt6ivqB48d/C8YHKHV1nqUjKfn0k1HgvEQMJLK9NxtCfTb8G20F4gH/VSXhC4VQWAxaSaJX30Kw+PWNbHEkvi6rCMNFMCbgEaggk7smSTJaR4zAHI0JYy6a9M0PFq8bZhco9nCTGEaEe6jQp8+QJYFV1F8fgdgIVHKJ5XACG8oxh/sH8QENFarmWWnTKecd0zVmFnjg9z/a7IGdNXqZ920rZC1Bd2vApzHrSV8nhBgVapWqYrQwArjLKFOUYAqzC65rtUAax8K6rykqiAAFZyrCaAlRxbhWmpAFYYlQSwclBJWaTAUgVK0QOL5Z4AJ/6uueYaB5DwksE7hvg+xAnzieVLACi8ATOlTDGwOJ7lgyxrxVOPJVyACpafspzzkUcecdArWxLASsaV6AEWIDvtjozJOI2SaKUAVnRmFMCKTvvK1CyAVRm1dGypKiCAlRzLCmAlx1ZhWiqAFUYlAawcVFIWKVC6AIsze/TRR90STrzRSHjDsPyUHVKDCRjBjTPTzqgcixcdm1UQ1yw1MDzeNWxcQXB/Jg14vFAXm1Vk20XSt0EAKxlXogBWfOwkgBWdLQSwotO+MjULYFVGLR1bqgoIYCXHsgJYybFVmJYKYIVRSQArB5WURQqUNsDCs4ylSfyRiCnGkr7UxJIrli8BnTIlHoJYwspGAyzzTE3UhZcWQfPx9qIuPHXCLN8SwErGlSiAFR87CWBFZwsBrOi0r0zNAliVUUvHlqoCAljJsawAVnJsFaalAlhhVBLAykElZZECpQ2wkmJfAaxkWEoAKz52EsCKzhYCWNFpX5maBbAqo5aOLVUFBLCSY1kBrOTYKkxLBbDCqCSAlYNKyiIFBLDi0AcEsOJghYrbIIBVsUbFOkIAq1hKL1+PAFZ02lemZgGsyqilY0tVAQGs5FhWACs5tgrTUgGsMColEGAROJolRkpSIGoFuMH/9NNPbtc8lsgpFVeBuAMslkX6IPbFVSZetQlgxcceI0eOdPdP3UOLbxMBrOJrnkuNAli5qKY8paaAAFZyLCqAlRxbhWmpAFYYlRIGsKZMmeK2YG/fvn0OZ5fMLH4beWIFsU16mK3Sk3mmyWs1D7oTJkywTp06uVhQSsVVIO4Ai2sXYMB4VZUBpwBWca+LTLUtWrTI9cdVV13VGjZsGI9GVaFWCGAlw9gCWMmwk1pZWAUEsAqrbz5LF8DKp5rRlyWAlYMNmGg0aNDAbWcfR1DCA/i4cePcmfEATtDnUk0AqwULFrjd2biRkAhs7YNhhwlyXaraxOG8sM3cuXNdAPOWLVuGCjoeh3aXUhviDrDQGg8sgt3TT2rVqlUl+wnXyqRJk9y9pUWLFqXUBRNzLtw7Ga/og23bti3pe2dcjSKAFVfLlG+XAFYy7KRWFlYBAazC6pvP0gWw8qlm9GUJYOVgg7gDLE6JB3F2R+Nh3IOdHE411lmAVyNGjHDn2ahRo7JJL99jI+Bily5dqrRXR9QGZCLYrFkzeTJEaIgkACzkYaziWsYji2u4qiV2oXzttdds9dVXt0033dRpwHdowniG92LTpk2N5eFcV0r5V4CXPUBUxiy9/Mi/vmFKFMAKo1L0xwhgRW8DtSB6BQSworcBz0qMRzwv8S/3b3bqrlOnTrnGCWBFb6t8tkAAKwc1kwCwcjitxGX55ptvrF+/fi62Uo0aNZZrP3GXDjjgANt3330Td25qsBTIlwJJAVj5Ot+klvP1119b9+7d7cADD7QBAwbYe++9Zw8//LBNnz7dPZD99ddfDmRtvfXWduKJJ8bS+zep2qvd8VFAACs+tsjWEgGsZNhJrSysAgJYhdU3TOnvv/++DRw40H755RfnvFGvXj3r2rWrHXnkke6FoE8CWGHUTM4xAlg52EoAK5xo33//vV1++eXhDs7hqPHjx9vEiRMzevfg0QGFX3vttSN9m/7ggw+6AVVJCkShgABWFKpXvk4AVrdu3ax379527rnn2vXXX+88roLeQNiS5eFbbrmlHX/88ZWvRDmkQMwVEMCKuYGWNU8AKxl2UisLq4AAVmH1raj0t99+2+6//3634QrPSzgzEI6BWND169e30047zcXfJQlgVaRmsn4XwMrBXgJY4UQbOnSobbvttuEOLuGjZs2a5ZalKEmBKBQQwIpC9crXGQRYeGL98MMPzrs0NeGJBcS67bbb3HJCJSlQSgoIYCXDmgJYybBT0lvJhlS8jAZQpFtpEeb8eAbHMwfAkSkmMP2ZunhWr0xsYwGsMBYozDE825555pku3EK6uKF4ZG288cZ26qmnCmAVxgSRliqAlYP8AljhRCOWDTeFQiWW2bzzzjsZd1skngyTwl9//TVSgMQNUfFUCtULVG5FCghgVaRQPH73AGufffZxnqPsgpdp185Ro0bZYYcdZjvttFM8Gq9WSIE8KSCAlSchC1yMAFaBBa7ixeNFc/HFF1v//v1dXExe1rCkftdddw31PA3UYBXIIYccYt9++61Tk5UQl112mfXp06dM3SeeeMJuuOEG++KLL9x3xE1iif6VV14ZauWEAFZ0HfWzzz6zm2++2dZYY420jeBl3+TJk41VMIBLeWBFZ6tC1CyAlYOqAlg5iFaALEziLrnkEjfRY9fB1PT444+77dAJgsybFyUpUBUVEMBKhtU9wNptt93cw3r79u0zPqiPHTvW9t57b/enJAVKSQEBrGRYUwArGXZKYisZA3bccUcXBxKQtNVWW7lwJG+99Zbdcsstdtxxx1V4Wvfee6+dfPLJtskmmzgvHe6plMfGTw899FBZfnZq33zzzcviJb366quuztVWW82+/PJL5/mVLQlgVWiKgh2Ak8JTTz2V0YmBirH3XXfd5eaAAlgFM0UkBQtg5SC7AFYOohUoy9NPP22DBg1yNydixUDZZ8+e7bajZ0JIIHcBrAKJr2IToYAAViLM5MYrYmARxJ3Ao9xnVl555eUazwPzjz/+aFdccYWttdZayTg5tVIKhFRAACukUBEfJoAVsQFKuHq8oQBP11xzjYNPJJYAEpKEFRU///xz1p14R48e7WDFdtttZ08++WS5Y/HMCq6IYKn+OuusU05NPHaOOuooe+aZZ2z//fcXwIppXwMwEiu0c+fOaVvIM9S0adMMmMnyUwGsmBoyx2YJYOUgnABWDqIVKAs3tTfeeMMGDx7sbmzcnIBZvFHhe25eAlgFEl/FJkIBAaxEmKkMYBHE/fDDD7f77rvPbUBRq1atcifAONeqVSu76qqrknFiaqUUqIQCAliVECvCQwWwIhS/xKvGc+r22293u8oFl4fdcccddsopp9iYMWOsXbt2GVU4+uij3bM/mzzxYruyiRdEQK2LLrrILr30UgGsygpYpOOZ/51xxhkuaHvLli2XqxXQyVyQJaEkAawiGaZI1Qhg5SC0AFYOohU4C14JPFAxoBFzCk+s//znP468C2AVWHwVH2sFBLBibZ6yxgWDuD/66KN26623OgjPAzyeWDyk4Q7PgxpvpTO9dUzG2aqVUiC9AgJYyegZAljJsFMSW8mucSyT554XDNz+/vvv2xZbbOE2MDnppJPSnhovsbt27ep2J//ggw9cnFw8utZbbz3beeedQ8nh68ET64gjjhDACqVaNAcNGzbM7r77brdE0Adypw/wrMRz0/nnn29t2rQRwIrGPAWtVQArB3kFsHIQLYIsAlgRiK4qY6eAAFbsTJK2QUGAxQYV2O3TTz913qW4wbMzUo8ePWyHHXaw1q1bJ+Ok1EopUEkFBLAqKVhEhwtgRSR8iVfLy2judW3btnUQK5iAEl26dHHwCoiVLpGf+JHcI5mrEQeXeFYsKwRwEBs32+7oQDMgGdCLOLss509NtIv4SyRgyWmnnWb333+/HXDAAS4IPPduEudBeSQ2ZOFYXrID5XjJzliXelwwP585hnMiP//yxxJI/p/f+Ew9vs5gfry3CYBPvX5DGP6fummDrz+1TtpMHsrleOr0IJH2k5+y09UZPGeO4Xjffs6V8kj8VlH9wfYH2xw8Z8qmXzzyyCPuOYlEW4GgeLIDr7zmLEudOnWqCy3DOXvbZDr/oOap9dO2dPk5f84L/TiG9nnNKMOff7BOYjijpdfcl8t5cK7eZrTH/xbUOfWzt1mwzwU1p0zqJ8g9ifr956BdVrR+zpe6OP/UfhqsM6iF15x2VLT5mQBWDjcDAawcRIsgiwBWBKKrytgpIIAVO5OkbVAqwAoexD2Hh5RMuxIm4wzVSilQsQICWBVrFIcjBLDiYIXSawMTdCa0LOFjF8FgAkJ5MBEMxB48hsky8Ou3335zL3uee+45540FtCAm1ty5cx3wYBl+unTCCSfYAw88YCxXZCliuvTVV1+5JY4koANt4c8DLA+AgjAgG8AKHpcNRoQBWKnQDD0qAlipdXoAkw1geZgCZAjCnNRz9m0OwpAggEPDYP0eLPk2+/YDQzwA4t9UmMMzEuEV0J5VOABMyvUAifo33nhjB7l8DLUgAAxCO3/+5KEdlJENYGWDdh5aBtufqlnwnIPQLhUaBqFjJoCVCg19/RVBz2Cf9dAzFWBlqz8I7Ty0TAVYvp+kwqzUPuuBpwBWAcZ3AawCiFqAIgWwCiCqikycAgJYyTBZNoCVjDNQK6XAiisggLXiGhajBAGsYqhc9erwnivZPLCIkcUS+3SJyS9eU5MnT7bff/+93C6CQ4YMse2339556/z73/8ul518F1xwgfXr189OP/10u+6660KJr10IQ8kUi4MUAysWZshbI+SBlYOUAlg5iBZBFgGsCERXlbFTQAArdiZJ2yABrGTYSa0srAICWIXVN1+lC2DlS0mVk6oAu+uy9I9lTcFNTIh3tNVWW9ldd91lxx13XEaAte6669qcOXNswoQJ5Y4hHi4xJC+//HI755xzyv0GsDr33HPd95dddlm52FvZLCSAlZz+K4CVHFuFaakAVhiVUo4RwMpBtAiyCGBFILqqjJ0CAlixM4kAVjJMolZGoIAAVgSi51ClAFYOoilLKAXwgLrpppvcUj9glk+33HKL23WOGFR4aGVKBGv/6KOPbObMmeXi6LDErEOHDkY5wSDwN954o/Xp08d5Xl155ZVuCWPYJIAVVqnojxPAit4G+WyBAFYOagpg5SBaBFkEsCIQXVXGTgEBrNiZRAArGSZRKyNQQAArAtFzqFIAKwfRlCWUAt9++63bsOTSSy+18847z+XhOYbg6ywL/OGHH8o8s9566y2bPXu27bbbbmXgadCgQbbffvvZnXfe6XYjJ5YO4woxrR577DH75JNPbKONNnLlsoMdMOuggw4ydh0MenyFaawAVhiV4nGMAFY87JCvVghg5aCkAFYOokWQRQArAtFVZewUEMCKnUkEsJJhErUyAgUEsCIQvRJVEqMIICCAVQnRdGilFAAKEXD93XfftWOPPdbBKeJTAa7YRbB3795l5bFckO8BW+wy6NP+++9vL7zwgv33v/+1TTfd1MGpV155xf0/Hlc+EZiaHdE80Ao2dKeddnLLCrMlAaxKmTbSgwWwIpU/75ULYOUgqQBWDqJFkEUAKwLRVWXsFBDAip1JBLCSYRK1MgIFBLAiEL2CKtlV6osvvrDvvvvOxSVaZZVVrHv37g4MdO7c2d5///34NVotSrQCPLewE+DNN99sEydOdICJ2FQEYQ8mwBYB21ly2KhRo7KfiIEFtLr++uttypQp1qVLF+vbt6/ts88+bnc6nzLtNMjv9O9sv3OMAFZyupkAVnJsFaalAlhhVEo5RgArB9EiyCKAFYHoqjJ2Cghgxc4kAljJMElJtXLWrFl2xRVXGDtxzZ8/39Zee207++yzrVevXqHO8+WXX3Zbxf/4449u0taxY0e37CZ1Ny8Ke++991ycGZYC1atXz006mTyutNJKFdYlgFWhREU9YMaMGfbwww/b559/7gJb+63saQRLtQBZAlhFNYkqi5ECAlgxMkYFTRHASo6twrRUACuMSgJYOagUfRYBrOhtoBZEr4AAVvQ2CNMC7UIYRiUdk4sCvHRj9y7g05FHHmnt2rWze++910aPHm0ffPCBbbzxxlmLHTp0qLGcZo011nDACg+GAQMGOK+c/v37u8DKPo0ZM8a6detmbdq0cct/CLjMtvUEY/7444/LBVVOV6kAVi4WLkwelgsCIj/88EMHPFk66BMBstkNbsMNNxTAKoz8KjUBCghgJcBIy5oogJUcW4VpqQBWGJUEsHJQKfosAljR20AtiF4BAazobRCmBQJYYVTSMbkogOcUS2HefvttB7JIQC2g0jrrrGNvvPFGxmJZPtasWTPj399++61smc7ChQttgw02cIBq0qRJ1rRpU+M7IBdBlceNG1d27KOPPmqHH364PfPMMy64crYkgJWLhQuTB3sT4Bp4lRrcesGCBQ5usYRw+PDhhWmASpUCMVdAACvmBgo0TwArObYK01IBrDAqCWDloFL0WQSworeBWhC9AgJY0dsgTAsEsMKopGNyUWCvvfZyO2/98ssv5eLEAJWeeuopB6YAUOkSyw2JLbP++usvByoOOeQQe+655xysatmypYNZwA48sq666qqy4oib1Lp1a2vSpInhoRX05EmtUwArFwsXJs+rr75qTz75pHXq1Gm5CjzAYlnoTz/95AJhK0mBqqaAAFZyLC6AlRxbhWmpAFYYlQSwclAp+iwCWNHbQC2IXgEBrOhtEKYFAlhhVNIxuSjQtm1ba9iwodutixhGPrG0D4j10ksv2e67756x6F133dV5b3355ZfOY4tEYGWWHrLz16effuo8dIiT1LNnT3v22WddsORgoozXXnvNpk+fbs2bN89YlwBWLhYuTJ7nn3/exbnq0KFDRoCFLVma2qBBg8I0QqVKgRgrIIAVY+OkNE0AKzm2CtNSAawwKglg5aBS9FkEsKK3gVoQvQICWNHbIEwLBLDCqKRjKqsAcYxq1qxp22yzjb311lvlshN8e4sttrAbbrjBTj/99IxFUwawClCx9957uxhYeF4BNvDs8svL2Lae34Fd1BdMJ554ot15553OS2v11Vcv99vvv//uvMBILENkovHrr7/aqquu6oAbyxdJBBFnwkh7+J5//Wd+5ze8u/jznzmOzyT/OWx+X2dF9aerkzx8H6yzsu0P1p9aVvD8w9YfVjOvH/a+5JJL3A5u5OV7tCMBGllCuNpqq9n333+fVnOO5Zy9fmHqD3vOHsQG7RzUPGizytQf1Dlbn6lI80x1+j6bmj9dn/X6pevzmfKn9lmveRBcV3YM0fGZFRDASk7vEMBKjq3CtFQAK4xKKcdoF8IcRIsgiwBWBKKrytgpIIAVO5OkbZAAVjLslLRWsgSwfv36tscee9iLL75Yrvl4VPFQf/nllxvb0WdLeGo98cQTLgA8QGzUqFG22Wab2Ztvvml16tRxWfn90EMPtWHDhjkwFkx9+vRxW9qzjJE4WcEEDCM+FokJ4dNPP+2WJRIIPghAUj8HJ/Y+b+oEnrYCxUjBz6kwyef3ACMdAMlUfxAmZKs/G8yhjIoATLDNwc+pMIPfMp1zEKxUdM7oS9/AFu3bty+DceTzAKtr165u10kPGmlLsP4wNsumeaFsFgRgFfUZNEuFSZkAVmpZqedPOehamfq9LVOhZVDzVNCbCl1ph1L+FRDAyr+mhSpRAKtQykZTrgBWDroLYOUgWgRZBLAiEF1Vxk4BAazYmSRtgwSwkmGnpLWSiSweU+k8sNiBcPPNN3dgKbiTYPAcARV77rmn20GQpYYcT/rqq6/c9yxN/Oyzz9wSMpacsXQwnQcWwcDvuOMOFwMLGJIpaQlhvHoYwBHPOTzkCOYPUJo7d64L1P/yyy87AIonn5IUqIoKCGAlx+oCWMmxVZiWCmCFUSnlGAGsHESLIIsAVgSiq8rYKSCAFTuTCGAlwyQl00o8mQigTgysYAD1xx9/3A477DAHngj0ni6NHDnS7VbIEsP+/fuXO+Smm24yPKuAWeutt54DWSw1xKOKpYTBhAcYwGPatGlG4G8BrOR0L5Z4slPliBEjDI++Vq1auWWFRx11lOsbAljJsaVaml8FBLDyq2chSxPAKqS6xS9bACsHzQWwchAtgiwCWBGIripjp4AAVuxMIoCVDJOUTCsJoD58+HC3fA+PKZ+OOeYYe+CBB2zWrFnldicMnvh3331nG2ywgV133XV25plnltNkwIABbskg4KpHjx42evRoBzbOPfdcFzvJJ5ZNee+dqVOnahfCEuhZ8+bNs44dO1rnzp0FsErAnjqF3BQQwMpNtyhyCWBFoXrh6hTAykFbAawcRIsgiwBWBKKrytgpIIAVO5MIYCXDJCXTynvvvddOOOEEGzx4cFlwdZbqEYuKvyFDhpSdK7vOEXNn3333dbGMJk+e7AJ1E+uIgO0sIfNpt912c2X+/PPPblngggULnEcOYw7eOo0bN3aHPvXUU3bQQQe5GFkHH3xwVl21hDAZ3U4AKxl2UisLq4AAVmH1zWfpAlj5VDP6sgSwcrCBAFYOokWQRQArAtFVZewUEMCKnUkEsJJhkpJp5cyZM23bbbc1lgNefPHF1qJFC3vwwQddXCuW9W233XZl58oOgTzjsAtgvXr13Pd4VPXr18923HFHB6IIGM2OgywVJLj7/fffXxaUmsDw1LX++uvbcccdZ9OnT7drrrnGQTAAWHAJYzqBBbCS0e0EsJJhJ7WysAoIYBVW33yWLoCVTzWjL0sAKwcbCGDlIFoEWQSwIhBdVcZOAQGs2JlEACsZJimpVhJ4G/hEvCoCuxMTC4jVq1evcucJpPrrr7+cZ5XfXZADbr/9drvllltc8G4SQdtZgti3b9/ldBo6dKideuqpxnJBPLaIi/XII4+4PBUlAayKFIrH7wJY8bCDWhGtAgJY0epfmdoFsCqjVvyPFcDKwUYCWDmIFkEWAawIRFeVsVNAACt2JhHASoZJSq6VxKIiCDeTrrp165ZbDhjmZIFLjCckdjbkL1NiGSJ14a1Vv379Cj2vfDkCWGEsEf0xAljR20AtiF4BAazobRC2BQJYYZVKxnECWDnYSQArB9EiyCKAFYHoqjJ2Cghgxc4kAljJMIlaGYECAlgRiJ5DlQJYOYimLCWngABWckwqgJUcW4VpqQBWGJVSjhHAykG0CLIIYEUguqqMnQICWLEziQBWMkyiVkaggABWBKLnUKUAVg6iKUvJKSCAlRyTCmAlx1ZhWiqAFUYlAawcVIo+iwBW9DZQC6JXQAArehuEacHXX39t3bp1s969e9uAAQPCZNExUqDkFBDASoZJBbCSYSe1srAKCGAVVt98li6AlU81oy9LACsHG8gDKwfRIsgigBWB6KoydgoIYMXOJGkbJICVDDuplYVVQACrsPrmq3QBrHwpqXKSrIAAVnKsJ4CVHFuFaakAVhiVUo4RwMpBtAiyCGBFIHoVqpKdup566im3FT3Bkbk5HnXUUVajRo1Kq3D33XfbxIkTbfPNN3db1WdKjD3XXnutq2+//fazrl27VliXAFaFEsXiAAGsWJhBjYhYAQGsiA0QsnoBrJBC6bCSVkAAKznmFcBKjq3CtDR2AIuJGTdGJoH16tULcw45H8NW0kwI2Y2nVq1aocsRwAotVaQHCmBFKn9JV75gwQI74ogjbODAgbbBBhu4HbZ++OEHW3vtte3dd9+1hg0bhj7/Dz/80DbbbDN3/Nlnn+0AVab0wAMPGP2asevRRx+1ww47rMJ6BLAqlCgWBwhgxcIMakTECghgRWyAkNULYIUUSoeVtAICWMkxrwBWcmwVpqWxAliTJ0928T8+//xz1/b999/fmLDVrFkz67l8//33buKXKW2xxRbWt2/fcj+/+uqrbgI6d+5ca9SokfXv39/+/e9/h9HMQa8GDRq47aSzbSMdqjAdVDAFBLAKJm2VL/jGG2+0M844wx555BE79NBDHcAaPHiw7bTTTnbrrbfaySefHFqjnj17ujHo008/tRNPPDEjwPr999+tffv2du6559pFF10kgBVa4WQcKICVDDuplYVVQACrsPrmq/R0AAvb8UzdtGlTd09UkgKlroAAVnIsLICVHFuFaWlsABaTs+7du1v9+vXt/PPPtz/++MOuvPJK69Chg33yySdWvXr1jOczYsQIu+SSS5b7fcqUKfbOO+/YpZde6iZ8Pt1yyy12+umn2yGHHGK77LKLm3g+/PDDdsUVV9h5551XoW4CWBVKFIsDBLBiYYaSbESvXr2cp+g333xTdn54ZbVt29YB9/Hjx4daSnjZZZc5EMUYtP7662cFWCwZnDNnjgNcPXr0EMAqsZ4lgFViBtXp5KSAAFZOshU9UxBg3Xvvvfb888/bd999Z9wHeY7faKONbJ999rFVV1216G1ThVKgWAoIYBVL6RWvRwBrxTWMUwmxAFgMANttt5198cUX7q9z585Oo0GDBtm+++5rt99+u5vYVTYddNBBLkbN8OHD3e5OJMBYp06dbL311rMhQ4a4pYMsx6GeV155xS0DWnPNNbNWJYBVWUtEc7wAVjS6V4VaW7Zsadtvv709/vjj5U73tNNOs5tvvtmNI126dMkqBYAdaIX358477+zGpUweWIxNLByi8DoAACAASURBVBd87733jAmeAFbp9TIBrNKzqc6o8goIYFVesyhyeICF9/DWW29tCxcutDZt2rhVCfPnz3cvcfh/XhYLYkVhIdVZDAUEsIqhcn7qEMDKj45xKSUWAOu3335zkzeA0/33319Om3bt2tm0adNs9uzZFS4lDGYkIDLeELwFYmmOT3fccYeddNJJNmzYMGNpoU/U0bp1a7v66qutT58+Alhx6aEr0A4BrBUQT1kzKkCcPsA3Swj79etX7rgnn3zSeXa+9tprDkplSh5C4WH64osvGh6omQDW9OnT3W94pp511lkOyFcEsHioop0kljqz5JlJBfH+lOKpgABWPO2iVhVXAQGs4uqda20eYOFxhacVz+qp6eeffza8lU855ZRcq1E+KRBrBQSwYm2eco0TwEqOrcK0NBYAC28FdtNiJy528Qom/v/BBx90b3MAUmETy3IOP/xwe/PNN52nhE8HHnig87RiKU5wWSKTvNVXX91NOh966KGs1cgDK6wVoj1OACta/Uu1dh83L3VpMufLUkB2EXz66aftgAMOyCjBc88952L8+cDv2QAWXlnPPPOMjRkzxgWHDwOwyMPYRwJkjR492n799VcHsiiDFwLEKGnWrJnNmDHDHbfSSivZzJkznUcqb9UBXrxV5406f5w34I78eLKSyO8/N2nSxI2rPNA1btzYLSVhp0agGZtyMOEhcdysWbNc/c2bN3f100Y+8z31004mspRRp04d9+dfYlA/7UxXP3XQZtpPfuqnzeSn/Yz5xGehTurnnPlMm2kXddAWv4EIGnDu/L9vM8elq59yuTf4JTSUSf3U6TVHBzTjhYnX3J8/Ntp4441tr732cp595ON8aD/10zYS9QTr53s0o12012tGfv6fOrEHdvLnz2fOM1gWbUQz7oXURz4041/s4esP2pzP2NxrzvlSRlBzltTSNkBsap8Lak79nIcHreSj/mCf4TP9xLcf+2EX6mfZEv9y/kHNKIf+kK7Pogs2Ix/niCb8f7D9wX7m+yxl0Q6l/CsggJV/TQtRogdYlH388cenjXnFtcQLakJ0KCZWIaygMqNWQAAraguEr18AK7xWSTgyFgALDyke3F944QXbc889y+lGjJiLL7441JKcYEZcmpnoMSngIdenbbfd1n755RcHxIKJh6a11lrL/eE9kZq4ETNQkfjMEiIFcY93FxfAird9kto6v6sfcfWAWMHE5hC77babAah4K50ujR071nmGEowdLy5SJoAFEGNMZOnghhtu6I4NA7DY2MJDEib0QDV5YMW7x3kPLF6ysPRdSQpURQUEsJJhdQ+weDmQ+uI5eAbExSJGFrBbSQqUmgICWMmxqABWcmwVpqWxAFgs59tqq62MyR9B1YPp+uuvd0v6eLhnu/owiRsmsWWYQDKRDKYtt9zSWF44atSoct/z0LTOOus4L6+hQ4eW+40JIF5ceDCQeEvLZ94s8daWt7VALd70eu8A3jbxdte/0ecNMG+TycubYv92nps/b7jJTx7y80bb5/ceDbwpJz9vink7zptq2kWdeDj4N+X+TT/1eE8H2sz3vB33b6r5nQktbcfDwHtH+DZTv/eooC6+5xg+02Z+994N3jsg6GlAnb4sXz/t5Y/2kp/6yYMetN/XiXcBnzln713gd32k/UHNaD/loRMpeM5nnnmm894DGBCLwdcfbH9Qc9ri83uPDK9/UHPyozt68C+/+fqD5xz0Ygl6lJAHzbE5tuc4f87eI4H6+d6XSx3YDM2DHjG0mbKD5+/7HG1BY/o2+SkT+EKdaEb7ff14MXiPDP+ZcqkPmwc9UjL1Ga8/tvRePN4jI6g554/NaSft5zy910eY6zsOx9D+o48+2u04GEx+iTKbRzCmpUunnnqq86jiz++wikcHHlnE4mOJMzH6uGYpA8+Ve+65p8xjlGUZeJcC9oFl3JSzbXLhgZsAVhx6TuY2aAlhvO2j1hVHAQGs4ui8orV4gMW957jjjktbHM9cPH/hgcVzg5IUKDUFBLCSY1EBrOTYKkxLYwGwvAcWsWD22GOPcu1mJ8ILLrjA8CgAMIVJuDMz4ZswYYIDF8G0zTbbOK+scePGlfueh6a1117b1lhjDXvjjTeyVqMlhGGsEP0x8sCK3gal2gJiVwHJGbOCae+993aepJMnT7ZWrVqlPf1DDz3UBgwYsNxvPAgBVPn78MMPnVcqY95PP/2U9lgmDkBKQDqAMFMSwEpGLxTASoad1MrCKiCAVVh981W6B1jcX/7v//4v7ZJa4BWbIoXZ3Ttf7VI5UqCYCghgFVPtFatLAGvF9Itb7lgALOAUMbAI4I5nQTB5CIHH02qrrRZKP26YuCt/8sknyx3PVvQAKh9bwx/ATbh9+/bO04r4WdmSAFYoM0R+kABW5CYo2QawrO/jjz923pz+zbLfCGLzzTdfzoszKMTUqVPLPB7993hZ4W3FToN9+/Z1G0oApSifCV0wMV7uvvvuduONN5YFz80WX0QAKxndUAArGXZSKwurgABWYfXNV+keYHH/495FqA4fFw5vbl4gk/CED/vyOV9tUzlSoFgKCGAVS+kVr0cAa8U1jFMJsQBYkyZNcp5PRxxxhLEExydugnhFcSMk0G02LwOfh1gx3EyvuOKKtG99mPQRd+azzz4riylDXiafbPVLTBsmkAJYceqmubVFACs33ZSrYgWA48TTYyfTa6+91i3FvOGGG9wGECxBDi4f5MG+Z8+eaWPr+ZqyBXFPbU2YGFjBPAJYFdszDkcIYMXBCmpD1AoIYEVtgXD1e4DVsWNH97w9cODAso0yCCHA8/TBBx9s3bp1C1egjpICCVRAACs5RgsCLPiCD2mTnDNQS4MKxAJgMQCwLTy7bBFgfZVVVnFtHDJkiPOICu72RYdj5y6CqOOlEEyUQ3BkYmCxRDDdEh68H9htkAnmyy+/7Cae3GzZtQsPsM8//7zCG648sJJxEQlgJcNOSW0lgbZPP/10Y0zhZrjyyivb+eefv9yW4bx97t69u9tZLlMCoG+yySYO4rNkOltifNthhx3stttuMzxKK0oCWBUpFI/fBbDiYQe1IloFBLCi1T9s7R5gde7c2d5//30XX/Wbb75x8Tx5PuflM8/XSlKglBUQwEqOdQFYhNzAUYYVFMSFJdYyz9NskhTGSSY5Z1v6LY0FwELmKVOmOC8s3tr079/f7cp1zjnnuADPxIDxy3RYU89OgWeffbZdfvnl5SzEMkN+IxhytmWA7GwIFCMWDUsWCaZMzCzKvPrqqyvc7lcAKxkXhgBWMuyU5FbyEM9NEIBFoHsCr6cmxgviVRE4P1Pymyr4AP/ZNOGBiTr9ZgIV6SeAVZFC8fhdACsedlArolVAACta/cPWngqwwubTcVKglBQQwEqONQFYP/74o2233XYGePcbgBEXmxUVbLCkzSaSY8/YACwk++CDDxxYYldCJmd77bWXXXjhha6j+QTYOuWUU4xgybgnBxPLevr162dnnXWW82bIlNgZDW+rm2++2Xl9tWvXzk444QS3+5ffbS2bCQWwktHBBbCSYSe1srAKCGAVVt98lS6AlS8lVU6SFRDASob1BLCSYSe1srAKCGAVVt98lr7uuuu6kESnnXZaOUcVvEdHjhzpVjQccMABy1XJKi24AbuPZ4s3m8+2qqyKFYgVwKq4ufE4QgArHnaoqBUCWBUppN+rggICWMmwsgBWMuykVhZWAQGswuqbr9IFsPKlpMpJsgICWMmwHiu0cGxh/g7ASk1//PGHCydEaA6fcJgZPHiwffrpp27VAyvCCD/EX5MmTZJx4iXcSgGsHIwrgJWDaBFkEcCKQHRVGTsFBLBiZ5K0DRLASoad1MrCKiCAVVh9cy0dLwUmeHggsMyG52ACuPsYWLmWq3xSIMkKCGAlw3pvv/22HXLIIc6TKh3AIowH8bXvu+8+B6fGjx/vwhkRT3vNNdd03ldz5sxxIY2Il8VKrwYNGiTj5Eu0lQJYORhWACsH0SLIIoAVgeiqMnYKCGDFziQCWMkwiVoZgQJJAlgEBObtfCknJnY///yzjRgxwmbPnu3ixrCBUteuXV3YDT6zE29VTMA84ukwuVWqmgoIYCXD7mw0wfJAPKnSASzsyBj38MMPu1BC11xzjX377bcuNndw2SDHsdkcgd+POuqoZJx8ibZSACsHwwpg5SBaBFkEsCIQXVXGTgEBrNiZRAArGSZRKyNQIEkAi7irV/c50zrWqx2BUoWvcvGSJfbJ2PE2c+5cq1ezhtWoXt34bsGixfb34sU2duo0a9GoofXeqEfhGxOzGv5euNAmVKtp9zzxpNt1UalqKpAkgMUyuUGDBlVJQ82YMcOuvPJK43l4++23X04DlkQDqvDSYifVgQMHWvPmzd0GTKkJBoDdDzvssMRp2a1bN+vRozTGawGsHLqfAFYOokWQRQArAtFVZewUEMCKnUkEsJJhErUyAgWSBrDu7HuW3bhNrwiUKnyVr474xZ76+nvrvHJzq5kykZswa5Y1qVvPztiyl61Uv17hGxOzGsbPnG0Xfv6d3fPMQAGsmNmmmM1JEsAiDtRJR+5jHZvNs1o1lwczxdQtirpe/nCi/TZjvq3RtpHVDpz/n38vtH8WLrbunZtbq+b1bPzv8+zb0TOtacPMLyamzvzLdurZxurWrhHFqeRU5+hJc22/4662Qw89NKf8ccskgJWDRQSwchAtgiwCWBGIripjp4AAVuxMIoCVDJOolREoIIAVgehpqpy7YIFdOeQ9q17NrFGdOssdgSfWz1On22lbbGLd2rSKR6OL2AoBrCKKHeOqkgawTjl6X7v5mHbWslndGKtamKb9vWCR3f3SLzZ0+G/WoF5Na1ivlv0x52+rU6uG7b/V6rbHZm2tmpl9NmKa3fXiL9ahdcO0DVm0eImNGDfLHjp3U5c3CWmJmZ191xfWa7+LBLCSYLBCtVEAq1DK5rdcAaz86qnSkqmAAFYy7KYg7smwk1pZWAUEsAqrb9jSf587zy54/W1btUkjq1OzZtps30yeYkdv1MO269whbLElc5wAVsmYcoVORABrheQremY8rcZMnmvDf5lhM+f+Y61Wqmfd1mhmbVvUtxrQejOb++c/dvbdw61xg1rWsN7yYx9eXM0b1bbLjupW9PavSIVnCWCtiHylkVcAKxl2FMBKhp3UysIqIIBVWH3zVboAVr6UVDlJVkAAKx7WmzbvT7v4zaG2coP6Vq9WrYwA64RNNrItOraLR6OL2AoBrCKKHeOqBLBibJwVaNqLH4y3p4eOs3YtG1j9uv+DWLPmLrDps/+2o3ZdwzZff5UVqKH4WQWwiq957GoUwIqdSdI2SAArGXZSKwurgABWYfXNV+kCWPlSUuUkWQEBrHhYb8GiRXb9ux/Z1HnzbJWGy28X/8+ixTZp9hzrs1Uv67RS83g0uoitEMAqotgxrkoAK8bGWYGmLVy0xJ4cMsZe/3SSVa9WzerXrWFz/1zolh7ut1U722mjNitQejRZBbCi0T1WtQpgxcocGRsjgJUMO6mVhVVAAKuw+uardAGsfCmpcpKsgABWfKw3ZsZMu2LIMFu5QT1rVu9/gdoXLl5s3/821XZYs6MdsWE3N8GrakkAq6pZPP35CmCVbj8gzt8fcxbY5z9NtxmzFljrlZcuN2zSoLYlccgTwCrdvhr6zASwQksV6YECWJHKr8pjooAAVkwMUUEzBLCSYSe1srAKCGAVVt/Klv7B2PH23Lc/2Ky//nagikldrRo17F9tW9vB3dazBrUz79RV2bqSdLwAVpKsVbi2CmAVTluVnF8FBLDyq2ciSxPASobZBLCSYSe1srAKCGAVVt98lS6AlS8lVU6SFRDAip/1COg+fOJvRlys+rVq2Zotmtu6rZIV/yXfqgpg5VvRZJYngJVMu1XFVgtgVUWrp5yzAFYyOoEAVjLspFYWVgEBrMLqm6/SBbDypaTKSbICAlhJtl7VabsAVtWxdbYzFcBSP0iKAgJYSbFUAdspgFVAcfNYtABWHsVUUYlVQAArGaYTwEqGndTKwioggFVYfVV6fhQQwMqPjkkvRQAr6RasOu0XwKo6ts54pgJYyegEAljJsJNaWVgFBLAKq2++ShfAypeSKifJCghgJdl6VaftAlhVx9bZzlQAS/0gKQoIYCXFUgVspwBWAcXNY9ECWHkUU0UlVgEBrGSYTgArGXZSKwurgABWYfVV6flRQAArPzomvRQBrKRbsOq0XwCr6tg645kKYCWjEwhgJcNOamVhFRDAKqy++SpdACtfSqqcJCsggJVk61WdtgtgVR1bZztTASz1g6QoIICVFEsVsJ0CWAUUN49FC2DlUUwVlVgFBLCSYToBrGTYSa0srAICWIXVV6XnRwEBrPzomPRSBLCSbsGq034BrKpj64xnKoCVjE4ggJUMO6mVhVVAAKuw+uardAGsfCmpcpKsgABWkq1XddougFV1bJ3tTAWw1A+SooAAVlIsVcB2CmAVUNw8Fi2AlUcxVVRiFRDAip/p/vrrL/vxxx9txIgRVrduXevevbtNnz7dNtxwQ+vdu7cNGDAgfo1Wi6RAERQQwCqCyKpihRUQwFphCUuiAAGskjBjlTgJAawqYebsJymAlYxOIICVDDuplYVVQACrsPpWtnSg1X333WejRo2yJk2a2KJFi4x7SqtWreyOO+4QwKqsoDq+pBQQwCopc5bsyQhglaxpK3ViAliVkksHR6iAAFaE4selagGsuFgiezuyASw8ID766CNj2c4ff/xhK6+8svOC2HTTTa169erJOEG1UgqEUEAAK4RIRTpk0qRJdvHFF7vaWrduXTbWLFiwwL755ht75ZVXBLCKZAtVE08FBLDiaRe1qrwCAliF7xGDBw+2QYMGuWf0jh072tFHH+3+DZtmzZpl999/v7u3Lly40N1z99xzT9tiiy3KFTFnzhx78MEH7fPPP7caNWpYr1697Nhjj7Vq1apVWJUAVoUS6YCYKCCAFRNDRNkMAawo1Q9fdyaAhf1uv/12d7OqX7++++MGxiSSJTwnnHCCNWjQIHxFOlIKxFgBAaz4GIeH5JdfftnWX3/95Rr122+/2d133y2AFR9zqSURKCCAFYHoqrLSCghgVVqy0BmAQngjn3766bbuuutaixYt7Pvvvze+Hzp0qHXp0qXCsr799lvbcccdnYfz2muvbbVr17apU6da586dbeDAgWX5582bZ/vuu6+99957ttFGG7njv/zySwexXnrpJTc/yJYEsCo0hQ6IiQICWDExRJTNEMCKUv3wdacDWP7GyM0q9SbIjeuTTz5xb3mIQ6MkBUpBAQGseFiRN8BnnnmmNWzY0GrVqrVco6ZMmWJ33XWX7bPPPvbcc8/Fo9FqhRQosgICWEUWXNXlpIAAVk6yhcr066+/2lprrWUHH3ywPfDAAy4PL5jbt2/vYBaACU+pTGnJkiXWqVMnYyz56aefykEonvODec866yzr37+/vf/++7bZZpu5Il944QXbe++97cknn7SDDjpIACuU1XRQ3BWo8gALr5X11lvPBZ6tqkkAKxmWTwewZsyYYaeddpqtssoqbiKZmrhJ4q58xRVX2EorrZSME1UrpUAWBQSw4tE95s+fbzwsM66kW5rgAdZuu+3mvLSUpEBVVEAAqypaPXnnLIBVOJtdd911dvbZZ9tnn33mVkX4dMkll9g111xjv//+uzVu3DhjA6666iq74IIL3CqLHj16ZG0o89nmzZvbsGHDyo5jjtesWTNbY401nOdXtiQPrML1A5WcXwWqPMBiaRWxgqDVVTUJYCXD8ukAFoGTTzrpJNt4440zrm8fPXq0u3lyY1OSAklXQAArPha8/PLLjThYLVu2XK5RHmAdeOCB9tRTT8Wn0WqJFCiiAgJYRRRbVeWsgABWztJVmJHnc+AVoT2C4Txef/1122WXXezpp5+2Aw44IG05eF9tsskmNnfuXAef8Obi3kqc2w4dOiyXhxfZRxxxhN12223lfmNZIfG3Jk+e7DZYyZQEsCo0pw6IiQJVHmC1adPGtt12W3vsscdiYpLiN0MAq/ia51KjAFYuqilPqSkggBUfi7JE+bLLLnMxsFK9mMeMGWOPPPKIYmDFx1xqSQQKCGBFILqqrLQCAliVlix0hnr16rkdeokLGUzfffedu3f26dPH8NJKlwBKeE6tueaa9q9//cv69evnluyzcdM222zjlgWyAoOEJxcvkzgG7+hguvrqq+28886zjz/+2L3wDiYgGUsRSdRHWx966KHYhx4B5p1y9L528zHtrGWzqruKKnRHLLEDqzzA4qK+8847bdy4caF2aCgx+7vTEcBKhlXTASyWBxIYkrcx2ZYQ0s+bNm2ajBNVK6VAFgUEsOLTPYiDRaD2t956yz0488eDMPBq2rRp9uabbwpgxcdcakkECghgRSC6qqy0AgJYlZYsVAbCeNSpU8fWWWed5ZbvsTqC2FaHH364A0bpEvfTtm3b2vTp0x1Yevvtt50H1ZAhQ1xMLQK6E+C9Zs2arnxWWhAwns2bgumee+6x4447zuXDaSOY3njjDTvyyCPdV8AsPLy4rxO/khAB1M331M9OiCQ8yYBdhBLg/PibPXu2+43lisxNSCxn5DP5+YwXGmMi+Tk3QBxt5/8pm3he5Of5wecnVAqJZZbMV3nu4PgJEybYaf/pbbce29ZardTAFi78xx1Xq1Zt++efBWWf+Z76+Z68S5YsturVaxibMtKGatWqW61aNV1cMsIh1KxZq1x+XxbfL168yJ13jRo1XfmLFi10efh/Xz8B9imLVLt2HVcW9Qfzszs89S7NX91pEGxz+c+cl8+/2LUBnaiX80k956X1L83DZ/SmftrIudN+6qcMfgt7zkvbv7R+2lyjRvWy+lPPeen5L9WcOvjsY7WhebD+dDb73/nXcjb6n+ZLYSttPu++b23dHU8zvPzpp2xqQGI+TJ8hT6NGjVyfIQ8gmTbgzUh7+X/fn4N9ls/0ZfIwb6aP+3kH7aY8yqE/0rf5jr7tr5NgWczL0YJ/s8W5o93VlmClSiQuHnaF4MJmmVVVTAJYybB6piDueDlwA2I73mAwZS64H3/80d2Y9tprr2ScpFopBSpQQAArXl2Em/yHH37oIBbLE7iZ87COdzPLIthAYsCAAfFqtFojBYqkgABWkYRWNSukgADWCsmXMTP3R57LAVW//PJLueP4fzyreLYHGKVLTMJXW201d28lrtXmm29edti1115rffv2tVdeecV23XVXVz7l3XrrrXbyySeXK46dyvnunXfesa222qrcb0zCR4wY4b6jvu22284efvhheWAVpkuo1DwpUOU9sAigxwUNlf7vf//rdmzDXTPdrkp50jx2xQhgxc4kaRuUDmBxIA/I3PyI4wZthiwzyWc7XVyMDzvssAq3zk2GAmqlFLCyNyG8FanKm2/EsS9wL+FNImPQ119/bd26dRPAiqOh1KaiKSCAVTSpVdEKKCCAtQLiVZAVjym8PvDq4AWPT59++qlbzscKCUBUJoAFlMJzCc+oYMLjA69nQBY7AvNMhKfHhRdeaASIDyaWKV5//fXOWytbPFzFwCpcP1DJ+VWgygMsAmCzral3sUNeBoCdd97ZCHoHia5fv757IOfBvBSTAFYyrJoJYPnWDx8+3IYOHepudLgwAq9YX68kBUpJAXlgJcOaAljJsJNaWVgFBLAKq69Kz48CAlj50TFdKXgiDxw40G140rp167JDHn/8cfeCmd0FiW+VLrGoaNNNN7WxY8c6L6xgYpkUAAtHDAAWif/ffvvtjbKDaYMNNnArMpgfZHvxJ4BVuH6gkvOrQJUHWHipQLUJrocHy+DBg91yCJYWkoBWwAAGkGeffbYk42QJYOX3oipUaRUBLF8va6L9+uhCtUXlSoGoFBDAikr5ytUrgFU5vXR0aSoggFWadi21sxLAKpxFmVfutNNO9swzz9h+++1XVtGhhx7q5pzjx493MaQypauuusp5VbGTYY8ePcoO88sCX3rpJdt9993d97y4JrYWwIs4QSRiPLNj4SGHHFLhhmUCWIXrByo5vwpUeYCVTk4mSKwlJiDeDz/84Fwucftk8PEDQn7NEG1pAljR6h+29rAAK2x5Ok4KJFEBAaxkWE0AKxl2SnIrCdrKi0eeYbp06eKWrAaX6KQ7N2LSEPw3U7hUnvEImhwMuAqEYvcudr3ipSaezcR5C5MEsMKopGOiVkAAq3AWwOupe/fuLr7ULbfc4gKvDxo0yC644AI78cQT7YYbbiibWxKTmXknOwq2aNHCNQpHi549e7rwCQRob9++vRv3CNQO0CKwOwGpScSi3G233dzfxRdf7AJIX3HFFfbyyy/bl19+aV27ds16ogJYhesHKjm/Cghg5VfPRJYmgJUMswlgJcNOamVhFRDAKqy++SpdACtfSqqcdAowUWNzEjwXWBKDF/0pp5zi4sFkWyID9GIZj982PrVs8gK42NWIxGdCSvz8889uu3qAFGXgPfHggw9WGFpCAEv9NwkKCGAV1kqs9Nlzzz2dQwQrfNjdDG+se++9t1zFLP/DgYKQIOxs5hMOFXhQ8RvPQMS7BaQDwth1LZjY0RCPLb+pyqqrruriXxEWp6IkgFWRQvH6nV3r5sz7x2bM+dvm/bXQmjasY80b1bZ6dWrEq6EFaI0AVgFETVqRAljJsJgAVjLspFYWVgEBrMLqm6/SBbDypaTKSVUADwViuuBNQNxHoNNzzz3noNLll19u5513XkbR8LzimSc1ER9mo402cvFjWNZDYqxZffXV3ZbcH3zwgauP/ARdvvTSS+2iiy5y/2ZLAljqv0lQQACr8FYCmuMRBSTCwxP4nrqqh/GClG4jsdT8xGbO5HFKPYQT8WWF3ZhMAKvw/SCfNXz0w1Qb+M44Gzlxji1ctMTq5WKJhwAAIABJREFU1q5h67ZvYofv1Mk6rdoon1XFriwBrNiZpPgNEsAqvua51CiAlYtqylNqCghgJcOiAljJsFMSWwmgYikOXgkAJhITL3b0Ykv4kSNHVvq0zj77bLeUh+3k2YmaxJLBtdZay4444gi78847y8rEgwIPLSagwC0BrErLrQwxU0AAK2YGiag5AlgRCZ9DtcO++d3uf/UXW7lxHWvcoLbVqF7N/lm42KbN+tuqV69mJ++zlq21WuMcSk5GFgGsZNipoK0UwCqovHkrXAArb1KqoAQrIICVDOMJYCXDTklsJfFgWJLDsr5g8GO2jscjCm8q4sxUJrG1PN4M33zzTVk2dg0DZrFT2D333FP2Pc9MLNvp2LGjfffddwJYlRFax8ZSAQGsWJql6I0SwCq65DlV+NeCRXbevcNt8ZIltnKTusuVMWbyXFu/Q1M77YAuOZWfhEwCWEmwUoHbKIBVYIHzVLwAVp6EVDGJViBJAIu4PH5JQKJFz6HxLPMidhC7IxF4NlPywbRLcYMUAn4Ht03PQUZlSaMA8V/WXHNN++KLL8r9SqDiPfbYw8WmwmsqbPr000+d99Y555zjtqT3ib5JeSwppGy2umcZT79+/Vyf/uSTTwzwlS1pCWFYK+i4KBUQwIpS/fjULYAVH1tka8nwkX/Yrc/+aB3bpF8muOCfxTb+93l239m9nGdWKSYBrFK0aiXPSQCrkoJFdLgAVkTCq9pYKZAUgMXk99RTT7WPPxgVK/2K1Zj582fb9yM+sOZNW1nHDt2Xq3bxooU2e+5UW7DgL/db3ToNrFHDlaxa9dIJPrp2lzb26OP3FUvyKlGPv/533XVXe+WVV8qdM9vM453FtvPnnntuKD24TrfYYgu3yyAB21u1alUuHwDqrrvusrPOOsvq16/vABbLBwFamXYiHDZsmIvNRWJCeNlll7ngy23atHHxuliC6Pp84DOeZMSsoXzi1dAuH8OG3zhvIC+7jfkYXrRn/vz57lji4dBWPgNOOZb/x6uM8sifWif18z15+Pzhhx/aPef3tRu26eXyL1m82KxaNaterZo7Dz7XqF7dFvF5yRJXNh4AfK5WvfrSnR35XK2aO9blN1t6nP9co4YtXrTof98vy8Mx5OeP/PyVq3NZHmIHlat/WbnUT6LOatWrGf+lq9PlD5TFMb5Ol5/2pDtn3+YM7Q/WXy5/8Pwr0A/tys4fzdLUGWx/UDP3edn5l9Pc15lJv2X6T5g9xy78/Du75ZHHHHSnP6Xrp6l9Fi3pp8E+R/2Z+iz9l3I5T/ol+bEB+Tk338+pP12fpVz6dbaNGkJd+DoorQICWMnoGEO+/M2eHDLG2rdqmLHBP46bZbf9t6c1a1Q7GSdVyVYKYFVSsFI8XAArGVYVwEqGnZLaSiZCeC4wieEhhoDGAJjgdvJhz61///4ufsx2223ndgrziQfP9957z237PHbsWPfw2q5dO+ct0aVLOFfnpAGsRfN62MY9Kt79J6y2STnu7wV/2q8TvrWGDZtb61U6l2v26HFf2LsfPmoL/vnTatWq6yYz/yyYb82btbUte/3bWq3SKSmnmbGdo8Z+bqMmPWmPPyGAlU9jMvllEsw28UCkYPr888/duHXllVdmDeQezMN29Z07d3bB25999tly5dEvr7vuOueVddBBB9nWW2/t4BHLCYFdr7/+elqIRcB3IBaJsfSCCy5w4x0Ai4m6B1OpnxkPqZMxl389gAlCCyb9wUDP/nMq2AAAUR7/8lumOoPfA/HuOvdsu3GbXkthkJnx7t7BJEAHMCbDZ/+O3+dxAAsYRaZln9Pld9BqWbn+c2pZmep3kG1Zu5arf1n7s7WZc6lsncHzd6BuWfvLfa7gnINaZqo/qF/G81/WW8s0D5wzeiy12PI2K6sz0P4JM2fbhV98Z3c8McBB3LB9hj7Knw8m7vtssG8H+yzfB/u5B4jkD9tnyU85SvlXQAAr/5oWosTvxsy065/+wTpl8MCa//ci+33mX3bXGRvLA6sQBihAmdWW+LtZAQov1SIFsJJhWQGsZNgpia0ECrGD10svvWSbbrqpexjFm6FDhw5uItakSZPQp8XxTPRIeC2wrb1PbBl9wgknuLgybdu2dQ/JP/30k5sMPv7449a7d+8K60kawFr854a2yb/2q/C8qsoB02eMtxde72fVqlW3Jo1bljvt36eOsebNVrV9du3rwFaS06gxn9kvEx8XwCqAEQFY3bp1s48++qhc6W+++abttNNOdvfddxv3yzBpwIABdvDBBzt4lbrN/KhRoxygOuWUUwwo79PMmTNdcHceNxm78BbJlLSEMIwV8n/MXwsX2pgZf9jXk6bY3AULrHm9eg6+Tf9zvtWrVdPWadnC1m6xstWtJRCC+lpCmP8+mMQSBbCSYbVFi5fY+fd9ZXPn/2OtmtdbrtGjJs2xnmuvbCfstWYyTiiHVsoDa5loEH0Cdo4ePbrsTVVQTx6YevVa6lZdakkAKxkWFcBKhp2S2EpiuhD/5emnn7YDDjjAncK7777rQBQ7c51++umhTosJXY8ePaxly5Zu2/kTTzyxHMB644033G9MPn0CSDFJnD59utvRK9O20MHjWT6Ax1iclxH4JYQCWOW7zrCPHrNvf3zLWrdM/2A15fdRtmnP3tZ13R1D9bm4HiSAVTjLrLvuus4TiiDuwe3hb7zxRjvjjDPcckBiWlWUuEbxAOXZj7EnFdR7IMa/O+ywQ7nijjrqKOexiqfpaqutJoBVkdhF/P3vhYvszo8+sw/HjbdGderYrPl/28/TprkdutZeZSVr0bC+zZj/l3Vr08pO7LWRNa+//ASwiM2NRVUCWLEwQ+SNEMCK3AShG/DZiOl214s/W/26NW2VpnWduyz3tJET5rhlg+ccsp61Wal0x7YqD7D8JIOJ27Rp0zJ2HDwReFiqaHIVuufF6EABrBgZI0tTBLCSYacktpLJ3oIFC2z48OFlzcdzgIkZDzSTJ08OtZTw/PPPt+eee84AVUwyUwFWJm2IWUPe999/3zbbbLOsEsoDK4k97H9tHvjiZTb3z5nWuNHKaU9k+owJ1q7t+rbj1scn+oWRAFbh+ulJJ53kPDZHjhzpdgMk8SzHkmU2D5g4cWKo8QrIvvnmmztPUSB+amI8Ij7WwIEDbb/9yntR4ukF2GKjBqB8piQPrML1g0wl3/fpcPto3Hhr36ypzf77b/tk3ESrXbO61ahWzeb8vcA2XK2NtWzYwMbMmGldWraw/26+sdVcFkOr+K2NR40CWPGwQ9StEMCK2gLh62f19IhfZ9kTQ8bYlBl/2cJFi91ywTq1atjW3VtajzVXso6tM8fICl9TPI+s8gCLyRbLVthyGfdxYhSkg1TsesNx8sCKZ0euCq0SwKoKVo7mHFdZZRXbcccd7bHHHivXgDPPPNN5YH3//fcZAxb7DHgxrL/++nb77bfbtttua506dQoNsPD+YgL51VdfWdeuXQWwoukGRan16Rcusfl/zXEB29OlGX9MtLZt1rGdtjkx0fdbAazCdSfA0pZbbmnHHXecXX/99S4m1pAhQ2zvvfe2Y4891vDE8oml0UDvJ554YrmlfoCr2267zS1jxhMrNbE8kPhYwPinnnrKjWkkXniy7JBdCfH2yvZiUwCrcP0gXclT582zc18bYqs1aWK1a1S3z8ZPsmnz/rTGdeu4w2f/vcCa1K1jm7VfzcWIYpnh8ZtsaD1WbV3chsasNgGsmBkkouYIYEUk/ApUy3LCsZPn2qufTrLPf5xmNWpWXxa70Kxj60Z28PbtrUOWYO8rUHWkWas8wCKOAUE8eZPHzjJVMckDKxlWF8BKhp2S1kq/GxBLb1K9EHx8mFdffdV22WWXjKfGBLF79+4OcuGtwJgaFmAx/jBBJB4W43C65IO+8ht1NWzYUEsIk9bRlrV3yLD77JfRn9gqLTqkPYPfp462f3Xbwzbq9r/g/0k8VQGswlrt6quvtksvvdR4udi8eXO3yx9jEBtEBJcCrr766m65IUv9AF0+4XHavn17l//bb7/NGMeKeFp9+/a1OXPmuBedLHVmfOMzcQLZCTBbEsAqbD9ILf3tkWPs6a+/t/bNm9o/ixfbOyPHGrvI11kW9Jv73az/75W1y1pruB0Vf5463fZYZ03bZ71wm4gU92yKV5sAVvG0jnNNAlhxtk7mtr3w/ngbOOxXFw+rSYNa7kA2ixgzea77/7N6r2urtsh+r0ramVd5gEUMlX322ceefPLJpNkub+0VwMqblAUtSACroPJW2cKZmDVu3Nht9X7hhReW02Hw4MHOMysYGyudUM8884zzUMWTAY+FsACLyQRLc55//nnnIcFOX+kSuxS+8sor7ifyMIkcN26cNWjQwE1ACaqMdywvIVgKzmeWFv3xxx8upiHnR8wsJpNsw03QZc6bf4FhxL8hDxNhyiY1a9bMZs+e7XZMYkLMhJcymAQD2+bOnevyNG3a1NWDFwb1k5+HQD6zhNL+2sh6bXjAsl3FFrnjqldnV7B/XP6aNdlVbIGrs1at2mWf+X7RooUuX80aNd2/ixYv3VWM/PxG0IPatWu5tpFq166z7DNblP+vrBo1CFS8xJ1LsP7UOoN5+Ix2S5YsNvIv3RVtkatz6Q5TS9vPcQsW/B2of+ln137y29Jd1chHmydO/tHeeOcOa9xgZReovXpgW/o586a6rbP23/NSa9igqasPLWtUr+G8Jfj/8ppVs9q1atmCNPotbbPfIauGC+C8cNHCZbuyLW1/uvPne6e5059d4Ra7gPNLd+Va/pxTbebLHTt+uI0Y94jdfkd/12fQjD4X7DO+z9L/OM8WLVq4vkw/pV/yL8CWfkoZs2bNcuXQH8lDO32f41z4nvs5+bguKHPevHkuP8869GcS/dz3ea4TPiftBR7nzvI9xibaz5K+DTfccDkQxfXodQp60GNbfkMbruFsCd3x8MJDFDsQDwvoHgRimfILYBX31vraTyPtpe9HWLtmTe2fRYvs7ZFjrVaN6lbbjUFL08z5f9mOa3Vy3/0ydYbtvHYnO2CDdYvb0JjVJoAVM4NE1BwBrIiEX4Fqie13wo2fWPNGdazxMngVLG7EuFm2TY9WdvSua6xALfHLWuUBFlsx83CCS3pVTQJYybC8AFYy7JS0VgI/gDoXXXSR82gIJqDR7rvv7uJaAfrTJXbq8lvXs8MgKSzAIu4VW9TjTdGnT5+MS3HwrgASkWgvcWkUxD1pPc23d4l98/1b9tEXA23xooVWv35TB4nmzp1h9Rs0sW03O8rat/tfkP+knmVV98ACLgFLWZ4cJgGT2FUQYJ5tV78wZcXpGAGs4lpj7IyZdulb71rnlZu7ij8eN8HFwWq4bKfIPxf8Y7Vr1rCtO7V3v4+a/ocd/q+utnmH5ZeQFrfl0dYmgBWt/nGpXQArLpYI344Pv5tqd7/0s3Vu2zhtpvl/L7JZ8xbYzads5GJklUqq8gCLyRdxDAYNGmTbbLNNqdi1UuchgFUpuSI7WAArMulLvmKWwRx55JEuflUwER+GLeSHDRvmoFG6dPLJJ7tlgw899FBZ4GS8SA4//HDbY4897JhjjrGePXsut8PXlVdeaRdffLERkJk4NniWhEkK4h5GpfgfM2HSD/bz6I9t+h8TrHq16tayRSdbZ80trXmzVePf+BAtrOoAi+cqPL3w4vQJTyjGAjwtia8XTIwxPINNmTKlLDB7CJljf4gAVvFN1O+dD1yA9nbNmtjEWbNt+MTfrFGd2kZkmBnz59sGrVtah5Wa2eTZc6xpvbp21labut0Kq3ISwKrK1v/fuQtgJa8fsHzwlY8nWruWDTI2nhhZN568oTWqv3R5YSmkKg+wcK9/9NFH3dbLxDkg4Ceu96mJ5QOVdbHHQwD3dpYnMkE8/vjj3QNacNvnbJ3I7/510003ud3BWNKCx9iBBx5YLu4Cyzz+H3tXAh7j1bbvyb6SiEREErHvqqittlqLorbyKapFF1tXdKWq+FqfqqItRWlr30vte2nt+75HEElE9j2Z+f/7TN4xmcwkM0hme5/rymXMe9bnnPfMOfd5nvs5d+6cICO9deuWIKIfMmQImjVrZlRdMoBlHa+yDGBZxzhZYyvJV1WjRg1s2rQpT/NpfUX+K1pTGLKkIPBFF0Jt4UGV6x9BKVpT7NmzR1hpUbiu/fTTTwIYI7g1b948k1QmA1gmqUtObCYNyACWfgCLa8Lo0aPzEK1ziGQAy0wTVavaw4cP46ePx2DGC03N35gnaAHBmJ/+PYrb8QkI8/XF9diHuBgdg2ylClX8SqFWoD/uJSahlIc73mrSAFVK2yf/rbaKZQDrCSacDWWVASzrG8yjl2Ixa+0lVA3Rb4GVkp6NlLRsYYGlsB0DLNg9gEXOF4Zw54GLYijKYIUKFXDlypUCo83oHuB4YCOw1K1bN8G1sG/fPmGRQHccY6IZfvLJJyICWLly5URoeVo18DaT1mLahMoEq2j9wAMo6zxz5owAvGgxwfSFmePLAJZ1LFgygGUd42SNrWT0rr///huRkZGa9YJugATDCbprW1Ho9o/rUnp6ep6vyUPVpEkTkLvq888/F+C/BNwvXLgQnMvkh/rf//5X6PqkW58MYFnjDLO/NssAlgxgcdbLFljmeffJc7XvRjhO3I1ERna2cJ1RqRRQqpSC+6pWmQC0r1oRvh7uImKXvYsMYNn7DFD3XwawrG8eZOco8cGc43BwUKB0ybyWpEQ2zt+MR/fng/GftvoD51hfj9UttnsAi4e2f/75p9DxIzkqQzYbAzyxMIJKv/32m7BeIOEnhYc1Wnlt3LixwIheTLt48WJhnUA3m3fffVdw1FBIwsoFRiIdJWcEwS2a5LM+Nblutsj35ZdfYsmSJejfv3+B/ZMBrEKH3yISyACWRQyDTTaCgDfD0pMEmZEIaXHKf2lByjWSa4wkBKPoBrRlyxaDujDEgcW1j2AZ1y9ybpGEXVvYhqpVqxaoYxnAsskpaHOdkgEsGcDipLY2AGv22A8xtUUjm3kfCVhl5Sg1UQgJZjk5OIgIhLI80gBdLb8+dQnzV69BmTJlZNXYqQZkAMs6B37f6Sj8tv0G3Jwd4O/jDidHBWh5FfkgFSFlPDG6Z3X4+7hZZ+cMtNruAayiGE1GxGHo5jZt2mDDhg2aKnjwCgwMFBGxbt68adCai9ZgzzzzjADLjh8/XiA3zI8//ig4ZPbu3YtWrVpp6qJrJF0OaWGmG1lMt88ygFUUs+DplykDWE9fp3KJjzTASIB0pb5z546wSKX1Fa2nhg0blkdNDFXP9YlWn4aEFqdcjwYMGCBAe0kYkp6k7YZk2rRp6N27twxgyRPT6jUgA1gygGWNABajwt69e9fq3z+5A6ZrgJE1GW1TBrBM152t5JABLOsdySMXH2Dz4bu4HJEIZY5KRCRsWM0PfVqXR6kStsfxJwNYRTBXGUq+Tp06guOB4JK20FJqxYoVwlWHYJY+odsh8+sLa6+bnsAVXXxoLTFmzBjNY3IZ0IWHoen/85//FNhLGcAqgklQBEXKAFYRKFUuMo8GuHlheHkKI4jREktXmEZ6XpD6mI4gvLbVKoExyV1bX17d9PrSyBZY8qS1Bg3IAJYMYMkAljW8qXIbJQ3IAJY8F2QAy7rnANmQMrJykJqejZJeLsKt0FZdpGUAK3euEvAhCHTjxg0N+XDp0qWFuwtDw0sufMZM7RMnTghXHHJdMb+20Brq66+/xqVLl1CtWjW9xf3yyy+CI4ak7PPnzxdpeaikRQS/JzeWdCjkYZAgGd0H6XJI64jz588LYmSCZTNnziy07TKAZcyomj+NDGCZfwzkFphfAzKAZf4xkFtQuAZkAKsBvLy88gR4kCw7uVeZNGlSHiWSDqFnz55yFMLCp1aRpeA+eMLwd9Czgm1EAi0yRdlgwQ9T07D9YRKWbfjTLi2wjhw5grFjx2L37t15vGMOHTokvvv000/zjLoUUZW0B4yibCsiA1i2MpK23w+7B7C4CJGbisASuaMY9pl/JCWmGTVfZi5QjLJFQMsYYTQdus/89ddf6Ny5c54srIuWUiRap5WVPuHGjvwwdDUkCEUXHvIoMBoh20FQ64033tBkvX79ukhDrhq2MS4uTvDI0MWnfv36+apgWXTtoRUYhX08ePCgIJp3d3cXLos8JNICg/+nOyKFfDXSZ35PHVF/BPdYBstlXlptMD+F6RiNTDc/y2J+AnMkmWd+6p95SfbMZ6zfzc0NBNgojOQofeb3mZmZIh/rZzv4f+aX2q+dh4Af87MtzMN2sY38zPQUqX6Wx3qYh+kM1c/0/JNI8lk/8zA/2y/VKemMm3mWJbWZ+pLqZ1+l9rM8SWfafSYXGgmwIyIiULZsWaFv1k99sS6pfuqG+fmdNGbUj9R/fmYd1D3/mJ96k3TO9uurX1tnrIN52Qa2nWVIc4b1JCcna/rPPrNO7bnA+vmdNGc4BpLOpPZL48e2SO1nHbpzhvWzPKn9Uv3SnJPq154z2mOmPed05xnLYrnSnKGOWT/bS/2y/cyvPWeYR+I9MWa9kNOYpgEZwDJNX3Jq82hABrAaiGAyuryhhQXMiYqKMnqvZZ6RNa1Wa+PAsoUohNIIkcg9PC4B8enp8HRxQXBJb5Tx8rKpSFymzUbDqe2dxH3btm3ivCbtwyVN8cw2btw4jWW69D3XMdK0vPjii1i+fPnTGgazlyMDWGYfArkBRmrA7gGs8PBwYQlFdz6GdudiJG24yGXFEPEkK+b3f/75p1FqJSk8SY9JWMww9NpC/hdaUJ09exa1a9fWW97UqVMF2s+ogqdPn9ZE7+JBXGrr0aNHRd6YmBgBhNFnnaHqCb4xAhgXYlqCHTt2DPXq1ctXT0JCgmZBZrkhISECgCgsYqFRCpATFYkGZAusIlGrXKiVaUAGsKxswOy0ufYOYHXp0gUXL140efTJ+8mDoa2INQFY3FfOH/85prR8zurVfzH6AVadvoDwuHhk57qzB5XwRpfqVdAsLEQGsXRG+G5CEiafvIjvFy1GQECA2cafF5LGBst6mo2UASy1Nq0NwPpoxKv4ZlAI/H1sj+Ppac5vWyxr/K+n8VzXMXjllVfM1r2nuV4pVAURrOjpYvfu3QVAdfXqVUG8rit8mRlRkNEE7927p5cTRjcPravoyscIgLSg0hZa0fzwww/CVbFCBf0hLf/44w8MHDhQWEn9/vvvefI3b95c3GpKVj1sG9Pw1lJ705eUlCT6Q0JOuiQWJLILodnmvkkVywCWSeqSE9uoBmQAy0YH1sa6Ze8AFoEbE7djYgbY2iWaNQBYHCfuIe/fv48H9+4hyDtvdFhrezWzcnJAlzgCV4w46KBQQAkVcnIYVB4o5eEON2e15b0sag1QZ1FpGSgXGlpg4Kii1JfEgUkAjZHfi1NkAEutbWsBsOgxxPUq4vZNBPu5wMlRjipanO+LJdQVGZsKj5JlRFRzc4i0XhF7MdZDr6B2mgxg0U2P7n60ljIka9asEUToBI3oKlWY3L59W1hKvffee6A1lbY0btxYWEUlJibmCyEvpSO4VblyZfTv3x8Es7SlWbNmOHXqlMatrV27diDpO19kbaEZLN0IaeW1adOmApssA1iFjahlPJcBLMsYB7kV5tWADGCZV/9y7cZpwN4BLOO0ZPuprAHA4v6Rl57e3t5IjnuIMp4eVj0wD5JTkUPwSs+hVqlSIUelQhkvT7NY+liqYrNzchCdnoGg4BCzAVgEUkkZQXCCXiXFCWLJAJb1AFicH/wjcBEXG41AX2cBVMtiXxqIik+Du7e/2QAsrlc8j9ATjt5vTwpimQxgsVLyRO3cudPgyC9btgyDBw8WvD7GAFjsEAEscuPQGos8RJQLFy4IQImWVSRdp3BzQw4rPz8/+Pv7a9pACy5y7zC/VKfkQhgcHAwSnlJoqUX/a0Y+rFixoiZ/dHQ0qlSpIkzrZAss23ipZQDLNsZR7sWTaUAGsJ5Mf3Lu4tGADGAVrGe+x7ysI3DCG0zuX/RFPS2e0Sq6WiwdwCKn45UrVxAWFiasL6LvRCDE26voFFLEJfNQER6fAFfyVBqoKyM7B/5eHvAw4kK6iJtrMcVn5uTgXmoaylesZNQ5pygbTkCVl/ChoaFFWU2esmUAyzoALL7f165dE2dm8grfvnkNIf4ucJYtsIrtXbGUiu7EpMLTt6yYC+aU+Ph4EHOh4RFdCh9XTAawXnvtNWHlRN4FfVxR/HGnGx65AWhZZewGi6ToJH/v06cPfv31V7EYt2/fXrgq0lRbMpO/deuWALsY/UI7Kg8BLoJmjDBIKy6SdfP/5OFieWw3hTxXjRo1Ej7rBLX4L8snBxd/BEgkT/6ugkS2wHrc6Va8+WQAq3j1be7a+EPN9YcLou6iyGcSgb+521nc9csAVvFpPDs7E7fvnEVM7C14evgiLLSe+NccHCXF1+unU5O9A1jk4qR1OKkMdOkSCFo1adJEcGRJc4n7I1qLS0FVns4omL8USweweFFKLthKlSqJ22RrB7DoNngnIRFuucF59M0AgjW+Hu7wdnEx/wSxkBZYEoBFDxWuH9qX8kWtJgnA4jugfc4jifvHH38s9lvawj0YDSBkEveiHpm85XNPTKMPGnLwt0IGsIpX/5ZUm6UAWLQaJT7E39An2b+YDGARNaOrHSOUvf322yK6HwnN6S5IUvQpU6YI8IpcU3PnzjVp7Ag0jRw5UuTh4kdwidZc5LGSxBCAxfTktmKbqBDejFHmzZsn3Bm1lUR+LoalJnBFay8qk8j04sWL0bVr10IPGzKAZdKwmi2xDGCZTfXFXjHNo/lO07KSZtITJ04UALgk/J6BGvhDbm8iA1jFM+KXrx3EkRPrEZdwH25uniCYRaldvQ2aPfcKnJzkw19BI2HvABb3LgsWLBDWPdoAFi3ZGzZsKL7nRR4txbnaEH9GAAAgAElEQVSO8b1u27at4CQ19qKweN6EJ6vF0gEs7c23LQBYHK3b8Qka7it9o0cLrEBvT2GlJYtaA5YEYBHg5tmMB8LiEgnAatCgQZ4zE6O137lzB889lz+wAQ0IaOAgRyEsrlGCuNTl7wXP6fydkAGs4tO9pdVkKQAWL4GI5dACq1gBLA4IgaKPPvpIIP4U3ghqk48SMJo/f74AuUwVmpadP39emOTSfdDDwzRuAUYLpOshX9RatWoZ5M0i4MV0rI9+40xrrCJlAMvUUTVPehnAMo/ezVFr3759xbrRu3dvXLp0SRzqxo8fDwaB4HtNywa6PtOy095EBrCKfsSjYm7gz63fwsnJFSVLlNFUmJGZigex4WhQ9yU0fa4PFIrHN5cu+l6YtwZ7BrB4yOD6RI7Rv//+O89A8KDICIW8ONywYYMAsLjPoVU5qRy4EXxSLgnzjnze2mUAq/hHIzY1FckZWXB1csxXOYEaF0dHBBpwkyRHFgnNKeTVcXwCl5Di7/nj1ygDWNvEpaA+4XnQkNUxvWxkAOvx552pOWUAy1SN2W56GcDKHVui/TNnzsSuXbuEBRMBI6L/JGKnO54tiwxgWcfoygCWdYzTk7aSFgq0WKBbhwR403V40KBBmDBhgrDqpAWWDGClPdalwpOOj7H5uekdPXo0lKkN0aRBL2OzmT1dTk42Nmz5FvGJkfApWTZfe2iJFZ94Hz06fwJ/v/yRe83eAQtpgD0DWLyRrFmzJrp164bvv/8+z4gw8jNdBcnNSYt3SQ4fPgwGqVm9ejV69OhhIaP45M3QAFg7d6KsFs+ppuRy5QCJw+PWLSAxUX+ltWoBjrmAzNmzgEodUS+PMHKbFE2bF7L37ukvq0oVwN1dPEu7dAm3/9/iv1JYGLIyMvAwKkpN4k4CKclCiXVlq0GdfMI2OeSyTRH4Ueppl3ZZLCArrzuWpkyWI/WR5eQCSfnqJDClyK2Trl06VeYocxCVmo4sqODs6Ci6olKqwO/5ubS7+yMXQ0cHqBwcBGgVn5qG5MxMoVpHBQEsR3i7OqOEswsU2lELjWq/EshRe07k15kDIAFj1Ku+sTRW/3l0VkCdhegsW5mD6LQMlK1SRc2BRa+PjAz97ee8kPjDeIlmaJx46S+NU1qa/rL4XDIOYDmZmUhKTkb0vXuoJOVlzrAwoEQJdRnXrgGVK+sv7zG/pdcNI82bKvR2KVs2/++kqeVYSnpLj0IoA1iWMlPM3w4ZwNIZAx46+AITbX8SMi7zD63xLZABLON1Zc6UMoBlTu0XX920pCTf3ZEjR/JUSssEglbvvPOOcCOWASwZwCqKWZmYFIPl68ejhLc/XJz1WR2rcDP8FF7q8D6qVW72RE1Iz0gW+d1crZc02pAC7BnA4p6CFlZcqz777DONigjm8MBHi/GTJ0+ibt26mmfMwyh4tDQlUG8rogGw2rVDWX1W/MOHA506qbs7eTJw6JD+ri9fDuQGBELv3vrBhSZNAEnfjKw9b57+sggq5rpnpY0fj9vt26NSmTJQKJXISE+HG8EOBwcofUqK/IqcHCgS9ANrKg8PqNxc1emSU6AwYBWsLOWrbotKBYe4eL3tUrm4QOWlDnqkSM+AIjVVbzplyRIaoEuUpQMA/b5xI+7ExKBc1Wpo1bIllDk5cMzOgotCgdKOjtiybx8u3riBoIAA9O/TGzFKFeJSUgWIJdlsET9yozcGAE9HB5T2KwUFQacC2k/AT1nCW93+zEyhD32i8vSEylXtgu2QmESOkfzJFAooCUgSoMpRwiEhQaRZsXUr1u7YAX/fUvhw8GsIq1gBKi/1+qlIS4dCByjKzs7BL2tWI5F15IJmivR0jc46PP886lWrhsysLHy7aDGcy5SBA0FEpo9/NE7N6tdHi4YNRT3ZJUtix/HjgpP3wd27qFe5Mt4bPBieuaCo1JnDUVHYe/Cg+r8PH6pBMQB1qlVD51at1N+7ugISWXtyMhAZiaTsbERfuIBKixY90gvXhNz6MXYs8O23enUrf/lkGpABrCfT3+PkvnDpKjZt3S2yjnhzIDx1PLWiY2KxeOka4Rk25LW+8PP1eZxqzJIn4m4kpk7/EXFxCej+Unv069W10HYkJafgp/l/6E33ztAB8M79jZAALHqrkLKJIHTTpk0xatQogx5otPKm1x0v2Ro3bizooXSjne7duxdLly5FXFyccB0mHQKtyQ2JWV0IDTWKJOicMLaEruvrqwxgFfo+WUQCGcCyiGEo8kbQAqt69eqCd0FXGGyCnAs8HJKjj4cjexPZhbBoRzwuIRLL134Ov1IkSVUfTHXl5u1T6ND6bdSp0cbkxiiV2Th7cTfOX96L2Id3xQW9T4lAVK/SHM/U7gBnA3WaXJGZM9gzgEUrdq5hdK8hCbIkBOfr1KkjLgdJdyBFaOZzrmWkaSDg9dVXX5l59J5e9RoAa/lylNUXLal6dSA4WF3h6dNATIz+ylu3fmQRtWePfquXgABAAgUjIoDLl/WX1bgx4K0GWtIOH8ZtNzdUCg1FdlYW4mNi4O/hLiywCCgJoQtVpv7fGhWtcaQIYFnZAgTTJxJgw2eKDP2u7yqWI1l95Sih0AfssDkuzhrLHgGY6VhgNevZE0dOnUa5wECc2b8X7q6ucBDglEK43Zdv2gyx8fFoUv9ZrF+yBPGZWcjIyYaTwgGKXDCMRSpVSrgTlFIBASW84JGrD0PtJ9ikkiyTCPoZsFrT1pmCv+EGrNZUzi5qS7hc/bft1w/nrl5Dn25dcfN2BA4cOoSvx47ByDeHqVWup86MrEyMHP8lHsQ9zDMszH/hyhUcXLsGz9Wti5T0NPQYOQoeHp55Lu/JVUcagx0bN6Jdy5aijNJhYchRqfDSSy+JCGD79u3DtStX8NP06RjQv7+mnm9//BETJk4U3HbavHYsZ9Sw3DYTVMsF4ARolpqKpNRUREdEoFIuaCcKrFcPKF1aXfbRo4AeTqqn99YWXhKBHh506bUzmcCzjYgMYBX/QC5dtQEDh30gKl6/bB66dmqbpxFffD0dU6f/JPCIC0d3oFqVisXfyMeo8ZdFy/Dex5PQtlUzBJUNxJoNW1C1cgVsXvMrSuYC/fqKvRt5H6E1nkezxvXhJ1185CZcMOcbzXd3YlLwxtvv48CBA2KvwaAKpFsh8LRjx448gfnIK0zr77Nnz4q03HvwEo1B8KQ9CgGwl19+WbzX/JeBAkhzwO8ZWK9jx456tWA2AOvmzZuYPXs2hg0bJjZcFBIIkkCZpuwU+kUvXLgQ/vrMvx9jUC0tiwxgWdqI6G+PDGBZxzg9jVZyUf3www9BLixdYVAJLsARERGC0NLeRAawinbE09ISsWrjV3B0dIa7m/qQqy0qlRJ3Iy+h24tjEBbyjMmNOXB4GU6f3w5PDx94e6nDHyenxCEhMQrP1GqP5o37i7qtXewZwJI4sMjXd+jQIbVLEiC4RN966y1xoN2+fXueIeZ6FhYWls+10NrngcyBVfwj+PxL3ZCQlIgbt8JxZNsW1M7d27Ml837/A9/OngMCO+WDg7F08W/IVimRmZ0jOK+0JUelhKPCQVik0RWxjAHerOLo4dSZP+DrGd9j55pVaNqggajyzQ/H4K+dO3Hz2BG4SMCZkY3p++Zb+OfoUVw88De8PD0NkrgTpCKAdY1ue7ny008/ifdY8lLhAa5169YiDd9j91xLrG+//RY//PCD+N4UDmFzkLgbozYCCNQFefx4JqTlB/mGz5w5Y0x2q0gjA1jFP0wEsN4c9SkqVQhF7VrVsGT+I7f7xKRkhNVqjhfbt8KKNZusBsB6EPsQ1eq3RecOrbFo7nTBJXj42Ck0a9cLs/43EcOHDjCoaAnA2vPXMrR8vpHBdItXbsYbb47CrFmzNAHzSAdFLIeX/Nx7UPjeMlooXYQJODOgniQEp6SLtH///VdQRjFYHjEgCi88nn32WWGl9c8//+hti9kArOHDh4tN1cOHD4VpO+XTTz8FF96goCD4+voKvpkOHToIc1lbFBnAso5RlQEs6xinp9FKRr7hwsqoFvqEpMfkjOG6ZG8iA1hFP+IHjizDyTNbEBRYVYeoXYXEpAdwcfFAj84f6wW4Cmrd/ejrWLVxIsqUrqDXuisy6go6tn4HlSs2LvpOFnEN9gxgUbXTpk3DJ598Im4yeYjlwZY3oAyWw01kK8mFKHcc1q9fL4JWXLx4URC724rIAFbxjyQBrDIB/khMTEJwUFks+mGm5iDTrEtXNG5QH2s3b0a5skFY/vtvyFaqkK1UQpmdjcNHj2L12rXCQrBJo0Z45ZU+CM69vA4s4Y2kpGRs2LYVm3fuQuzDONSoWgXvv/WmAMO0aUfGfjUJ/Xv2QHZODr6d/aNwWRnYuxd6vtQljzVSTGwslEoVyvjnWhfpUVdaejr8qtdE57ZtsHrBfE2Kcxcv4dl27fHr9zMwoE9voxUd8+ABQuo3xOt9++Knad+oD2o5ObiXmobyFStpAGfOXV7ck7KAoFVBQrcc8nSeOnUKzzyjvtiwFQCLVvEEqRjsi4dijjMPveXLl8fUqVNFUApbERnAKv6RJID11rufYeXi2ejZ/23cvXIIpXLdBAlavf/xJHw9/kMMG/VJHgCLwAxd9GbPXYzjp86JtW7kWwPRoJ7aypnCNMdOnsWyVX/izPmLYt4O6tcTnTu2hruWSzuf05Xxg1FD8d3s+Tj47zHUq1sLY99/C4EB/hqlpKdnIDYuHv5+peBCS1gDMm3mPHz21f8QfeM4fEo+ugit3/wlRD+IRcTFfwwGRjAWwBo/dTYmfzMDtK6i9ZUk5N7kBRnXXArPS1zHFi9eLNYyQ0JrK+5XtNcwph0wYADo/cK9iT4xG4DFAyLDcdIdRxKGUeUNIjloeHNIIvdVq1aJDZgthXeW+isDWMW/YD1OjTKA9Thak/PYmgZkAKvoR5RE7Zt3zsTNiFPw8wmGh0dJZGVn4EHsbbi7lUDndqMQGGA6ie6OvXMRfuc0SvnmukzpdCX6wU1UrtAI7VrmupcUfVeLrAZ7B7DIc0XrdYJV3DfxYMQ/3mbyJtOV3DdawiiEmzdvxo0bNwQXlq2IDGAV/0hKANbHo0aidY9euHroH+FOyN+OgFp1sGXZUvR7+20BYK3443fkKJVISU/H2yNGigi/Pbp3R0hwMFavW4e4+HhsXrsGgQEBKOvtJaygNu/ahc5t24ogK9t278aBI0fx++xZ6NnlURQ753IhaP18M0RFx2DQK31w4fIVLFm7Fp+MHoUvx3wklMLDZfOu3RHHaON/7zOoqPA7d1Ct6fP4dsJ4jB46RJOO71Op6jXRqmkTbFisxRdViMrHTfoasxcsRPiJYyide/DTB2DRNe7zzz/H6dOn8/DV6SueXiy0SuJh0sdHzdFDAGvSpElo3ry5AK4Z2IGW5drcd/rKshQLrNu3bwsQni5FtOygvinTp09Hv379UIa8cdpE88U/1Z96jTKA9dRVWmiBEoB1/fRetO8+CL27d8IX40aJfH0GjRDrVr/e3TBw2Pt5AKwlK9Zj+AfjUe+ZmujWqR0uXbmO35atwdj33sakz9UuiSmpaaj5XHt06dAa1apWEoDX/EXL0axxA+HKJ8lrb32IDX/tRECAHzq1b4VyZQMxbeZceLi74/yR7fDK5Z1av2k7eg14B39vWynKMCRdXxmKy1dv4MpJNbeXJFOmz8EXk75D+PkDCC6nP/iBBGC91LEN7sc8QCmfkujVvRNeH9A7Dwbzz4nLeKFDN/z888+Cy4qSmJgoMB1aji5ZskSzDo0bNw6kMJgzZ47Yf9BKa+zYsXncDGldWbt2bcGRpQ10EZCnO+Fff/2lt7tmA7Bo1kpOGamjBK5odcWbBLoWUtauXYv+/fsL10LJFL7QGWlFCawFwOKPPSMX2avwpaKv74wZMzTR6exNF+Sj69q1cBJAe9OLPfVXBrCKZ7TT0pNw8cp+XLx6AKmp8XBydEFocB3UqdkWAaXDyGRjUkPIfbVhyzQkJsfA20u/tQGtu0p4lUbPlz41qWxLTGzvABbHhDef3FsdzCVylkhTtbmvmI4bwA8++ECY6X/99dc2dVFo1QBWTAwUW7bqf73q1Ibq2WfFMwXH9/qN/OlIgs7fa5LBk9R87Trxbz4pVQoqgj8EA8JvQ7FPDeaoOnd6xHtkwksuAViLf5iJ6s+3wORPPsbgfn3x2dT/Yuvu3Ti6bSvCnmuE4KByWPbbYjgoFFiyejUmTZ6CpYsXo1bNmqK2tIx0DB89GjlZ2diyYhlKursjMTkZJSTOJhKaZ2dj0KjRuHL9Oo5t36ZpJQGsRvWfxf7168R8FlFpP/scC5cuw/1zZ+Dt5SW++3DCRCSnpGDe9GkGe0iuqmfbtseyn39ETx1rnxrNWwgO+0sH/zZaQ3VbtxHWGpuXqg94FF0AS4qGTM663bvzHkJ1K6KXCi/+eejT3qPzsEjSZB4ACYzQUIAWTAzSQGDMkJgTwCJQxb02rTHoUsR28/BK2oaWLVuKCKnsBz/bolgbgHXz+lWU8nKAo4NCBDHw2PiXXu65nAB/pLV7QQyZ87UbcD1yTO/wpbdohuwQ9QWb+/ZdcHwQqzddcp+egLMTFCmp8Ni0GYocJdKbN0V2aIjJ02L1uk14b+x4nPx3B2bPXYQDB//Frs2r8TAuDs82aYeVSxYg4s4dvDVyDA7t24wqlSoI17aGzTuifdsXMH3qeE2df27egaHvvI/9O9ajetXKUKpUgl/SVeIzJIXciTN4qeer2LFpBerWVq9174weh5Vr/8T6VYvRoqnabY9gV9NWnTH1q08xsH8f8d2/R05g8rTZ+PbrT1GzmuFLzM49XhVt3PnXqjz6WL9xK4a88z72bluLOrVq6NVV5P1o9B7wJpo1aQRfn5K4fjMcf23eimfr1sRvC2bDP5cLLzYxA/sOHhUW3lynePFFSylSEcydO1djlUWrKoJPtOwmiF6vXj1xsUY6FlqWDhw4ULSD6/GaNWsEB2eNGjUEvx/XgEqVKoloylwH9InZACwi6OwMfZopJAAjcrdixQphzk5hx6kAAj0ygGXyu/nUMnBh7dqtOx46loOLmzpSjT3JncvH8PDeDdRq0QOOTtbPEWPq2KUkPECL2mUx43//NTWrnN6GNCADWMU7mPxRz8hIhrOzOxwdnR67cpazZdcsREZdha+P/pu3Bw8jEBJUE53aqm8frVlkAMuaR+/ptd2qAaxr1+AwST9BtarrS1D17iUUpZj3CxQH9fCDMJLe5ElAuXJASgocPhorSLrzSflQKCd+KQAsxdFjUMyeI5IoJ3wBVDSdsFgCsNYuXIDB776HyPtRWDV/HsrUqoNfvpuOAb17IbRBQ4QFh2DlH78jPSsbLdq3R2hwMCZ9+aWmeXQr3LptG5YuW4bLB/9GyRIlxCEn4t490CqKwBOj/B09eRJTf5iFxOtXNW45BLBmTZ6MtwcP0pR38OhRtH65pwCbKoXxEsA4OXfpEhq064BVC35BNx0i4TqtXhDtIA+WMXLlxk3UadUaP33zX7zR/5E7jS6AdezYMTRp0kQA0Pq4OKW6aKVE3hgaA+zfv7/AoFc0EHjjjTcEITLLJ+ilT8wBYJG2gVYakjEDDRloLUrLMp7/XFxchHUZ+XNkAMuYmVY0aTiHrl+/LqxsCAwzyIDkKuaUmIjykyfrjYSaVqkS7o4cKRpV4t9/EbBypd4G3n/9dSTnBsII/v57uIWH6013Y+pUKN3c4PTwIcpPmSIitd5/7TUkM9iAibJ161YRCICgKS2IXn31VfGZnl80WuCcJEZB0Jfc3HRdJajM+UqrR85VSZif1Eh81ik3ui2DqoSHhwu3aIJKlIkTJwrAWeJ6IqjMdvCyidyVkhAH4fv9/vvvm9QrvudcKxkdUFtozThmzBjhzkcwyVihCy+jAb7++uvinaTw8oAUUMuWLRNR2WnVzX7S0GHRokWomPvbQc5N6otWWkxPIZ5AXiwC6sxDHXIeMYgMdUoAixdtfBYYGCgAMX6nT8wGYHGiEKziIsxGEsyimRkXKim0IhtOhZMnS3tgjVW8paezFgssCcAK6zgGAeX1TyRL17XcvsfXwKXDWxCYccEuASy6L/MHgaavNL/njQPDu+oTvs80qaWlmi1xyUh9lQGsx3+HzJ3z6o1D2Lp7DoICq+t1vYi4ex5tWwxB7ceIbmjuvunWLwNYljYi5mmPVQNYdJnK5RHJpz2ShkvE4TwUGYgYCPKskI+FZkIsKzfKX57y+FziY2FgkowM9WMpr4lDpw1gke8puF59/Py/aXhnzFhcOfQPQsuV0wBYO9euRnjMA9Rs0NBgLQSuCDrR3W75uvUYOFI/wB555jRK+6m5WAhgLZ83F7203ApPnjuHRh074dy+vahWuZLRvaJ1V53WbbBgxncCfNOWsAbPoXTp0ji2bYtR5dFl8fT583hw8XweN15dAIteKLREYjR2XvTrEx6G6XLDgzGJ2gsKNS/lj4mJEQdwRv7iQVufmAPAIkBAl2cKLcdI2aHNacbvZQDLqClWpIkKArC4tjgYWK9UDg5Q5bqtE2wS0Uv1CCOvqhwdxRMHrkMGoqoSvBIWo1p1auc1RQnaABa5nEaPHi0AYbrTE4Qi8KILYHGPv2DBAoPVkK+NwDPfUXqZ8T3WFXqWScAUAay///47n7UlyyDQTHc7U4RBHvgeL126NE82conTrZi4iwQwGVMuz/98P4nTEJyiEGiiBRWB8xYtWojvCGoxsAItKflHoyMCdcuXLxc61OYNprUVXYEZmZAuhQQMX3nlFRHBsF27dppm8fPdu3ctjwOLrPRE1ejLzolDU1guXD/++KOm8YMHDxYKunr1qk2ZtksdlAEsY14fOY25NWCvANaJEyfEoksAXeJb4KJMl5spU6aIYeECzE0XzV15O8UbF3L4GbrhNPdYPkn9MoD1JNozb15uQrbunoXrt44LDi3JoisnJxv37l9GaHBtdG73LlxdPMzb0KdQu70DWFyvuJk0VXgY1z04mlqGJaW3agDLkhRpQlu0ASxma9OzN06cPYt6tWtj95pVYn5JFlj7N6xDano6fCpXRZcXO+KDUaOES6GniwvcnJ3gqFCI9GEhIYhPSEDFRk3wzuDX8OE7b8P3/11eeam9YsOfGDB8BIoKwIp+8ACh9Rvi/TffxNTPH7lXJyQmCk6v4YNfw4xJXxWqIVqNVW36PD4a/o5wq9QWbQCL1kjkByaIJVks6BbOec1oydxr8MBHixhjhFxYBLC++eYbTeQw3XzmALB4eH/hhReE1QgBO14Q8hBOKw1pPbIrAOvFF9FXn4VM8+bAiy+qh2zrVuDAAf3D/vHHgORqO3kykJaWP1358kCuNQ2uXAF++01/WYMHA7kBjXIWLMB1cleXLw8XBwfExz2Em4sCDo4OUPm6qfMrVVDEqQm8dUXl5gR4qj1YFKlZQJr+3yhVKXcNS4IiVk/bWYCTA1Qlc7kcM3OgSDIAink5A65qqyZFQgaQreZSk2T5xr8wcsIknD+2GwH+fvhz83a8+sZosd8/sXENqlSogBWbNuP1MZ/g5I6NqPpMNUz/YS4mTv0eJzeshrOTGnDTFt/ygfD288GID77Apk3bsOv3hQgNCRaWhCw3uGkrvPpyV/z3my9EP4eOGIPNW3cj8kje8WzYtSdatGiC776ZoC4+JQuKdAM683EDHNXUEiNGjMOG7btx99D+PO1687MJWLp+A+5fPwlPVze1PvSNk7bOkjKhTM9C1TYdUaa0Hw6uXi7e01b9BiI5M+sRsHTvngAUl5H2afRonNy2DfVq1cK8JUvw1rhxAqBrTgu5hARR48YdO9Bj6FCc3r4dtapVw2tjxuC3ZcsQFxcHH4KXufuX73/5BWMnT0bmrVsAwc3AQHWLs7KA6GikZ2fjVkQEKu/ZAyfp8uXll4GGuZciBPFoOeunjrptSBQq9spEWbdunSYSIf0oeSjkJkrdviwRHjY0NFQgibZG2Mc+ygCWiRNGTm4WDdgrgMXblz/++EOY+jLaDU2EuRaR8Hjjxo0CbOdnCoEt8k3wNoImxIy8YWsiA1jWPaIpKXE4cnI9Ll07mPt7yg2PCpXCGqJJg97w9ir4R95aem/vABbBc0bzMVWioqI0+y9T81piehnAKv5R0QWwCDCt27wZn747GnVzD+XaABZb2PP1N3D4xEmc3bcHpXJJyHVbLllQXTv8r4g6SKFFSPfXBmPbnr2PBWCdu3QZBPCfqVXLoKII/NOFkJxcp3fv0lhOLVu3Dq+/+z5O7dqJ6lXUfDR37kXiTmQknqlVM0+UMT5btHwFhn34EY5u2yLAPG3RBrBo1cD9Ay/t9fG+8B2lVQJ/ixk91JArEOe+Nu0Kj2e0vKI1B116CBjpE3MAWGwHPXHorkUrEXLpcGzJf0MrFFq087PduBDWqIG+QUH5h6dHD+CNN9Tf0z1s7Vr985ZglOTa1r8/kJSUPx3fxW/UUTBx/Dig5b6bJ/GkSUCua17OZ5/hesuWCAkLA6GjtLRUuLs4QOGogCrQS50tRwVFVLLedqk8XYBc0EmRmAEkGwCdWJaDGoxR3NPTdj5wcYSqtPqyTYA6D/UDXSoCOx65oNmDVBLO5Wnb0k2b8eaESbh+Zi8C/EsjOuoBRo3+HCGBgZg+7kORdtlfW/DqmE9wYdcmVGtQQ0QMfPb5Lpj31XgM7tE9X19Vfu4CNKvVqAMqBpbFpp/VnN6UQ6fOoFn/QXjv9YGY/t0EYUlGEvdNm3fh4eG8XHp1uvVCq1ZNMWv6RJE37nY0Lp+7itpVKsHbMy+Vj8rfE3BWRz/cuW4nOr7+Fjb9NAudW6mtoxKTUxDyQge0bN4If66YL/SgeJCKI2fOIcCvFMLKqedbVlY2nP29oJJ09jANly9eQ4Ne/TCkVw/M/GycSNfpzeE4fe2GcPMjMIfr1+V3kFYAACAASURBVIXF3KQ5czB+5kxc2rYN1SpUQEJODsrWry+CSowcMACIiRH5v5o9G1PnzsWV7dsRUrYsPpo5E9PnzBEB+4IJXhGg+v/2fPbdd5i5eDGST59WWx1L7t+04gsPR7pSqQaw5s+HU0qKWsl0V5XcvadOBQjCltVPnSGNi8kAFm8a+ONQjj76dioygGWnA29l3bZXAIsRfCj0hZdEEDg2bCg2XCRb5Y0mo3jRR5wbLFsWGcCyjdFNTIoRVleUMv4V4eujZ7NsxV2VAawGOHnypKBiICeFsVZVvCXV5vSw4imQuxnPEptrWvtTD5YmtKDh7wgP51xbo+9EIMQ79yBoaY01sj26AJa+bLoAVlRMDGq3egEtmzTBtAlfwMvDE1nZWYLvaunadfhh8teIT0wEXfaYZs43U+Ho4Ihte/bgk8lTEBsXZzKAZWwUQrb/8vXraNi+I95+bRDee+tNYfnUdeBrKOPvj73r1mi6+NX07zDpuxk4t38vqlV65KZIMOaZNm0RGxePiBPH8tGhaANYvLTnRRnfX13aFFpVNm3aVHBYrVy5EhUqVMijXtIWSPQr3Lv07NlTcOgwH12e6P5DInRy+RgyCDAXgKXdkfPnzwuyeXIC0WqM58SgoCDxHpOfiJeJtmjQoCFxnzsXfXN5oPMMMPmRJNdhHvALch2WIjTqs75ioXQdlqLR0lVPsl7RfWEJTuS69eWkpuL67dsaDqyI8BsIKe0CJ1r+aEeENGTLYkwa1m9UOtaZ21hhOmPAfqaQspau+hNvvfcZrp/eJyywhOi0f9nqPzFg2Ae4cGQHqlVV8wL2e300du45gPVLfkbFiuWF5WhySioYKbBbl/aoWrkCRo+diHm/LsWuP5egcsXySEhMQt/Bo3Dx8jWMeHMgpk9RB1MQANbW3Yi9dSKP9us27YRWLRpj1jQ1gKWJQrh1Rf4ohDr9fKFLf1y9cQs71v8Gb28vzF24FNN+mId/d63Fs3VzAXuVCt7l6mDooL6YMVXdlg8+nYyUlBT0frkL/Px8ceToSYz78lu4ubpg/5YVqFZF3f9l63fi9TdHCRfJ//73v3B2csKpkyfRtXt34X1y6N9/hU44Kl27dRMXan9t2oQAf3/xuUevXgJE53dMd/TYMTRt1kycpb74/HNBfE83zu4vv4yatWph/969at1w3kqiVCI9IwO3bt1C5eDgR+ul1pwVgUv4zhQSsdRkAIsWCuwofVDtVWQAy15H3rr6ba8AFoEq+opzs6gtdBHkRrJbt26CxJA+8/YgMoBlD6Ns/X20dwCLh2CCUVyXGBWI0XO1eSUMjbCxQJe1zBDZAqv4R+pxACy28uqNG+j5+hDcCA+Hq6sLcnKUwlWFoNG3478QHdm8c5ewuGJ4eQIYVSpWwEfDhz+WC6EpABbrXrVxE4a+/4FoR1Z2Nho9Ww/rFv0qXBklMQRg0Xps2AcfYdK4sejUtk2+QZEALKXCQXDGjBgxQvBu6grda0i3YkhoFc5AWBQSU3NvcvHiRQFgk2iZRNTk9SmIT9gSACy2n+PDC0JSM3zyySfi0MvvvLy8BPcX+8d1zpaALGuLQnj75jWE+LvA2VELVCj+JeeJaly6agPeelcHwNIpUQBYQ9/HhaM7NABOenoGvvj6O8yYsyB3PQIys7JQrUolbFq1AMFBgUhNS0OLjq/g/IUrcHNzRXpGJpYt/AHvffwVenfvhOlTPhM1aQCs8JN5ahYAVnMCWOrgFhoAa9vK/ACWTpujoh+gW9+hOHP+EpwcHeHg6IjlC3/Ai+1b5XlnvINqY+hrBLDUayxBuemz5uPg4RMCyAoqWwYD+/XAR6OHoZSvj6aWOzEp2LzzID788EMBMJPUn4TqJG0nx5aPliUtAX+uZwTOuSfh/0kITw8WyUqUZWzfvl3wYrEcrlFM17FjR+H1ol2edlfNRuJOyyveErCz9ioygGWvI29d/bZnAIu347prFK2w3N3dRTSPATSLtRORASw7GWgr76a9A1jcDNINZ9OmTZg3b54gVCUQ3759e0FKy8OsLR38DE1XGcCyrheZlkJ0B0lISoKnhwdCgoLEv9pCa6uIu3fh4e6ByhXCxOGJB0VvL68in9Pkvbp9965wDwwLDRUHw6chuiTuT6NMqQyJ2cXY991SACxtHdCCjVZZjErPyGrkGqXQgmPnzp1PU11mLUsGsMyq/seqPOZBLO5GRkEBBfz9/VC2jH+edYiRUq9evyUsbMPKB8OnZAkkJacIiyWCWkUpvAS4ceu2qDu4XFlRtymiVKrgkOvKqZvvTkwqPH3LCg5zWkBx7fbz8xOWkvqE6xCtjRMSEgS9iiGLaGIidCNkm6XyClq7zAZg0USUi9GlS5eEEuxRZADLHkfd+vpszwAWF2RG0dBeo7ihomsKzdmlG0/rG1XTWywDWKbrTM5R/BqwdwBLW+PcOBKAZ1QzWjNwA9m4cWPh8tyqVSvBMWrs4bb4R/LJapQBrCfTn5y7eDRQlACWqT2wRABLF8zasmWL4E6mqyX5vGxFZADLVkbS9vshAVgEmcwpZgOwiNgxfCLDM5LgiwdCWzNhL2xgZQCrMA3Jzy1BA/YMYDESIdelevXqCbCK61XVqlXF7QBJVEkwai+iAbBmzoSbxMWg3XnqIpdgF7Ssffgwv2p4az1kiJpXgc/pnqmPM6FBA6BRI3X+ffuACxf0q/nVV4ESuTdLDPGby/nAQ7sqMxQVQ59FhqcfbjXoKfJ7xYaj3Pntesu6W7sjkkuFimehpzfCPSF/+GOlozOuPj9YpHHIzkKVf9RhhXUlNuQZPKigbr//jcModeeM3nQsi2VSqhxcBIccNXmltqSWLIuIZ9SuIQW1/06dTkjxVRMchx1fA9eU/PrPdvHA9SavijTOaYmoeFS/BXRcUC1EV24m0pW+eQR+EafztUulcMDNhn2Q5V4CCmU2qh74VW8f071KI7x+D/HMMy4CwWf10wZEV2qKuHJqguPgs5vhGXc3f50Ojrj53CvIcvWCU2YqKh5ZDoUyLzFrdGw4bjtcw/Btm9T5OXc4h/RJhw6AxFdDUtyoqPypyLtAIlByhjCKzvLl+kN8V69OswB1/sOHgRN5OS00BZPfRArysGQJwDlcDELLUboT8o+RCgnEk9hZCuddDE0o1ipkAKtY1S1X9pgakAGsx1ScjWWTASwbG1Ab7o7dA1hz584V4VzJYk9zMoZP1Y6aIY09LSDoO2mL4JYMYNnwG25k13hDnpGWDGcXdziSpNECxV4BrC+//FL4X0sm69LQSH7cJE2lGzT9vtu0aYNAKcSrBY7h02iSBsDq3Blu2mSKUuFaEWtEJJDw8PzVco4T3CLRIp+PHq0fDOjbF5DcM+fMUYeN1ie//PIotO7AgUB8vEh17tw5LIzPhLurNzI9fRBRVw0AeT68g8DLuYSQOuXdr95aAwCVO78NbonqiCnaonJ0wo1G/cRXBJsqHNEPAMWXq4nY0PoiXenw4yh576Le5t9s1A9KR/V7L8CYnPxhktNLBOBurQ7q9sdFIPCSfjAmskYbpOYSsoec3gSXVLUutCXHxR23GvQSXzmnJyH05Aa97UoIrIYHFZ4Tz/xun4TP3fP50ykUuF2vG7LcvAWIVPHwMr1lZXj64k7dLuKZR/w9lL2o/9b8QVhDJJStLtIFXdwF9/jI/Pp3cMTtZ7sh28UTTllpCD2xDgqS0GpJZlYaalYJwuuH/lV/y7nDOaRPxo0DcoM14KOPgMtqcvs8QrD1jz/UockjI4Hhw/UT6LZvr57PlN9/V4Oz+mTGDE1ochHKnHO4GIXuOMOHDxfBKcaMGSNIWG1RZADLFkfV9vokA1i2N6aP0yMZwHocrcl5zKEBuwewvvjiC0yZMqVQ3ZOElCFlZQCrUFUVWQIurF27dUdYxzEIKF+jyOqxp4LTUxJx/dRehJ8/hPSUBDg6OQvdVqnfBqXLVS40akJx6speASxJx4yEQzLUCxcuiD+CI/zj95LQDYdgO8NaMxS2boSg4hyvoqpLA2D9+y/cpAg22pVVrgx4e6u/uXRJYw2Vpz2MBlK3rjqaSHq6Op0+CyyCgVLksIgIQEvXecpjCHSCYZRz50T4XUY++fabb/CxHfMrFtUcsJZy+7Zti+USPwrnDueQPmEkL4lw9MoVQArFrJ2Wc7ZOHbXVIKM1Xbyof87SnD5UbcGHe/f0W3PxWbVqgESbQOswhjQvYomKisK6deuwZs0aAVyRdJUEqR999JEISGGLIgNYtjiqttcnewewtm3bJizbTZU+ffoIegdbERnAspWRtP1+2D2AZftDXHgPZQuswnVkiymyszJwcO1s3L91HiX8guDmWQI5WZlIeHAXTi5uaNrtLQSEqi0RLEHsHcAyNAYM80oOhj179gguPwJasbGx2Ldvn4iwamtibRxYCxf8ARcX+4gQaWtz7Un6k52diVatm2HTpo1PUozV52UUocuXL+Pnn38WHFh0GWRQih49euC9995DQECA1fexoA7IAJZND6/NdE4GsNQAFkH1ypUriwA5xgiDUtiS9agMYBkz6nIaS9CADGBZwiiYuQ0ygGXmATBT9Sd3LcPVY7vgH1Iln6VValIcHBwc8UL/sXDzMC1qRFF1RwawCtcsNx/k9eMhka7QBYWqLrw0y0xhbQBWdnI9NHpWzb0ki/1o4Hr4Mdy8twJLli2wn05r9ZTrEK3byW/FUNTCgrprV8yaNUvQNdji2qRvoC0dwCIBLSk0CCpybY2+E4EQby+7nLP23GlLArBIjM6LOEYtLS7ZsWMHXnzxRRFMwsvLC+PHj8e7775baHAJprelABTWAmAFBweL35DbN68hxN8Fzo4OxTVV5HosRAOWAmBxf8PohvwNfZJ9jUIlxWu1EAVbQzNkAMsaRunptjEjNQk7/5gCR0cnuHrkultpVaFSKRFz+zKa934X5SrXe7qVP2ZpMoD1mIqzsWzWBmApUxuiSS7fk40NhdydAjRg71EI6RJ45MgRNGrUCKNGjUKzZs1Qrly5QueMPg7SQjNZcAJLB7B42XHlyhWQJoOHVxnAsuDJVIRNsyQA6/79+2CwB0YnLU4hkEvX5pkzZ+L48ePw8fER69eQIUOExSits2xdLB3A4hH/2rVrIoARgUYZwLL1GWm4f5YCYMXHxyM6OlpYbj4JzdRjA1iMhnP69GnExMQI6wVd8fT0FLeHtoS0S32UASz7WwCS46KwbeEElPAvBydnV70KiLx+Bo06v4HK9dtYhIJkAMsihsHsjZABLLMPgdwAIzRg7wAW3ZdPnjxp8p6JPFmlS5c2QsPWkcTSASxqkYBBUlISvL29kRz3EIGeHtahXLmVT00DWTk5iE7PQFBwyBNZETxJgwhO0JqBFAgMqFWyZMknKe6J8h4+fBiLFi3C9u3bcevWLdDiZ/DgweIcyGjQT2Jp8UQNK+LMlg5gsfucH/wjwBgXG41AX2c4yRZYRTwzLKx4FRAVnwZ3b38xD8whIvhZRobAjUqVKvXE+5bHArA2bdqEV199FcnJyQZ1UL58eUHibosIvAxgmWPqm7fO1MRYbF/0FTxKlIKzqz5ffxUir59Fsx4jEFbLMsh1ZQDLvHPGUmqXASxLGQm5HQVpwN4BLPLJMNiEqXLixAmxGbQVsQYAixtxAocEsh7cu4cgb09bUb/cDyM1QAArKi0D5UJDzQbOSO545MUzJ3ilqzKeERkNmpaK5PQjgEULLVsUawCwJBCL61XE7RsI9nOVASxbnIyF9CkyNhUeJcuYDcCS1itfX98nBq/YVZMBLP5o02+R5ogTJ07E+++/jzp16oiwziRFJvFokyZNBJdD48aNTb5NtIY5JQNY1jBKT7eNSmUO9q+agYToOyhROihf4TnZWaCVVut+H8EnoHjNuA31VAawnu4csNbSZADLWkfOvtpt7wAWObAeh9FBdiE033ty9OhRzB//Oaa0fM58jZBrNosG7iYkYfLJi/h+0WKzBlagC44leroQiF6wYIE4G9L6Ki4uzizjVNSVWguART2Qd+ijEa/im0Eh8PfR70lS1PqSyzefBsb/ehrPdR2DV155xWyNeJrrlckA1qBBg0QI1FOnTonQ8zRbbd68uQjzTGFUr27duok/kpHaosgAli2OauF9Ini1d+V0sVnwLhWoyZCZnoL4qNuo+Xw31G7eHQqFZZAjygBW4WNqDylkAKt4RjkjMxUP4+6A0fS8vPzgUyLQIg8WxaMN02uxdwDLdI2pcxD4siX3HGuwwJLGim5TP308BjNesAyr68edQ3I+0zUQEZ+IL46dw7xVq8U5SBYITrhDhw5h6dKl2Lp1K27evIkKFSoIV8LPP//cJlVkbQDWqCE9MXNoKMr4ypGebXJCFtCpMT8fR9Ne44UHnS2IyQAWLa9oDrpr1y7Rfy7cJB9dv369Rh8zZswQ4BXRXtmF0HzTREQx6tYdYR3HIKB8DfM1xIZqvnP5OM4f/BMJMXfg7OYBZXYWFA6OqPRsa9R+vjscnV0sprcygGUxQ2HWhsgAVtGqPycnCzfCT+DIyXVITo6DUqWEs5MrKpRXR1P09vIr2gbYSOkygGXaQPKy8KeffkKHDh3QpUsX0zJbcGoZwLLgwZGbptGADGA9mgzkvNq3b5+ImEoeP54Tn3vuOQwdOlRwYNkSwK77CsgAlu0sCioV8DApAw8S0pGSlgNfbxcE+LrB083JJjpp9wCWh4cHevbsiT/++EMMaJUqVUSI5/3792sGeMuWLejevbvwfbY183Z2UrbAsol3+bE7oVIqERV+AXFR4XD39EHZSnXg6lHiscsrqowygFVUmrWucmUAq2jH68yFndixdy4CAyrB3f3ROhBx9xyCylRFr65fwMHB9qMxPamWZQBLrUEeiPhHobWv7iUgo40NGDAAq1evFs95echDoq2IDGDZykjadj/sHcCiu/Ply5cxbNgw/PPPP2rPBG9vfP3113jzzTefytmPdXAt5L90PTI2YllBrtiG3C2leqR119i6ZADLut5zglT349Jw6mocsnOUqBZSApWDvcX83XvyPtb+fRs3I5PBn2A3F0fUCC2BIV0qo2JQ/ujz1tVzwO4BLKLqbm5u+Pvvv8XY9evXD5s3bxaElu7uanLr2bNn48MPPxQk7zKAZb4pLltgmU/3llCzDGBZwiiYvw0ygFV0Y0CXwXVbvoGHuw9cXfIGd1CplIh+cBO1q7dBiyb9CUcUXUNsoGQZwAIOHjyI4cOHiyheBKpIzNy+fXvMnz9fbLDJJ/Pbb78hMTFRXBxOnjwZffr0AS8WbUWsDcD67sP30KdCsK2o3+h+ZCmVmH/kJHzd3dDvmVpG57OVhA/T0vFXdLzduhDu3r0bHTt2FKDSyJEjBaheo0YNcT58GsJ1gK5OBMcYaZGBKt5++21xtixMVq1ahalTp+ZLRkuwlStXIiwsLM+zr776CkuWLMHDhw/FOsu6evfujQkTJhR6hpUBrMJGw3KexyZk4I+dN/HP2Wh4eThDoQBS07NRM8wHQX7u2HMqSvxLiysHB4UAuJiHCUf2qCbALmsWuwew6B742Wef4e7duyCTPP2dW7ZsiV69egnUnUDWJ598IhYBOQqheae6LQJY2VkZiLxxFlE3zyMtKQ4eJf0QWLEOgirWhcLBMrinzDvqj2qXASxLGQnztkMGsIpO/2cu7MD+f35HUNnqeitJSY2Do6MTer80Hi46AFfRtco6S7Z3ACspKQl169ZFRESEJlAOOWQYcvq7774TtA2M7kVOmREjRuCNN96wqMhjT2vWWROAdf78eSz8+WeosrOfVvetppys7CwsXLIUPiVLou/LL1tNu59mQ53c3fDx51/YVBRQY/Wzbds2MHIqjRRcXY0nBKcHz6+//lpgNQSs2rVrh4sXLwruLPItr127FgsXLsS0adNE8LCChK7VvAhgOu22EWx777334O/vr8nO8gl2EYBj23huWrFihfjjeZfpCxIZwDJ2xpg3XU6OCjPXXMSpa3GoFOQNR0f1haJSpcL1u0k4dzMeDav5ISQgf0TZG/eSUa+yL0b30r/PM2/PjK/d7gEsugWS84ovvMS7QEb7devWaczePT098c033+Cdd94xXrNWlFJ2ITTPYOVkZeLo1kW4feEwnJxd4ezugczUJORk5yCkRkM89+JgOLk8ndsf8/Tw6dYqA1hPV5/WWpoMYBXdyB06thrHTm9EUGA1vZVkZKQgOSUOA3r/N497YdG1yHpLtncAa+bMmfjggw+ElRX3V7wE5H6LdAy0eOdBiWTIv/zyi/UOshEttyYAy4ju2GwSzs2KFSsKGpEDBw7YbD/ljunXANckclyZKp06dcL3339fYDYGR2jWrBnmzZuHIUOGaNISMDt79iyuX78OFxfDfLMSgEVLVbo1FiQEx3hmZURRSTi3fXx8ULp0aURGRhaYXwawTJ0B5kn/7/kY/PznFVQup3YX1Ix1ejZOXIkVwFaAjxtCy3iiSrA3SpVwhUNuuowsJSIfpGLuh000wJd5evFktdo9gEX15eTkiAkg+Qhzw3H69Gls3LhRWGXR9DI42HZNqmUA68leosfJTXec49uX4MaZ/SgdVCmPtZUyJwuR18+ifvsBqNnspccp3ibzyACWTQ6ryZ2SASyTVWZ0htPntmH/oSUoZ8ACKzU1XrgO9uk+Aa4utuPmZbSCTEho7wAWLwRJzE7LdW3+lfDwcGGBQHcd8l4Zy81iguotKqkMYFnUcBhsjAxgWcc4FVUrCdzwLGiq8OxYGKk7rUtppUULVG13P7pS09OH3FsETg2JKQBW5cqVUbVqVUGFoy200uLeiSBYQSIDWKbOgOJPrwLwy8arOHY5VgBUkkTHpeP4lVjExKcjKTULXu7OKO3jivQMJWqGlUSN8iU1aa9EJOKH0c/Bx8tyAnWZqkkZwDJVYzaYXgawin9Q05LjsXXBF3D39oWru1e+BmRnZiAjNQltB34Kdy+f4m+gBdYoA1hFOyhcB8j3R94abmIaNWok3KcL25zpa9WXX36JGzduCKvWvn375kvCjRwju/JfLy8v9O/fHy8b6bYhA1hFNw9iYm9jw5ZvRKRBZ+f81p9RMTdQo2oLtGo6KM+tX9G1yHpLtncAi/yitBYgt4y2PHjwANWqVcMXX3xRqDuL9Y7+o5bLAJZ1jKIMYFnHOFljKwla0fKJeyztIBbcazVv3lxYcL377ruFAljksLp9+7aIikguQUZs1RXut+ieTSvC6tXVLmJHjhxB48aN8fHHH+vl0tIuQwawLH+G0U1wzrrLuHArAeX81ReJGVk5+Pt0NDKzlYKd9Nb9ZHi4OaFCWS9kZSuRnJaN56r7Iai0B1LSs5GQnInZ7zYS3FjWKjKApTVy5Lvi7WB6erq4IaS5pT2IDGAV/ygz4t+mn8YiuGp9QainT+Luh+P5niNRpnyN4m+gBdYoA1hFNyjkaCB58s6dO/Hiiy8Kq4g9e/YgKChIuPuQBNRY4eaJmysK3Yfofq0tNJmnOX1gYCAaNGggeAZZB4lHP/3000KrkQGsQlX0RAmOnfoTB4+uRCmfsnB3LwkHhQOystIRlxAJnxJl0L3TOLi7WX8EmydSkhGZ7R3A4rvNdWPHjh15tBUbGyssBEjYThJjWxcZwLKOEZYBLOsYJ2trJQEh8mqVL19eXOppCy2vCDKRnubHH3802DVaYE2cOBG0riKp/J07d3DlyhXB2UWydgbHkCQ+Pl6sqxs2bBDgGK3Kjh07Ji4SyYHFC0NdYR6WR2F7W7duLfi5SKfDC8zsXE48gm+SlRr3iIyOyD/Jg0l6pp1O97N2FEYpP+vVTldQnVJEW9ZPMG/00F74YWgoypRyAyPyUdgeKXKjoc+6Oni8PDCpTh71pDaq22lq/kf9WrEnHDuORaJCoNoC63pkMs7eiEMpb1dRBy2sXJ0dEFZWPd6JKVkoXdIVjWuWxtU7SWhdrwze6Fy5UD1p6yW/zkxr/+PoPO+4PKpPBRXGzT2JRi9/Ji7AteeM9mfOE+05I83xx5mzzMM/qTxj56wUddRQxFBJLwpVQfFGDSwPBHDI1SBxMbAImrZLBHg8aPHzzz//bG1rp1HtlQEso9T0VBM9jLyJv34eh+BqDQoGsHqMQJmwmk+1bmstTAawim7kpkyZIiwi1qxZo7GE4g1eixYtBAA1duxYoyrnYY0H10qVKgkwjMSj2gAWF35G9uFFAf/KlCkjfkAZNOPPP/8UXBDc6BUkMoBl1FA8diK6N584sxlnL+4CLbKgUsLNzQthoc+iZZOBKFniEWHsY1diBxllAKuBOFjxvdYWRsZ69tlnMX78+Dx8MFIaHtAex+rTUqeUDGBZ6sjkbZcMYFnHOFlbKxl9lcTrNIpgkARtoQU6edcGDRqExYsXG+waA1/QoEL7AMxAGIxgOHr0aJBvUJLo6Gh07dpVuG/Xr19fuA3y0pBrMYOU6aPD2bp1KwYOHKgpg5cMdHkkfQ4jwvKCk/s0rs008KCQs4v7OYJbXK95mGddFHd3d5FH+sw8zM/vqQ8CXczPf/lHkIH/Zzp+Zj08l+qWRT1yPWW9TM8AIaOH9sYPw0IQWMoDSqXaBdTBwVHzme16BJo5gvsbNeimDpLF/+cFMxRwdHTQAuoelaUG7dR5JNf3R+CIdp1OyMlRB8Jg0Bu2SwIxtEE/CQwpCEzR7gs/S+2PisvA+F/PwM/bWbgKnr4ej/CoZPh6uUAFBe4+oP5U8PFyhYerIzKzcpCjVAmXwxB/D3zYtyYCfN1F29TADIGe/PrTrlO7z3nBnLw6Y59zWJZKJcbCkM4N1ZkXKH2UX1v/1O3Hv5xG/ZfGoV+/fmKecg2naM9ZzhnOOeqdQDLbzf+zDv5fms/GzFnOc+bnHGRbWDbnOb+T8kvzXJr/0jznv4XRJZgMYPHlIYn78ePH8fzzzwvrt9bYkAAAIABJREFUAx7kGLaUoBXl9ddfF4R4Z86cKbQB1ra4sr0ygFX8o0YXwi3zP4NnydJwccsfJUKZnYXUpDi0G/S57EKYOzwygFV085TuPvwh5jooCdfGkJAQsSnhpkjb9N1QS2hxtWXLFnBDRKBKF8BiCGmus9x8aUfe4QatbNmyYq0tjNRZBrCKbh5ol5yWnoiU1ARhfeXp6QtP95JwdHQunsptoBYZwGogDmwkD9YWbvB4QCLRMDd9usKDHPmxbEVkAMs6RlIGsKxjnKytlVzveHilIQQBF225cOECatWqJdwHCyOC1+031xXyZt27dw90yy5RooRIwr0cn/ECUfIiunXrlrB6pes2+Z11D9Jso2Q9xX0gwa5FixbppX+wJP3TAmvUkJ6YSQssX/sLeLX96D0s2x0OFycFHiRkIPx+MlxdHJGano0qwSWEu+C5G/FITstCakYO3FwcMKB9RfRvV0FYY1m72L0LIaNC0HyThyYS7VF4UNMGsGh59dlnnwlXF1u6GZQmrwbA+uknuDg55Z3TDg5Anz4AI18QEV+xgqz3+ed9YCDwUi7h+OXLwN9/63832rQBKlZUP9u4EYiK0p+OtwEMZZuUBKxaRbtWqJRKzJo9B6VqdUQJv7J4GFQR4bWbifxlr59G4PWzesu63KQTUkv4iWc1D2yAa2pSvnRKZ2ecfkHN1eOWFIca//6lt6yIGo3wIKSqeFbh9H74RN3Wm+502/9A6egontXbuRQKpTJPOpUyB1tunMXBtCT4likP75R4lIi5J9JkqVSIeBiF9qFV0ahWM1x8vivSPdUmwrUOrIdLanK+Ovmc6SgeibGodmiL/vbXbIwHwWqyyIqn9qJk9J38unB0wum2/cT3jlmZqLtnpd6y4gNDcbNuS/HM//ZlBF96FPVEO8Olpl2Q5u1rUBd8kOHhjQvNu6vbn/AA1Q5vzVfn/ZvnoAp2wVtzf1I/278fyDV7zpOYdrm9egE8OPFGaNkyQF9YcLoIS7xLN28Cu3bp7Seefx6okevGuXUrcCe/zkTG//wH8PRUvycXLwINGugvzwK/JcEnwfvff/89T+sISJGrijd4tWvXLrDl3Ew888wzWLBggTBdpxWWLoDFtXTkyJHClD40NDRPebyh5IGWlwUF3VTIAJYFTiC5Sfk0YO8AVrdu3cADmqkyd+5ctG3b1tRsFpteBrAsdmjyNEwGsKxjnKyxlXXq1MHFixeFhQitNiQhPyDXOlo7MSKrqULLLe7Zrl27JvZbLJ/gE7muvv766zzFjRo1SnCc0hCD7TEkMgeWqaNgvvRKpQqnr8eBQNbRS7G4EJ6Asn7uqFjWC8H+niLCIPmySOh+KzIFTWv7473e1TXRCM3X8qdTs90DWPQpJnJ94sQJjUZ1ASxGI6SLCxcHmpzZmmgArM6d4ULASlsIaNF1skwZIC4OYJjZzMz8KuDhdupU9ffbtwOzZulX05gxQEs16AG6JfGgrysEIJYuBeirTYDrnXeArCxhAnjk6FG4+1eGq4cXbtVtgUPd3hK56+xbg1p/r9Nb5443vkJskBo06zLnQ3jH5QfNstw8sOajeSJNyagIdPrlE71lHev0Oq41UG+un189EyEGQJtV4xYix1kd3eGVqYPhkGtOql3ozaoNMMPVDRGXjqJceiqC7l5DujIHidlZqO/li94BwfBwcMSWt79BQulyImvX2R/AMz46X9sSSwdh89vfiu9LRd5EhwVfFNr+liu/Q9CVR/NeypDt7IrV4xaI/7qkpaDndLWOdYVg3sFeo8XXVY7uQINt+k2gtw6bjPgyarewV6a8BodcM1Xt8pJ9y2DTiOniK79719F+4YR89aXERSOmcW10/CMXZKHZ9M6d+RvGOTx7NhASAiQn04QSyDV7zpO4cmVgxgz1VwcPAv/9r95+ivnXubP62YQJgNZakSfDokWAnx/w8CHACDADBugvz8K+lUxraY6uy1e1YsUKYZ77119/Cb4FQ0JzWboF0X2QnAy02NIHYNG6lTwMBLt0ebW4keMNJQ+9uhcFNFOXvMNp8ss1m3XS1NxShe2leb8ytSGaNOhlqc002K70jGRERl3FnXsXkJ2diaAyVRFcriY8PdRgtCwFa8DeAayinh88aJG35eTJkyKyFg9ldJkpbE3gWkLLMENsE3QHoFWE7hrEC0wC+ayT5PS0aOCaR+uKgkQGsIp6Jjyd8mUA6+noUS4lvwbI7Tl16lScO3dOrC2S8HKQgXLu3r2LgIAAk1TH9Y/eQ7zwu3//vsgfFxcnCN4ZRIcu2toybtw4fPvtt8LKnuukIZEBLJOGwWISJ6Vl47sVF3ArKhlhgV5w1CJnf5iYgbTMHHzUtyYqBdkOf6ndA1jcfJC8mIcuSXQBLHI4EMAi0GPTAFZMjP7NGIEkggJ0/qVFlD6htRGtTygEuPQBBnxGlwEJBKS/qqGwtbT4IpBFyyWCECQXzMlB3//0R0jb0QgIqYYcJ2dku6gPsI5ZGXDK0gOssTluHlA5qK2hCMgoVHmtocQDBZDhrn6xFcocuKSr/a91hfWxXopzRppeYIrPMhhZMJecXZ/FF9PkODohy8UNd6+exM0Te5CVmgB3z5KoXLc5yoXW0Pi7Z7p7QpXrr22o/XzOdKa03ykjDY56gDXRfo9cXdD8OS2/xZfU/mxXtQsILbWcstT+77qS6eYJVS4w6pKaJCJk6Iox7b9ybAdKq67j2+lqoA70sc/K0lunAD9NmbMsJ9dnP1+BBEmkQwqtq/RZczGTNGf5nvAd0Lpp099Iy/g2KSlJAEIkUSfApC00Qych+8qVK8U6aUiWLVsmiBRpWVWhQgWDABa5BmmhRZN2X9+8QMhLL70kDpZXr17Nd3hk3SQlpfDgyUMo+SPohsS2c+NGqy2azNMdkcINHV2VmJZuTDyg8DDJAy5vQRMSEsR6x/xMR9HOT4CNaWhaz7bS8ou/AfSv528E9cbDLp+R14f105KN5vzMw8+0QEPac2j6XG/wtowcA8xLXoCsrEzBO8CDMj9TXFzor69+j5ydyRGRLVw7nZ2coVSpw3yzHubPzs4S9bMPbJv6szq/GpR0EWn4mZwEXI6oC0cHRzg4SvUrRDqpTnX+TKRnJGH73jm4dfsUPNx94eTkjMSkaPiVCkWb5kMQGlw7t/3qOjMy1LwYrq5uj+p3chbtZbvVYIBCtIftZ3s0fWb9Wv3n91L7RX7qjOu3QiH0QZ3xd5htFn0W7c8EST219cc2k3uBZbA+B3IX6KtfS+fMn02ODRWJdx/pX1vnJLV3FjpPF/Vr609b5+F3TuHSrcWYNWeamDNsM+eT9pzhZ2nOcJzJCce5zP4QJOF8JWDL+coy+IzlcD5znlFPzC/Nec5FznPm57xmmcnJySI/571UPw85zC/NWc5/awtaQxeXoUOHalxfqEsezOimXBCoRF0xOIXkMqO7pkkkydoAO12iu3fvLvQqCevjYZAgVkEiA1iW8TtXWCtkAKswDcnPH1cD3NMQuCJYRTJ2SerWrSt+u7nvkQBzErZzbeaFItd8CtdxXav0f//9VwTDadWqFfbu3aspk/seuhYywqEk3KtwfWc5/FwQyC8DWI87yubPFx2fjllrL+PU1Vj4+7jB2ckBUXFpwhprUIdKaFRD7YlkK2L3AFa9evXEho+3ahJBni6AxYMdSfJs3oUwI6PQ20RzTnwurF27dUdYxzEIsLXIfMIHPRsO4qBpvWFNi3J+yBxYRaNd6YBF8IprnbbQ8orA0rp16zTk7rqtYCSdRo0a4YcffsBrr70mHhuywCIZPN0ISeCuC2B16tQJLItrsa71Ay22aGVB4SGSll6yBVbRzIe0tERs2jED8Qn34esTJMAyCsESglgElPp0m4AS3qaRuTPfpWsHcTP8BBISo+Hi4i6suurUbAtvL9uL+CtbYBXN/GSpJCOmmzJdaKZNmybAvv3794Nui3SV0bUk1W4JgSsC7boWWAw1TyLjV199FX/88YcmC91zGjZsKCJzkaeGJMhcMwnCk9dGdx3T7bUMYBXdPHiaJcsA1tPUplyWtgZ4cURr7Pnz56NDhw6CH5TRWbnf4R6rDalVcoVAF63QuYfi5QTPPY0bNxb0CnzGKIJ0R2TkZu6TDh8+LKITSkLXQVpf0SK1ZcuWYq3i2khSd4L+XDMLEhnAsu65S/6ri+EJOH8rARlZOcIa65lKvgiwQY4wuwewaDnATQtR72HDhomZqw1gMSoWFxyi2rzZs0VwQSZxt+4Fy15aLwNYRTfStGQi+KQbypmgFAlGuVnigVGfjBgxQkRtnTNnjgZ4oqUHQzkTlOKGibeEPOjRhJ2bK4aB1rX4aNKkibAWIcloQYTxMgdW0c0DlnztxhFs2Potyoc8owGvtGuMjLqCujXbo0WTV41uCIng/zm6Eucv7YGzizvcXD0FYJ+SGg9fn7Jo12IoAvxzuRGNLtWyE8oAVtGND9ck8sZwf8ZDHoWAFEEmAk50RS4s4o9u62gtydDxtOxkQAkKD38Er2gRoY+Q3pgeygCWMVoyfxoZwDL/GNh6C7hH2rRpE+Lj4wUHKPdOBJm0hRGh6RLIfwlWcV2bNWuWOH9GRkaKNYl7KV7ivffee/moGFgWLxyXL18uCN55ZmVdpILo0qVLoWdYGcCy9VloO/2zewCLt3HcoJDYjm6C3MSQi2X69OkC+aYvMdMQJefmyBZFBrBscVRtr08ygFV0Y8obPHK6bCZ3l5aQ2J03hdxQSQdF3Va8+eabWLt2bZ6vuXZyk0ZTdZrBb9u2TWy41qxZI0Iz6wJiXGNpzUCT+l2GyPRza5ABrKKbByx5z8FFuHztHwSUDtNbUWZmqthUv/LyRDg66AT9MNC0cxd3Y/eBBShXlq7ReXkWYx7cgn/pMPTsQt5B27E+lQGsopunXCfoCkNrTW1aB1pj0crz2LFjYr0xVrhe0e2GrpW0xJKElqKM3EXXZ1o2sE6mJeBfGPeVVIYMYBk7CuZNJwNY5tW/XLtlaEAGsCxjHORWFK4BuwewqCLySvBQJfkRc3MuWVrRRJNodkEExoWr2bJTyACWZY+P3Dq1BmQAq+hmQs+ePbFnzx7hJi0dzAhalStXTligbtmiP6olWyRxS2m3jjwz5IYZMmSI4HzgTSLXUprFE6gid8OBAwc0WSQOLZq4S26IhnorA1hFNw9Y8o59c3Hr9mn4lQrWW1FWVgaysjPQ9+WJcHYyLhTzinVfIC0jBSW887sKkqfq3v3L6N11PMqWUUdItQWRAayiG0WC4gSx6EqoLQTKCbozurRkUW9MK2gVQfdDEi2T7FgSEsRLgSm4D+QayQMeOch4yfmyFMW2gEpkAMuYETB/GhnAMv8YyC0wvwZkAMv8YyC3wDgNyABWrp64yeDNG6PM8BBH0lNG0aLVlSHLA+NUbPmpZADL8sdIbqEMYBXlHGB0HIJK5FhgZBy68PEwxwisJAslB4MktFIg51VBoJYhDiyWwfJpJcGDIonfSXD6zjvvoGLFioKrobBAGTKAVZQzATh74f/aOxMoK6prDW9GEUQGpRFlElFGlfhAcYwaFQdQcUJ9+pyHRF0mBhwTn/NE1MQYI3FITJzirDgSoiIgzqLigBpABEFBkMGACPrWd3zVqb50962urrpV5/Z/1mJ1013nnH3+XV236qt99h5v454fY927Dqh2u8GXi+dY5059bZ+fnB7JkG9WfW133PtLB8QKo6+CARYs/MQG/egA22armitdRposRwcJYKXjDJLakw+G7TCAp3Aj8mrQoEF2+eWXG5W/ojTy03B9I5qLvFZc34JGNOgee+zh7gG5PrF1kcZWaxK4s3W6upebpKRguxCNF6LktCHfDS8EsJ17LhogLvien5Pfj2hUXiLQj/tSXqZyP8q6+Z7oL7Za0/ie/hxLtCvXxqCqLFso+T/XcsYjZyCNecLfMy59+DnzoQcvG5iL/zMOYzMPPwtspk/YfmzEdvpzDWfewObA/sI1059jeGhmDvryjzkZA/v5nuOqW3N4LczBONiM/cxP/8I1Mxbrx370Y37spl/v3r1dERJAJfPzO+ZnHgBXof3YjM+YN3jxw/+ZGxuC+cM6MSfz04dxOcYV6vj/4kbYQX/WE2he0zkT1iw8f+E5w/yB/bxMYtxA88D+sGbh+as7T8PnDP4KNEcrxmN+bGOdhedMeP3YjPb8Y37+BZqz/uA8Lfw7QbMgwXmUv3EdE10BAazoWunIbBUQwMpW/1zMLoCVCzfIiCIKKAIr3VOE7YOjRo1yOWS4uedGnsTuRx11VJWJKd1MglCiHGpqVOUjcuuII45w1XTCjRtccjc88sgj7mUBN6JUD6M6YTgZaU1jC2Clex4sWfq5Pfj4ZdakSXNrvV7VqjUrVi6zRYvn2iHDfmWdOm4RyZBV3660O+79hbVt26nGLYdfLJhp2w86zLbut2ekMX04SAArHS9x/eDhtjqARUl54Drw/dxzz41kAHli2D5NpVPyaoVbGGCRODmAW1zfSMQMFCDaFMAQblyjAnjBwz35/pgnyK0VyTAdVFIFFIFVUrk1WU4VEMDKqWNk1loKNFiAxc0FFWV4aCKvwY477uhuesiD0NCaAFZD87if6xXA8tNvSVstgJW0omuPN2v2m/b0cze5ROsdNuhmjRo3sa+WzDMA1qCth9nggYcWTQYbHpWk8ECqDdp3WWsy5iAx/LGHX1/nyobpKxF/BgGs+NoV60kUCQAJYBVuRIUSEcV93fHHH19sGPd7IqVOP/10F1HK9sNwI8qKiC62Qt9yyy1Vfkcf+pJInuismpq2EEZyQ+YHCWBl7gIZkAMFBLBy4ASZEEmBBgmweADijT9lRcONt3rc+BA10JCaAFZD8ra/axXA8td3SVougJWkmjWPtWjxHJv67jiXn4qb2g3bd3ERUhtv1KvGrYA1jTbzkzfs6ef+aG3W72At1lmv8jAi/YBXW2w22Pba9aelWViJZhHASk9o8lJRGZDtx+Fk6iRaJ2qUVBD9+/cvagDXErb1EdVFzr/CbUmMz7ZqivvwwjPczjvvPLvqqqvc1sPaXnwKYBV1Qy4OEMDKhRtkRMYKCGBl7ABNH1mBBgmwTjzxRBcqPmzYMFfinT3Z5L+ixDs3G1Se6dixY2QRfT9QAMt3DzYM+wWwGoafi61SAKuYQsn+fs2ab+2779ZYs2YtYg9MovZp7z9nU16/375bs8aaNGnqxlzz3WrbtOs2tsvg/7ZWrdrFHj+PHQWw0vMKOfTIQwU82njjjd1EPHgRSU+peXJZRWlUWGWrM/d+bJ8ubORd6tatm9vaTML4oLgP4JW5yA8ISAvnzSocQwAriieyP0YAK3sfyILsFRDAyt4HsiCaAg0OYJEgkHwHXbp0scmTJ1dRiRLvI0aMsHHjxtnuu+8eTcFajuKtHlFeb731lktoSFUuEsMHN0FRJiBHDMk/CVNv06aNe9PHP8YLN26oAG/kaeAGjps6wtq58SKxYm1NACuKJ3RM1goIYGXtgXzML4CVDz/EseKrJfNt+scv2pJlC6xZs3Ws6yb9bdOuP7LGjZvEGS7XfQSw0nPP1KlTXeJ1EqyztY8cVBMnTnTVpH/1q1/ZhRdeWDk5AIp7nNmzZ6+Vq+rUU0+1O++8091f1fTSklx/RGARbXXccce5ce+66y6Xx49thDfccEOtCxXASu88SHJkAawk1dRYvioggOWr5xqe3Q0OYH311VcOYI0cOdJVwgo3bnDIq0B01mGHHVbvs4HS9I899pirsEGjyshZZ53lboSitPHjx9vw4cNdolAAFY3qIE888YQNGTKkyhCXXHKJXXHFFZWJQ4P5WBNl62trAlhRvKFjslZAACtrD+RjfgGsfPihPlbweVaXFzn1mSurvgJY6Sr/zDPPuCh67on4x33MwQcfbPfcc4+rZha0mgAWLxiJnOratau9/fbbbozqGufqaaedZmPGjKl8cciLUJLIU4ii2AtCAax0z4OkRhfASkpJjeOzAgJYPnuvYdne4AAW1WMAWBdffLG7KQk3qsT06tXL3ahQ3r0+bfTo0a4KzvXXX2+nnHKKKwdLzoS//OUvrvxy3759ax2e6jfcIBERxttEbsJ4cCOii+iqcDWb3//+9w6MXX311fbf//3fruLN0qVLXeQXFXmKlZsVwKqPp9W3VAoIYJVK6XzPI4CVb//Iuh8UEMBK/0yYMWOGvfvuuy6HFbmsyI3Fi8JwY5shD2Xc24WhKRCKyKu2bdu6vrU1IBZ5tTiexv3YgAEDisIrjhXASv88SGIGAawkVNQYvisggOW7BxuO/QJYIV8nBbDIm8AWxd69e7scCUGj3DI3PltttZX7eW1voNnCSB4HtgSSXL6mtmTJErdNkDHZ+ljTW8TaTmkBrIbzB+/zSgWwfPZecrYLYCWnpUZKTwEBrPS09WlkASw/vCWA5YefZGW6CghgpauvRk9OgQYLsIBLVJcJN0DOfffdZzvttJODQuFGFNO1114b6Y0bb+mIsLr00kvX2qZIiWfKNX/55ZfWvn37aj0Z5LA644wz7He/+50LjecNIHkeCgEV+RmI8HrhhRdshx12cJFehLRzbNQtGgJYyf1BaaT0FBDASk9bn0YWwPLJWw3XVgGshuv78MoFsPw4DwSw/PCTrExXAQGsdPXV6Mkp0GAB1uLFi+ukImHmJFQP51aoaYA333zThbIDw0gqGm5sK2SrX22ll0kqevTRR9vdd99tf/vb39xWQAAW+Rpuu+02ty0waGwZfPjhh12kFvkf5s6d6yAXkV73339/ZYWe2hYrgFWnUyG1g6nO9cXs9+3fS7+0lq03sA5dt7AmTZunNp9vAwtg+eaxdOwVwEpHV42arAICWMnq6etoAlh+eE4Ayw8/ycp0FRDASldfjZ6cAg0OYJErgQgovtalNW/e3Pbff/9IUU2TJk2ynXfe2SVbJ+Iq3CjXfM4557ikoVtuuWW1JpCM/YILLnAVC8nNcOyxx7o8Cn/4wx9cDqyxY8e60s80vlJ9B8C2zz77uOqJgDaSurdu3domTJjgxgk3xiI5/Jw5c9yPuWCR34GoMCK3gHQ8JAaRXHyw01q1auUSytM4jhwSgDW2ODIG49IXgEb/4Diiwgr7Mxb9SXCPtvRfvXq160sOC37H/FRbBLDR+H7osP2t25CzrdOmfe2777538/+QRPV793+izvjHeDTGC5LoN23axFav/iGhfpMmjUP9Gxk58oPEwk0aN7bVa9ZYo0bmxl6zJhir6vfVzR+MHfQJz8n3/DywObAR2+dMf83enfSYrVi2yBo3bepKzbds3c767XyAbbL5wJDN9P/BfsbBhsaNG/2/H4NE//+xs+qa/6MF66J/sOZAM74y3n/W/J8+Yc3C36PTD/3R/wfNA50LNQ/GDdtc+5z/mf+j156xDb9+2666/OIq5wxr4RwKzhmiJdnGG5xzQQQj5w9/9+jO8TT+Hz7n+Bn9g3OO7xmXPpzzHM/5xHmO3Zzz9OdvgD78jD7BQ0tdrjE6NpoCAljRdNJR2SoggJWt/nmZXQArL56o3Q4BLD/8JCvTVUAAK119NXpyCjQ4gJWcdDWPNHnyZLcNMS7Auvzyy10paPJoEanFgzeNfFfAKKK7qMBDA2D94x//sB133NGef/75ygixadOmueMo9UzEV2FbtmxZJeThwZvE8DwYBg/2pdCprnNwYR22/wHWfcgoq+jWp67dc3v8Zx9NtSljx9g6665nrdp2qLRz+eIFtmrl1zZ46Em2yRY/yq39pTJMEVilUjrf8whg5ds/su4HBQSwdCaggACWH+eBAJYffpKV6SoggJWuvho9OQUEsJLTsnKkqVOn2jbbbOO28LGtL9yIviIKq7YthEFeK7YfMka4DRw40PWlyiDtoIMOclsIKR19+OGHVx7KTRN5vjbddFMbP358ravUFsIUToKIQxJpNe4vF9mab1dZyzYbrNVr+VcLHNja/chzrGnzH0Bm0L77bo2t/HqptWjVJlJutogm5fYwAazcuqakhglglVRuTRZTAQGsmMKVWTcBLD8cKoDlh59kZboKCGClq69GT04BAazktKwcKUjiftFFF9l5551XZYYhQ4a4aoGLFi2ydu3aVTs7ObQAYMcff7zLeRVuu+66q7300ktuWxONRPEXXnihPfnkk24LYdDYjkeS+o4dO7oE77U1AawUToKIQy6c85FNfOB31rZj12p7fLdmtX0+6z074IzrrVWbH6KzliyYY9MmPWrzZ0yzb1etsKZNm1vHTftZ7+32sQ5dtog4s3+HCWD557M0LBbASkPV5Mf8/vvvbNWqFda4SVNr1rTmSrrJz5yPEQWw8uGHrK0QwMraA9HmF8CKppOOKm8FfARY1x7X2SraVn3BX95e+mF1j0+ZY9+s+s4O/nH1z4/lrAEJc86/5U3b4ZALjVzg5dAafU9Sn4wb+Xe6d+/uop9efvnlyuiY+fPnu58PGjTI5a2qqbEE+lZUVDhY9UOOpx/y9fTp08fl23nvvffcz/i61VZbGRULr7/++sohgVJdu3Z1UItE8LU1nwDW0GHDrFmPPa1dDcAnY9fXefqFcz+296c8Ya3bb1RjX47Zdr8TbP32G7mIq7cnPGhfL/3S1mvbwZo1b2GrV6+y5Ys+t5brt7etfnyItWi1fp3t8KHD7PdfsS0rVtvvrv+ND+bKxpQU8A1gTX93ma3f+j9bg1OSJXfDLlmywMZPuMM6b9zLths4LHf2pW3QipXLrH2H1fa3O29NeyqNn2MFBLBy7JyQaQJYfvhJVqargG8A62cnHW3fr/phR1JDa5Nfn26rvl1juw3u29CWXrneI08cKYCVtPdvuOEG+8UvfuHyT5188skuQfnZZ59td911l02fPt3BJdqsWbOsV69e7ndEUwWNRO5EcD3yyCMuvxUXFb4/8cSAEBpiAAAgAElEQVQT7bLLLqsS2cVWQ7YJkrC9R48eRtL0M888020/ZHvhsGG1Pzz4BLBIih/k/0raZxov/wqccsopdvPNN+ffUFmYmgK+ACwEePbZZyu3e6cmSE4Hnjlzpp111lnu82vkyJE5tTJdsyhWsueee6Y7iUbPtQICWLl2T6VxAlh++ElWpquATwCLYA+urw21DR482BVf++ijjxqqBK6IFv/KoeUiAgsh+cM65phj7O6777Y2bdo4AEXeqtGjR7ub+qDVBLCItjrppJPszjvvdP0ZjyTujDlmzJgqydYXLFjgksYzFpUH+YMmSTsP+gCvIIKrJgcLYJXDqd8w1iCA1TD8XNsqfQJYDdlbb731lg0YMMBGjBhh9957b0OWQmtvwAoIYPnhfAEsP/wkK9NVwCeAla4S+R+dQm0ALF4WUgFdzW8FcgOwkJELwSuvvOLoaNOmTW3rrbe2vn2rhvoBqtgGSK6qTp06VVGfqK1XX33VyKkFYezZs6fLjVUdbSQnFtsS582bZy1btrT+/fu7yK4oJ7VPAGvosP1t3d77WbuNuvt9poasX7Fssb313H22fMlCa92u4w/bAr/9xpZ++Zm1bt/JfrT7CGvesrUt+uxf9vaEh2z9DaqeJ2Ehvpj9gQ0ednKNObV8Fu2Td6dY3/Yr7HfXjfZ5GbK9ngoIYNVTwBJ1F8AqkdCaJtcKCGDl2j2Vxglg+eEnWZmuAgJY6eqb5OgCWEmqmf1YuQJY2csRzQKfANaw/Q+w7kNGWUW3PtEW58lRJGZ/b8oTNm/GO7b6mxXWtNk61qnnVtZr0BBr32lTt4pF82bahPuus7YVXapdFQnf58+cZsN+9htbf4ONPVl5dDOVxD26VuV8pACWH94VwPLDT7IyXQUEsNLVN6nRBbCSUlLj+KyAAJY/3hPA8sdXUSwVwIqiUsExAlgxREupy3ffrbFv/r3MWrRqs1b0HL/759+usJVff2Xrteu4lgVfL/nSRW/tduTZ1rxFq5QszG5YAazstM/TzAJYefJGzbYIYPnhJ1mZrgICWOnqm9ToAlhJKalxfFZAAMsf7wlg+eOrKJYKYEVRSQArhkr56PLFJx/YpId/7yK0wpULF83/xJZ9Oc+23GW4bfnjg635Oi3zYXCCVghgJSimx0MJYPnhPAEsP/wkK9NVQAArXX2TGl0AKyklNY7PCghg+eM9ASx/fBXFUgGsKCoJYMVQKR9dSOY/719v2bRJj9ryxZ/bNyu+tsXzZ9ma1d9au426WcvW7axpsxbWa9shtvl/7WGNy6Q6A+oLYOXjHMzaCgGsrD0QbX4BrGg66ajyVkAAyw//CmD54SdZma4CAljp6pvk6AJYSaqZ/VgCWDF8oC2EMUTLuAvbCWe+PdFefvxWa9S4iVV07WWNmzR1VrEFcdmi+dZn8H7Wf+cDM7Y0uekFsJLT0ueRBLD88J4Alh9+kpXpKiCAla6+SY0ugJWUkhrHZwUEsPzxngCWP76KYqkAVhSVCo4RwIohWg66vD7ub/bxm89ZRdfea1nzzYrl9vXiBXbAGddb0+YtcmBt/U0QwKq/huUwggCWH14UwPLDT7IyXQUEsNLVN6nRBbCSUlLj+KyAAJY/3hPA8sdXUSwVwIqikgBWDJXy1YWKg0/86Vxrse761nSd6gHVwrkf28Ahx9imW+6YL+NjWiOAFVO4MusmgOWHQwWw/PCTrExXAQGsdPVNanQBrKSU1Dg+KyCA5Y/3BLD88VUUSwWwoqgkgBVDpXx1IcLqyT+dZ20rutRo2FdffGq9Bu1lfXcYli/jY1ojgBVTuDLrJoDlh0MFsPzwk6xMVwEBrHT1TWp0AayklNQ4PisggOWP9wSw/PFVFEsFsKKoJIAVQ6V8dSGZ+1N/Ot+aNGtuzddtVa1xC+d8ZNvvf6p17vVf+TI+pjUCWDGFK7NuAlh+OFQAyw8/ycp0FRDASlffpEYXwEpKSY3jswICWP54TwDLH19FsVQAK4pKAlgxVMpfl3cmPmzTXnjYOm7azxo1alTFwH8vXWRsM9z35CusSdPm+TM+hkUCWDFEK8MuAlh+OFUAyw8/ycp0FRDASlffpEYXwEpKSY3jswICWP54TwDLH19FsVQAK4pKAlgxVMpfl38vW2RTHh1ji+bNsPU32NhFYgGtln+1wNasXmU/+smRZZP/CvUFsPJ3DmZhkQBWFqrXfU4BrLprph7lp4AAlh8+FcDyw0+yMl0FBLDS1TfJ0QWwklQz+7EEsGL4QFUIY4iWky4rv15i0yY/ZnOnv24rly+xRk0a24adN7ct/mvPstk6GEgtgJWTky5jMwSwMnZAxOkFsCIKpcPKWgEBLD/cK4Dlh59kZboKCGClq2+SowtgJalm9mMJYMXwgQBWDNFy1oWcWCv/vdSaNV/XmjYrjy2DhRILYOXspMvIHAGsjISv47QCWHUUTIeXpQICWH64VQDLDz/JynQVEMBKV98kRxfASlLN7McSwIrhAwGsGKKpS8kVEMAqueS5nFAAK5duWcsoASw//CQr01VAACtdfZMaXQArKSU1js8KCGD54z0BLH98FcVSAawoKhUcI4AVQzR1KbkCAlgllzyXEwpg5dItAlh+uEVWllgBAawSCx5zOgGsmMKpW1kpIIDljzsFsPzxVRRLBbCiqCSAFUMldclaAQGsrD2Qj/kFsPLhh2JWKAKrmEL6fUNQQADLDy8LYPnhJ1mZrgICWOnqm+ToAlhJqpn9WAJYMXygCKwYoqlLyRUQwCq55LmcUAArl25ZyygBLD/8JCvTVUAAK119kxpdACspJTWOzwoIYPnjPQEsf3wVxVIBrCgqFRwjgBVDNHUpuQICWCWXPJcTCmDl0i0CWH64RVaWWAEBrBILHnM6AayYwqlbWSkggOWPOwWw/PFVFEsFsKKoJIAVQyV1yVoBAaysPZCP+QWw8uGHYlYoAquYQvp9Q1BAAMsPLwtg+eEnWZmuAgJY6eqb5OgCWEmqmf1YAlgxfKAIrBiiZdjl+++/s2WLP7f5M6bZNyuWW7uO3axj977WrHmLDK1Kf2oBrPQ19mEGASwfvGQmgOWHn2RlugoIYKWrb1KjC2AlpaTG8VkBASx/vCeA5Y+volgqgBVFpYJjBLBiiJZRl1Urv7Y3x99tn0ybYk2aNbcmzZrZyuVLrU1FF9ty5+HWudd/ZWRZ+tMKYKWvsQ8zCGD54CUBLD+8JCvTVkAAK22FkxlfACsZHTWK3woIYPnjPwEsf3wVxVIBrCgqCWDFUCn7Lt99t8ZeH3enzZj6vLXfuIc1bbZOpVHLF39u33//ve1y6C+sbUWX7I1NwQIBrBRE9XBIASw/nKYILD/8JCvTVUAAK119kxpdACspJTWOzwoIYPnjPQEsf3wVxVIBrCgqCWDFUCn7LgtmT7eJD91gbSu6WqNGjdYyaMmCOdah8xa2/YE/tcaNm2RvcMIWCGAlLKinwwlg+eE4ASw//CQr01VAACtdfZMaXQArKSU1js8KCGD54z0BLH98FcVSAawoKglgxVAp+y7TX33Gpv7zXqvo1qdaY8iH9e3Kf9tex/6vrdOydfYGJ2yBAFbCgno6nACWH44TwPLDT7IyXQUEsNLVN6nRBbCSUlLj+KyAAJY/3hPA8sdXUSwVwIqikgBWDJWy7/Lui2Pt3Rcetg7deldrzKqV/7YVyxbb3idcai1arZ+9wQlbIICVsKAFw3EDf/XVV9vEiRONm5jtttvOrrjiCmvatGnRiR988EF7/PHHbfbs2QZgWnfddW233XazM844w1q3rgpTGfuBBx6wu+66yxYtWmTNmjWz7bff3s466yzbYIMNis4lgFVUolwcIICVCzfIiIwVEMDK2AERpxfAiiiUDitrBQSw/HGvAJY/vopiqQBWFJUEsGKolH2XWe9OsVefvN027Lx5tcb8e+mX1rzFerbbEaOsaRlWJBTASu8cpJDDgQceaJMmTbKDDz7YGjdubE888YQDSpMnT7YNN9yw1skHDhxoLVu2tB49erivn332mT399NPWv39/9zXoT562888/36655hrbYYcd3O+/+uorGzt2rHXv3t2ee+4569ChQ61zCWCldx4kObIAVpJqaixfFRDA8sNzAlh++ElWpquAAFa6+iY5ugBWkmpmP5YAVgwf+FaFsNuQkVbRtfptdDGW702XpQvn2nP3XGPN1mlp67ZuVyUP1ndrVtuiz2Za/12GW+/t9vFmTXUx9INXnrJO37xv1//mqrp007ERFLjkkkuMf4899pjtu+++rseUKVMcZLrsssvsggsuqHWUNWvWWJMmVfOu/f3vf7cjjjjCfvGLX9i1117r+r/33nvWr18/22mnnWzChAkOlNEeeeQRGz58uJ155pn229/+VgArgs/yfogAVt49JPtKoYAAVilUrv8cAlj111Aj+K+AAJY/PhTA8sdXUSwVwIqiUsExvgGsOV+va02aNouxUr+7zPvX27Zwzke2XruO1qhJU2u+zrpmjRrZmjXf2uqV/7Z1W7e3jt36WKP/hwJ+r3Zt67/9ZoXtse0WAlgpOJYIKgoDvPrqq5WjcyPTtWtXW7ZsmdvqVwioiplBtFX79u3d9sAnn3zSHT5u3DgbMmSI2z545JFHVg7BsWw1HDx4sI0fP14Aq5i4HvxeAMsDJ8nE1BUQwEpd4kQmEMBKREYN4rkCAlj+OFAAyx9fRbFUACuKSp4CLB5y2dbUUNuNN95ozzzzjN122202ffp0+/jjj2316tXWtm1bGzRokHXp0qXOkME3LdnSBhBRS1YBtvgRefXXv/61ysDnnnuuy4v19ttv25ZbblmnSYFh+OrCCy90/2gzZsywnj172iGHHGJEaAXVNNmmuPPOO9uVV15p55xzjgBWnZTO58ECWPn0i6wqrQICWKXVO+5sAlhxlVO/clJAAMsfbwpg+eOrKJYKYEVRyVOAFWNpZdXl5JNPtltuucUWL17soBU3xqtWrbJWrVqV1Tq1mNIqwA0LidRHjRplV11VdXvmfffdZyNGjHDgONhaWJt1JHJfuXKlA6xsBdxll13snnvusebNm1d2A8SSB4tcW0RjkS/rN7/5jdtWyLHVRXpxrmMnjRxYbdq0sRUrVliLFi1KK5Zmi6xAALAOO+wwByvVpEBDVEAAyw+vC2D54SdZma4CAljp6pvk6AJYSaqZ/VgCWDF84MsWwhhLK6suhQCrrBanxWSmAFsE119/fZcD69e//nUVO9jOt+eeexog69BDDy1qY+fOne3LL780cmIR1XXrrbfaPvvsUyVf2/Lly11OrZtvvtnlwOKGaZNNNrG//OUvDnhV15j70Ucfdb8iEpPIw1mzZjl4y9ZDEsETzcWcCxYscN+TDJ6tjxwL8OI6x8Mk0AugtnTpUveV/thMHyL8Fi5c6OZh++OSJUvcWgDGgDOgGRUWgWysgz78DqjMWpif/qwpmJ/+6623nps7SECPDdgMOGR+7KQxP7bQ2rVr5+agH/bzlTVgM/2xHzs4jjmD+QP9sZ85sAWd0I3+9GUNgc3YH8yP/fQPtn/yUIfN2M849GfOQHO+p88XX3zh+lRUVFSuH/+wJXT//fd3W0axj3MN+0n0j22Fa2b9aI7PsD+YH3vpz/+pioke2Mn8HMf6mT+sH+c0gB+gyvo5Fs3oz3qC+QOfBf5n/kBz/M0YYc3xGZqz5uCcC+bn5/RHK+ZnHWiG/fRjfvpwHJoH/VkLfdAPvzA/NtIf+8OaYT8+C/wU2I+W/ByN6I+PGJP/r7POOu4f84c1D/5OGKtYoYaif/w6oFoFBLD8ODEEsPzwk6xMVwEBrHT1TXJ0Aawk1cx+LAGsGD4QwIohWgZdBLAyEL0BTBk8YAGvgFjhRkTVsGHD7OGHH3ZVCos1AAXAhgfl6667zv7whz+4bYEjR450XT///HMHNXggf+ihh2zjjTd2UIgk7xw7ZswYO+aYY9aaZv78+e5BnAZQ6Nu3ryKwijkj498rAitjB2j6XCgggJULNxQ1QgCrqEQ6oAEoIIDlj5MFsPzxVRRLBbCiqFRwjABWDNEy6CKAlYHoDWRKoj2OPvpo++Mf/1hlxWwDpIrgpEmTbMcdd6yzGltttZWLnJk6darrS9TV6aef7nJqAaGCRvRMr169XNTJa6+9VlmdsLoJgygmbSGssztK2kE5sEoqtybLqQICWDl1TIFZcQEWuUhfeeUVmz17touy7NOnj3tJQ2SomhTwTQEBLH88JoDlj6+iWCqAFUUlAawYKmXfRQArex+UqwWbb765bbbZZvb0009XWeIee+xhzz//vIucYntWXRs5rv71r3+5ggM0oryIzOJmv3C83XbbzebOnWvvvfee2+ZVUxPAqqsXsjleACsb3TVrvhQQwMqXP2qyJg7AYos9eRvZNsznGdHHbGHfdNNN3YsaCpaoSYFAAfJ98vKOr7zA69evn9vqXayx3Z0o9MLGFnDOtXCO0eAY0g988MEH9v777zuwygtCzsdi8wlgFfNGfn4vgJUfXyRhiQBWDBUVgRVDtAy6FAKsYKsW+WCIclGTAnEVoCrguHHj3M03uXJo8+bNc7mp9ttvPxs7dmydhw5yW3Xr1s1eeukl158Ir5/97GdrRXRx7EYbbeQqaVK9sLbzWQCrzq7IpIMAViaya9KcKSCAlTOH1GBOXQHWtGnT7JprrrGOHTtWKaRDNPEnn3zigBbb56uDC34oIiuTVGDixImuEA5giQZ8Ilrv9ddfL1qMhtQKANHCBph68803HZwKt3fffdcVxSGVQ1D8hvkoAnXCCSfUuiwBrCS9nu5YAljp6lvq0QWwYigugBVDtAy6BACLG6d//vOf9sYbb1Qmdd5mm21s6NChtsUWW2Rgmab0XYEPP/zQBg0a5KKwqAhIwuvLLrvMnWcAJT4og8aN+bbbbmtPPfWU+xHn4UUXXeSqCvJGkb5sGWT7IdFU5M/i3KQRYdW/f39380YfkrYDysi99fLLL7tk30cccUStcgpg+XG2CWD54SdZma4CAljp6pvU6HUBWECq3//+9+6zr3v37muZwO+JOj722GNdERS1hq0ABT969+5tAwYMcMVqeDHISz3yi+6www722GOP1frSLnjxxz1SuOo491HcswUvHVGZ+ym2sJKOgfspIFkAVTmuuvM17B0BLH/OVQEsf3wVxVIBrCgqFRwjgBVDtAy6BACLmyJuivkQpLoVD/Rz5sxxVa9++ctfWo8ePTKwTlP6rgCw6uyzzzbe3nHDww0XW/6Izgq3XXfd1UGoG2+80f34o48+spNOOsmAYEE1NaqhccyoUaPcW8dwA8CSV4s3h4TGc1NFaPtpp51mnOPFmgBWMYXy8XsBrHz4QVZkq4AAVrb6R529LgCLh3w+KykoUlOuqxkzZtjOO+/sPhvVGrYCd9xxh4OZzz33nHH/FDTug2677TYHncJgqlCtAGARUVVsC+CJJ55oDzzwgNs+SFR7XZsAVl0Vy+54AazstE9jZgGsGKoKYMUQLYMuAcACKBDpUtiAWFR1O//884uGJGdgvqaUAokoIICViIyJD8KWZj5LFi9e7G7GyX223Xbb2YgRI+zee+9NfD4NKAV8UEAAywcvmatyy8s/8kFStKS2xkM+L2dWr15t7dq1q/bQmTNnusInUV7K+KGQrIyrwE9+8hN79tlnbdGiRVXOl0ceecSGDx/uco+SL7SmFgCshQsXui2pRLnz8poIrMLGy0C2FD7xxBOuUjOfy/SJupVVACuul0vfTwCr9JqnOaMAVgx1BbBiiJZBlwBg8eaPD6/CxttAtmyxX568DGpSoBwVEMDKn1dJMHv33Xe77abk+AhusAFXAlj585csKp0CAlil07o+M9UFYAVbCMlfRBLt6hpbCP/nf/7H9tprr/qYpb5loAC7IyhMA8AKN1It/OhHP7Jf/epXdumllxYFWOQTXblyZWVSdrYjdu7cuUq/Fi1a2CmnnOLmu//++91ujWB3BtGA1UGv8AACWP6ccAJY/vgqiqUCWFFUKjhGACuGaBl0CQDWOeecU2OEFfvqyT3E9i81KVCOCghg5cury5Yts4svvtjI89GpUycH13nrywMcAGv//fe3Rx99NF9GyxopUCIFBLBKJHQ9p6kLwGIqXhaOHj3awYFwFFaQb4jtW2zBr21rWD1NVncPFAj+/omKYltfuBGlTMTUcccdZ7fffnuNq6HS5QsvvODylLZs2dKlbSAqi89eqkQHOUqphkn6hoqKChdxdd5557lcWA899JDLs0XeNlI1FDbG+PnPf17543feecdtbWS3B+cvz4ic18AxABqN8fkZ6wOW8S/4HfcARH/RsJfvOZbvuX8LosKAZUQxUrSH8ejP9/Tn7zHoz/w00k0wH/2CiDJe3PPCjIT2wfzME/SpaX7sBeYxHv1ZG3PyM+YP+ofXwvzYjs3Mz7Gsh6/8LpgfzQL7+Z71YzNzYC/fMz/z0p+v9A/bHJ6fcQP9mR+bWS/50yi8RNqPYJ3YEqyfPuH5sZn+/Av7DM2xrab5sZk+2IjtgWaMEayfOQP9gvUzP/oF9mMz9jEeffk/2hRqHvYf/YP5w+dcWHO+Z86gQELhOYuN2BL2WeE5E/Zz2Ga+Z734PHzOhDUr1DxsP5rRl6/Fiq0JYMW4oAtgxRAtgy7FABZ/JOQVIgKr8K1MBuZqSimQigICWKnIGmtQbma4kZ4yZcpaJeM///xzu/nmm125cPKrxcnHEcsodWpQCnADHEQZ5HHhAlh59MraNtUVYDHCP/7xD/vb3/7mHkwAWTzkkdeRax33a4XV4fxQQlYmqQD35Tyo1wawjj/+eAeM6tKATERvbb311vbaa685CMD2fXKyAa3ef//9yucAnvHYGsvvybdF5fJww8YAuHAOk1+X6C6ip9Xyq4AisPLrmziWCWDFUE0AK4ZoGXQJABZJGvmAKWzsj+eDklBkPsDUpEA5KiCAlR+v8rB27rnnurdfhcllA4BFXj4isUhorCYFklKAt7KnnnqqkSAZkMr2GpIk17SlK5iXc/bQQw+tLC9faA+foUQ8VJfbCBhFcQoKVlAwhYqtxZoAVjGF8vH7OAALyylcwlYtcpDyhn7LLbd01eWi5hzKx+plRZoKAIyAnACkcOOFMxXEi20hrMk2tqcCUTn3gmcCzkEic4jYCjd2ZpA0vjCRfOHY2kKY5pmQ7NgCWMnqmfVoAlgxPCCAFUO0DLoEAOuwww5zN9fhiAa27xA+fPrpp9v222+fgXWaUgqURgEBrNLoHGUWrjtsPejateta25oDgMV2Bt4uDx06NMqQOkYKFFUA2EA1L3LIXHnlle78u+SSS2z27Nn2+OOP2y677FLjGFTyOuOMM9YCWNwHsdWGz9VPPvmkWgBBtCHJu5lfAKuom7w6IC7AChZJFAtRMGxNUZMCYQVI0D5u3DgHO8NVK7neHHzwwTZ+/Hgj0Xtd21FHHWV33XWXK5gSVB/nhRGQnfnC7a9//asdc8wx9swzz9Sal00Aq65eyO54AazstE9jZgGsGKoKYMUQLYMuAcCiYgkfQjw8crNEyO8GG2zgPghru3HPwGRNKQUSV0AAK3FJYw8YJQKLN8MkeNe1KbbM6ligwJ///GcjITEPgORYo7GVkG0yPLzxGVnXRg6aE044wRibkveFjfw1bNkhjwxzC2DVVeF8H19fgJXv1cm6LBW488477eijj3bRUnvssUelKYB0wBJFUKorzFSbzeT7AVrx/MazAHl3aLvvvrsD+USJBjl3yP9z0EEHGVUP+TnXyZqaAFaWZ0rd5hbAqpteeT9aACuGhwSwYoiWQZcAYBGGzHadadOmuQR+vNHp16+fSxKnJgXKXQEBrPx4mBvjG2+80VUfZOtWuMJREIEFUAC482ZYTQokoQDQ6pVXXnHJjMNbV6n6xvY/qn0VbmktNu8+++xjb7zxhnHeFjZeEhH5PHfuXLvvvvvcdkUBrGKK+vV7ASy//OWTtdyn9+nTx4GjBx980OVLI/E2sIl/JFgPPju5l6dAAFCqQ4cOLvn0Aw88YNttt53LXcVLa5K3X3311XbDDTe4lCEXXHBBpRyMxcts4Bg/Z0s0OSr33nvvSAVVBLD8ObMEsPzxVRRLBbCiqFRwjABWDNEy6BIGWFQaUZMCDVEBAax8eZ0KM+eff75LDhtOWjxr1iyXn2j48OEuUkZNCiSlAFF95HkkKioMTUmoDcQaO3ZsnbasEr3FiyC2+hClUNhuueUWl+uNc5qHR+YXwErKm/kYRwArH34oVyvY7kwUclCNjq3MRHSSkyqInmLthQCL4/lcJc8VxxFVxWcu5+tPf/pTu/7666tsdwZ4ke+K61OQe4trVpcuXRz0Z7dGbU0Ay58zUADLH19FsVQAK4pKAlgxVMq+iwBW9j6QBdkrIICVvQ8KLfj0009dZApRoUFZbKAAyY2pZEQSdzUpkIQCQQl2cmBR3TLcJk2a5IoFXHfddS5hcdRGXisSsleXH4brDZETp5xyioto+Oyzz4oCLBLM049GEnceGoneUhRiVI+U/rgAYPXs2dMmT55cegM0Y9krAIQCIgGvgOAkW6cASrhRPRBARTEAErLTyMlHtClRWVxPAFNEdNVU5RKIRRQXlQo5HnjFdTFKfjYBLH9OQwEsf3wVxdJcASxu4CdMmOASjbK9ixDQwYMHV+5LLrYgLkIff/yxvfzyy+4CRkg8FyySdBOCWl3jQ/iJJ55wv+JtYmG51Or6KAKrmCfy8XsBrHz4QVZkq4AAVrb61zQ7n1d8TgX5OHjryw26AFY+/eWrVdxXEYnANsJHH320yjLYAshNPdtqqOwVpXHPtNlmm7nCKDw8hhsw9vDDD7cZM2bYSy+95CIdogAsttX+7ne/c0Pxd0GSZcbu1KmTixzjb4PGPR25bDiGn3Nt44GzRYsW7mf8n4gL8g3i8GcAACAASURBVONgJ99z70fBFn7P/R1j8dCJJhwP4ON+k2PRii1E/J95gjnD83P/Rx/mB7zxj3UGkR585SGbPnyPzTyAM3/YfmxEL+xnPh6WGZuv/K6m+bGRfszB3PTnwR27+R39mYd8e0Tbsf5gfmxGF2xhDnRAA+xnDOanT1hz+rOWQD/6Mz99gQJshSapNj7AZuYP1k+fYH605OfMR3/m5/fAB+bGBuYPax7YH/iMdQXrD1JAMB5rZ/5Ac+xnzYX+Y370QjeOpzF/+JwJ5uSc4fvgnMHn4XMmrBn2sx7mp0/gc8bHFtaFXszP2rEZ+zmW+fnK79AvOGeCNaMfP6d/+JxhftaNP9Ac28LnafA98zOHKm1HubrV/RgBrLprllUPAayslE9n3twALC4ClDh9/vnn3YWW/3Nh5i3eTTfdVHT1fBCy7YKbfz4YuLAHNzSEuLOfubrGTdsVV1zhPjQAZ+QfKdYEsIoplI/fC2Dlww+yIlsFBLCy1T/q7G+99ZYNGDBAACuqYDoukgLcS/GATdUukiKHG5EzO+20k1177bV21llnRRqPSIWtttrKrrrqKhs5cmSVPkArxuNF5I477uh+FwVghQcBMATgC4Cllk8FtIUwn36RVaVVQACrtHrXZzYBrPqol7++uQFYhJpT3pkKE7zB4w3JxRdf7PYrc1O0zTbb1KoeifgOOeQQO+200+y8885zIei86aBaBW9QqsuBxI0Vb5BICkgOCAGs/J2g9bFIAKs+6qlvuSgggOWHJwWw/PCTj1ayFY9IDqKawjmwKClPaXkis4LqhMXWx0vCYPsr+WfCjYphRHVxTFDRi+gR7uuAs0QYAr2I2qmpCWAV80A+fi+AlQ8/yIpsFRDAylb/uswugFUXtfJ/bC4AFqG+Xbt2dTc4RGAFjepx/JzSp8Cl8I1XobS87WMrBpUqeHtXrBFSyx5n9k1vu+22dvrppwtgFRPNs98LYHnmMJmbigICWKnImvigNQGsYJtPXcuGJ26gBvRWgaFDh9prr73mUiyEtxIdf/zxRsl6XvSRlL1Yo9w88In0DkRvFd6TcR9FhFa48TKSY7mXY+sh2wX79u0rgFVM7Jz/XgAr5w6SeSVRQACrJDInMokAViIy5maQXAAsku2xdY8IrMIw9gMOOMCVTKWs6oYbblitcOQR6d69u3uzd80117iyzlxUiMIK9skXdvz73/9uJ554ovHQMG7cOAGs3JySyRkigJWclhrJXwUEsPzwXSHAIgcLFZeIQOZhkQgatoGRFzJchcmP1cnKLBW49dZb7dRTT3X3OkSc0ziniKACKoWTu7/66qvu/mnQoEFr5R/905/+5Cp5cV5SISxK0xbCKCr5d4wAln8+k8XJKyCAlbymaY0ogJWWstmMmwuA9eabb7pEog888IAddNBBVZRgayE5qqZPn25bbLFFtSr9+c9/Nt4kUrnp8ssvtw8//NDlv+Imn/xXP/7xj6v0o7QzVXKAWMx38803C2Blc/6lOqsAVqryanBPFBDA8sNRYYBFQmvyErHli8+9IEEvn21EDlPyO0qksR8rl5VpK0DEOefRvHnz7LLLLrPevXvbmWee6YoIPPvss7bbbrtVmtCtWzeXdJpoq8KoP6AV92K8dKypME7hWgSw0vZuNuMLYGWju2bNlwICWPnyR23WCGD546soluYCYE2cONG9zaMa4L777lvF7tGjR9vZZ59tb7/9ttvuV10DWpGMnYSfnKCEsZP/ihs1wuYpTX7ggQdWdj3yyCPdVkPKsxKhVQxgkZOBt46E2dOoRvL000+7SC8eLMLVXwjPD6qXFFYiKVb9hbHpH1Sfqan6C9VTsCGoPsMagkokVDIJqq8UVn/hJpZ+cau/BNV3wtVfwtVXwtV3WAvrDyqhhCvmRKn+Qn/ylrGWwopBPLhRdYVqNOH56RNeM9F8wE2AJTlAguoz4YpB4eovQcWZoGJRuPpLWPPC6i9RKgZxnnBOsp0iXDEoqDgTnDOFFYOCcyFcZSk8f9j+YP1BxaBwxR76oyPzox3/D6o0cRzz08gXF3yPz4JzJuwzzndsoH+hn8OaBdVvWDfHYyswJVwxh/UH1ZyCOaJcuHRMdAUEsKJrleWRYYDFFi0+n4AO4W1aXL/ZBrbffvu53EVqUiCqAgsXLrSLLrrIvbjjM4JzjOqDhZFU5BHlc+IPf/hDFUi6aNEiO+OMM9z2v/PPP7/WlA5hm0gFwf0T2xijnLPKgRXVo9keJ4CVrf6aPR8KCGDlww9RrBDAiqKSP8fkAmC9+OKLrmLN448/7m7Mw40tgeecc4698847NVYIJEKLSC1yM/DGOgAswI+ePXu6MHlC3mnALLYOTpkypTIPQzGAxQUKuBbABG7ujj322Mryw/64u2FZqgishuVvrbZ6BQSw/DgzAoBFhBWfZeQMAvYWNgAzLxPGjBnjx8JkpRSogwICWHUQK8NDBbAyFF9T50YBAazcuKKoIQJYRSXy6oBcACxu3KkyyBbAQw89tIqA5LViKwVvncnVUF27/fbb7YQTTrDDDjvMvV0MNxK0A7WCSCC2DlIJ5+qrr6487I477nAAbPz48Q5qVVRU1OpEHh6ITuHBUNs48nu+C2Dl1zeyrHQKCGCVTuv6zBQALF648HlI8ZKaGhHJfO5VV123PjaorxTIWgEBrKw9EG1+AaxoOumo8lZAAMsf/wpg+eOrKJbmAmDNnDnT+vTp4yDSr3/96yp2k3CU6KmvvvrKbW+qrk2bNs1tLzzuuOPcTX24kf/q5ZdfdluhaMAp3mCzjStowdYutjB17tzZ5XeorQlgRTm1sj9GACt7H8iC7BUQwMreB1EsiAqwuGFmCzzV41SZMIqyOsYnBQSw/PCWAJYffpKV6SoggJWuvkmOLoCVpJrZj5ULgAUQoopgx44dberUqZXbJkgiyhZAIBY5p2pqJGwnVwi5fKigE2y74MGNZKXk5eHhgPbGG2+4XETh9tBDDxm5tnggAKQNGDBAACv7c7PeFghg1VtCDVAGCghg+eHEAGDtvffetskmm1j79u2rrTZI7kXyxvGZpSYFyk0BASw/PCqA5YefZGW6CghgpatvkqMLYCWpZvZj5QJgIQPb+MhNRcJ2krDz0EXuqyeffNJVvSEJN42E3L169XLHkYA0aL/97W/dz/74xz8aDwBcVO6++26XbPS6665zFXdqasVyYBX2UwRW9iduFAsEsKKopGPKXQEBLD88HE7iPnz4cJevkRc44eIGPDTOnTvX5WDca6+9/FiYrJQCdVBAAKsOYmV4qABWhuJr6twoIICVG1cUNUQAq6hEXh2QG4CFalS/ASZxQaARSUWiWvJbBY2yz0RVjRo1yi655JIqYlMh56abbqrSnzEpSV5bYw76Ep3Vv3//og4UwCoqUS4OEMDKhRtkRMYKCGBl7ICI04cBFtHAfBaOGzfOFSUhiphqbnx/yCGH2MEHHxxxVB0mBfxSQADLD38JYPnhJ1mZrgICWOnqm+ToAlhJqpn9WLkCWGwFJFn7vHnzHLzq1q2by0kVbmz/mzNnjsuH1a5duyq/40JCf7ZYNG7c2DbaaCNXzYnva2skeP/yyy9dlFeUpOwCWNmfuFEsEMCKopKOKXcFBLD88HAYYFHQhM+6Tz/91F577TVbtGiR+zwjuTufU9VVJ/RjlbJSCtSugACWH2eIAJYffpKV6SoggJWuvkmOLoCVpJrZj5UrgJW9HNEsEMCKplPWRwlgZe0BzZ8HBQSw8uCF4jYUAqziPXSEFCg/BQSw/PCpAJYffpKV6SoggJWuvkmOLoCVpJrZjyWAFcMHAlgxRMugiwBWBqJrytwpIICVO5dUa5AAlh9+kpXpKiCAla6+SY0ugJWUkhrHZwUEsPzxngCWP76KYqkAVhSVCo4RwIohWgZdBLAyEF1T5k4BAazcuUQAyw+XyMoMFBDAykD0GFMKYMUQTV3KTgEBLH9cWl+ARXqjadOmuQVTTK5r167+LL4MLRXAiuFUAawYomXQRQArA9E1Ze4UEMDKnUsEsPxwiazMQAEBrAxEjzGlAFYM0dSl7BQQwPLHpXEB1oIFC4y8pJMnT67Mk02O0oEDB9pRRx1lFRUV/ohQRpYKYMVwpgBWDNEy6CKAlYHomjJ3Cghg5c4lAlh+uERWZqCAAFYGoseYUgArhmjqUnYKCGD549I4AGvNmjV2zTXXGCkeevbsaU2bNnULBmB99NFHLhJr1KhR1rp1a3+EKBNLBbBiOFIAK4ZoGXQRwMpAdE2ZOwUEsHLnEgEsP1wiKzNQQAArA9FjTCmAFUM0dSk7BQSw/HFpHID1wgsv2I033mh9+vSxRo0arbVYthSedNJJNmTIEH+EKBNLBbBiOFIAK4ZoGXQRwMpAdE2ZOwUEsHLnEgEsP1wiKzNQQAArA9FjTCmAFUM0dSk7BQSw/HFpXQHW999/b6NHj7aPP/7YNt5442oX+umnnzq4NXLkSH+EKBNLBbBiOFIAK4ZoGXQRwMpAdE2ZOwUEsHLnEgEsP1wiKzNQQAArA9FjTCmAFUM0dSk7BQSw/HFpXQEW2wQvv/xy++KLL6xDhw7VLpT8WPzuoosu8keIMrFUACuGIwWwYoiWQRcBrAxE15S5U0AAK3cuEcDywyWyMgMFBLAyED3GlAJYMURTl7JTQADLH5fWFWCxsptuuslee+21GisOEp2100472amnnuqPEGViqQBWDEcKYMUQLYMuAlgZiK4pc6eAAFbuXCKA5YdLZGUGCghgZSB6jCkFsGKIpi5lp4AAlj8ujQOwZs6caeecc4716NHDWrRosdZiP/zwQ/v5z39u2267rT9ClImlAlgxHCmAFUO0DLoIYGUguqbMnQICWLlziQCWHy6RlRkoIICVgegxphTAiiGaupSdAgJY/rg0DsBidffee6899thjtv7661tFRYVbMFsH+XfAAQfYEUccUVmd0B81/LdUACuGDwWwYohWoi6UPGXf8jrrrGMCWCUSXdPkWgEBrFy7p9I4yjQPGDDARowY4W6Y1KRAQ1RAAMsPrwtg+eEnWZmuAgJY6eqb5OhxARbPlRMmTLDx48fb7NmznUmbbLKJ7b777rbbbrtZ8+bNkzRTY0VUQAArolDhwwSwYoiWcpfly5fbM8884/Yq88BOUj0uOPxs8eLF1rZt25Qt0PBSIJ8KCGDl0y+FVglg+eEnWZmuAgJY6eqb1OgCWEkpqXF8VkAAyx/vxQVY4RVy3aO1atXKn4WXqaUCWDEcK4AVQ7QUu8ydO9euu+46o5xp586dHQ0HWgGvPvnkEwGsFLXX0PlXQAAr/z7CQgEsP/wkK9NVQAArXX2TGl0AKyklNY7PCghg+eO9JACWP6stf0sFsGL4WAArhmgpdcEXV199tQNVXbt2tcaNG1fONHbsWHvjjTeMr0OHDk3JAg0rBfKtgABWvv0TWCeA5YefZGW6CghgpatvUqMLYCWlpMbxWQEBLH+8J4Dlj6+iWCqAFUWlgmMEsGKIllKX119/3X7zm9/YFltsYY0aNaoySwCwzjzzTLvyyitt3XXXTckKDSsF8quAAFZ+fRO2TADLDz/JynQVEMBKV9+kRhfASkpJjeOzAgJY/nhPAMsfX0WxVAArikoCWDFUKk2Xxx9/3G677Tbbeuut15owAFhUiLjhhhtsww03LI1RmqVBKcANDC0c/RdVgO+//974B3wtBLDVjVHX4xlDACuqN7I9TgArW/01ez4UEMDKhx+KWSGAVUwh/b4hKCCA5Y+XawNYJGpfuXKlkU+5Xbt2rqpgnHt6f9Tw31IBrBg+VARWDNFS6vL000/bzTff7Kp3FbYAYB111FH229/+1jbYYIOUrNCwDVGBZcuW2UUXXWTPP/+8g1DbbbedA6XNmjUrKsddd91lDz30kKtowgMbVTP32GMPO+ecc1yp3uranXfeabfccot99dVX7vhtttnGRo8eba1bt651PgGsou7IxQECWLlwg4zIWAEBrIwdEHF6AayIQumwslZAAMsf91YHsLh3nzJlij355JP2wQcfuCr23FMPHDjQVYTeaKON/FlgA7NUACuGwwWwYoiWUpdp06bZVVddZT169FiLlgcA6+yzz7ZLL71UpU5T8kFDHJa3NPvtt5+rennssce6c+++++6z9dZbz1588UXr2LFjrbIMGjTIveXp3bu36wPIevDBB91W2HHjxlXpz/WGOR577DHbd999rVevXrZkyRKbNGmSg2A9e/YUwCqDk1AAqwycqCXUWwEBrHpLWJIBqgNYRDDMmzfPRf3y+VZRUREpsrgkBmsSKZCCAgJYKYia0pDVAazJkye7IAhSzHC9IvKKe26uY9zH//rXv7Y2bdqkZJGGrY8CAlgx1BPAiiFaSl2g5ddff70DCZtvvrm7+ATt0UcftalTp7oH/R133DElCzRsQ1TgwgsvdHnVeGuz5557OgleeeUVF4X1v//7vy4yq7bGTU9hePIjjzxiBx10kJGzjXM6aOR4A8ICqw488MAqw1Y3TuG8isDy4wwVwPLDT7IyXQUEsNLVN6nRwwBrwoQJ9v777xuRxfPnz3dRxZSZ54HxsMMOs7Zt2yY1rcaRArlSQAArV+6o1ZhCgLVw4UJ3r86uieog1UcffWTbb7+9/exnP9N2why6WQArhlMEsGKIlmIXolGuu+46V3GQ7VctW7a0L774wt5880379NNPbfHixbqBSlH/hjg02/eaN29uL730UuXyCUXu1q2bLVq0yG3zC8PUqBq1b9/eQbCnnnrKdfn8889tk002sX322cdFYEXJkyWAFVXtfB0ngJUvf8iabBQQwMpG97rOGgZYVILmRcvGG29cmaqBz0O25BBVTAS88snUVWEd74MCAlg+eOkHGwsB1quvvmqXXXaZy6Fc3fWJa9zSpUvtiiuuUAqaHLpZACuGUwSwYoiWchdC19lO+Pbbb7skfF26dHFvA9mWJYCVsvgNcHjyqQ0dOtTuuOOOKqu/4IIL3IcdkX/VFRaoTSq2Hu68887uZv/88893hxJ1dfDBB7soQsYj3JkG5Ir6VlsRWH6coAJYfvhJVqargABWuvomNXoAsHjpsvvuu7sXOoVRDDzc/+tf/7Kf/OQndtxxx8V6AZOUvRpHCqShgABWGqqmM2YhwPrHP/7h8tby8+raqlWr7JNPPrFrrrnGvUhWy5cCAlgx/CGAFUO0DLqcfPLJLum1AFYG4pfxlNywEHI8atQol38t3O6//363ZYLqmOTIKtbuvvtut9+em/xbb73V9t57b1dVk4cB2rXXXutg1pgxY+y8885zVVJ4wGPrLKHPJH2vLiqLY6iqQgNgAbtWrFhhLVq0KGaSfp+RAgHA4vz5+9//npEVmlYKZKuAAFa2+kedPQBYFBTZdtttrV+/ftV+FhEhz+cVL3aKFRyJOreOkwJ5UUAAKy+eKG5HIcBiBwWpQCgCVt19NPfm7Kbg2qUq9sX1LfURAlgxFBfAiiFaibpwU8WD4KxZsxwIePbZZ+3LL7803hKqSYEkFKD6IFtVL7nkEpfgMdzGjx/vcmKR0P3QQw8tOh0J2dlyCGQiZwhvg4i4CsKZyafFPHy4kheL/Fg8DAwfPtxBsj/96U920kknrTXPkUce6bYcBo2/C94kMQcPETxUMCZ/F/x90PiABvYCvjgG4MVcPKAA1Fg34I6k8xxHoz/204BkhFtzQ4c+vL0CuAHNmjRpYtgQHMdNAfMTycb8bDfhe37O/NjJgyxjMD9jYDPbMrEtmJ9EwcH3zM8c9OMYbGcN2MwYRGaiK32YM5gf+7GZ/syBLWxD5iv96UuCz8Bmjqtp/Xw24Evm4Tr04YcfuqiEnXbaqdIONFuwYEGl5sH6Z86c6SLrDjjgABc9in2sB/uZH21p4TUzFjajGXYxf6AZmvP/sGbB+lkz6wuPhWb0xX7mox8+Zxx8zjyFPmd+7EJrfI5eAYDgnEFzxsE28k0UnnNhzZmDdQSglX70D58zfM95EtjPOYtfmJ9zhq/YH9aMcbAtOE/D5yy+QWP6MT/nAZphO35n/WHNw+eMqtoWvbzFOkAAK5ZsJe8UACyuD1tttZW7lnD94O+LZMhBNV7+nufOnes+vzp06FByOzWhFEhTAQGsNNVde2z05p6JlDHcUxAZRUqPmqp3h0coBFgkar/44osrU8+Ej+X+iHtmwPwvf/lLbYEurZsjzSaAFUmmqgcJYMUQrQRd2GZF5MKcOXPcAxNbsniAJPzztNNOcw+lalKgvgrwsMvNOfAKuBRuQKVhw4bZww8/vFbC9erm5VoSPDSTx408InygshWRxv585mGLBtUJeVig8ZDep08fd55TwKBw/z6AhQcHGg8Vm266qSKw6uv4iP15q/fXv/7V5eELQyG20Zx44omVD3aFwykCK6LAOqysFRDA8sO9AcDicwb4C0zmc4jPG657RDV06tTJQWCOJU+Wqnn54VtZGV0BAazoWiVxJLsWKJ7Eyy5etAUvlLnv3n///WsFTYUAC0hFkMNNN93kQFg40IFdEVyvuMdXAEQSnkt+DAGsGJoKYMUQLeUuM2bMsMsvv9y9Oaf0KW3s2LGO0nNRI1/R8ccfXwkAUjZHw5e5AtywH3XUUa78brgBoXhbQ66qHXbYoc4qcNPPhyowg8b4P/3pT+3GG290EDbcOK/J+UallOBtd3UTKgdWnd0Qu8O7777rICSwnAe6ICydSDTe5gUQq7oJlAMrtuzqWEYKCGD54UyiI3v06OGAFcVL+Ezkc4jPL+6RedFD5CkRmjw48vkVvIDxY4WyUgoUV0AAq7hGSRzBdYUXw+xu6Ny5s7veBI0XtkRTnXXWWTZ48OAapysEWBzIdYrgB/LNEs1N476N4hMjRoywnj17JmG+xkhBAQGsGKIKYEUTjQtOkIcnWo94R3EBGj16tLEFhwtb0IiGoRIhQIFqbueee66xZavULU41ulLbqPnqpgDnUffu3e2ZZ56p0nHXXXd18IrzLc5bm7322sudx0ApGm+HgB7kwuLDOdyoTDh9+nQXZVjbOSaAFc23SVyv2CZDAv/NNttsrUmJVKAqKjCyugT8AKyBAwe6rae8Zcyq8ZAZp9plVvZq3vJSQAAruj+598mqcS0Ltg6y9ZmXKWwj5CUi1w8iUHnI5JpGFAO/S6Mxl8BYGspqzCgKCGBFUemHY3ge5D4rTmO7IPlgiYqqLpce2wpJNcEOhppyvZKrj+M+/vjjte5xiBLl50R0bbTRRg7Op1U5Vc+Ecc6AtfsIYMXQUQArmmjPPfec2/rU0Bu5Y6Lsz27oOvm0fhJtE8bMhyG5cmjk+QCgHnjgge5NUV0bN0JsueCDc8qUKa478Ikbf34e/tDlwYV8IoA0jq0NOAhgRfPE7NmznZ5ESzXk9t5777ntqWpSIAsFBLCiq7755pu7z4WG3Ch88tRTTzVkCbT2DBUQwIou/m677WbPP/989A5leGT//v3tnXfeKcOVlX5JAlgxNBfAiiaaANYPOglgRTtffDqKKCkSRwKW2DbIGxUSrgOT2LbKVsCgkeyZNz/BTfbrr7/uKhgSnswbbN4ek8eKBO5shX3iiSdcIvigkYz9oIMOskMOOcRtw+ANETmyPvjgA3vhhRds0KBBtUongBXtzBLA+kEnAaxo54uOSkcBAazougpgmavcK4AV/ZzRkckqIIAVXU8BLDMBrOjnS7EjBbCKKVTN7wWwoonGhZ2H57Qb/rj00ksrK+AE8wXhqgACtlqdccYZDiSUupFoUK38FJg4caLblgqwIiwaGAXE2m+//aoslhvsvn37OtBFA1KdfvrpNm3aNLfVkL8TIBdbLdgmWBi1yHk8ZswYl2iSrYXAMgAZEGvfffctKqwAVlGJ3AH4sL7RV+edd5675lVXoQ4/cx3Cb9VFODE/fble1ZbTLNpq4h9F+L22EMbXTz3rp4AAVnT9uF7F3ZITfZbqj2SrNCXouZZVd71iyw9bfQoLndR33sL+XC/ZtqgmBbJQQAAruurc36BXnEZxrpEjR7rcVMGuh/A45OKj0jD34OQfra5xDNfL6vrHsSlOH7YlZjl/HJvz2kcAK4ZnBLBiiJZyFxLwUYGQN5Lh/cVcrChZT1JlqrmpCk7KjtDwuVNAAKt0LqFwxO233+7eshXmZeEGjLxoVOMSICqdTzSTXwoIYPnhLz5XeIHD/TCRyOGGD3lBw4uacDSxHyuTlVIgugICWNG1qs+RwHoqys+aNcu6dOlS5R4KH1BAh5fFJ510Un2mUV+PFBDAiuEsAawYoqXchQsYW7AmTJjg8hDxoAhtZ6sX+adI5J5FAveUl63hpUBRBQSwikqU2AHcZAXXIXKZcR3iYY7IOXKZnXnmmdavX7/E5tNAUqDcFBDA8sejJG7nese2dqp18fKQyCu2Y1PQBIClaAN//ClL666AAFbdNYvbgyqB7LYBYlEoh8AEUrTwf3Y5nH322QpSiCuuh/0EsGI4TQArhmgl6EIViRdffNH++c9/uuTahJWzrWvIkCGuzLOiHkrgBE2ROwUEsErrEqoNsr2UCpJch9hew5bP4DpUWms0mxTwSwEBLL/8xZZ4qvECsyguUlFR4bbB77TTToJXfrlS1sZQQAArhmj16DJ//nz3jPfSSy+5lA8EKHCt4ZqjHTb1ENbDrgJYMZwmgBVDtBJ2YdsgPgJgZZlLpoRL1lRSoEYFBLCyOzmA6kQgqGxydj7QzH4pIIDll78Ca4FXfNa0atXKzwXIaikQQwEBrBiiJdAF3XnOIwqLvFJqDU8BAawYPhfAiiGaukgBKZCJAgJYmciuSaWAFIihgABWDNHURQpIgUwUEMDKRHZNKgVMACvGSSCAFUM0dZECUiATBQSwMpFdk0oBKRBDAQGsGKKpixSQApkoIICVieyaVAoIYMU5BwSw4qimPlJACmShgABW59qqUwAAAyBJREFUFqprTikgBeIoIIAVRzX1kQJSIAsFBLCyUF1zSgETwIpzEghgxVFNfaSAFMhCAQGsLFTXnFJACsRRQAArjmrqIwWkQBYKCGBlobrmlAICWLHOAQGsWLKpkxSQAhkoIICVgeiaUgpIgVgKCGDFkk2dpIAUyEABAawMRNeUUsAEsGKdBAJYsWRTJykgBTJQQAArA9E1pRSQArEUEMCKJZs6SQEpkIECAlgZiK4ppYAAVrxzQAArnm7qJQWkQOkVEMAqveaaUQpIgXgKCGDF0029pIAUKL0CAlil11wzSgEUUBXCGOfB8uXLrXXr1jZ16lRr1qxZjBHURQpIgUIFNt10U1t33XUlTMIKrFixwlq2bGlvvPGGrbPOOgmPruGkQMNUoE2bNrbJJps0zMWnuOpVq1a569Rzzz1nFRUVKc6koaVAw1GAZ5XNN9+84Sy4RCtds2aNex689NJLbZ999inRrJpGCpS/An369LFGjRrVuFABrBjnwMKFC61Dhw4xeqqLFJACNSnw8ssv27bbbiuBElZgyZIl1rZt24RH1XBSoGErcPjhh9s999zTsEVIYfVBhHsKQ2tIKdBgFQC2z5492xo3btxgNUhj4USMrr/++rZy5co0hteYUqDBKsDfVtOmTQWwkj4DiGpQ9FXSqmq8hqxAkyZNaqXtDVmb+q6d6xUfBLW9zajvHOovBRqSAvwtcc1SS14BXa+S11QjSoHaHgalTnwFgFeAQcHB+BqqpxQoVKDY9UoRWDpnpIAUkAJSQApIASkgBaSAFJACUkAKSAEpIAVyrYAAVq7dI+OkgBSQAlJACkgBKSAFpIAUkAJSQApIASkgBQSwdA5IASkgBaSAFJACUkAKSAEpIAWkgBSQAlJACuRaAQGsXLtHxkkBKSAFpIAUkAJSQApIASkgBaSAFJACUkAKCGDpHJACUkAKSAEpIAWkgBSQAlJACkgBKSAFpIAUyLUCAli5do+MkwJSQApIASkgBaSAFJACUkAKSAEpIAWkgBQQwNI5IAWkgBSQAlJACkgBKSAFpIAUkAJSQApIASmQawX+D2YVlcHwqggYAAAAAElFTkSuQmCC;" parent="1" vertex="1">
          <mxGeometry x="150" y="930" width="1200" height="329" as="geometry" />
        </mxCell>
        <mxCell id="vBOfQclKu_lE_e-Z2oih-3" value="" style="shape=image;verticalLabelPosition=bottom;labelBackgroundColor=default;verticalAlign=top;aspect=fixed;imageAspect=0;image=data:image/png,iVBORw0KGgoAAAANSUhEUgAABLAAAAFGCAYAAAB60mZsAAAAAXNSR0IArs4c6QAAIABJREFUeF7snQeUVEX2xi8MCEhOogRFUdQ1oYABUcH4V0wY1rC6rjlnxVVUzBlzXsWc0TWvqJgzYhaMCIgoQQEzAsP//Gqs8U1Ph9fT/bpfd3/3HI/NdNWtqq+q36v66oZGixcvXmwSISAEhIAQEAJCQAgIASEgBISAEBACQkAICAEhEFMEGonAiunMqFtCQAgIASEgBISAEBACQkAICAEhIASEgBAQAg4BEVhaCEJACAgBISAEhIAQEAJCQAgIASEgBISAEBACsUZABFasp0edEwJCQAgIASEgBISAEBACQkAICAEhIASEgBAQgaU1IASEgBAQAkJACAgBISAEhIAQEAJCQAgIASEQawREYMV6etQ5ISAEhIAQEAJCQAgIASEgBISAEBACQkAICAERWFoDQkAICAEhIASEgBAQAkJACAgBISAEhIAQEAKxRkAEVoTTU11dbYsWLbKmTZtG2IpUCwEhIAQajsDChQutUaNGVlVV1XAlqikEhIAQiBCBBQsWaC8VIb5SLQSEQG4IaC+VG36qLQSyQUAEVjZoZVn2f//7nx1xxBH25ZdfZllTxYWAEBAChUHg//7v/2zttde2888/vzANqhUhIASEQBYI/PDDD9axY0fjUhCyXSIEhIAQiBsCf//7361Lly521VVXxa1r6o8QKDsERGBFOKUisCIEV6qFgBDICwIisPICo5QIASEQEQIisCICVmqFgBDIGwIisPIGpRQJgYwIiMDKCFHDC4jAajh2qikEhEBhEBCBVRic1YoQEAINQ0AEVsNwUy0hIAQKh4AIrMJhrZaEgAisCNeACKwIwZVqISAE8oKACKy8wCglQkAIRISACKyIgJVaISAE8oaACKy8QSlFQiAjAiKwMkLU8AIisBqOnWoKASFQGAREYBUGZ7UiBIRAwxAQgdUw3FRLCAiBwiEgAqtwWKslISACK8I1IAIrQnClWggIgbwgIAIrLzBKiRAQAhEhIAIrImClVggIgbwhIAIrb1BKkRDIiIAIrIwQNbyACKyGY6eaQkAIFAYBEViFwVmtCAEh0DAERGA1DDfVEgJCoHAIiMAqHNZqSQiIwIpwDZQKgbVw4UJbsGCBLV68OEI0pFoI1EWAdOj816xZM6VGL+LiEIFVRPDVtBAQAhkRKBUCa9GiRfbHH39oL5VxRlUg3wg0btzYllhiCeP/kuIgIAKrOLir1cpEQARWhPMedwILwurbb7+1H3/8US+9CNeBVKdGgDUIidW9e3dbcsklBVUREBCBVQTQ1aQQEAKhEYg7gVVdXW2zZs0y+llVVRV6XCooBPKJAATqMsssY23bttWlYD6BDalLBFZIoFRMCOQBARFYeQAxlYq4E1hz5861GTNmWM+ePa1p06YRIhEv1dyQ/v777+4F36JFC2vSpEm8OlhhvWHjz1pceeWVK2zk8RiuCKx4zEOyXkDwfvLJJzZ58mTr0KGDrbHGGiJ64ztd6llECMSdwJozZ44jsJZffvmSJbB41vz222/OGp/9IHsj9kiS0kFg/vz5NmXKFOvatau1adOmdDpeJj0VgVW8ifzuu+/s448/dsYYnCX4DUjKGwERWBHOb9wJrM8//9w6d+5s7dq1ixCF+KiGuPr+++/t119/rbU44+aUFz2HQ92cFm+uJk2a5G4NO3bsWLxOVGjLIrDiOfHvvPOO3Xvvve5A0rx5c+N2nYPlDjvsYDvuuGM8O61eCYEIEIg7gVXq76958+a5SySeMZBWkFlc7LVv395at26dcUax4ucACfnFAZI6HCDlzpYRurwX+Prrr50rYZcuXfKuWwrTIyACq/ArhIuDu+++21555RW3T0IIi7P++uvb3nvv7c52CM+2E044wV599VVnwICl4plnnunKSUoTARFYEc5bnAksf7O/wgoruBhE5S48vNhgcUPlH3KMGRx4mLHhgszTjWNxVsI333zjCMSll166OB2o4FZFYMVv8qdNm2YjRoyoda/1PeSgOH36dNttt90ciaXnVfzmTj3KPwJxJ7A+/fRTZ8leinupX375xe2NIMeD1ugcAvmPd3I69/7Zs2fb1KlT3eVTq1atHInF33ifr7LKKnpG5f/nkFYjYUHY18oCpcDAm5kIrMJizvPp4osvtg8++MBWXHHFWiMEnkFffPGFs1g/9thjnWXpgAEDnLHCHnvs4Z5VL730kj3wwAP2n//8x3bffffCdlyt5QUBEVh5gTG5EhFYEYKbpWo2wJj5YxafTCCxllpqKbcBkxQeARFYhcfctygCKzP2HAgKleSCds4++2zDQpZNmSfa+T+EFdYSWJJeccUVBbWe9UkXMqOlEkIgvwiIwMovnl4bFui8e5FkFugcELGi6tatW1IiCqv2Dz/80LgIxVrLC8+wjz76yFlVL7vsstF0XlqTIiACq3gLQwRWYbEfO3asI6BwGUy8zPPPoCOPPNKeeeYZu+mmm+zLL7+sc8a75JJL7PLLL7evvvqqosLoFHaWomtNBFZ02JoIrMzg8pCBPY9a2Kj5gOGJbfmDKRu1Ylg0YO696qqrRg1BrPWLwCre9IjAyoz9ueeea9dcc03mgnkqgaVVkDDyzyjv3sMNI67fhXTROfTQQ+20007L0wilRgiER0AEVnissimJZQLv3lTxrnjuYKFFbK9kcVL5buLEibbOOuvUexZBsqMbK4hi7KuywaGcyorAKt5sisAqHPY8m6688kpHoJMEKpng2r3hhhvaKaecYo899pizwgoK50KebTfffLNtvvnmheu8WsoLArEisDDDvuiii2zmzJnOxO+ggw6qt+CSjZqFyW11KsE8MGhO+/PPP7vDyOuvv+5euoMHD7Yjjjgi6UsWM8TLLrvMxSHB/HD//fe3zTbbLBT4IrAyw8QDhFgvlSy4HbDJq2QRgVW82ReBlRn7f//733bhhRdmLljGJYgfgbm+RAgUGgERWNEgTjxQXJLTuQiyX8Y9kou2RPnpp5+MfXu/fv3qfcecEY9pzTXXFIEVzfQl1SoCq4BgJzQlAqtw2BMWBgsqSCriWSUTQjH07t3b2L/hJo2XTaL07dvXuRnutddeheu8WsoLArEhsJ577jnbeuutnctEnz59XOYlMgrcc889NnTo0LSDPfroo+3pp5+uUwZ29rPPPnNm0ZBbvIARXsbEDoG84uCGCTRtDxw40B555JE68ZHee+89V4bbKb6HzHr77bed6wa30ZlulURghVujPIjyIcccc4xzrdlll11coOOgsEnjAIblAj7QnonHRJ4ggMTFwky+GJlbWEepLCnYYGIi+/DDDzs/7kGDBtlhhx0W2iyfgIW33367IwkZ49prr23nn3++tWzZ0sHD74Qyt912m7vJYJO67rrr2iGHHFLrvpRsbk4++WTj5XDwwQe734YXNq0vvvii08XvBReCq666KuP0isDKCFFkBURgZYaW9wTPjkII7Zx66qkuno6PqcNvFuEZxjvt3XfftRtvvNE6depUiC65NrDASHaILVgH1FDFIiACK5qpJyYoeyN+134/SziFM844w1lecVnL+wE3QB8fiz0D+wP2Juyll1tuOVtrrbXqWWjxTidsw+qrrx5N57PUyl6Pvfvjjz/u4p6yl+LskCnuJpfq7GeSCVYb++yzT9LvCBDNHmjYsGF1LigPPPBA134yYd/K/hV54okn7Pnnn7fx48e7ucBNatddd7UhQ4akTTgkAivLhZHH4iKw8ghmCFWjRo2yl19+2T2DkgnWoTyjuHwkbijnlqDwWyFO31tvvaUs6CHwjluRWBBYWOFwS8MhAdKKjTKkBqZ/b775pjNDzjYgIYdrSCse9hBTXmBiR44cafjObrzxxu7P999/vwvi9t///reW+KB9rGIgvHgJ+Y07LC0vQPrkSYBUkyoCq7DLnU0WmzGyTvBgCsZ0ePDBB12ARdYarD0kFsKmBos/grhjShq3AxobGgjW4447zt0ycJDltpT4EpmyJt5xxx2233772UYbbeT+DwEGEQYh5n9P6GaTutpqq7k22Cidc845LiMR675Hjx71JvHJJ590Gyk2sJBjZPrwgn5+I/w2+B5C0MfYSLcaRGAV9rcSbE0EVvGwT9Xy6NGjjc0Zlg2Q2xyGEDZgBEjmJnH48OEpY/rFb0TqkRBoOAIisBqOXaaaWCawN/BkOXteMnMRa2+99dazhx56qA7Jw8UwpBR7J8idLbbYwu2fOESyJ4HgwjKLi2MOh5n2yZn6l4/v2c9jacGe5vjjj3fPT5JkcAHARXUwsU9ie7gXMeaggM0NN9zgCLGjjjqqXhefffZZd/EOlmPGjLEtt9yytgxu2Jx1gsIF/Pvvv28TJkxwmCFcqLJPY39FgiEuGSnH/g1PkFQiAisfK6ZhOkRgNQy3htbC+ur00093v5NEK1J+Y/AAnPlJMrHNNtvYCy+84J5tkPE8o/iN8swiRpak9BCIBYEFmcRNBm59WJd4ITYSFiN33XVX1lkCOLz/85//dAsz6NvKTRFWIWQg8MJtCH/jBexfVNwckYb2vPPOc7feXt544w3bYIMN7NJLL3Vmh+lEBFZhfxAQWBAuWNexGQi65bGB4IGGdRCbrn/84x+1GQiZax6A2ZKkUY9u8uTJttJKK7kgg4cffrhrjk0hJrHc6qVzaWKsbHogpXjA+9vVYCwd9OE6i5UjGzsfhJUNLZaQ4BT8PVKeFwLfsXHjFjaRwIK04sXg3W3Bu5IJLG64CRDJhtmn84163WSrXwRWtohFX54D5QUXXOAOVwRI5hmAsOHi0MVvOlXch+h7pxaEQGEREIEVHd4QUT5DMyQW73AOeexzIUy4zAqSUOyzIFCIC8gzCgIHjwn0eAILK1KeT+yh4yBYMfXv399lHdt5551dl7gIYL944okn2llnnZVVNyH2xo0b57BJtNrnQpQ9Gjqx8EoksBIbYk9G38D+lVdeqd2rzZgxw+0b/N4NfLmQhxzj98CZJZmIwMpqKvNaWARWXuEMpQzDk/vuu8/9Dr01Jc8zvHH+9a9/ud8MvzFCAXnSGiMZzn08y/h9JnMtDNW4ChUVgVgQWNyIsLh4YHPo9oJrF5t3THSvvvrq0EB56ykO+7xM/MGcRcxN0b777lvPrQkLLH4EPPz5EWCxgylv4ssHCxV0ELQSd8J0IgIr9JTlpSAPo0033dSeeuopR65gBo9A5jCnWC/xd4gZLIj8xgCLOm4ZIWfYgGGNBHEJeeSFzQjsPTEdsIjgO1wWg+QoVhPXX3+9CxhIfW4HeDBCPgWtlIgZAQFEfTY6qQTyiFs3HsTBG0IIBzaMZNRIZYVFFjM2l1ikpdro0C4ugMSQg2TxN7A+aCtuTMHbRX5XvKAZP3j87W9/q0dgBcey5557OsKwEgksLP0gD7GigdBjreG2yq0t6ysbgbyALCdDJrq8QI7hVpBKiCOIaXQmSz0RWNnMRuHKQmJxgOQ3xPsRYS1AYimzV+HmQS0VHwERWNHOAYQTiSN49/N/vBPYn3C5te2229bGvmPfQcIZyBveZ+wxeM/xvuPdxF7iuuuuq42rhWcFex1/QISEYV+BZ4Xfb3EhhmUpHhde7r77brf3xpqbfRsWFJwNIISCKe/Z32AxfsABB7g9eSpBP33l0EryCy+EP+Bi6dFHHw0NMHtALrux7GCflyjsexin30NmIrDAnHc1VrYnnXRS2n6wn4A89OeUZIVFYIWeyrwXFIGVd0gzKuRcAkGNZ4g/a0CeQ1wRjsi7PqMIoxjKQtLzG8b7JFVm+owNq0DREYgFgcVCwyIqeDgDGf7NIiMmD6REWCGmDy8m0meSpcALZBY3QrwQefkEBWsW/sbi5kXIDTckAL7viT78uHLxIuSAkRgHi42At3LhxcUmAKIhbkIf2YxAEHrioraPmDfPmJG8y8RcadGi5rtvv8UHr365qiqzrl1r/k7cmO++S66LtMutWtV8N3Om2fz5NZ+TuK2FwY9DHYdx3O5g3tn08HC69tpr3QaMgyDriXSqfM/cYVEH6UUdNktsxDgksklhLXjyh7gFWHTxH3N/6623ujUL8eMJUtYa1nrczmH916tXL0do4VYH2clmDvEWh7jvkUAgmTA/rFU2W4nm66xNNoVYaAVTV3s9jAFzWsgxNnxs3BgPN6pskMDIC+61uFNC2NIXNl7cUkKe0T/qeLn33nud+T24sqYhTxItsIJjqVQCi7mDPOWGmhsfrOUgklgTkN/ZZN3khQzO3BgxN8FnJC/uW265pd7yoQyHCsjVMKbRIrDCPF2KV4bfsychcUmJg0tO8dBQy5WIQEkTWN98Y1ZdXX/aGjfGT6zm7+x92AMlE6yYfAD1VHuuoC7iK82aVaMJ/XwXUnh3YVXEBR2WSYThgDBh78yegr0T+2pc6LhQ8QQW6jlAQq5j3b7TTjsZFyzsiXCL49IOoghvB5IzYXHERQ5t4RIHocWFM0QOwn4cAog9He8yrONpm31K0LqeUArsydiz+NhRyYbKXgj97M+DB1reya+99pqzQA8rXFRyAcqeDrfEoLDXI1wD+iACCUuRicCiD3iZ8K5PF4+L9z+4sR/kcj9V4H0RWGFnMv/lRGDlH9NsNEJMca4TKZUNaqVbNhYEFgdnYl/xkgwKi5EXGD7hmNaGFaxGeCnycgySMzz4OQwm81vHMgLrHNrhJogg7ZAPvIggIoLCDRTkD5Y9iamFIb8YC8LBAz92Dq/+ZcOYOIxwkKV/fOal7ceOewimzQjkCYdR9GAeyQuM+ljjUI+bG36skByQKljGUJ+XGxuRoC7qUxcdtM3hF/KFsaGPf6MLvYsmTLDGw4Y5fbSN+PTt1SedZI0HDnT6Gx1wgDX6c6NUJ817hw5WPWpUja5Jk6zxUUcl1bX44IOt0bbb1hB+w4db448+cm0t/O9/3f/ZaNBf2uazD6LsD/PUc238GQQeMo7DOK6orBtiXUFMcfuHBcNWW23lCDs2Qlj1MX9sjCCWIGfYPDBe9LKB46YPEtMHWfft0BfIS/Blk0dMA+pAlEFY4sII6crf0McmkACCbMrQhWUW642NHBsrxogEx0Vd+kNdb+nn5wj3VW7rWIPcNPj6Hi82icw3ax+CCysuxsNGFBLP+4H7cbF5JI4F6wlho0k5fnf0g36xGeO3A3kGmcdviQ0oRB5EVTKMIMYIsMhNK31HF330n33gejDC5Jf/8+Lh76x91jTC74O+FSPAfthnTrAcm3vWGUFi2XB7wcKTNYULQJhMpuCB3763RIXETyT5k/UP0gwLOSwLuRzIJCKwMiFU3O/53fjfigis4s6FWi8OAiVNYBGU21/OBeFr3tzsgQdq/kKQ8FNOSQ4u7sN+D0rso2REFxeBd91VQ1a9+67Z6afX6Lrnnr8uCUNOHe963l/sbdi38BmSh4s53sVYWPF34oUGCSzIGvYrXHz5i132uOwxeR/5MAjBbvh9I/tkDv/eVZq9EnscyBh/ich7EF206UMbsG8gpi0W7v6CMNkwuXT2e4zgpTN7MN7LvLPDCP1ljPSLPUlw/89+kn0ne0b2SFwwZiKwwIf9FvvRZJdRwT6xZ+RcwqVUuv2DCKwwMxlNGRFY0eAqrUIgGQKxILCwFCBLGpuUoPCC4IXAi4lsHGGEQx+Heg7/WNAEX1ZTpkxxLx9eeNzqBIVMaRBfWOTwouZ7SA9ujhLdvHih83KCOEjMHsctiidaIAp4mZWcBda0aWY335wc7r//3WzVVWu+Y2OV7MXfurWZxxeC69prk+vaZhuz/v1rvrvtNrPJk2s+jxgRZqrrlfEWWGTngqxi44M7H7dk3NRxY0gZCCzIHMhJiB1uFFljQdNyLLbY9HCjhkAcQGjibw0RiLA2sFBiw4Zw24iFEgRS0G2LIOqsIYKBhhXWEBZYrFd+G0Fhc8eGkP4nSx8LueYJ02AMODZYrG02Yehk7XI7CAEF8YqlEGPD3J72cV9iA0Z5iEDIJ1wtEU8GywKr/owStwg8cYMIujtAPkAeY9ZMFrlMwq0sG3Vujtn8hyGweP6hn2cpxGEYEYEVBqXilRGBVTzs1XI8EChpAgs3s2QZTJs2/Yu0Yu/DHiiZHHSQmU8Tn2rPBRk2bBg3jWZY/N95Z40mXNL4LgsJElhYbBM3lssqrI6wXGcu2N8ECSz2HOyvsJpKvPDFCpxQBVx+IeyPIKq4YOGdiPCOI2EFF2cIexz2Flgr+70UexIfs4p9VjbCRSXEDu/H4JkAookkTmEJLKznuewjQyBZ04NCaBJIMr5jbxWGwGJ/xl6Vi76gC2Xi2O68807nJol1F2eVdGEBRGBlszLyW1YEVn7xlDYhkA6BWBBY3D5w2IOwCmaBwwKDAzRWCHwfRiiHCTNkAsREUDjAc7DnpYx7T1A8YcXBHFKDWyYOj7gj4uvvBesRXDiw6sGVKp0oBlaYGctfmSCBxbyxbiBn2BywEYJcDBJYEJxsmojBwJwmWtMRyJTNAjGo+MzcYyLP3LOBYBOGSyJtIaw53FA9weVHhiUO6zjTDVsQCQ6tkFMQHmzugoLFF/0Kui8Gv4dY5XfEeLzFn/+ede6DtjNmyD02rLjK+jhbbCoh3LbffntH2uF+yG8CQpe4Vwh/49YTgpAA+bjsJm6qKtWFEFcKLJ+SuQ5ArjMnrKlE9+PgHHIzSwILboghFDk8hCGwiCNIG9QJG5hWBFb+nkFRaBKBFQWq0llKCJQ0gVVKQJu5/YC3wGKvzAUs+wHS0TMP/jI5SGBxmYfFNmRX4j6K4bMnxzrd7y2wpuYd6fdSWM1DTvnkShBYkDa4C/pLYvY1lCFMQ7YEFtbj7O0TXQjZw3BpnbjHSjVlkHFYbPmsyb4cZwvGRHxVMEAgs7jA4jIU1z8IqqD7ImWINYaHBrimcgkkzANuhli0cy5Jt29Apwis4v3gRGAVD3u1XHkIxILAwiKGm5DEmEBYTPHi4VYn0WIq2VSx0cciBssUHuLJXqQQGLh34cfuhVsZ3AJ5KfEi4cWM3z6xr3CR4uXhBdKAlzu3LQRUTCcisAr7gwoSWLRMbATmkVs9CBZIl2QWWJhmQ9akij8A2YnVHhsST7BCZkEwQexEQWDRf6xuIL0gO4I+3dwAsuFKF8Qdoo2bQDaMQVIYK0Pc2qiPiyG/EW4SKRv8PYAd32FNNHHiRHdLGBQ2k/zGcClg44U7Y+IGrFIJLG6OIeUJdAtBGpRNNtnEuYQmBuZP/KWw8eU55t1HwxBYPP94VkHi4xaa2LZvg+ds0BqQAwlzhcsGc+gJWAhOPns30qALL4cKYpywmWZ98RkJ1k+li008OvkNscbC6uKWn3oQrbTnXVLpA32DQEW37wvluO1H+P1Q3/eRv/Pcp+8+biF10UH9RF3BsQR1gRG6GEvQPZbPjM3HSeS35vuSqIu/MxZ0UT4Y8wq99MX//nE197FkEsdFGfruXXH9Z/ClPxyyvOWExyI4lsTPlKd9MOL37vvFuOgzehlXEFe/dhJ1gXEwS5nX5bOeMYdBjMDCuzQH5xvs6Jd3LWc8Xq/XlWy+fb/QRX3apzzj87oYF98xLsr5OqnmnjKMy69jb91RL6ZkYV+DZdmaCKzCTWsigcVvAgKL/Tj7BC4GkSCBxT4Di3csiogpmkoIs8C+JjGYOvso9lNREVhctBH7lnUUjBvK5TTB4SGJMgm/bwg3LjOxHgsKzyrOEEHhuUCQefTzrMALIBgGAdKPOpB1uGsmE8INgDcEIO/sRI+PZHVEYGWayei+F4EVHbbSLAQSEYgFgcXLj4MwB3OymPgbBiw+IK68Wx+dZ8PoDx6JNxG8aNHD4Y8YWMmEjCrcePCQ9xYjHNCxLMHiipsghM0/VjMQYpBdvi3iZ9EnXuaZ0piLwCrsDy6RwCIWGaQVFkK8+BMJLDYYkFZsLlhjxGHwwoHSWz4QGw2rGubcrwMIAjYybICyJbBw7SLrDW55wTYT0aIcY8LSy2cDhLTCYoybUWJBIBCvbMAIYuqz/WC+DtGKtRXxKhB+H7gkopPxIpC0HEYhoPztIAc3iGNuDIkNlkzkQph6bXtC3ieECJbEXZoYaemCsGLZyTwFY12EIbCw2mJzztwxn6mE+Q26TEBesZbZ4Evih4AssOI3J+pRYREQgVU4vBMJLFpmv8A7i/2z3wMlxsCC5GKfBVETtDQK7qUgryCx2HN4ope9BEQO+41sCSwugrCI4oIt0XUxiBgXQVxcEwIBSzIE4p2wEYROINQHwnuTCx6snRIT5PgwI5wXsDbLJJlcCMnGSDxTwlMkcwmkH8S62m677VwoizDkFX0SgZVpZqL7XgRWdNhKsxBIRCAWBBadGj58uAu6DTnEbQPkDw94LGM4hPsXIpYlPMyTBVf3mQRxtUm0GPEDh9TAMoEXJmQVLzHIAV423IgECQUOdLhr4XdOGntiWnGTg3UKnzO9UERgFfYHl0hgJbaeSGDxPesB824IA+YZ0gd3Q+aOdcjawL0Ody5uFonlwGaIrDcIcaqyJbDCZCH0fYeMxRUNC0XiOEDqsumCHPG/CSxo6BvELGPxwsaHjSexEyBjMT9nnRN/ifEibP7YrFGP+BaQG9z0salEL/G7kkkqAguMfdwnyrAZ9pZA/Mb97W2iTm+Sny4LT2FXU8Nb4/nEc4pnBBZXQSGWCAQVBFKy5webWW6jmQtPUFI/DIHl282U9ShxZHIhbPhcF6KmCKxCoKw24oyACKzCzU4yAitZ64kEFhczvO/YW/P+4oKXvRN7KVzvyPLM/gOii3cO+yv2WoQpwHqL8tkSWGGzEHLxzZkAl0T2Q1hFcd5gT8X+zVu4kvCGvmO5H7So4tKc+KG8sxlnpr0/eGUisNhrEoIiVXxf9pYQdIR5SHQ9xPuDi6pkIgKrcL+VxJZEYBUPe7VceQjEhsCCSMJVi8MzNz3cfvAwwHXLx+ZhevB/54GPxUnQAgrrEm4reKmB2JCcAAAgAElEQVRCYCVzH/TTC4HArQsvV24+OLxzWAzGuvJlIcUgujhg85LFaoZbk8TbmWRLRwRWYX9QWCphncQtYTJhYwYBBCkKIYVwE4hZPNYurAf+zaYGyzvWH/oQ1hsbLdwI2dgcccQRbrPFxoI1iWCVxdqC5AwKmyJIJ9YOghuqdzPzRFIqpLAEvPrqq10f6RuEEm0TC8ILGyX0sTGj7174TVAX6zF+X4wZIszHaKAch2PWKVaG3goLghYX2VQuaNRjY4VuiJpg9h//92TjYfwEGE8m5URgQRqyfnDVJJ24FzbRbJTZtKZK7AAxz/rCnSLokokrAm4KkFtsvonrFhTmEesusqhCkLH5DSsisMIiVZxyIrCKg3upt4prJBmNcTkNupFHMS4O+Dz72XcFk6EktsUzEPcxYjtmk+pcBFYUs5ZcJ3sO4nmyH04XWPycc85xe27edV64tOKijL0Qetij8z2XZLz3eJZh1c2eiH0+lkxYk7P/wrLLhwqBVILcwvrdW3yxxti/0S/fJi7VtMcFj4/PmQ4p4lGx32FvxF4KYi14aQbBxUUQlmJkmfbCb4k+825Odk5I1iYW0XhsQNwlWodh/U+yIcgpLMOSCechn2E68XtiYyZL4EM5EViF+60ktiQCq3jYq+XKQyA2BFY5Qi8CK/6zCinELZ7PXBn/HpdnD8uJwGID6d08feYlZo14YpCIQffPxNlk04sLok8v7r+/4447nIUohwbiA/k04v57n1GTAwVxM7IREVjZoFX4siKwCo95KbfIQZ9LNy7peL9BKvHcgBxItORIHCeH7VTJaSASiMmI5YgXSAoO9ljXQpYhXK7gIh+8rODAziULsX4gurBg4aKHPkJmZRIRWJkQ0vdCoAYBEVjFWwkisIqHvVquPAREYEU45yKwIgQ3T6pFYOUJyBzVlBOBxQGS2GJYWUEseWs5LNBwK4Sk8rfKBFwn4DvWfMGb7EQ4M7kQcpPMoZX1nOmQmqhbBFaOizfi6iKwIga4zNQT8/D+++93JDfW4iNGjHCBovmdsydJJxBRHIATBZIKa/XEpCDEl8R65tBDD3XhFnBBx0oGyx2sbrx4V3UIMqx7ILMIy4BFMJbNmUQEViaE9L0QEIFV7DUgAqvYM6D2KwkBEVgRzrYIrAjBzZNqEVh5AjJHNeVEYAEFbjIc4jgM4ibBAQzXUbKaEjTdy1133eVcDHCZSOeakI7AguDAtQGXHOKbZSsisLJFrLDlRWAVFu9Sbg1XcRJ5EF8oSAwdc8wxzmUJl6tWrVplNUQfTJp4kLhEeSEOJGQZ1qG0FxRIfB8nCIsr+jRo0CB7+umnawNW4wpPQG+IfmI0phMRWFlNmQpXMAKywCre5IvAKh72arnyEBCBFeGci8CKENw8qRaBlScgc1RTbgQWcBCQ/c4773QuORwaib1GfLGg8B3xQgjCTwbVVELgWOKvEXMsUYgrQ9wOLL3IJpitiMDKFrHClheBVVi8S7k1YvjgupcYf88n+mBPwu89G4FogvzCuspbd0JQ4fpHfC2eYYkZoYP6ia8IAf/OO+/Uxp7ke+L7kIlu5513dhZjIrCymRWVFQLJERCBVbyVIQKreNir5cpDQARWhHMuAitCcPOkWgRWnoDMUU05Elg5QlKw6iKwCgZ1gxoSgdUg2Cqy0pAhQ1zSDhI+BJNAsIZwAcRSk8y72QjJayDFXnzxxdpqWE2RBQ235S222MIlzsE1miyrBMeG2PICiU9mt4kTJ7okFEGBBCOJDlZeIrCymRWVFQIisOK2BkRgxW1G1J9yRkAEVoSzG2cCi2GzocR0P5jlMUI4YqlaBFY8pkUEVvHmQQRW8bAP07IIrDAoqQwI8C4nsDpB070Ln0cGAgvLqcQEEemQ8y7OZPglzp6X1157zblIk62WMliYkn1w0qRJLnvbtGnTnHUVQua3M844w8UDTMycBqGGe2GQHPNtEDAe90ME10gSYkDMMQ7EuymSYZH3OFZgfGb8CC7V1EPoC5nnGDsYYbXqMaIen9FLwHt0+TpeF3WCf6c+7dMedb0bJP+mDXSCP98h6A5+9vNAGcr7OtTjO/4f/JxKV7B+Ol2+frp+BevTX/pEXxC+8/3Kti9+HSbqSoaLxyjMuIL9ykaXXzupMA6LUaZx+TkOzn2qcWXSlWwdpdKFpTblyVacuI79byKbDKB6soZHQARWeKxUUgjkioAIrFwRTFM/7gQWG0puSoO3pRHCEUvVIrDiMS0cAFiH7du3j0eHKqgXIrDiPdkisOI9P3HqHQRKkJwJ9g33Pw62nojI1G/WXd++fW3ChAl1iCPqeQKLz8SxOuSQQxzhQgy+9dZbzyWxePvttx3xceaZZzoSi2d8ly5d6jSLZReWYuhLFFwPsepCIK6I4wWh5MkV/7vg34yZ9vmMayICGcXfET926vAZDBKJIvrKf74+5TLp8n2ZMmWKI/E8aUCb9MeThWE+J44/TJ1UZcpVV5zGlWtfcq0fnPugrq+//tqtfYhkv/ZZx5RnTfOb4HtJ/hEQgZV/TKVRCKRCQARWhGsj7gQWgaZJfU3sHG4o08WxiBCmoqrmhhaXiu7du9vSSy9d1L5UWuP+hpdDCjftvXv3rjQIYjFeEVixmIaUnRCBFe/5iVPviKNHwPNUFlj01VtzZOr3vHnz3DuRDINkMwzKG2+84bKmQtr8+OOPdfYOJ510knMtJGkFhA6fTzjhBPv888/dezYoK6ywgi277LIuO2s6iXsQd+2lMq0mfR81AhCy7GexfsTSsU2bNlE3Kf0JCIjA0pIQAoVDQARWhFjHncDiYMTNIVZI2bgVRAhZwVWzmWcDjkl1JbtSFhz4QIPcYrPhIh6KpPAIiMAqPObZtCgCKxu0KrssAdchjMg2GLQG4h3PO27rrbd2MbLCCBkHsXp64oknbJtttqlTBettYmDhRvjSSy/V+Y6A7wcffLBNnjzZlltuObv77rtdplUuinAZDAoXZ+go9RhYjIlg9hAI3lUuDMYqIwTyiQAWhFix45YrKTwCIrAKj7larFwERGBFOPdxJ7AYureCgcipRBKLW2GC0J566ql2wAEHRLgapDoZApBX3nVDCBUHARFYxcE9bKsisMIipXJYAuGKDYl12GGH1QJCIPW99967llTKhBT7AS50sMqG/EqMpwVJ07JlS2e57d38vE6Ir2HDhrm2uJh47LHHXAZW3ASx2vLy888/OysR+nn11Ven7VLcLbB8572LpkisTCtM3+cbAb+P8jHi8q1f+jIjIAIrM0YqIQTyhYAIrHwhmURPKRBYEQ6/JFQT34PMSbhIHHvssSXRZ3VSCOQTARFY+UQz/7pEYOUf03LVSHybXr16Obe8l19+uda1j9/4e++950glb2l81VVX2bhx41x8qsTYVGPGjDHq3HfffcahLJmMHDnSuQayz6EsguUX71NcC7kcIuYOBBiujViG8L6FtILgwarr+eefd3XIdJhOSoXAKtd1pXEJASGQGQERWJkxUgkhkC8ERGDlC0kRWBEiGZ1qEVjRYSvNpYGACKx4z5MIrHjPT9x6R/Y+XAlXWWUVGzp0qD311FM2fvx4R1Txdy+77rqrESgdomnFFVesM4yDDjrIbr/9dvvss88cGZZKBg4c6IgxymORdeutt7psf88++6ytscYatdXef/995yqIC+GQIUOcO+GDDz7oLK+ClmKp2hGBFbdVpv4IASGQiIAILK0JIVA4BERgRYi1LLAiBDdPqkVg5QlIqSlZBERgxXvqRGDFe37i2Lt33nnHWUeR+a9nz552wQUX1HHfo8+jRo1y5NNpp51WJ14W3x199NEuZtb555+fMbnLeeedZ3fddZfLbkbWwhtuuCFpAGksrfbZZx/75JNPnMUX5FW/fv1CwScCKxRMKiQEhEARERCBVUTw1XTFISACK8IpF4EVIbh5Ui0CK09ASk3JIiACK95TJwIr3vOj3kWPgAis6DFWC0JACOSGgAis3PBTbSGQDQIisLJBK8uyIrCyBKwIxUVgFQF0NRkrBERgxWo66nVGBFa850e9ix4BEVjRY6wWhIAQyA0BEVi54afaQiAbBERgZYNWlmVFYGUJWBGKi8AqAuhqMlYIiMCK1XSIwIr3dKh3RUBABFYRQFeTQkAIZIWACKys4FJhIZATAiKwcoIvfWURWBGCmyfVQQLrmGOOyRjvI0/NSo0QiA0CIrBiMxVJOyILrHjPj3oXPQIisKLHWC0IASGQGwIisHLDT7WFQDYIiMDKBq0sy4rAyhKwIhT3BNYuu+xiG220kQs+u9lmm1mPHj2K0Bs1KQQKj4AIrMJjnk2LIrCyQUtlyxEBEVjlOKsakxAoLwREYJXXfGo08UZABFaE8yMCK0JwQ6j+/fffjcxHpPVeaqml6mVG4u/XX3+9y7jUv39/W3PNNV3Z6upq22677QxSq6qqKkRLKiIEShcBEVjxnjsRWPGeH/UuegREYEWPsVoQAkIgNwREYOWGn2oLgWwQEIGVDVpZlhWBlSVgeSrOge/111+30aNH27x582zRokUuJfjgwYNtyJAh1rJlS9fSU089ZZdccomNHTvWttxyy9o04xBfU6ZMsT333NMRWRIhUM4IiMCK9+yKwIr3/Kh30SMgAit6jNWCEBACuSEgAis3/FRbCGSDgAisbNDKsqwIrCwBy0NxDnsQV3feeaf17NnT2rdv77QuWLDAPvroIxs4cKAde+yx7t/EvMLi6tZbb61DYFGeDTPE1zXXXJOHXkmFEIgvAiKw4js39EwEVrznR72LHgERWNFjrBaEgBDIDQERWLnhp9pCIBsERGBlg1aWZUVgZQlYHopPmzbNhg0bZssss4y1bt26jkZIK2JeHXXUUda9e3c799xznTXWtddeW4/Awo2QsqNGjarnepiHbkqFEIgNAiKwYjMVSTsiAive86PeRY+ACKzoMVYLQkAI5IaACKzc8FNtIZANAiKwskEry7KlQmBNmjTJbr/jLqtenOUAY1h8yuSv7OVXXrLu3ZIHYf/ll1+sbdu21nvlle21V1+xJZZYwsa/Pc5W6NXLutWps9hmzZplWw/Z1lq1bBXDkeanS40bmZ3872HWrFmz/CiUlpJDQARWvKdMBFa850e9ix4BEVjRY6wWhIAQyA0BEVi54afaQiAbBERgZYNWlmVLhcB677337PBhZ9tSfxuc5QjjV3zqxLdsxpQJ1qpd56SdW7TgD+eS07vfFjbh9cetUaNG9sO3X1mbjl2tZbtOtXUWzP/NqhcutD6b7R6/QeapR4sXV9v09/5nL/zvQVtyySXzpFVqSg0BEVjxnjERWPGeH/UuegREYEWPsVoQAkIgNwREYOWGn2oLgWwQEIGVDVpZli0lAuvYEZfaoP1HZjnC+BX/4p3n7K0nb7Fleq2RtHO//TLPmrdobZv+4yT74MWH7IMXR1vXFfs4Iisos6Z+aiuvu5WtNfjv8Rtknnq0uHqRPXnZviKw8oRnqaoRgRXvmROBFe/5Ue+iR0AEVvQYqwUhIARyQ0AEVm74qbYQyAYBEVjZoJVlWRFYWQKWh+JzZky1Z24709p3Wc6aLNG8jsbF1dU2c+pE67vlP22lvpvZ/F9/sjce/49999VH1nzJNtasZRv3t99/nmc9Vuln/f5vH1uieU3GwnIUEVjlOKvZj0kEVvaYFbKGCKxCoq224oiACKw4zor6JASEQBABEVhaD0KgcAjEisCaMWOGyx43c+ZM69Chg+266662wgorhEaDrHGPP/64vf322y7LHDq23nprW2ONutY46H/ggQfs66+/thYtWtQL4E2DHBqee+45+/XXX+u1v/TSS1v//v0z9ksEVkaI8l6gunqRffjSQ/bZuKetZbulrHnLNs66CpfAH7//1jp162Ub7XKMVTVp6tpetHCB4Xb49Sfj7Lef5ljzVu1s2VX6W/eV+1rTZi3y3r84KRSBFafZKF5fRGAVD/swLYvACoOSypQzAiKwynl2NTYhUB4IiMAqj3nUKEoDgdgQWB9//LGtu+66jlBadtll7bvvvrN58+bZiy++aP369cuI5uzZs23zzTe3Tz/91Hr27On0fP/997biiiva2LFja+vTzqBBgxzBtfzyy9uPP/5oU6ZMsQsvvNCOPfZYa9y4sSvL9yuvvLJNnz7d6QoKpNjdd9+dsU8isDJCFFmBCa8/YV+++5z99MNM6EhbokUrW3bV9WztzXYve2IqLKgisMIiVd7lRGDFe35FYMV7ftS76BEQgRU9xmpBCAiB3BAQgZUbfqotBLJBIDYE1oABAxyRNGHCBGvTpo2zfFpttdUcgYRlVvv27VOOiw0+5BVk1wcffGC9e/e2qqoqR0L9/vvvTp+XddZZx2WX++STT1zg6oULF9pFF11kZ5xxhkFuUTdIYG2xxRZ22WWX1Wkb3WGytonAymYp5r8s1lXzf/3ZFsz/1QVox+qqUaMaglJiJgJLqwAERGDFex2IwIr3/Kh30SMgAit6jNWCEBACuSEgAis3/FRbCGSDQCwIrLfeesvWW289O+ecc2z48OG1/X/ttddso402stGjR9vQoUNTjuvhhx923/P/HXbYIWU5rLq6d+9up5xyip111lm15SDJunXrZrvttpvde++9dQgsrK2uueaabDCtLSsCq0GwqVKBEBCBVSCgY96MCKx4T5AIrHjPj3oXPQIisKLHWC0IASGQGwIisHLDT7WFQDYIxILAgrQ677zzbOrUqdajR4/a/mN51atXLzv44INt5MjUGfL2228/e+KJJ5ylFi6Bc+fOddZVnTp1qoPFq6++agMHDrRbbrnF/vWvf9V+h6XWEkss4VwFcVts2rRprQshll1YZxFfi5haLVuGD+otAiubpaiyhUZABFa0iL/xxht2++23O6tQ4uZts8029s9//tOaNGmSVcNYpp5//vnO6vOKK65IWnfcuHGOfB8/fryL+fa3v/3Nxf/bdtttM7YlAisjREUtIAKrqPCr8RggIAIrBpOgLggBIZAWARFYWiBCoHAIxILA2m677VzA9F9++aXOyCGjiGe1/vrr25NPPpkSlY033tjY4Jx++umOmMItEFJqyJAhjqzq3Lmzq/vZZ5+5uFYXX3yxnXDCCbX65syZ48gphMDuWGn5GFiTJ092B87q6mpHYp155pmuLgRZMqHPlEOeffZZ+/e//21ffPFFvaIcMjmYINl+TlSWa/333nvPjhtxmQ06IDVJWLglqZYKhQAB75+8bF974cnRbj2HWUe5rr1gG9nqom6pCC7Ka621liPkibn31Vdf2csvv2x77rmn3XrrraGHMX/+fFtuueWc2zNz9NNPP9Wry7MRooqEFxtssIF7XuGKveqqq4ZqSwRW6OkoSkERWEWBXY3GCAERWDGaDHVFCAiBpAiIwNLCEAKFQyAWBNbgwYPto48+coe0oBAHi4Duq6yyir3yyispUVlzzTXdgY2NPpZYa6+9tmFttcsuu7hDHBYQxK3ie/RhDYHFgpd77rnHHSyRiRMnuvYgwQ4//HD3X5cuXVzd448/3gVv32STTRzh5gO+BzvGARIdCDogz959911r3ry508GBlHpYe0HY8ZkYXViNIW3btnVWZJTF2uu3335z5BmHV4gx6mMtRj3ie3Gop9zPP//sPlMfKzLqoxddCPWpiw7aRif/5rDLYRsCa5P9L3E40W908d2CBQtdEHQ+83fEY4mO4GfqNG5cZYsW1dSvqqLOglpd1KdfqXQxJurVEIC0X9MXPjdt+ldfsJDzumh/0aJq18eavphBzNTVZbVt+nH5+om6GFPNgbHK4EvoS824GtcSk8H+160P0bnI1Q/iEuxLfV2MZUHtGIPjSt6Xxta4scfor3ExL02aeF3mrAiTYVQHl8WL7akr9rfH7r/FrYngeuEzZAljadeunfsMFlgB8X908xks/Dr2a5q+tG7dupZsQRfrk/Hwd37X6GAdgwfrkP7yb3QF17TXRZlUpHHhHpfhWoL8JpYe/4c0p9/geMQRR9hNN93kfp88D8II2VL33ntv50qNRVcigcXBjmca7s+4Onu9tAfOYSxGRWCFmYnilRGBVTzs1XI8EBCBFY95UC+EgBBIjYAILK0OIVA4BGJBYG222WaGFRBZA4PCYZbD2eqrr+4CtKeSPn362Pvvv28c9iCtvOBuc8wxx9j9999vu+66q/szB8hDDjnE6cTNhjawjODf/P/zzz93mQtTyVFHHWXXXXeds6rCMiJRPOHE359++mlnrfXll18WbkYb0BLYHzviUhu0vyywGgBfyVaRC2E0U4e1FZael19+uR122GG1jWDdyfNs5513dnH9MgnkF+T8o48+av/5z3/sqaeeqkdg8SzjO54xWKs2RERgNQS1wtURgVU4rNVSPBEQgRXPeVGvhEAhEOBsSIxkPGK4lOMcRtb6TEJ2+lR7rU033bQ2aZfXw3PmggsucPspLqF33HFHdznI5zAiAisMSiojBPKDQCwIrD322MMeeughZzEQfFBglcShjEyAkFOpBAuut99+u97hDisRrEJOPvnkOkHbsZ664447nLsg1lVYOFx44YX20ksvGe6EwayFiW1CcuGySGZCyLF0ohhY+Vmk0hINAiKwosH1hRdeMJ5JjzzyiG2//fa1jXgLNDKqTps2LW3jlGUzROIJ9PGMTCSwsErD4opnJBlUX3/9dfvmm29s+eWXt379+rlnXxgRgRUGpeKVEYFVPOzVcjwQEIEVj3lQL4RAoRGYNGmS86rBu4QYxpBLeNDcfPPNtu+++6btDt4vZJ4nHnKi1full15aa9iAEjx1sHTHs4D9G+fPsWPHuril119/vfMQyCQisDIhpO+FQP4QiAWB5S2lyEbYv3//2tFxyFtppZXstNNOc5kDUwlxr/773/8615ygcAjkEHfiiSc69j6V4N6EaxOZEHHTSSd8j5sgLP1JJ52UtqwIrPwtVGnKPwIisPKPKRoh29nIkEWVZ0VQeL7hYszmKF0wd3SQnIKbRzZOWJAmElj+UEfmVch4XIHZpPnYgbhRL7XUUvUGSdsQY14OPPBA23DDDe3cc891Fwg+hh+f/3Jjbew+I951mn/j7sl//rvE+sl0+VhmQWImqDuVrmBfqMt/wfYT+0I/86Ur23Gl61dQV2If/RiDGIG5XyvMbatWrZKOC10el+DnsH1JN/dh8M52XEF36nTrKDiW4JoMYpTomp1qvsJiFHQZTzWuZLqCv49oni6VqVUEVmXOu0Zd2QjwPlxttdUMEotkNoR/4W+EcWF/QwZ5/pZKPIFFnFCS2qQTSDKs5yHIOnbs6IpSj0tIrNwzkWWUF4FV2etVoy8sArEgsMge2K1bN9t9993tzjvvrEXgtttuc0HZsUDggZVKiEu11157ORdADmJeILV22mknlwkMK6tUgoshbeOmCAOfTgjizn+ffvqpI9fSiQiswi5mtZYdAiKwssMrbOkbb7zRZU5955133M1hULAmhdjyQdmT6WSDRvB3CKyzzz7bFUlGYEHwUw6Ci03WVVdd5Qh7NnqQ8bhFcymQGPwea1fIKi+4Q+OKyN+C8d2Cn4NES2J8ueB3qeoH/55IYP0V964mvl6Q9PKfE+Pm+b83hMRINa5EoidV3LtgH9FFXzyZFkzMkYoESTWWRF3Mj9dHjDgE8hEL4WQYJRItqUinVP3KlsCiP4lYBOMkZiIva+Ik+jiH2euifZ8UoiG6ggQUuvw6TqcrE0Yek7DPCpULh4AIrHA4qZQQKCcE2CtxpsMCij2VFy5yIJlwJUyXoT4sgYVrIklw9t9/f0dWecHKnXAQhJtJl0jMlxeBVU6rT2OJOwKxILAAiQMU5NWVV17p0s3z4IK8IpMX2fww60SGDh1qDz/8sItB1atXL/c34k4RR4uYMZBZxI3BxBS3Gx5K6OLWGuFwidsglhAcFClPinosJSC8fDvPP/+8PfPMM04HVgwETOfBRlwbgry/+eabGf2iRWDFfflXdv9EYEUz//fdd58jxLHWhEgKCs+ZDz/80GVNTWaSzjOJOH4Q5OPHj681e09GYM2cOdM9y5Dg85B/Y3WKZSsx/jz5kWq0ciGMZh3kS6tcCPOFpPSUKgIisEp15tRvIdBwBHATPOCAA5wFFqERgkK2eM6HJO5KJZ7AIlEXroTshTCWSNx7+bAPo0aNqmNpxX6MNoiNDGmWyY1QBFbD51o1hUC2CMSGwML9D/Z7zJgx7tCFKwzWUA8++GAt+cTgsEqAGCLeSzBoMS40WFlhceBjw0BSkbI+WA5XxGuvvbY2XlaHDh2cdQN/Cwq+z1h1cePtMwfig73lllvaDTfckDZOltcjAivb5ajyhURABFY0aEO4Y2n1+OOP25AhQ2obgYjgecMmCKvTZMJNIBkM2bRx6+eFjRyuh5dcconLashz0Ls+Q84nZif0Gz82XbhHpxMRWNGsg3xpFYGVLySlp1QREIFVqjOnfguBhiNArGFiGBPygGzYQenbt6/bC+F5k4nA8lmuMURA0ItFlyekcB3EICKVBRZW7ZwxIc0ShT2bD1Vw5JFHOqINQwxvHUz5xM/8LWit7T8nWrp7vWHrB8uF0ZWsbw3tVzpdYfqSGDYhFX5hdOWjLx6HsBg1ZL7T1Uk2D4l9SYVF8O+p2girK9WaCv69Iboy1fdeDemeHrEhsBr+iItvTRFY8Z0b9cxMBFY0qwBL0FVXXdVuueUWFwDUC/GsCCYKMU/CiGTCRgorLe+K5ctAUC1YsMARYFiETpgwwW2aINUpC+nvY1NRB+urY4891pHvssCKZp4LpVUEVqGQLp92SEYDgU4m5EGDBjkX486dO2ccIM8Vf8hLVpjnmk8OQeZn7yYaLIsVO3FrgoIlRPBA4L9bZplljP8yiQisTAjpeyFQfggQQuGiiy5yyWkSk2uRTIt9D5bqqZPiBrUAACAASURBVARLdkLEEK8Ysorn4lZbbeWSfh199NGOyPKCqyBZC7ko5FnJ8wqDCALH85xjX5csbAykFgnIEPqzzz77uKRg9JdLRvZpGGTw/z/++MN5+bAn4zv2bJBwfEYg6XwsZ/Z27Ptom0tKPI34TH0O/zyng7qoz2Uldfie9vlMu+j1umiPvST/UR+3ePpPn/i37wv1uQBN1MXfKc++k3HRJ3SBL/9RH5204y9WGQvj8rooQz36y7jQFRwXenw8VzAi82RQF/1iftAL5tQHI/a7vi/0Ad3oQrev78cFXh5jMAqOi3cc/WO+grgQ5oFx0T4S1MVn+uLHxfx4jCnr9+Lopj79Y1ypdHmMGRf98H2hD4yLftEXcAUjygV1MV4wAmPfF8qDFbrQAy70mc++Lx5Xvw6pTxmfhIpxUJ/5oSz/pj7/9nPv+8L3QYyC800Z8KE+c8QY6KfvCzhmOruIwIrwmS8CK0JwpTpnBERg5QxhUgW8XLiFYxOEu6CXs846y2VDnTp1qnXt2tX9mQ0TQUOxtkpnKZXMhZD6WKxiQZWY8RAXRp4/kGbpgsWjQxZY0ayDfGkVgZUvJCtDD8QSKeLZDBIHD1KKzfKjjz7qMiinEwgqkkEkE3RgbeCtEIhBA7GUKBzyOOwFxQffTyx7xhln2IgRIzJOjAisjBCpgBAoOwRIlkUCLggsyIagEBuLwzjhXLIR3qdcIn700Uduf8SzCcGNEMt5nmuEZkA3ezMs4tnHcbkY9ObxbXKY97Lnnns6Qp54pBIhIASiRUAEVoT4isCKEFypzhkBEVg5Q5hSAYHSIZE4SBJHj80SMfQ4QHKQ9HLXXXc5V2Uy6gwYMCClvlQEFpsnXKUhwnArXHHFFZ3VBTEfTj31VEeYZRIRWJkQKu73IrCKi38ptc6hC0uC9u3buxie/J+bXDJwEUeGA1mmOC6J48VqActRiCsILO/q4QksbkqD1p/J8OKQOHz48FDPo2T1RWCV0ipUX4VAfhC45pprnKXUt99+W8+ClFjEPJMI2ZCtHH/88XbppZfWi60F8Y7lqrfCIrYycY8J4I5FCxYs6UQxsLKdCZUXAg1HQARWw7HLWFMEVkaIVKCICIjAihZ8klJwE8ehD+sqbveuu+66Oo1y60dcq4svvti5HaYSEk1gKj969Oh6RSCxiJkFCYapr89geOihh4YaoAisUDAVrZAIrKJBX3INQzbhZsyhi4Ofl5tuuskOPPBA9yxabrnlshoXVlJkXsZylGeLFxFYWcGowkJACGSJAPsdLu9eeeWVOhnmeSdCzrN3uffee7PUanbcccc598FMz0NcnNiX8dwjsVcmEYGVCSF9LwTyh4AIrPxhWU+TCKwIwZXqnBEQgZUzhGWhQARWvKdRBFa85ydOvfNkE0GHl1122dquYT1ALAqsPe+4446surz++uvbrFmznPVWUDyBhcs0gpUV7sreQitYlu9IoINVaLBs2I7IAissUionBMoHAWL68JzxmeW9pacn5IOJcrA+DcZSAgXi9iRah/I+XXfddV1mQZJ0pRNcB/v06WNYgh1yyCEZgRWBlREiFRACeUNABFbeoKyvSARWhOBKdc4IiMDKGcKyUCACK97TKAIr3vMTp94Rf4WMXRzkfGwX3z9PMBE0Naxg0cUBcqeddqpn/ekJLB8Il0DBxP574IEH6qW8p20INOJy4XK49NJLO5fp2267zQWSTSb00wd+h8Dq1q2bO5AmI8jCjkflhIAQKC0EbrzxRkceDRs2zA477DAXj4qwDDw/ILB8jE9i6REyYdq0ae5Zgey7777uWUMyHZ4/WJGS3Ibg7KeffrpB+HvBTRBSi4QXPGMg+s8991znfo2VV6rnVBBNEViltbbU29JGQARWhPMnAitCcKU6ZwREYOUMYVkoEIEV72kUgRXv+YlT74hvhdtLsrhUHPT4ezYk0JAhQ1z8l+Ch0I+XmHtkTCUBBQc+Mg3iakiWJQLHk9XIC9ZXWFEQ4J3AybgE4Ra9+eabO/3JSKnBgwe7AyVCn4mDg0UGmYn4TTCWYCYldJAJyVuEkeXIZ9SiTxBi6CGODW7XkHxYZ0CugVlQF21SzmcXYyy4ZyNBXbTnLT/QRd9oB50ceH39oC7q+z7ymbbRwdzRP98vdFMfvf4z7Sf2BVIQPNBFXfTRPnh4XT7TGX+jXLJx0Qa40IegLuowLr5DL995XFNhhC6/DsEBnfwbXYwTjBIzsKUaV7C+z0rldfn5Rhf98nMU1EUZT4aiC6z8WKjndVGHcdFHxpVMF/Upz3iCuoLj4rPXlThf6GXu6UNwvoO6qEOfmddkupg7P99+7tHF3/w6Zp48Ue3XW1AXv41SEcYxcuRI5xbNswNsIJkIu+ATSjAWXAIJ2fD666+7IOzIv//9b0eSQ8T77HTUOeGEE5xLddA6i+cQhBdkOViS7fmggw6yE088sc6zLB1uIrBKZVWpn+WAgAisCGdRBFaE4Ep1zgiIwMoZwrJQIAIr3tMoAive8xOn3nFY9VZOia4zPhNgWAKLg3avXr1cFi5i9YWRJ554wrbbbjtntcDndLLbbru5FPeQVCSfSCdyIQyDvsoIASFQTAREYBUTfbVdaQiIwIpwxkVgRQiuVOeMgAisnCEsCwUisOI9jSKw4j0/ceodqeVfe+21WkuMYN8gtLAqwMUwjJC6HmsFsnXhdhNWsCYh/hYZvdK5+0G0QbgdfvjhdvXVV4vACguwygkBIRBLBERgxXJa1KkyRUAEVoQTKwIrQnClOmcERGDlDGFZKBCBVdxpnDFjhr388ss2b948I47QJptsYp06dartlAis4s5PKbVOJtKBAwfaM88849zzvODet84667i4LgRyDyOQUF9//bULdEycq7ASlsDy6/3II4+0K6+8UgRWWIBVTggIgVgiIAIrltOiTpUpAiKwIpxYEVgRgivVOSMgAitnCMtCgQis4kwjxNRTTz3lgl4T54MYPMSswSoF96rNNtvMxegQgVWc+SnFVnH769Chgwt2TNwYLwQsvuCCC2z27NkumDFCPBni6RD43QdC9uWJYbXaaqsZca5uvvnmelCwJpNZVz333HOOOCN21mOPPZYSQuoTWPnOO++0Dz74wNZYYw0RWKW44NRnISAEahEQgaXFIAQKh4AIrAixFoEVIbhSnTMCIrByhrAsFIjAKs40Yi1zySWXuDhDwaC6BKr+6quv7NRTT7W+ffuKwCrO9JRsqxyiIEUffvhhFzj9008/tW222cb9B6nkiaddd93VZRZMFoOKzF+HHnqoC8yOjkR5//337dZbb3XZCcnyhaAH6y5ibU2fPt0F/kYeeeQRF0QZPVgYQrI9//zzdtRRR9mgQYMM0iuTKAZWJoT0vRAQAsVGQARWsWdA7VcSAiKwIpxtEVgRgivVOSMgAitnCMtCgQiswk8j2a5I4U0mtWTuWbhX4YqF5QwWWT4gN/WC2d0K33O1GHcEsOLbZ5997J577qm16sMi6qGHHqollRhDOgKLbGlk+5o1a5YjpBJl4sSJziWROFbeeot2V1hhBRs/frwjqrzQ7s477+yIM8oSRJ7/ILtuuukml40tk4jAyoSQvhcCQqDYCIjAKvYMqP1KQkAEVoSzLQIrQnClOmcERGDlDGFZKBCBVfhpxFrliCOOsPXWW69OKm/fE4it9957z6UGx0JLBFbh56jUW5w0aZIRiB0LqZVWWimS4dDGzJkzne6uXbtajx49kroWQnR9+eWXzhILQpY1HSS5MnVOBFYmhPS9EBACxUZABFaxZ0DtVxICIrAinG0RWBGCK9U5IyACK2cIy0KBCKzCT+Mnn3zisq8RcDtZLCEsVMaNG2dXXHGFIx9EYBV+jtRifBAQgRWfuVBPhIAQSI6ACCytDCFQOAREYEWItQisCMGV6pwREIGVM4RloUAEVuGnkRhBJ510krNawSIlUQiuTZDtc88917p06SICq/BTpBZjhIAIrBhNRp66QiB/JBmBn6cmpEYIFBQBEVgFhVuNVTgCIrAiXAAisCIEV6pzRkAEVs4QloUCEViFn0YsrMgKR5Bssr0lyocffmgDBgyw448/XkHcCz89ajFmCIjAitmE5NgdkgAQvP+PP/6wnj17uqyVwUQWOapXdSFQFAREYBUFdjVaoQiIwIpw4kVgRQiuVOeMgAisnCEsCwUisIozjcQFOv/8823ChAnWuXNna9OmjRG8HcsrSK2TTz7ZBbjGUkEuhMWZI7UaDwREYMVjHnLtBZal1157rXOPbt26tUsqQNZVyKvddtvNNt1001ybUH0hUDQERGAVDXo1XIEIiMCKcNJFYEUIrlTnjIAIrJwhLAsFIrCKN43z58+3MWPG2Kuvvmpz5861Dh06uLhYzInP/iYCq3jzo5bjgYAIrHjMQy69wNrq0ksvdckpiOsXzG4JaQ95f95551n37t1zaUZ1hUDREBCBVTTo1XAFIiACK8JJF4EVIbhSnTMCIrByhrAsFIjAivc0isCK9/yod9EjIAIrHMa//fabs9gshtBu8FmV2Acyrw4fPtxZlzZp0qReF7/99lsX7+/UU0/NKS4WMQUVV6sYK0BtisDSGhAChUNABFaEWIvAihBcqc4ZARFYOUNYFgpEYMV7GkVgxXt+1LvoERCBFQ7j3r17288//xyucJ5L8Zwith/uzskIpIULFzp3QdwGk4kn3nAtzIWAeuONN2zZZZfN8+ikTghkRkAEVmaMVEII5AsBEVj5QjKJHhFYEYIr1TkjIAIrZwjLQoEIrHhPowiseM+Pehc9AiKwwmG8yiqr2C+//BKucJ5L0e6cOXOsY8eOSTOrLliwwLkJEtcvmUB+QVwRCzAXAgt3bBFYeZ5cqQuFgAisUDCpkBDICwIisPICY3IlIrAiBFeqc0ZABFbOEJaFAhFY8Z5GEVjxnh/1LnoERGBFj3GuLdx6662277772ujRo23nnXeup+6TTz6xE0880fr06VMn/pUvOGvWLGvfvr2deeaZSb/PtX+qLwSiRkAEVtQIS78Q+AsBEVgRrgYRWBGCK9U5IyACK2cIy0KBCKx4T6MIrHjPj3oXPQIisKLHONcWMhFYPusqsa6WWWaZOlZWBHj/9NNP7ayzznIxsiRCoBQREIFVirOmPpcqAiKwIpw5EVgRgivVOSMgAitnCMtCgQiseE+jCKx4z496Fz0CIrCixzjXFjIRWOifMWOGy0SINVaPHj2sZcuWNnnyZBcXa6uttrK99947126ovhAoGgIisIoGvRquQAREYEU46SKwIgRXqnNGQARWzhCWhYJSIbBItT5//vyywDybQUBg+dTyZPJacskls6leFmUZc7t27cpiLBpE9giIwMoes0LXCENg0SdcBceNG2evvPKKYZW1wgor2KBBg2z11VcvdJfVnhDIKwIisPIKp5QJgbQIxIrAIgjkiy++6AJBtm3b1gYOHJjVppWN/gcffOBMkcl4QjDIfv362dJLL10HBNohUwm3Qc2aNbO+fftaz549kwL166+/2muvvebKclu0wQYbuFS/YUQEVhiUVKZYCIjAKhby8Wq3VAisEaefYa++8q5VVSXPYhUvVPPYm8WL7emxDzmFmw3ewaqq6qegz2NrsVO1cOEftt0Om9oxxxwTu76pQ4VBQARWYXDOpZWwBFYubaiuEIgzAiKw4jw76lu5IRAbAotbmRVXXNFlUMGcGAIKwmjixInOXz6T4EM/ZMgQGzt2rKtPKl90DBgwwJFiXsiCssYaa9g333zjsqEsWrTIlXv00Udt2223rdMMt/3rrbeeffjhh47oIotKVVWV+/dKK62UqUsmAisjRCpQRAREYBUR/Bg1XSoE1mmnjbDvJi9tG29QeW4mc3/8zq2Ytq275JShK0bLLnRXHn96pG0wqK0IrNCIlV9BEVjxn1MRWPGfI/UwWgREYEWLr7QLgSACsSGwII/efPNNe/bZZ10Qx6+++srWX399R0Z98cUX1qpVq7Qz969//cvuuOMOe+ihh2yTTTZx5QkWOXfuXEdYecFU+eOPP7bnnnvOSDnMxuiMM84wXr745S+33HKuKNZcW2+9tb300kvuv3XWWce+/vpr23333Z3ezz77LGU6YN+WCCz92OKMgAisOM9O4fomAqtwWKul7BEQgZU9ZuVWQwRW/GdUBFb850g9jBYBEVjR4ivtQiB2BBZWVpBWxx9/vF188cW1/RszZowjkR5//HHbZpttUs4cZNRmm21mV111lR1xxBEpy+GaiPvf0UcfXacdgkguv/zydvDBB9v111/v6mMJhuUXfwv26ZFHHrEdd9zRnnjiibR9QocILP3Y4oyACKw4z07h+iYCq3BYq6XsERCBlT1m5VZDBFb8Z1QEVvznSD2MFgERWNHiK+1CIHYE1jnnnGOnnXaai13Vu3fv2v5h6YRbIYTTeeedl3LmDjnkEHvggQeMIL+4+eFO2KRJE+f2F5TXX3/duRSOGjXK9t1339qvKE9ZYmaxUcJN0JNiDz/8sO2www61ZWmjU6dOtvnmm9szzzyTdjWJwNKPLc4IiMCKdnZ4rrzzzjv23XffWYsWLZwVZ+fOnbNuFBfnl19+2T2XNt544zr1f/vtN5s2bVo9nY0aNXLPzjAiAisMSipTLAREYBUL+fi0KwIrPnORqicisOI/R+phtAiIwIoWX2kXArEjsLBowtqKw1hQfvzxR+fSRzD3xx57LOXMDR482GbPnm0PPvigC9qO9RRy6KGH2uWXX+7ILIQA72uttZZdeeWVduSRR9bq++mnnxx5hRAbq2vXrnb++efbKaec4g6ga6+9dp22yYaEiyHxtNKJCCz92OKMgAis6GaH5wNkE5mWvPAcGj9+vK255ppZNcxzDMtQ3KJ5VgXlhRdesE033bSePggz/xzM1JgIrEwI6ftiIiACq5jox6NtEVjxmId0vRCBFf85Ug+jRUAEVrT4SrsQCCIQixhYHMAglyChgsIBDAJr1VVXdRYIqaRPnz5GenFS8l522WXugEg8rZNPPtm23HJL58qHRUJ1dbXLSMj3xNry8uSTT7oA8AhxsFZeeWXninjNNdc4vYmWDHxPDCwsI7CKCMouu+ziYnYhHDZp89133621BiMwPAHm/QGTz5BnxOpCyL4IcccBmCD2ZEHkM2nECThPfYLPU4/xMi7K/fzzz+5v6IJYow66PMlGfeqig7b5nvocqhnzcSMus433u8SaNKly4zJrZE2bNrEFC/i82GW+WrSIz+bGXF292BYvrrbGjWvGX129yPWFPtAG9dG9cOGCWl3opd2av/+la/HimvrURcdf9ZP1xVy/vK6avlQ7vXz2uho1amyNG3tdFmiz7riaNGnqxuXrB8fVqJG5vtQdV31df/WliRsHusCF/9dg9Ne40EU//fhpPzVG4Fijy/clvS6Pa80Yfb+ow7hqdNEX5qhmzGOu2N8eu/8WtyZYO6w9hM+sX8pA2PIZLLBU9IkP+Mxc8jsNrmlfP6iLMtRr3bq1W9N8Zh2DB+uSWHf82+tivbKmvS7WKn8rBQEzrDZ57vBsgWCfOnWqEaeP2H7E0gsrWKXyvOrYsaObg2QEFvpxs+7QoUOtWuaDBBRhRARWGJRUplgIiMAqFvLxaVcEVnzmIlVPRGDFf47Uw2gREIEVLb7SLgSCCJQEgfW3v/3NBVJPJVhVQYBdcsklLo6WlxNOOMFGjhxZJ17VWWed5YK2b7fddrbuuuu6w/QNN9zgrK7ILggxRYZBLLSuvvrqpAQWbo4QW8kILIioGgLGHEmGFdeXX34Z61X33nvv2bEjLrVB+4+MdT/VufwiIAus/OLptUHE9+rVy/baay9HgnvhebDFFlvYjTfeaAceeGDGxiHtsOLC9RDX5aeeeiolgYWbIvH9GiIisBqCmuoUCgERWIVCOr7tiMCK79z4nonAiv8cqYfRIiACK1p8pV0IxI7A2nnnnR3JBJmE5YAXrId69uzpsgoSiyqVcMjDNSfRZYZ4WM2bN3fxtSCtvNx+++3uYMlBEyslArXjooi1BH/DkoHA7cOGDbO3337b+vbtW1vXW6RgRcOmKp3IhVA/tjgjIAIrmtnhmdG/f38Xlw+LTC/eigwCHKvHTAL5fuGFFzqLzv333z8tgYVVF7H5eH5izYZlW1gRgRUWqcKX+/W3eTZn7nSb/cPX1rbNUta2dRdr17aLs6KsFBGBVSkznXqcIrDivwZEYMV/jtTDaBEQgRUtvtIuBGJHYPl4Ux9//LFhbeVl+vTpzhoKqyosp1LJP/7xD0eAeTe8YDkIrOOOO65eEHiIKG9Bxf9xocI1cMKECa46LosQY8TV2mmnnWpVzpo1y5ZaaimXHRHCK52IwNKPLc4IiMCKZnYgw7fffnsbO3ZsvfhUPM9mzJjhXHvTkUxYXJEF9bbbbrM99tjDdt1117QEFm7EXiCkIOnDulyKwIpmHeSqdcrX79vzr95qM2ZNsmbNlrSFC/6wFs1b2Vqr/58NXG+PXNWXTH0RWCUzVZF1VARWZNDmTbEIrLxBKUUlioAIrBKdOHW7JBGIhQvhpEmTXJypww8/3K666qpaIB955BEbOnSoO7gRyyqV4JJDoGNcAIMEGG6HWG/95z//sQMOOCBlfYgmYmA99NBDRkB5BGsw3Ar/+c9/uqDvXrCq4CFF8GR0i8AqyXWvThMRq3qRPXnZvvbC/x4MTXYIuMwI3HLLLbbffvvVs96kJvGq3nrrLWfpCWmeSngeYeX56KOPuiKpCKxXX33VkezEEcT6Ctfmk046yZFf48aNc1ZZiYI1K5ZdXiZOnOj6O2LECBejzMfZwjrVx/HjIoBYZRD/xD6jb95iln/7BBzBOGroIo6Zj8fndRHrjLh1XBwEdUHogQl6kWBf0HvyycNt5tSuNmjAP21R9SJCulmjPy12F1dXu88u7t3CGhfuqiZNbNGfsfaaNG1qCxcQj8+Mz/zdxapzMfS8rkbW2MWHW2SNGv8Zz+9PXU2IKefiAdbX63XRPjoJxFfTl8Y17TcibmDyvrg+Eltw8Z/9IjZd9WL7Ye43dt8jp9uSLdpauzZdnL5qYiD+8at9P2earbPGNrZe352dtV2dfuG+/mc8QB8bEFx9/ZpxVdXiEsQo8bOL51ddE1swqMvHOXSxAav+0hXEuL6uanNz1KgRQ/0TI+IBguuCtBg9OfYK6zuguXvHsyawZMS6mn7QNz4Tiw/C1sfdI+FBMIae/3swFiSkL5lCvS7WpY8LGdQVXIdBvcH6/D58vMR0v+vMTw+VSIaACKz4rwsRWPGfI/UwWgREYEWLr7QLgSACsSCw/AENiwUOYwQfxhJqm222ce58uAd6CwMILQ5guNUQZwbBmgGXHTajkFEEfucgx6GOjSgxngiCjGA1xeEOays25cSlgTgjuDuEl2+HgwiWDwRHvuuuuxyBBtG25557ugMW/ePwkE5kgaUfW5wREIEVzezkSmDxfOPZ89prr9VmQE1FYCUbwdNPP+0sRLGswjI1UTikB4PB77bbbu6ZiyVsnOW000bYd5OXto032DvO3cy5b7x7/vvk+fb9D19bxw496s/f/J9t3rwZ9s/dRlrLJdvl3F7cFcgCK+4zFH3/RGBFj3GuLYjAyhVB1S91BERglfoMqv+lhEBsCKyZM2c6wonYMNxkcrO6wgorOGsFsqB54QGBVQIEEt97od5WW21l33zzTW39bt26uQPc6quvXlvusMMOcxZZPtA6JNTAgQOdu0+icJDAYgIrB6wFuPHt3r27swgjM2ImEYGVCSF9X0wERGBFg346F0IsTXFDxt05mQshf4dgP/HEE41nlReCvj///POOuOc5hBtzOuFZSFmI/GBcwWR15EIYzTpoqFasrO57eIQt2aJNbZbXRF1fTBpn+//jKuvYoXtDmymZeiKwSmaqIuuoCKzIoM2bYhFYeYNSikoUARFYJTpx6nZJIpA1gUVWPQIKe+unfI4aU/45c+Y4yygOXbiNYJofFFwBsLRq3769I7mCgosL1li+Pi4wuKgEBVcX78rC33E9SKbL1wn2iQMn7gRhY8uIwMrn6pCufCMgAivfiNbo80Hc77//fuf658UHccf6E7e9ZALpBDnOcylIPPFs47mGexLWopkym+L6/Nxzz9mUKVPqPScT2xWBFc06aKjWn36ebaMfO9tatyIof913nNf55eTx9vftR9hyPdZsaDMlU08EVsOmiks69jq4PfI8iYNwEUiyHZ5juGyGlVIisNgfs2+sNOHd9frrr7vYsXhBVKJsvvnmLuyIpDIREIFVmfOuURcHgawJLCyW9t57bxs1alRxelxCrYrAKqHJqsCuisCKZtIJwI51KO7G1113XW0jzzzzjHNFTheTj8MdllYullJALrjgAnvnnXcMUgxSPl1MQAh+rE+XX355e/PNNzNmJBSBFc06aKhWYmLd+99TrWnTZtakSbM/18Li2syDxKaaPPU9O3ifG611qxrX+HIWEVjZzS5E91577eXCMfAs4KKPpBL33XdfxrAHhG0gVEIygVAnLimJKBDcjrkwTBQyR2OlHhQInSOPPNLuvvtuR6qha4sttrA77rjDOnfunHGApURg7ThwgA3ttpS1zIKgywhACRR4fcrXdvs7H9iB665j63RbpgR6nN8ujvnsC+u338Euq7mkMhEQgVWZ865RFweBrAksgqRvuOGG7hAmSY+ACCytkDgjIAIrmtnxB8jRo0e7xBDcyhK0feedd3YZCCdPnlzbMPH1OGzipjxgwICUHUoWAwurrBtuuMHFusK1mUPhd999ZwcddJBzib722mtDbaZFYEWzDnLR+u6H/7Mnn73SWjRvbXPnfedIrDatO1nnTj1t/vxfrVPHHrb9Vic6kqvcRQRW+BlmnWy33XYGWU5Mu6OPPtquv/56l9hh7bXXthdffDGtS/Fl3Vy1bgAAIABJREFUl13mXJyDgk6SPmAxBfnkY38SVxRi6eSTT65Tnr+TOToop512mp1zzjkGEX/EEUc4Iuyoo46ydddd14V5SJeRFT2lRmCNHNjPOiyZOklH+BlVyVJB4MLnX7Xld9871Du3VMakfmaHgAis7PBSaSGQCwJZE1hYFBx33HGGlUFYV7pcOljKdUVglfLslX/fRWBFO8ebbbaZOzD67GQc7O69917j717uuece53JAAokNNtggZYd23313GzNmjHOx9kKWNeJlkVSCQ6bLqte4sXNz5sCYeIhMpVwEVrTroCHap37zgd1y9zE2+/up1qF9N6uqamq4Fi5Y8Jt177a6Hbz3Dda6df0Mkw1pK+51RGCFnyEsOAm9cMYZZ7hngJeLL77Yhg0b5p4fwZiiYTRjybXLLrvYyJEj3d7PiyeweL6li7M3ffp0ZxFKsgief17IenrWWWe57NHBOKXJ+iQCK8xMqUwxERCBVUz049G2CKx4zIN6URkIZE1gYTKOFRYm6dzwZ7o5qwwYk49SBFYlz378xy4CK9o5wm3GJ5XggEdGVeLyBYUDJ5cBXbp0qRevL1gOCy7i9/Xo8VdWOggrrCUgsLD68gQWbdBWWBGBFRapwpT78adZ9shTF7v4V3ye/cPXtmjhH+7fWGQ1b97adh96lnXu2LMwHSpyKyKwwk8Ace8gyPk/CWi8vP/++9anT5+07supWjn00EPt5ptvNmL4BYmqsAQWrosQ8GSDXmuttWqb4XmFNRfu0GSHTicisMKvAZUsDgIisIqDe5xaFYEVp9lQX8odgawJLNxgxo8fb1OnTrV+/frZTjvt5IK6Ewg9LoFC4zJpIrDiMhPqRzIERGBpXYBAqRBYw08Zbg8+8IItvdSKZT1x836caV9/85G1atnRrJGZLTZbuIhYRk3dhdFvv/1kbdt0tq5Lr1zWOPjBTf3mIzvqmL3tmGOOqYjx5jJI3JAJpA3ZFExgA1lELCwsNiHVs5GWLVu6eFeQYkHxBBYu0ARnh4zacccdbejQoXUuNolztd9++7kM04nJf9g3QqwR908EVjazorJxQ0AEVtxmpPD9EYFVeMzVYuUikDWBdcUVV7i4Lph948KC+TibI8grDkIEAWVTwkYqaC1QiRCLwKrEWS+dMYvAKp25irKnpUJgEWuHGDqSykOA2EwisDLPO3GqsPxM5tbHHs3v1zJrqinB743f3QMPPODcCINCNtQ11ljDxd9DPvroI3e5ucMOO7g9orfOR8fZZ5/tMqdSJyirrbaaQYThQp0ojz32WG2QeCxVDznkEGdtyjjYc/ps0xBnxAOkPT4TuB4hgzVEHuJxoR7EHoSbd+3GqozPEHzoRpev43VRJ/h36tM+7VGXz7RP/aEbD7SRG/a1Tq1aur8jtJHsM3V8wo7gZ+o0atzIFlfXJPMIW5+yiQlA0tUP6k3sS1BX8LtUfcmnrlR98WsqGWYNwSif47r4xdes+8572IEHHujWmF97wbUT/OzXMevHX/6zrhDWFb9j+pdKV3BNB+uzjqnndVGOdRzUlZjdPezzQOXSIyACSytECBQOgawJrGDXePCysSE2AsGDcS/EzYUXNfFXLrroosKNJIYticCK4aSoS7UIiMDSYgCBUiKwLrv0SpeZr5xlUfVCW7Dgd6tqXJV0mNV/xjpr2qR5OcNQOzawuPCi80RghZjtMASWJ1syqaMc1lFkJSR4e5hwEbgbEjQ+SHideeaZRgwuCCxcpYOCfmKpvvbaa/W6gyXXV1995f7OYfzjjz+uJZ2ChVORQGH+nthomDqJRFOijqEbbWiXDOxnHZdsgfGkkz8NKdN+TjcfYeoHy9QbV40hZ+i+5FNXlOOqsw5CjpE6dXP8NgwXMArquuj5V63nbnu5IO7ZrqNEYi7M+k5Vxq23ADGarFyY33Km54O+r4+ACCytCiFQOARyIrCC3eRGhDgt/MfNAzELgsGKCzek+LQkAis+c6Ge1EdABJZWBQiUCoF12mkj7JtJnWyj9f5R1hP32aQ37KmxV1mPbqtbo0aN6411xqxJ1rvX+jZ4w33LGgc/uCeevdwGbtpBBFaI2e7atat9++23SS2wsMxAuHgMI3PnzrXOnTvb8OHDXVD4MILVCITU8ssvb59++qk7SJOxmoyDn332WT2r/GWXXdZWWGEFe+GFF9KqVwysMOirTDERkAthMdGPR9sisOIxD+pFZSCQNwKrMuDKbpQisLLDS6ULi4AIrMLiHdfWSonA+m7y0rbxBnvHFcq89OuPBb/bY2NG2oyZk6zLUsvXIbF+mPONNVuipe26w+nWvFmrvLQXdyUK4h5+hs4991w79dRTndUUJJIXEkV06tTJ9t13Xxs1alQohcStuuWWW+ztt9+2vn37hqpDIdyTcCv8/PPPHYF19913G3GycDEkAVBQsBjbaKONbOzYsSKwQiOsgnFEQARWHGelsH0SgVVYvNVaZSMgAivC+ReBFSG4Up0zAiKwcoawLBSIwIrfNP7y6xx7/pVbbNKUd6zlku1qMhL+PNuW7ryibdB/F1u22xrx63REPRKBFR5YYkW1bt3aLrnkEjvuuONqK950000uNs/MmTOdVVUmwWWwXbt2joiaPHlyKPdBdBIXlXorrriiTZw40dUjQPumm25q999/v+266661TRPUHUKL+FhYeaUTWWBlmjF9X2wERGAVewaK374IrOLPgXpQOQiIwIpwrkVgRQiuVOeMgAisnCEsCwUisOI7jdOmT7AJn71ki6urbbnua9oqvQfGt7MR9UwEVnhgcQ8kMDrBzrGAwsKJ+FH9+/c3XAJx4+NvCGTS6NGjXTkIp6A8+OCDLmj7G2+84TIQJsqPP/7ogkxDVhE8G6EdslQ//vjj9sorr7hEPl5I7EP7/NemTRvnxrj++us7qyxIr0wZrEVghV8DKlkcBERgFQf3OLUqAitOs6G+lDsCIrAinGERWBGCK9U5IyACK2cIy0KBCKyymMayHYQIrOymFssmgqNDLhFjiphYM2bMcK6Aa665Zq2ydAQW8UvffPNNZ32F62GivP/++7b22mvbKqusYq1a1biyTp8+3b755hs7+uij7fLLL69TZerUqa5t4mNh1QVpRT/JVrjjjjtmHKAIrIwQqUCRERCBVeQJiEHzIrBiMAnqQsUgIAIrwqkWgRUhuFKdMwIisHKGsCwUiMAqi2ks20GIwMp+arG0euSRR2z+/PnO4mrIkCHOMiso7E+++OIL23vvvR3ZFZSrr77a1TvooIOSNk6innvvvddmzZrlLLGQpk2b2lZbbVWHJAtWnjNnjou/RV0srsgy2Lt371CDE4EVCiYVKiICIrCKCH5MmhaBFZOJUDcqAgERWBFOswisCMGV6pwREIGVM4RloUAEVllMY9kOQgRW2U5t6IGJwAoNVUELLqyutt8XLrRmVU2saVX9jKkF7UyRGxOBVeQJiEHzIrBiMAnqQsUgIAIrwqkWgRUhuFKdMwIisHKGsCwUiMAqi2ks20GIwCrbqQ09MBFYoaGKrODixYtt3vz5NnXOPOvero29+tVUe2/6DPvp9/nWqvkStmLHDrZ7n9WtcaNGkfUhzopFYMV5dgrTNxFYhcFZrQgBEBCBFeE6EIEVIbhSnTMCIrByhrAsFIjAKotpLNtBiMAq26kNPTARWKGhiqTgq199bU999oVN/mGOVTWuss9nzbY/qqutV4f2tmKnDrZo8WKb/csvtkzr1jZs0ABr1axZJP2Is1IRWHGencL0TQRWYXBWK0KgwQQWgTqJZUCchWnTpll1dXU9NDfYYAO74IILKhplEVgVPf2xH7wIrNhPUUE6KAKrIDCrkQYiIAKrgcCVUTURWMWbzE9nfW9XvPyGNWvSxLq0bmkfTJ9hk+fMdf/+Y9Ei69+9qy3dpiaQ/+Qf5tqqXTrbERuua1UVZoklAqt4azQuLYvAistMqB+VgEDWFlgff/yxyz4DadW6dWtr27atNUryoho8eLAjuSpZRGBV8uzHf+wisOI/R4XooQisQqCsNhqKgAishiJXPvVKicDafsMN7Ox117L2S7Yo+QlYVF1tl738hs397Xfr2LKF/bZgoXMdbFpVZUtUNbb5Cxda48aNbUDPHtakMf9eZN/99LOdsMkA6962TcmPP5sBXP7yG7byP/5lBx98cDbVVLaMEBCBVUaTqaHEHoGsCaztt9/ennjiCXvyySdt4403tqqqqqQEFqQWmWYqWURgVfLsx3/sIrDiP0eF6KEIrEKgrDYaioAIrIYiVz71SonAWnnllW3qpElm5RAKarHZgurqOkPBXTBxaMG4V9WLF7uA7skutstnRdYfycJF1Xb1tdeKwCrnSc4wNhFYFTz5GnrBEciawMLqCvfAMWPGVNwLKtvZEYGVLWIqX0gERGAVEu34tiUCK75zo56ZicDSKiglAqt37972+eefa9IqEIHrr79eBFYFzrsfsgisCp58Db3gCGRNYHXp0sX4kV511VUF72ypNSgCq9RmrLL6KwKrsuY71WhFYGkdxBkBEVhxnp3C9K2UCKwBfdaytVosYc2blr4HAi6Dr0/52rkH4jKITJv3k3MdXKKqyrC2WlhdbT3atXXf/75woVXhUrhcD/f/SpI3pkyzf51yqgisSpr0hLGKwKrgydfQC45A1gTWCSecYA888IB98cUX1rRp04J3uJQaFIFVSrNVeX0VgVV5c55sxCKwtA7ijEC5EVi///67nXPOObbVVlvZRhttVAv9t99+a/zXp08fF1coKPvss4+1adOmYi8OS4nA2nHgABs5sJ91KIMYWKzBq159yz6dOdu6tWtjixcvti9m/WDvfPOttW7WzBbbYmvXormLgUVA9y9m/2D/WHtN23qVFeP8SImkbwriHgmsJaVUBFZJTZc6W+IIZE1gff/997bccsvZ8OHD7aSTTqq30SpxPPLafRFYeYVTyvKMgAisPANaoupEYJXoxFVIt8uNwJo7d6517NjRZWk+8cQTa2cRUmvEiBH2yy+/WPPmzevM7m677eYS5tx4440VMut1hykCq3jT/ssfC+yC516xSd//YPPm/2HT582zXxcutJ9+/8OIh9WtbWsXsL1rm9Y2sOeytsfaq1swJlbxel7YlkVgFRbvOLYmAiuOs6I+lSsCWRNY+Hg/9NBDNnbsWOvatavLSLjEEkvUw6dv37528sknlytuocYlAisUTCpUJAREYBUJ+Jg1KwIrZhOi7tRBQASWmQisHxzpR/bruAcHLzcLLH6M03/8yY59dIx9+f0P1rJpU+ce2KZ5M1umTSvnUrh8h3Z2zMD1bYWO7Sv26SUCq2KnvnbgIrC0BoRA4RDImsA6/PDDbdSoURl7uM0229iDDz6YsVw5FxCBVc6zW/pjE4FV+nOYjxGIwMoHitIRFQIisERgyQIrql9XOL1PfvKFPfjhBOvVsb39vmCBNW/atI6V1aczv7d9+/exjVdYLpzCMiwlAiu6Sf3oo4/s8ccft/Hjx1vPnj1twIABtsMOO2T0AJo9e7aNHj06accGDx5sZAwNytSpU+2xxx6zcePG2R9//GHrrbeebbzxxs5QI4yIwAqDksoIgfwgkDWBlZ9mk2tZtGiRTZs2zX777Tdr1qyZde/ePes4W7g48h+++liGLbPMMvXM8bnFI9bEzz//7DpCZkXKJd7szZs3z934JQqxv1q1apURChFYGSFSgSIiIAKriODHqGkRWDGaDHWlHgIisERgicAq7oNh1Lh3XdwrXAWTyRezv7etVl7Jdl3zb8XtaBFbF4EVDfgffvih4dGDBSZJxH799VcXgxkX7GHDhqVt9N1337V11lnH1VtyySXrlL3kkktsp512qv0b5Fi/fv2sQ4cO1q1bN3cenDlzpn333XfO62jo0KEZBygCKyNEKiAE8oZAbAgsSKt1113XJkyY4EijqqoqW3XVVe3VV191wUszCYTVoYceavfee69BPCE8gLbffnt7+OGHa6tDkm266ab2xhtvOIYdId7E6quvbi+99JK1aNHC/W3BggXWv39/mzJlSr2mt956a7v77rszdclEYGWESAWKiIAIrCKCH6OmRWDFaDLUlXoIiMASgSUCq3gPBjINXvPqW/b59z+4OFfJZPKcuda/ezfbf91wlirFG010LYvAigbblVZaySZNmmQzZsywTp06GWe4bbfd1oWx+fzzz11M5lTiCaz/Z+88wKQqlrdfm8kZQSWIIkoQEQRBQUFBLkHEC/7NGNCLWcEcEeMFJAsYMBAEkSQqXBQkSEZERARByRlEctj8fb+e7eXszJm0O7OTup4HGGb6VHdX9/R0v1311syZM4VzmyfBo2vevHkCYKZ1wldYt25dqVixoqxevdprBw2A5dVEpoCxQMAskG8AC8Bow4YNCjDCm4mFpUuXLrYZdHxpbbdu3WT69OkyatQoueGGGxRwxb8XXHCBrFy5UnlkeRJI5d955x15++235dZbb5XKlSvLqlWrBBdSQCwt1DNhwgT54IMPVHszMjIEXq+XX35ZevbsKQMHDswFsHAvPf/884VnrFK1alXB/dSbGADLm4XM56G0gAGwQmn98KnbAFjhMxamJa4WMACWAbByAay33nLlwILw/rHHRBITRXbsEBk3zv5rdMUVItde6/hs2jSRP/5wLcc+8+GHudUU2b9f5OOP7XU1bSqi94BOusZ+MFLaV68iRYukSFqTyyQ7KUniUlMlefkqW12Z1c6VjPOqqc+S1m2U+L8PupaLi5O0po2ULsnMlJTFK7zrWr9R4g/Y6BKR1GaXi+RkEU9ZuEwkO9tFX2alipJxkSOb4IS5i2TJhr+ketG8yQX4LKPKOfLHwX+kyyV1pOuhw6p9zpJVppSk16+r3o4/8Lckrf/Ttv1pVzSU7Jy9fsrSldwku5YrUkRSc4CyuBMnJfnnX+11XX6pZOd43SSv+EXiTp+2LZd6dbPc91N+XGpbJr3exZJVzsHvlbx6rcQdPeZS7sfN22THM8/LAw895Pisb18RmwgOadlSpFlOnd98I7J2rf0c69VLRJ97+vcXychwLVe3rog+3/z4o8jixfa6+H7oqJEBA0Seesq+XD7f5ax17Ngxueaaa/JoAGzCkcA5qyrRL5zZSFqBx5M7WbBggbRs2VI+/vhjue+++3KLASxxxuvRo4cMGTLE7fP+AFgXX3yxHD16VLZu3ZqH1/mqq65SZ0mcLLyJAbC8Wch8biwQOAvkC8Bas2aNAnVAqq0CqIXr5cSJE1WMsq9C2GC1atXk3nvvVQuVFvTcdtttMnv2bLnuuuvcqtOun08//bT0Z6H3IHXq1FGuqAsXLswtBYhFhh8WWRZhBA8sACxQ++HDh/valTzlDICVL7OZhwrJAgbAKiRDh3k1BsAK8wGK8eZFK4DFYQ+vcy1Lly6VRYsWqYu0RMAYi3C516JFC5OF8MYbJc75+8DBHF5WkgmtWyfy4ov235jOnUXuucfxGftEu8N+8eIiH3zgOOxv3Sry5JP2urp0EbnrLsdn/fqJLFmSW27Zwh+lXvmykpSSLKc6tVWATNzJk1Js+ixbXel1LpK0Sx3gTsqi5ZK4Y5drubh4Odm5nWQXSVFARvFJX9vqSqtzkaRrXYtXSOL2nbblTt7UwaHr/5ui+BdfiWS7UmWk16iuQDNk07KfZcCiFVI5MUFKxMfn0Xno/OpyMD1NerVoJvXnLZI4G6Al86yKcvq6Fuq5hG07pcgSewDuZKd/SXZxR6hXsakzJS7VFXTKKl5MTnX6lyoTf/ioFP3fHNs+nurQRrJyPMaKfv2dxJ84YVvuxG1nwsiKT5hqW+b0NVdK5jmV1WdFv18g8QddgcE/D/wjS994U+7XAFbXrvagE/OG+YMMHiwyf779HPv8cxHmI3LLLSKpqa7lAIx69nS8T1TIl1/a6/r0U5GyOQT7t9/uKBtAgSsKRwPOUlYqFs6Dbdu2deFNPnDggArrw7MKTit3gkPDf/7zHwUqcUa0Cv8ncgbvKneiAawRI0aopGNE27DmltW2sDx49913KyeKjRs3yllnnaU+OX36tABs4QXGOdSbGADLm4XM58YCgbOA3wAWIXW1atVSHFMsIPfcc48iuWPxwquJhYZFbPny5Sqe2BchFpl00r/++qvUr18/95Fdu3apheO5555TSL07efzxx2X06NEqdJB2abHLVoN+EP/5lh8NbgnKlCmjQhWpE7ECWO+99556z9/sNwbA8mX0TZlQWcAAWMG3PGtLamqq4vLjT35Fr2u+rEH+lKU9BsDK76iY5wrDAtEKYPlru+7duxsAy2Qh9HfaBKz87I2bBC6sCyqUk5SEBHbEciw1Vbb8c1gea95Erq4RuwTuGDmWQwiDBWAREYOnFlE+nNGsAhAFzzGgvzvRABZ7L8qyF+N8+uqrr6qoG+uebMuWLYq0nagdIouoD44saGWow5nwXddJaKPmSsYjjHPx0KFDlUOEfl/v29ibWV/rc6Xes1mfcX7eeV9np8vd877o8rUthdUv7GS1X0FsZNXlq42wR35t7M5G6PSlfl9tXBBd4Tbe2t7aRlbbu/t++w1gcTvIlxOkukOHDnlAHSoEyIJjiiyEeFD5IqDWX3/9tSLns7qaAkiBzhOuB4meO7n++usV+TuLDB5TuKcyYUHuH3vssTxtfP311+XNN9+UwYMHy4MPPqhUjhw5UpUDcOK2ANEAFm2A4F0PNuGGuJT6IgbA8sVKpkyoLGAArOBafty4cfLWW28J7u4QiAL0k8HVFxDK2jJCtdlIoYPsOJ6E8Gk8Y3G799VzNBIALH5bvv76Gzl9oohULO/+xja4I2q0h8ICu/dtkApnJamLs1AJ3z1u5Z1DYfLTHkDtP+zC17wow2sAL4JYFMOBFfpRhwvrz7//kS9Wr5VT6ekSFydSKiVF7mp0qeLGiueNGBYDYAXeA4vzGg4OnO+cuZDxYOWsRwSOOwH4goidRF3FixdXIYLQzHz22WfqzMdZVgt7jGHDhikPWL3Os1bDjTVp0iQXr1j9HL8LJ3K8+wDIALE4X+JFy/PoRR//6tfsAfkMge9ZvwZQ4+yJ8BqwjWecdfE54A56rbooxzOI9bVVF5/hqAEHtO4nunSop127nPXa9cv6vLMud8/Td+rWdtH9yk9brLp4XoNWvupyboseL0/9so6d9Xlf+uXJRu50OfeLcnbj7a5d1nno3K/86LIbL/R60gUgDOUUcwIb67lnHS+eR7ydlfwGsHAJBVSCo8qdcIiCYA83UV+E8EC8r0C+rcKioN1EiYV2J6Q4Jf3poUOH5JFHHlEbXcIccT994IEHXG4tP/zwQ8Fri8UGAWkfMGCACmHUBmMRAagCEMPYGBpPrE2bNskrr7yiPMLsjIsn2Q54GETUrQHtom+aw4s6mUS4smrAjoyGLKzo4zWLMvWxacaFlQFm0Fk0WHRYjNCBLp7hM6suwiB5nkVb66IMz6KDuvmc55lEEOf36j1Irun+bp7F1LroWL8Q8fEJkp3tuuhwI+dAhPXCzALuupjm1cXCDtLNAspi7FiY0ZWQEJ+7sLsuzNTh+GHIysLrzvHa+oVC35m2nPmRyNsvx4+M43lf++Wsy/G8L/1yXUydbXSmLbrt7vuV10YJCe502dsoOytbZg29T2ZMGq3mGj/wOjMn85DvH/OEjQOvsRO3WIwPiyav6TPcANY5zRjoeaxfMz95jjqY01oXn+s5zbzW85j5qjcF6KIM8zZShA3P7bffrrybWEP4rr344osKWALY9lVYF2rUqKG8S7GJDnG2e57EFIRuMy5t2rRR6aB9kXAHsMgqy28Ja3JSYnEpkuI9A6wv/TZlIsMCp04fleSUOBXmHwphDWRdZN2C/9KXDMShaGc012kArPAa3ZNpAFhxUjQpb6hreLWycFtjAKzAA1j9+vWTPn36yO7du13Wf/Y67CnZ9/grOEXAawW4pc9mUNDgzMC58ZZbblF72hkzZsidd97p1YlC1x/uIYScsdlL8RvGftobQOCvXU15YwFPFtB7Kc5D7KU4DxZE/AawOBzhuWRFrp0bQHpTQB6NJHtrIB5beA04A14cZgGwyEZo5axy1kdYIM87I+pdu3aVKVOmqHBBTS5IHDOk7hwkyWTBxpSDHp5jHCy9kbO3bt1aLZjcCDi7tNIuUq7qfpPRgsUX0CuchewaPXsPlJbdB4RzM03bAmwB44EVYIPmqAPQA3TCW4JNkha8sQC+SQHtifdBl2ex5xmAc8KxAfHdAVgcrsma2rRpU7XewdsQDQAWQCmZhvgdwJMtPS1JShYvH5yBM1rD0gJHju6TYiXiFWlvKIXDDkAytAaFIf6GAhdGm0JVhwGwQmV5U6+vFjAAVuABLLirONfhDKB5qfR44KjAPur777/3dYhyy0FLAzjG2YxEXZzZuCDhrMlZ0ArsAGB9/vnnyjGhSpUqHusKZwALsI+9FE4o5hLG7yljHgigBQBS+U1nL1UQENVvAIsvOBWzoNi507PpIo6YzR58WL4ILppz5szJ9bjQz+B9wAIF0v7tt9+6VcXnxDo7Z4kA5cNr4bXXXlMxzwjpUS+55JI8+mgzXlZsTvH68JTx8LvvvlNeFaD0cFJ4EhNC6MvomzKhsoABsIJjeUhAAZDGjh0rd9xxR24l+hAGyARhszcBWAaUwt0bz9JZs2a5BbBweyfMGlJU6o4WAAvQih87stFyC2sALG+zJvo+DxcAC8uuX79eHXIKKjo0xI4Xj30M33d4PdljEY4CHUJBOPQK2t5QP28ArFCPgKnfmwUMgBV4AGvy5Mly8803q8s7KBi0cGbDgYCzmK9UNdbx69WrlwwaNEjgveKMieMBVDF2ETtwcBF26MzRbDcfwhnAYg3ljMvlqhFjgVBaQIOpXEyD0eRX/AawcLFkc8WGCnTcCmLRKMAiPLA4UPWwAn4NAAAgAElEQVQljawPglcCsc4cvqxfLhaVmjVrqvo86WLRAIXnsOMsuEnSlnfeeUcBbwBV1AWBn1V4j3YAhDVo0MBtq3XGQ8rjZeZJDIDlw+CbIiGzQKwBWNygsWbddNNNebJ/MQBr164VCEPhqCqoAMbrED68PK2bLjKgchCF+NOTsEFr2LChunVkHcGl3R2AxWUB6yRhi3iIRhOAxZpNaDgAFkCeAbAKOjsj7/lwA7C4+dccDfmxJuHTHLzwmnT2LAf8BrTG09JK9sv3Gy68gtxW5qet4fKMAbDCZSRMO9xZwABYK2WJJRsndmL/w4Wd83mL7zMcyt6yEOJQwJkNcAnvIb3u4pmOTmt0DZcCeFJZQ+PcEUHXrVtXnRfZE2peIAAx9mess/qygOeJ3mGdps122Qut8yGcASwuAnVUk/kWGwuE0gJgRUSi4NEIfU1+xW8ACwSXMDu8A3C5hKydRnAg46Clb8sJn8NV0RcB2QY0YkF64403ch9BBweyr776Sm644Qa3qkDS4Z7C48vq4klYIeGFhOAAguGRRcwlLqk8YxVSqI4ZM0alUPUUIvDRRx8p8I62EYboSQyA5cvomzKhskAsAVgkbgBcZ7HkR5yU9CSOgCcOISz40UcfVe7jBZUJEyYo/it04o1qlWbNmqlwZzZDhGO73Qz37asIRVnT4GzjFtIOwGLTRnhhnTp1ZPz48YpbzBuABRE8a6oWMu507txZhTuzPlq5xzR3GW1lc8iGjtds+jiA8y+bPc0naH2e1zzPM1ZONcrzHm3nNZtSdHE4x/uV1wjP4+mLDg1gZaQlS8kS5SVbIM5TVHmOf3MEHdbQK7evc55X5a26UJiTyTZ/ulTqGtWuOPGxLdb6LG3JfT4fuhSZYIBspEyr7ax4mgvXRkeO7ZNixeMVmOtM1Epr9CGFuagJaK3ZeVy5Cc+Q6VqJWn0hfWV/QGgwOrk55Duh+QA1GaknD27ai2c5KeS5BGPfYhWSNZAgh30VhyH4B/H6JsMzngA8E4tiAKxYHPXI6nOsA1jeEszYjaY3AItnOHNBW8OeqkuXLoqWAc5iuJNZKzWorx0hoHfRZ0/2TYD/OEbwHh60eGzhiECSm4ceeii3WZw/8bTq1q2bSkTG3oQ9HOXuu+8+nzLAGgArsr6zprWhsUDIACzdXb74c+fOVQi63kACHnF7iOu7v25hLEaQif/4449qweHgAok6HFVsGjXyjfcEhy/QOw41CB4IIOqg9ABL5cqVU+/hwcBhDO8KDWzVq1dP3ejPnDlThRIiGigDuKIuhNhoyIMvvfRSdWCjjyycHPR4jeuppwMoOgyAFZovh6nVNwvECoCFJyc8ByR2YG0hFI11hLULMAlunUACWCSJIBMN6wUJJqyCZxa3lPD9ubt5wPsCt3a8RgHLEXcAFl5Xd911l3JvJ82zLwAW65KVwxDQ7v7771ebN3egjbUPVs8QBWf4ChrlADX+6DIeWL59l6O5lPbAAvRxnnvOc8kn8NIyD61z1xddZA9knwCAZfesLx5S3PyzR2EPgieWFvYqAFb0gX0Ia5UWLuJwt/dEpRDNc8AAWNE8utHRt1gGsEiKpc9O/owmZ0XWdW/y7LPPKrCKCz08pXB4mDZtWp49FJkFoW0AoMJrC4GYnYRiPKfXVy770Gf1jtf1P/HEE3nOtay5eJB9/PHHPnndGgDL20iaz40FHInaQuKBFSzj48rJoc2Rgc4huIKSxa9ixYq579kBWHwI+t+kSROX5pEtEY4sLRxYWfys9fAZh0lcVHWaahZBsik6C21ioYZB35soAOuhh2TTokX2RfFQ06mHd+3KvfnPU7hECdIkOt4iRPL4cXtdZ59NPlbHZ+504apXrpyjzNGjjj854VN9BnwkzW5z8ISdKHuWZCUkqvaUOLRP4ixjoivPSE6RU6UcZMrJJ49Jysljtu06WaaCZCYm5+jaL3E5GQqthTOTkuVkaccPTvKp45JywtEuZzlZurxkJqV41pWYLNSJJJ0+IUWOH7HXVaq8ZCZ705UkJ8s45l5i6ikpeuyQra5TpctLBu0i+94/e23thT2xK5KQnirFjhy011WqvGBbpevgXonLPvN90A9kxyfI8XKOH/34zHQpfsg+2+epkmUlI8URX1z80D6Jz0nbm6snK0vmjOolU+bOcGwESL+7d69tu9QcZC4iZAvN8ZLJU5gskDrNO3Xt2WOvyzqnjxwROWYzd/heaA9ODpzM/bJl7fV5eRegnY0Mt276gMn3n0Mh6wtANZ8FygMLLipuCgGq8LiyCmsUQD0guh2nDe3icMuNIeHMWuwALLxeAd/w0Lj++utVUV8ALGdzhXMWQgNg5WvKh+QhgBfmnwZ3AtUIawgh3k46k6svYJGnNuj24q1lx+dp9yw3+AUNIdQAFnPbmgjm008/VUCy/h5b68f7AJoE50zNgbJxuOsxAFa4j5BpXywDWGb0HRYwAJaZCYGyAHspvdcJlM5g6mFvhviy/4s6AIuOE56I14J2xScURgNK2vB4U7GJIzTH2cuLA93vv/+e6xGGV5Ydus/zAFk6fIAQHcJwrCkdCVvhUKvDZvREwquLW1JfRAFYXbvKpmuvtS8+ZYqIDiO66SYHgOAs7duLaDfXjz4S+fpre12jRzvAKcCm224TOXnStVyLFiLPPut4f+xYkS+/VC+x++8bNkv56nXV///Xo68cqXiuxGdmyI1DHpeUk66A0p4L6suC2xy66iyaLvXnT7Jt15x7X5O/z60pCRnp0nF4L1sQ6EC1i+WHbg5OsouXzpAGP0yw1TX3zhdl/3l1lK4OI56SYkf/cSn3d5ULZc49vdX7NVf9IJfP/NRW1/zbn5O951+iAKAb3rNv1z+Vz5Pv739TPV9t3TK5cup7trqwA/aIz8qUTkMelyInXEGzo+XPkZkP9VPPV9ryu7T6/B2PuuKys+WmgQ8pQM9ZTpYsJ18/MVS9XfrATmn3wfO2uhZ1eVx21naAuje811OKH84LdDH/t25fK1dv+csBYMHLlHOAclHI+zfe6Hi7Tx8Ru1A7dEyc6CgDMHXnnbbtEnihevRwfPbppyJTp7qWS0o6835qqsiHH4o89pi9Pi/v4l1FwgU8sKzcNawzt912m6xYsUJxXxHOE4gQQngZCLPmxpCMp1qwN2sWPAvwOdmJJmHnlpByWlj3ANrgY8AbFXJTbgXx0LKuhdRBf1nLAOg4ENNHT2IArHxNq3w99Fqf5+S9EQOkVKnSsvlPVxD77nu7yoyZX8nZZ58rK5dv9JhQJF8NCNJDL7/6lIwdN0pOnjylQhcbN24mM75e4Bdn09JlC6VT52sVmLRvd2puSw8d3iPtOrRSHpMIc5z1Cq9twnW1JyPfD33z7txNLpzwqgY0JjMxPJ06Qyj6uGnHAxGgyJMEEsCivVZOFcKcSTZDO55/Pu+aTjKIL7/80ufMzkEa5pCpNQBWyExvKvbRAgbA8tFQOcU4oHP24MIuWsQAWIU3kuyhuejljE7GbWePOpxXIP5nnw+vGRdPkSDQBRAOSxQZuAORYuPGjROixzwJe5oXXnjBpQh0SU8++WTu+2AqRLg5C3XhFUW0CkIbSJ6AYw9RK9A4QbviLJwfiGLTABaRadArER3iLttlyAAswB88A/AkgANLC2EzuGoC7sDj0K5du0iYK0FtowKw7rlHNg0caF8PHl7aa2rCBAf45Cx86Ro3drwLaLBhg72uf/9bBDZ/vFUmTRJJT3ctV726SPPmjvd//RXmavVy29atMm7qLKnd0rF539j4ekktVkp5El28bIYkpp85TGilx8pVlq2XOHSdte0PqbTVoctZNl3WSk6WKq88ry5aPkuS0jjg5JUTpSvK5gbXqDcr7tgolTevsdW15dKr5XiZsxy6VsySpFRXXdRFnUi53Zvl3D9X2euq30KOl62k+njR8v/ZtutUibLyV6Pr1POl9++QauuX2+raekkLOVaukvKWunjZTElMc3D4WCW1WEnZ2LiteqvEof1SY82PbnQ1F2zLIbDO4m8kISPNpVx6SlH5o2kH9X6RE0flwpX2aYS31WkmRys6eOjoY/LpE3l0ZWdly0/ffySv/rTYcQjEu2/6dNt2SaNGIhdf7Phs3jyR3btdywE6/d//Od7HQwuA1k4uukjk8ssdn6xaRWov11J4c2ngBWCXud+0qb0+L+9y+CH7KKGEVpCaxzi8knkG7wfC/QIBYBFeTDjfkCFD8nAswM3AQZpNjrvMORxqyTrm7CGqMwziScaPAj9UtBU3eqvwHD+AgF/Ug2cWoJcnMQBWvqZVvh4CwBr5wWApVqy4DBrwgXS+8eY8ei5pUD33/5ECYH308Xvy4ks9ZdSHE+TGTl3l51Ur5L77b5GGlzWWTz92XJJ4kz17dkmjJhdK5crnyK5dO/ICWEf2yMQvRyuwVntj6+xUhOq+//77Sj3fZedMxHwf8HKCSxMOOYSU6GzK4Dphs4ZHFPxSJHhwznbl3O5AAliAbyRn0ML3FXCNEGLn8GKANZJDsKn1RaBeYE/GRRycXKxxVm8vdzq4tOMZd8IFnvMaqssyDqy1eLjD4WUVZ7J6/RnrMuChNzEAljcLmc9DbQEDYHkfAUArODdZZ9lzab4/709GRgkDYBXeOGkACxyCME9ALC3sBQB8CBvdtm1bxABYONZAWwRPd//+/VWkBrQjaWlpKspMc/baWRkAi8svLuqsv9EASjjpaGGPpKkW9Huas9f6LGG27J/Yi5DgCl44OwCLi3T2V/yWI+yzwIDYK/C7b+cpHzIACy8FOgOCB6kqAsLHwYrwOgwDoS9gljeS88Kb6qGpyXBghcbuplbfLBArHFhYAw+G5s2b5wGUrFbigMfmKhBZCLkRwnuUHwo8QrWXBYdteBr4UdU/KBxICUnGW8qTZ6c7DiznkTYhhL7N/VCVAsAC8HnnrSHS540XZOP6vblegevW/Sat2zaVJx9/TsZ+/rGLB9bp06dk/fq1kpGZIUmJyVKvXn1JTEzK0xWAoF27d6rf4YT4eKlVq7aUKOFIVICwcfhl9Uq5tH5DOXb8qGzatFFx4Fc9t5oCj6xi5ZNyZy82VhdefJa0vb6jfPj+uNxiz7/4hHz62ft5gChPNn+i5wNy+PAhOXL0kCxduijPc+6yEOoQXL5v7oRsVWQLdvZ2ci7PRhEwiw2gldjXuVwgACy+/2z24PgEZGIfxTrBxpW1gttOZ35NqBMgf2df5U3wVMOjnLHBC502sy4ATrEueRI8P+H5chbmAp5xmgPM+XPNM8iaZ5eKHs9X500zOkisgdeZNzEAljcLmc9DbQEDYNmPAGsPtAmEQHPxhqcGawlrEQTtzjQLoR7HgtRvAKyCWM+/ZzWAde+99woXvPxf/27yO8VvHyAMwI6zBxZ7BsAisAp+m2rXru0CDrEnANChLCAMnNtWOiNay+82e3l4MXHs4TeXfTy/o1bgxpe9FPpIFsAZwUovwGsiyfiu3HPPPW6NRD/hzWX/4O6Sye5h+HihIuGCcOTIkbb62aMAEtoBWHYPoIv2su+y87AMGYCFOxuI3PLlDm8Ubgu5QQMZZJLwfyYOWb6YVLEsBsCK5dEP/77HEoBV2KOBtxXrIj8kHIjxuOK9O++8UyW50II3CO85c/U5t9cAWBeoDUp6WpKULH4mtLKwx7Wg9WkAa/asZXLNtQ3lh9krpP4llylgqVqNUvLkEy9IVmamC4AF0HRtmyZy8uSJXPJwwhA3rNubC4YOGdZP/tu3tzog6Ix6eHptXL9PXS4hZHisUr2E/LZ6qzRuWltSUx3eogBhH380Qdq3ywkTFpHuD9wqe/bslpnf2nuL8tzGjeulRcsGMvrTyfKvtmcyBR88+LdcVKeyerZJ4zMclHb2W7xkgXT9v3/Jjq3HpOst/5KlSxd6BbCwFxtH3OH5XrkT+C+xBd8vT0IoCwCWNXGCXflAAFjo5TuPBxYgHJtugB/6xE0mnHbOghcVm1e8Kz0JG2XAKzbWbMAJWWbMsRNJbpzDqJ116XY4v8+mHHvrbKHOn7NhB5jjO2qXsYtDAocJMn1Zhb7bcQE66zcAVkFXHvN8sC1gACxXC3MGBGDAq1Nz+uB1yuGW3yQrpUOwx6cw9BsAqzCs7KhDA1iAKgAmZOjVAA/ewITN8S/zzwpg8VtPghTAFZ2Ihd83QFZNWQSoQxnwDL2X4jeY39+77747t5OAOvx+sS/g91YntKMteHVroS2jRo1Sl9XOtEhWi0GBAH6Ch6JV2JsQSYHXojvRABa8vmA0fLd84faErgBvL7y23SXf8xfAwi7Qnmj7Obc5ZAAW4StMCFK8IyCUGByvrIcffli9x2RiUnErF8tiAKxYHv3w77sBsII7RtzIAFbxw8UBjx8KXGutwuEbLh68wzxxQRAuiLeWc2iOcw/4AYW0nnUabixfJGJDCE+ckLg01xBbiRPJLl3GkSADMMcuSQAhZ0VSRIoWc5jIF12QauYkvsgGECJk20/RABZgzbnVSkivJ1+QZ55+Rf76a4M0a15PZs1cLD/8MCsPgLVj53Zp0vRiee6ZV+Wee3pImdJlZf/+fXLd9U2k6RVXyUcfjM/5Lf5TTqeelrp1HNl19+7dIy+89KRs275Z5ny3XG1mNIBVJKWozP5uqdSuXU9Onjopja+oJSVLlJJlS9bl9ujObjfJ7t07Ze6cn9z28uefl0vb9lfJ+HHT5fo2jrBmhJvIc6oWk3vveVD697XnDqQcYFv9BtXlWfp2dw/p3KW1WwALnbjWM8e5ZWQDSvZNd56L6OaQ1KdPnzybSbvOsDEEeLEmRLArFygAC92kgn/uuedyq+nVq5f06+fgSbQKySXYiNNGMo56EkAkLhPxPLPyYbBfI1OYuxtRTzppJx72dllVeQ5uLvZ+hE7jQeYOwGJDz8Y+P2IArPxYrfCfwZszrvCrDYsaDYDlGAYuC7gIIKM86xHCgZb1AYAHioRolYgFsAgbh2vWTkjgpJONHbJPZKW4nIsXdzwNfcgpV3oX9Rm0Q9CDICRmgvImn3spDWAROsiFDb9TeB8DNOHhzIUJVBpwwFoBLLgzeZZQNxLHAWjhBTx+/HhVjn04nlk6MRyXLOw9uHwBeGUe63B85jV7EC6o2ZuzN+nbt6/y+gYb0XxSXGLzG85+/1ydnMrJ1rQDvfxu4wluFS6l8JLylIUYAOvFF19U+zzt8UX74M+CK8ydEGpJm+wuzvQz3gAs+sr+hXo5pxChB+UBnml2EjIAC2QPBFK7mgFU4d5OrKPO9vfuu+8qQzLosSwGwIrl0Q//vhsAK/zHqDBaGKkAVpERAyRpiY13UEKCHPt4okhikiRs/lOKvfqM4pRzlrSON0nqrQ6X7CLD35WkpQtdzZ2cLMeHfirZJUpI/I6tUvyFJ1SZtBtvltSb3SQp8DBoGsDatf2ELFu2SLr8X1vZtvmIfD7+U3nplV6yfcsReXfAm3kArPc/GCIDB78jP//0p5S0hAOu/Hm53HBjS9mzM+9mUWfX4/f3iy9HS+/XnpO/NhxQGzsNYPXvN1zuvTsnkYKITJ32hTz86D2yd5crf5+nOfjTymXSrkNzGT/ua7m+zRneI8CjyucWkdbXtZMvxp/hprDqop3PPveobN22WSZN/J/6yBOApTeH8HCy74CgFXd7d8TtN954o+LFYGPoiTsCcLhx48bq9tbTDSftCySAFYzv9vDhw1U2VW6TCYvQwmUiHljcBEP54I/AZ8omnU2/M58FG30OAdQJQIWXlicAi5BBxJebYWsbIwrAanGVXFehtBSDEzKGZPHW7fLpT6vlwaaXy+VV84Yjx4IZFm7ZJs3uf0igCog1ATjgcI0jAx4grBNw4eFRyprD4Zv1iL2GAbBCMzv43cQTzpZzEM/eb7+1b9jkySIpjszo0qULt1Ou5eBW1pcx8OiOGmWvi/crOTKoS7duIgBicEHfcYffRrECWPy2AfIQFshchNOJ/kIkbgWwSNjExS6eyESTaQFwweMKbk0rfzd7DsAWfucQQgjRqS+SAYj4jMsd/dsIwEV47MyZM1WiGV+FSzmAJLyhuDCyCmG2XErPnj3brTr2JnDv6t/W1atXq/ppM/QBdmGF7BOwA5fsOCa5E28A1o4dOxSAyF4L3INwS8A+Lu7tJGQAVqNGjVR8JiSoGIqBxKhWTiyQODaCuNTFshgAK5ZHP/z7HssAFj/k3BpobhcWXHfus/xAkZ2DHwcrGWL4j7BvLYxUACtl4hhJ/PVn107GJ8iJ1/oRFyfxO7dL0REk0XAFsNJbXCdp7RxZIlO+GC2Ja1wTPmQnJsmpF16X7KLFJH7vbik6tK8qn97yekm7/ozHkW+WFrECWHAr1K1fVV5+8U15+tmHZeigj+TWW++Wfv1fzwNgvdL7GRn5vnvQYee248rT6OA/f8vTTz8s38yYmruZUlxYCQkKJKOMBrA2rNsj5ctXzG32ho3rpMU1DWT/Hv8unQDR/mXjgUXfzq5SVLp2vUPeH34mZNZqpx8XzlWhgwsXrJaLajk2Op4ALA5BWvhOsmnlht8urA2+KMhdAVMgGXUnW7duVbeTEJSyj/EGrIQ7gAWYBGktAKJzeI4OKfDEGeZsJ8IKsCPZVJ0TRlCWtQNwjM0y4gnAsiamoC0cFtg/OvN9WcdY3ySz52RzrzNU+/p9C0U59r/+2DgUbQxGnfDOcOvOAZDf01gUQHXC/WNNAAW4COCwDJ8nh3xrki++xwbACu2s8AhgkfjrRzdUAQMGiPKwQnr1sk8Q1rChiAZA5s93n8CJCwydXZtwcrKV/+tfIh3830tZAay2bduqLIO33nqrumgBROX3nIQBVgALzyZraJ/ziLBXYM/A7yfe0Hhd6bBAyvIaTyoNUgNgMc+t3kuAObSF37cOfvSL8eH7g/eWs6cyF2xc1IEp+COEIsJFDncmexyr0Bc+A3zDM9vd7zDPeAOwrHqxHXyeOqzSug7ociEDsEDVGDzcznB3w13UurmhYRz0MPbSpUv9sXXUlTUAVmQN6eH9O+T3xXgLZEmFKrXkosvbnHGdjayu+NTaWAWwiG9nM2UF2Dkcc0thPSQTv03qWGK5uVngh8n6uU9GjoBCkQpgRYBpXZpoBbD4EO+lrdu2yLFjR2Xb5sMKdHAGsHo+1UMWLZovn4+zzxB6wfkXKuDlXx2ay/btW2ThfMAERyDP/777Wp5+5uGgAVhrf18jra67XMaNnipt23bM7S9cSlXPKymfjJoonW7oYjtU99x7s8z431d5gLQjRw6pw3+FCmfJpZc2lInjvxV3JO6LFi1SXJuAUDoDjq6IzSsZOD1lFYSThVtN5j/Z/7yBV+gOdwCLTSj2o2/O/QFc4n1/QCBsiC0JC3AmsNUhmoRK69tsdwAW+0H2ioQY4hmItz7r6VNPPSV47NsJt85whuiDA+s1YBkXDfSDfuJViHcdm3++O4ST6nWd9vI+G3X2qqznPEdYiQY+aS8cJsxXqy7qJJQE4Ayh/Wzy0UUfeJ5+sDkHQAVQRRdtox7GgXbxDEKd+jV6NV8K7aJunueGHJtqXfSF+tFLPfp52kK/EJ4HrNXZNnkWfdSPRwD/p3+0mTFkTvDaqkv3izroF21AL/3joge7An7zmVWXc7/wdrz//vsVYIwHBHXzBztgd3RRP9852ky/aAu/x866eJ/fXPqFHRhr+qWzc2pdtBMb0UbsqsfbaiP6BRBLG9DFv/RFZ+fSfWSMtI3Qpe3C+9TB2NMXxpv2oIv2oZt+0TZe0xaeoV88Y507vM/Y8xx2wNbo0+nmeR5BNzay6xdt0eOtx57nqYt+MQd5TuvCltRJG2kL7XL+Lhf0txQAi5Ar5jA0CTgwWNcfA2AV1MIFf94jgFVw9YWuwRnAYj/QqlUrtUYBXIFLOANYvXv3Vr837PXthP09awogF2GweFGRTU8LwBTv60QvAFh8v6zAUn4BLL4jfI/xmnImS6deQCw4c/0R1nDWA8IIAfKsgscXFw38Br/55pse1foDYKEI7Iff+CVLltgmaQgZgMWiCMeVTgPPjR+TQceE8gOAK94jjzyiBjqWxQBYkTH6GempsmLGJ7Jzw0pJKVZS4hOT5PTxI1K0RBm55JouUr2Ob1xCkdHbM62MVQALLipuV1in+KHiBuK9995Th2Bcap944gmZMWOG8irVQiy3tzS2kTb+ur0KwDp5Ut5p08a1C/zo1azpeJ/Qo5wNdp6CuJc/+6zjLbgUuLGzk7ZtRZo0cXwycSIM4K6lSPf7wguO99PS5J8xY+RQ06ZyQblycpQDaEa8pCQXk4zkopJetLQqlph6XJJOOzb+eSRO5FSpM147RY/YczJmJSRJagkHMXx8RqqknLD3HD5V2ruu7Lh4OV3KkZ03PjNdUo47DrBaXur3powc84ns3nZUsuMTZf0fa+XqlpfJ1Vc0k5ljvlTF3ho2UEZPmiBrflgi2RWqynsjBsiwoX1l7dwlUqp4CZduphYrIycysqTepdXkpUeflEfuvj+3TP/335M3hvSX/b9ulOyK1XM9sLYt/1UqlD1Dhr9+00Zp0qG1/LP1kGSkOLgskk8ekoR0e14MbYtTxw7LxZdUkwfv7i6v9zrD5/TWe4Plv+8NVGTsHKSTTx2RhLS8oY5Lli2UPfv2yOmS2l4ZMmDgW7Jh81/yWd8B6kDa6urWcprxLVNcSlap4ugX3BknT8pL/fvLO0OGyPGNGx0HW3g6CE+Ij1e8nBs3bJATmzZJsnMoV/Hisv3IEXXR1rVtWxk1aJACL/LOnTiuHUUSEkQyM0X27VMfr9+2TWrNny8JGRmO4ldeKaLDBAi1gAekXTvXuWh5hz1U586dPZax+xBvJbx7PIkvAJZdNkA7nYAPrHtkQGLtswrgAh5RcJJZ93nuACxn/Wxg4f1jo+uOFwQgSHttcQDHU84f8KrZ688AACAASURBVM1vA5sHCmQBwnkJQ8HzoAuhRkZixgLsoQjPgncIEA0ADY8PMq3C6aMzvZkQwtBNiWgHsJh3cE4B2BAhpoEsqwcW+/qOHTu6hBA6jwp6AGAAfrRwUQbgw1khGAAW9dA2snUePnw4F6zXYDm8lt5+/537QWggWYHtgKQxY8YoOijwGytIZzdD/QWwtG7nUE2tO2QAlm4AmyAM6+x2huG5pWTj446bInRf4cKt2QBYhWvv/NRGxq8l00fKns1rpPw550tcXA7BILzOR/6WjLRUaXXbM1K6Ys7hKT+VhOkzsQpg6VTy8LrogyvhhJdddpm66eZmgoNY165dVQw3NxQ6i1uYDmWBmqUArE2b5J2LL3bVg8t3o0aO98m+kuORkKcg4AGAFALJuTs+gwceEOnkCNkTbnxyMtnm0YWr+pQpjrdOnZJ/Xn9dDt16q1xQrJgCX7Ky4iQxMVnSi5aS0yUcIXDJJw5JykmHp4SzHKuYE8rC7fnfm23LZCYWkZNlz1WfJaSekGJH7YGuXF3/n4C75IFNtrqy4xPkePnz1GeAYcUP5c2Q9/yAfjLi87GyZ+thyUpwuOWXOLhN4rJyABFMM+I9+WTKJFk36wdJP+ciWfPbL3Jt68byyiOPSc977pPiOcTzWdlZMnPBfLm20+1yKi5RLm9SS9q3aCHDX+2j9G7Ysln+/ciDsmXXTvnnp9WSfm7tXABr18KlUqFsudw+rN/0lzS86QY5vGm/pBUro96/665OsmfHVlk+aZpbu8ann5bHH75TJsz4RhaNnyQN69aVtPR0aXH7/0mxMhXk66/mqmeLHNsvjdo0l78P/SO7FzkyGDskTo5VqKHAJ8Cyzv++ThatXCEn16zPLTHrx/my//QJuaZjR7VB3bt2rUyfNk0e6dNHurRtK5NzEsooAKtGDfnjzz+Vh+X7ffpID6dbR5Su3blT6l93nbrp/HLoUCkKQJUjHLSSAFHRdd55KgyVRACyZYsqsX73bqk1dKgkaB4QDuo6tTUXdmXLijz4oO3c0G+yR/KUsMHdw3i3fPjhhx51wzvDusbezDncGY8I7aXiUUnOh3B5sGGH1wYeG6uwsYdQHiJcAC4t8JDAPUYYBGPgAgxalOjwTYjsIaD1JJHEgeWLbaOxjAGwonFU/e/T2LFjlUcKXq06I2737t2VVwkk50OGDPFfaYQ8EbEk7hFiX2sznT2w7Lrg7IFFGfb57CXx2MIjEgFQwdNYhwTyLxdNeA1zJsCTqU2bNioxwYgRI/wGsHwhcacd8+fPV15krKWAS7QTAA5PcojqoU1AuGQnlFFzc/E9Gzp0qGo/ewC8SskASrQcXurotXpEsj/gHMRznH3sqFG0lzP1Va1aVZo0aaK+0wi/61xMgvVgI+rlQpCLJsIpAc0II4Qb3S40MWQAFgbEjVa7dkfgvC+0JkcSgPXY829Loy5nbtALzUghrujk0YMye/QbUqFKTUlIdCVdPbR3u5x9/iXS4LpbQ9zSwFef/f/Tti8a84IsnP11Ltof+FrCTyM3M9wQ8+NmFbgrWKA5hHGbGCtiQggLb6SdQwjtanYOIaTM2rW/SqebrpWjR4/keaR69Rry84o/1XuPPHavTJk6QW1KkKJFi8mVza6W+Qtm5yuE0JcshLoxHW9sqUjptVSsWEmWL1knpUo5vOSQZs3rysG/D8rGP9xnJ7bjwBo99n15d8BbanPEhk6H6ACQzJs3z4VYHPCEJDM6zMrZxpCYu7vJxIPkk08+cTshAhFCiPcSG2cuAQlRhtQYbybWpYIKm1bWtmXLluXJQsqNNGEIhE8AyPsipPvGCxXAzZnHAvt5I4Nnj+guCxH1s/nmYgCPftKTexIDYPkyYqEtYwCs0No/HGtnrSFLKZeCmkuIcCVCTKtUqeLC0xeOffCnTQbA8sdaBSubXwCL3yW8A3neKoTtEg7PJRlE8ITFAwQhgDXPPPOMCo9+4403ggZgURcX59OnT8/dx+FdzrmEfboWZwALQIqIEsKeaTPtJSqOfcXy5ctd+H0B7+DnIvOiO54uvre33HKL7SDt27dP8WJxTqK97LUI8daXZFBM4Unmbk8TMgCLGGfQRHe8BQWbktH1dCQBWNyaQnxnJLYsALIO+armloiF3rPIsoGyugfTbw7DeGXgUsstTayIAbAKb6QPHf5H8V1Vq+rw0rKTI0cOy/Hjx+Scc6rkAWcOHz6kAKzTqaelSEoR9ShcUdbv7q7dOyX19ClJTExSm5bixeEH2i9Vq1ZXujhE7NixTapUqSrx8Qm51bMB2rNnl1SrdqZdBw7sU3wxlSt7zyiWnpEue3af2RBWqFBRihXLSaudU8vuPbsEj9cqVaq57fu+/Xsl9fTpPO2AAyspJVPdEmoAC+9ud2sWN6eax8fevkdyuY2cP+dyzpPneCAALMaA31pAIIjRGRc2mmwWyUBUECGMgj5wSCQTtBYyBJHZCCAIzg5vgvcVG3k2t3apu9EDEOcsAFZcBECWywHVEyjHGjxhwgS1CYbfw5MYAMvbiIX+cwNghX4MwrEFeK8QJtyzZ0+1lujEOawPzBmIpKNFDIBVeCPJbzzzCg9gdwmY+D2E1sj5t4g5CajKJQoXYpo/UXtk0QsubwCD2APhccRZifr4/dRZjdHBecLKjavbBcCj9ygAS/DVkQHSObmKncWoRycCAXNBl1XQR4g9FE5aaKczgGVHoE55+s0+CY9s58zCWp+2nV37rP2gv84Alqesz+gLGYAF2z+DimuYEc8WMACWmSHhbgEDYJ0ZIW4qIA5mQfaF0Dncx9bX9hkAy1dLmXKhsIA7EvdQtCUQAJa13Xg3cbtKaCA8U2yUOQRxQ0wIgb/CxhBCZW6ZuS3mdhSXfsL92AQTXqg30ABN8BXhncXtrVV06AWZxcg87avYcWCxrkKGC6BG/1hf4R4cPny40s3Fgbf11gBYvo5A6MoZACt0to+UmvkeE0qIlyuhRxD/w+0XLWIArGgZSdOPYFogZAAWi84111yj4kWJ1TTi3gKRBGA99sI70vjmHPLkGBrUQ3u3yoIvB8lZVWtJXPwZ/ittgpNH/5HiZSpK0xv+E3VWIYTwx0+fjbkQQn1jgkswIdHcUuABQCw4AJY13XvUDbpNhwyAFQujHLl9jGYAyzoqcEIB7LDHwkOL8Do8sgix8ye8EA8HeC/Qo73uWN8gcrVyXXgCsEhoAbims/75OnvsACwOrJDW6xAi7YHBwZWs1r5kdjUAlq8jELpyBsAKne0jsWbCkPBK8RRmHGn9MgBWpI2YaW8oLBAyAAu3tblz56pUqTDXQ8gH0aezGxo3be7c10JhsFDUGUkAVs/eA6VldzfZw0JhvEKqMyPttMyfOEDgwipZ7kyWMaonO+G+Leuk9d0vS+Xz6hZSiwqvmlglcSeFNO6zuNHqdUsfqlhYIWqEL0anQvfF5bfwRi3wNRkAK/A2NRoDZ4FYAbCsFsMbi4tCwHbCCXSWZ3+syprGeoYOd2EC/ugraFnrxQDt8adNBsAqqPWD/7wBsIJvY1NDeFvAAFjhPT6mdeFhgZABWNwGkprRm5AOkpu3WBYDYEXG6B/9e7csnDJUjhzYKRWqXCiJyUUEz6zM9DS54LKWclnr2/PwxURGr7y3MlYBLOLfiW/n9g9Ph9dff12F71jBLF4Tvw43DfH1ZOCAbNldrL13a4dvCQNghe/YmJaJxBKARcge2Qb/+usvRYqKdxKvo3Hd8WduGwDLH2uFpqwBsEJj93CoFT67tWvX+t0UspiSLCJaxABY0TKSph/BtEDIAKwffvhBpXP0JjVq1FAZdmJZDIAVOaN/9OAe2fXnL/LXqh8U0TBA1gUNrpHKNepFTif8bGmsAlh2ZsJbgSxnc+bMUeAWxI+jR49WRI+AWXgx7Nixw6dwFz+HIeTFDYAV8iEwDfBggWgHsOCgIiU2WX/IjEQYXu/evRU3TCwlk/D0JTAAVvgvEQbACv8xClYL4d3jEtBfIdublYja3+fDrbwBsMJtREx7wtECIQOwwtEY4domA2CF68h4a1c2iVO9FYr4zw2A5X0IAbbgxho4cKC89dZbPmXw8q41vEqEM4AFqEhmFcLUARPT05KkZPHy4WVA05qgWiDcAKyLLrrIK+m4N4MAVOFtBQ8fHlbwXZGNCw93+KKM5LWAAbDCf0YYACv8xyhYLbzyyiuFZA3wWZEBtWnTpsp73Zv4E0bsTVc4fB7uABaZ5eA3NGIsEEoLaACLJGIF8S6Py+aEZiQoFjAAVlDMapQGyAIGwAqQISNcTTgDWKdPnxbIrcmSBumrAbAifLLlo/nhAmCRpprsfrVr185HL848Ajk66bo5vLF5GzRokNx3331eOaGi7bDnjxENgOWPtUJT1gBYobF7ONTKMfLTTz+Vnj17qiz1HFABs+bPny8VKlTIkzwiHNobrDaEM4Cl91Lwu3rL+hos+xi9xgJYID09XV3cMRcLwjFsAKwgzicDYAXRuEZ1gS1gAKwCmzAqFIQzgIWBAbAAD/iTlFhKShQrFxV2N53wzQJHju2X4iUS5KyzzvLtgQCX4nAGgII3IIlpfMma56kJAFjlypUTEt3UrVvX58PEjTfeqLIUxqIYACv8R90OwIJvctq0aSppCokIbrrpJp/ne/j32LTQ2QL8RkMxM2XKFOWxztp5/vnnS4MGDWTMmDEF8raIBGuHM4CF/bZt26bAA0DFEiVKeL00iQSbmzZGjgUAttlHsQfi96Cge7p8AVizZ8+Wt99+WxYtWqQWKDtp27atzJgxI3IsG4SWGgArCEY1KgNmAQNgBcyUEa0o3AEs/aO3fv16yc5KkiIpJSLa3qbx/lng1KmjklI0XkqVKuXfgwEsTUZSwCs2/gUVDWD5qwdy9w8//NDfx6KivAGwwn8YnQGsb7/9ViZPniwZGRmSlJQkgFmEynbp0kXatWtnDs/hP6QFaiG/2x9//LFA1A6IidcPvMiESTP+0SjhDmDxXdQAAq+NGAsUtgX4DWAvxyVeQb3K/QawfvvtN2nUqJGQiv7iiy+WefPmCXGMuIuyyVi9erVC1XCJB+SKZTEAViyPfvj33QBY4T9GhdHCcAewtA1eeaW37N1aWa5udldhmMXUESYW+Pb7AdKsZWl58sknw6RFBW9GfpkbCrrhK3jLQ6PBAFihsbs/tVoBrOLFi8vYsWOlSpUqebxuCGMi8++DDz4oV199tT/qTdkItgBJcTg3wv33xBNPqLDpaJRwB7Ci0eamT7FrAb8BrDvvvFMmTJiguCAg1gVVZ2MJyTHy/fffK3R94cKFArFfLIsBsGJ59MO/7wbACv8xKowWGgCrMKxs6sivBaIRwMqvLWL1OQNghf/IWwEsojTIpmnnschYpqamyogRIwrEfxL+FjEtxAL6zMhrgPv//ve/8uyzz0alcQyAFZXDajoVphbwG8DCu+qSSy6RH374QXUJAOvxxx+XwYMHq/8TA83NCvGNJoTwf/Loo4+qLGbhLHjN9ew9UFp2HxDOzTRtC7AFDIAVYINGqDoDYEXowMVIsw2AJbJhwwYZMmSIOvTHohgAy7dRb9OmjSLRDoXgZQMxL1k6yRxLqIg7j0EArBo1agQFwJo0aZKcc845oTCBqTPnDNi7d2+ZM2eOrFq1Sp0J4e/jLER2wmLFikWtnQyAFbVDazoWhhbwG8CCePShhx7KBaxKliwpnTp1ks8//zy3e++884707dtXEXXFshgPrFge/fDvuwGwwn+MCqOFBsAqDCubOvJrgVgGsH7++Wd57733VDgWRMgrV67Mrxkj+jkDYPk2fHCLHDt2zLfCUVqKC2OIw40UngUAqTgDEnnDWgVReLNmzVQ0DudF+G5iQQyAFQujbPoYLhbwG8Dih+GKK65QYYQIcc1sLrh50ekQe/TooTJOnDp1Klz6GZJ2GAArJGY3lfpoAQNg+WioKC9mAKwoH+AI7160Alh4KHTu3FngBcKTvVWrVsrDCmoGMm/ixcBhEKldu7a88sorcuutt0b4aOav+QbA8s1u+eVW802791K6/m7duiluXJIfOAtgx549e2To0KFB8caJVZ4476MTvBLQxSxfvlzOPfdcBbQTThoroJXVqgbACt4cM5qNBZwt4DeA9cADD8i4cePkxIkTatMF99XTTz+twgVB2/fu3asI3dlwrVixIqYtbgCsmB7+sO+8AbDCfogKpYEGwCoUM5tK8mmBaASwvvnmG7npppuETF3WAzdhVX/88YfK0kOYFanOf/31VwUG6AvCfJoxoh8zAFZkDR/Z5+DBItGTs/zyyy8qEyEgl5HosABODT/99JMKGyXjpC/CurdmzRqpVq2aL8UjoowBsCJimEwjo8QCfgNYcF9df/31gms7SDux7nhlaUCLDRm3MF999ZVKmeqr4HLKD9r06dPVxo1QxY4dO8ro0aPzZDHxpI/MFu+//77inKINLKRkQ3TmjcCl9csvv8wNcYRokrpGjhzpcmME2eBHH30kR48eVRtIbknpW9GiRb12zQBYXk1kCoTQAgbACqHxw6hqA2CF0WCYprhYINoALPYmDRs2FDI6z5w5U6666irlhTV58mR5+OGHpWzZssqrndTz7KG4KIx1MQBWZM2Av//+WwYMGKC42wBfmdOcFXbv3q3OC88//7yUL18+sjplWuvWAhrA8tdEmzdvlvPOO8/fx8K2vAGwwnZoTMOi0AJ+A1jYQN8a6ptDwJ033nhDhQyy2brjjjtUmKE/0rNnT/nggw/kueeeU2R/U6dOVZu5a6+9Vnl3kdHEkwBS8RwZLx555BGpWbOmACBBLNmrV6/cR0nhCqcE/1InYNmbb76pgLJ+/frJM888o8qyyXzxxRfVey+99JLyMqNNvCY18JIlS7zeiBoAy58ZYMoWtgUMgFXYFg/P+gyAFZ7jYlrlsEC0AVhc9uF1wL6E/YRVSICzePFi+e6776R169ZmCuRYwABYkTcVDh06JAsWLFCZyTkjAGLxW9OyZUspXrx45HXItNitBQgLzU/4Kk4B0RTyaQAs8yUxFig8C+QLwAp08yB7xwsKMnhAIi14U+EtBTFg8+bN3Vb7559/qswnXbt2lYkTJ3pcEOvVq6fc8pctW5arLy0tTf2g8j4/ugg3otWrV5frrrtOxo8fn6dNAGvUCVeFJzEAVqBnitEXSAsYACuQ1oxcXQbAityxi4WWRxuAdeTIEeV9QrIbfWGmx5HLOryuOPCzHzHisIABsCJ7JnDpbTwJI3sMTeu9W8AAWN5tZEoYCwTKAmEBYA0fPlx5T3HzCBmglh07dkitWrXktddeU55Z7oTP8KoCCPMWf123bl05++yzVYpXq5QpU0b9wLJRQuCdIESSzBq33357njZxewqZqiayd9cuA2AFapoaPcGwgAGwgmHVyNNpAKzIG7NYanG0AVjsUwCw/vvf/7oAWPPnz1de53g0RJNnQkHnqwGwCmpB87yxgLFAsC1gAKxgW9joNxY4Y4F8A1iE38HfQLYcXEfhxLrkkksUAPTkk0+q8L+mTZv6ZGtCDidNmiQnT57MEyrIRo/4aDi34KxyJ+3bt1e8V6tXr1Z1c3tJyOHNN9+svLqswucQTAI+wXuF4PWF99aoUaMUZxYybNgwefzxx2Xp0qV5+sFNEjejAF7E83sSA2D5NPymUIgsYACs4BqeQyheFnhrsh7B+0GCC38FD1HWUzI6OfP5wR1IxlfAf33oBZDyJ1uZAbD8HRFTvjAtYACswrR2eNZlAKzwHBfTKmMBY4EzFjAAlpkNxgKFZwG/ASxApcsvv1y2bNmiYtlLliwpZNQBPALAggeL0Lobb7xRkaL7IoTp8Twkj1bRXBHo5WbSnTRq1EhlP4Q4kjaRypX28QzcXC+//HLuowBQcFuRPZFDJeAb/8JHQdpq7eYMQDd48GBFQokXmFXoH+SDHBid3aLh8YJ3C+HgumjRIlm7dq2qgxtVDpz8y2EU/i1eQwgPeIfwGhsiENlzeKWNlOdfnidunHq1LsoR8uhJF89nZGQo/jLtpcbz6Pn999+lV+/Bck33/pIQnyCZWZmqfuqhjwjlePbM62yYwiQuzkEwm53NZ3ESHx9nKZcgWXl0USbbRRf94o/jxjnOVpe1LY7XVl1n2oIKRzud23Km/e500RdHHL+jX+51uevXmfcddjnTL/pm3y7vNrK2BT1WXQkJ8blj5Fu/zjyfnZUls4bcJ7Omfa7mnXXu8Zo5hT2KFSumXtN+/Z1hXvCaOvU81nOa+UA2Gp7Rc5oyPM/7zGmti8+Zl+hBn9al57TWRRm7lNy+rC+hKMM6ec011yiAn+ysrG+A7F988YXKwOSrYKdbbrlFETwDnB87dizPo//5z39UyupmzZqpdQ+vVfj5uDz4+uuvfSLKNQCWr6NhyoXCAtEIYJFint9hZ49x1lXWQNZcZ8EjnP1ELIoBsGJx1E2fjQUiywIGwIqs8TKtjWwL+A1g4fYO8SjeV23btlWhdmTU0QAW5ujcubMCbwBGfBEy+wHyHDhwIE9xQB3C9UjF62njBsDF83BHkMWQAz4H7yZNmsjKlSvVH0AuZOPGjep9PKgA2eCjgDD1+PHjqhxcWgjcW3Bw/fXXXy5cV7Vr11aprgGAnMnl169fnwtA4RUBCMbBNZyFsevZe6C07D4gnJtp2hZgCxgPrAAbNEcdoBNrxPbt29X6AbDEeoRHKIS2HMa8JaXQLYOrr0WLFiqTE+ujM4AFZx9rmTXciPTlrM2sw1ZOQXe9NQBWcOaB0RoYC0QbgMWeg0xs/kr9+vVl3rx5/j4WFeUNgBUVw2g6YSwQ1RYwAFZUD6/pXJhZwG8Aq0aNGlK5cmUVsoJXjh2ARVY/gC5AIV+kQ4cO8uOPP7oczjisQaRORkPC8dwJ3ga//PKLCh3Ec0MLHl2QwxPGQ/gOwsGyYsWK8sMPP+TeflJPpUqVFJE7nlx4g8C71adPH1mzZo3yLLMKZalLe0q5a5cJIfRl9E2ZUFnAAFjBsfyePXsU6P3qq6/mrjvUtG7dOoGDD29PUox7EwB8Mp7iRYo36axZs1zWSHc6AP3xjl2xYoVXLh0DYHkbCfN5KC0QbQAWYLZOFuOPXQG9S5Uq5c8jUVPWAFhRM5SmI8YCUWsBA2BF7dCajoWhBfwGsACIevToIUOHDlXdsQOw3n77bQX+4ArviwAu9e3bV3FKQbCuhVA8DoLdu3dXnkzu5N///re6mbTbFBKyRDggIBZAVenSpdXBEoDKKniV0W4NWBF+g4cWnmaEAGlBB5tIQDVrJkO7thkAy5fRN2VCZQEDYAXH8vDmkYxiypQpwtqkBY9N1iN4/XzxymSdGjdunAK+7rrrLp8BLNZdQHaAfUAvb2IALG8WMp+H0gLRBmCF0paRWrcBsCJ15Ey7jQVixwIGwIqdsTY9Db0F/AawAJTwYOKQRtiKM4DF7SKcVjp8xpcu4s3VvHlzeffdd+Wpp57KfQTvAbhdJk6cqEjW3QkeX6+//rriniKcRgttwIMLbwe8HuDUAnwidTUeYlZ57LHHVCZDQgDxXsDD6qyzzlJgF5xZWvAUg9vmww8/lAceeMBj9wyA5cvomzKhsoABsIJj+a+++kpuuukm5TXFWmGVOnXqyM6dO1XGVE9pxX/66Se1JgKgs54SfujJAwsAn0Me4Yuso7xm/alZs6ZLJ+Eg0/xkfAjI1rhxYwXyh7O88kpv2bu1slzd7K5wbqZpW4AtYACsABs0AtUZACsCB8002VggxixgAKzCH3B4I6EGgrZozpw5qgHgFG3atFGUQERUGYlOC/gNYOGpBPiD9xGHHmcAC86Xyy67TO69995cLy1fTAePFpsUPKAAmThg4eUE1xRAFB4FyN133y0zZsxQfFV4MiB8TnYvwC44ZjSZ9KWXXqo8HeDi0kTsTGwOjjyPNxbCxGeiA34Rdggwx5cCsnpCCiFyp00c/O68804Vfrhr1y7lTeFJDIDly8ibMqGygAGwgmN5spkCbq9atUqthVYBjGLthM/KjqiZslwC4MFF6DJAOeINwCJ5BaAXaxTrGMAX67OdjB49WnmlaiHUG84/kl2UL19erYG0AQCfNRkCfcKrCZkGIOM14Uxw+fAv/QDwRwjZJpkGayi6NKhm1UWCAPRosmqIrNHFusw6C7hnp+uF51+U/TvOlZZX3S2ZmRmqjfHxjs0JySJ4nv9nZKSr95ISkyRdv05KlvT0NPV+cnKKeu1I4JGk+qeTS6CD/5M4gY2P1pWclCxpOc8nuehKV4knHAkwdHIJR6INnscWCQmJZ9pleR5dGenppHvI0y4HuEniB0e/eF63H3vhzefoS7Iac9VfdGXQlmzV94zMTNUu6scu2CyefiVadZ2xi7VfvKY840S/srKzchJtxEtiQoKyK3oZ/zNtIemIw+va2fb8nqq+kCgjJ+kHNqYvjmccunLtnXxG16y5w+TSJolCwgLmFBdR7A8ozx9e4xlOyKyee2XLllVzD+HCTfNr8ptPaC5t5nvCs/xhrJnHeFhjU+YhuqzzkNeQr2u91udJsKCTotAOI4G1gAGwAmtPo81YwFgg8BYwAFbgbepJI/tGLmxJcsS+ld9t9prsE9if3HbbbSoJkqfL4sJtsaktkBbwG8AizA8eLA4xhNZxsCKr1ty5c2XChAnKW4pJBejjT8p4ACUOXIQQnnPOOWrDCZfMwoULFZClBc8GPBycydWnTZumPAkgR2XzymQmA9j48ePVJNby7bffKrJ3NrKAWWz2ySjIJpbsXQBpWuir5r9CLzrJbvj555/L7bff7nUcDIDl1USmQAgtYACs4Bh/zJgxCmgHUAIEtwoeWax1rCXuAPB+/fopj9Jt27blZhH0BmBxwAPI4AA+YsQIGTZsmPI6RZezANBo0IPPCJWmncYDKzjzwWgtmAWMB1bB7BcNfiM1PAAAIABJREFUTxsAKxpG0fTBWCC6LWAArMIbXyiDnn32WbXP5vKIy1PO81xw8X9wA8o88cQTKhGSkeizgN8AFibASwpQCO8oJgyis2Bx2wnABP+Kv4In1ZdffqkOV9zMtm7d2sWDAe8rvKo4IGoPKl0P7SKjIJOX58nEBQBlzdBFWdwNv/nmm9xDHGAcB0Qr/5bWSVp62oS3ALe9fBHw9PJFDIDli5VMmVBZwABYwbE83/v27durtej666/PUwkZCfFk0p6ezi3A4xPPUngGAeu1wNlHSDWeVaxtV111ldvGsyZ37NhReYARrujNhdpwYAVnHhitgbGAAbACY8dI1mIArEgePdN2Y4HYsIABsLyPM/tT7WXvvbR9CTzDofxZvny5clTBG9rqZUVUARfEOJ5AIwTQpYXPaEMoPaXxGHcXgZFfm8Tic/kCsDAUEwivq5EjR+a6zuOJBbDla4r4aDe4AbCifYQju38GwArO+BFWTeggHqm4L1t/OPnRJLR59erVtpXjWUqmVEdYm72QBRbvVE+C99X777+vQvu8rccGwArOPDBaA2MBA2Dlz45cBAJg49Huje4gfzX4/xQXgYD0hHgQdumrGADLV0uZcsYCxgKhskCkAFhwPbMOh0IAkDp16hSKqsOmTqLArDQehd0wKEecHXsKuw2BqC/fAFYgKo92HQbAivYRjuz+GQArOONHCDU3P9dee61MmjQptxJes8GZPXu28i5FAKo41MEL5SlO31sIobUn3C7hvQXXFlx9xgMrOONstBaOBQyA5Z+d+f6/8sorKqsyr9moPvnkk4orxBsXSKNGjRT9g53wLDQL9erVc/mYC0082EmkA/+f5u7TBWkHXqS0SYPzgPtjx45VHqXexABY3ixkPjcWMBYItQUiBcAaOHCgzJ/2niTGub8oDZYt0zOzZN4v+wqkPjtLJC0jM4cnlN84V3VZ2dmSEB+nfv+Sk+AUdUh2FoyjIvE8ZPNcgRrm48NVKxaT2tUdHNyFLWlFa8hXM37werFd2O3KT30+A1hsOiD6ZXPDZgWeKbhWqlatmp96Y+IZA2DFxDBHbCcNgBWcoeOwRmZUDmxwWZH4Au48wv6I0yfUWQteWoRDL1iwwGNosh2ABRl1hw4d1KFQhzXD5cfBkBBpwhDxkPUmxgPLm4XM56G0gAGw/LP+/fffL5988okKsQCQIklNt27dlHc8/J2ehCzL3JA7CzfmAFiA84DtzgI4r71Nqd8ZwHrjjTfUekiWabhKIcgHZMdr/4svvvDaQQNgeTWRKWAsYCwQYgtEEoAVv22y9OjgSIRW2JLDPJTvancfPCmvfbZGShVLkgWr90qZEskSH38GjcrKypZ9h09Lneql5YraFaTnzXVy6zqdRnKbbCmaQgKgECFYIcLO6Ptdw/bGFoDFhqZu3boCH5TV7QwOqq+//lqlezfiagEDYJlZEc4WMABW8EaHH0iy+kGM7siulqH48zhU6sQQ1M6BksymixcvVpkH3YkdgIXnFp5cPIuXFWsz9ZCF5fnnn1fklb64CRsAK3jzwGguuAUMgOW7DQGw+f4DVn3wwQe5Dz799NMyfPhw5SHlL/cHWZdZZwhLHjBggEtjyPJMyDTlWrVqJffdd18eAGvfvn0qjBFOUpLoaC8w1qi+ffuqLNF16pw5YNj11gBYvs8BU9JYwFggNBYwAFbh2D0zK1sGTVovf2w/IgePpMq2fcelQukiuZUfP0Vm5zi58NyS0uv/akuDmuUKp2FhXkvMAVgcxLh9gzydDQi3aHhf4VkwdepUqVatmvz2228+uYGH+dgGvHkGwAq4SY3CAFrAAFgBNKYbVYBMZEUhTAbOF18AJX9bRR0Qw+MZC1hGPd5Chax1GADLX4ub8oVpAQNg+W7tdevWqctGEumQXVQL2ZyvvvpqmTVrltrH+SOPPPKIjBo1Sq1jdnx6eHcRqjxnzhy1zjkDWGSmvvXWW+WXX36RBg0a5FbN3pLyrD8AW57EAFj+jJgpayxgLBAKCxgAq/CsfvBoqrzyya9yKjVDdu4/IQeOpEqR5ATJzMyS46cypU71UvJQ54ukdaOzC69RYV5TzAFYZAsoV66cQDo2ffr0PMPTp08fIZaW7IHOGQHDfBwLpXkGwCoUM5tK8mkBA2Dl03BR9pgBsKJsQKOsOwbA8n1AyXoKx57O5Gx9ElAbbj4SRfgjZEwC/EKvs+Dl9eCDD+bWB8DlDGDhZUqYNFmra9asmUcFGaBJd05CIANg+TMqpqyxgLFAuFnAAFiFOyLHT2XIsKl/yK9/HZK9/5ySQ8fSpEKZFOncvKr0uKFWHu6rwm1ZeNYWcwDWtm3b1KYHjgO4C6zCpoPbPJ1VJjyHLHStMgBW6GxvavZuAQNgebdRLJQwAFYsjHLk9tEAWL6PHam58cbMzMx08cIkzBgvTTyffBW4rODS++ijjwRuK2chIyqk7XBcIXYAVv/+/ZXnPsAZRO9WIXQQXkC4t5wF4nmyKCIAcvD64YmVnJys+kC4NK/h5IKbC4CO/msOL1Kr63TteKXCGUj/S5UqpWyUnp6uQq/5g350ka2RzK0IoZbHjh1Tr7mgpQ4EXYRqUj8AHHp4Hj2AfdSDZxnt4nnaSp1WvTqVO7p4lj+URyf6sKN+Hr3UY6eL5/GMow5e8yweuTyPt6/WxWfYAhvxWuuy9os66Bdzx6qLZ7ANn2kPX21X+mVtl36NLvpE/fQDu9MudGFjbES/qAe7aBvp563jxZhiF/TxLGW1Lm0XO13a3pTRHsro4nn+zxjxHP2iXfSFfmE3PV7OY8fz1I2NrLp4hrahF53MHeYLz2Njuz5iF/TosWdu8TyCbmyk26V10S7mDva02ghd1EVfGCvagC7apcfbqss4HPi6AvpXzgBY/tkrEKUzMrNl36FTAjiTlBgvlcoWkZQk+K2MOFsg5gCsTZs2Sa1atZR7OPwGVlm6dKniv4LjgE2IkbwWMACWmRHhbAEDYIXz6BRe2wyAVXi2NjX5bwEDYPluMw6vgAZ2ABbgA+9z+PUllJlycFtt3rxZHeyds5lyWGN/uHz58tzQQjsAC099QCzKVqpUKU9n0M/hm+yGzjJ48GDF2YVwMB80aJACMnR4tM6wSF9oK8JnvrzmWf08z/mji/o0CKjtaP2/fu1rW3R7nXX58ry1LZTX/aJPzp95s4s7Xfltl9Wu+rWv7XJn4/y2JVDjFcixt/YlP/OoIDbyh2LA99XHlDQAlpkD4WwBA2BZRscAWJ6nqgGwwvmrbNpmACwzB7CAAbDMPAhnCxgAy/fRge7h0KFDCuhxBpysiR580QhoVbFiRXnhhRcU56lVyJrKheaiRYvyJJ+wA7DIVk32QbIhVqlSJY8evPvhUZ0/f77HJhkOLF9GzJQxFjAWCKUFDIAVSuubur1ZIGYBLLLIOKdP5lYMF+8aNWq4bJbOO+88+f77773ZM6o/NwBWVA9vxHfOAFgRP4QB6YABsAJiRqMkSBYwAJbvhiXz6NChQ5VXPNkItRCmRHhbhw4dvBKm62deffVVFRpIdsFrr702TyMApOA/JYTQKtBJEP5EqBNeVewNx48fL3fccYdttkHCrsi+ajiwfB9jU9JYwFggPC1gAKzwHBfTKocFYhbA8ncCXHjhhYq0M5bFAFixPPrh33cDYIX/GBVGCw2AVRhWNnXk1wIGwPLdcoTcEaY3fPhwefjhh3MfHDNmjCJS37Bhg6KE8CaauwjQC14i55AjwgZ///13FzXwYUErQV1du3ZVQNZ3332nvDzhuWrRokXuM4BscGIBhhFi6EmMB5a3ETOfGwsYC4TaAgbACvUImPo9WSDmACwIIu2yz3ibJhAHtm7d2luxqP7cAFhRPbwR3zkDYEX8EAakAwbACogZjZIgWcAAWL4bFuDpggsuEC4Q4S3V3DodO3aUlStXytatWxXZNPLtt9+qsL57771XIDy3CnuX9u3by7Rp06Rz584+N8AuhJBwxvLly6u2UB9hiXBxAXStWbNGDh48mNsmdxUZAMvnITAFjQWMBUJkAQVglS8vwwYNsm9BztormZki6en2ZZKTIfNzfJaaCkGfa7m4OJGUFMf7nnQlJYkk5BCaW3QNGTJEErZPk+7tqovEiYgmPc/KFslw8Am6SGK8SDyFRSQ9U8QuF4ivuhLiRRK0riz7PlJPck7bPbXLX13YM91NH626sAP12oluFx9jCzvBVtgM8UUX5dJ80JWZJZLppV1udKWmZco9I/fJ5P/Nc/BWepo7zC/mma/zEB7KtLT8z2me1N8Pxog/+ntgr1Xisv1JSeNGiXnb3gIGwDIzI5wtYACscB6dwmubAbAKz9amJv8tYAAs/2w2ZcoU5QHFJSL/fv755yp7HyF/Dz74YK6ym2++WSZPnqxApZo1a+apBFBrwoQJ6rOqVav63AA7AIuHoZrA8wuSecIJAcYINxw2bJg88sgjXvUbAMuriUwBYwFjgRBbQAFYP/0kw+rVc21JuXIin33mAAWWLxd580371r71lkj9+o7PevQQ2b3btVzFiiIffeQAp1asEMnJAutS8PnnRa66yvH2Y4+JbN2qXpJQI+7UHqleqZhklyki6U80UYBS/MZ/JHHcb7btyuh8kWQ1dISMJ72/SuJ2OzK0WiWPrk2HJHH0Gltdme1rSmbTcx26PlglcbtsdJVOkfQnr1Dtitt+RJJGrbZv1/XnS1Zzx29U4me/Svzmw67lSiRL2jNNle3j9p2QpOEr7dvVqrpktjrPoeuLdRK/7oBrH4skSvqLOTY9mirJ7y6z13VlFcn81wXqs4Rv/pSEn2zGMSFe0nrneCWnZ0ryG4tsdWF37K90zdsqCfO22ZZLe+kqkZRE9ZnS5QSuZWZly6RDReSW9RsdANacOSJDhtjqkpEjRTRn5X33iRxwtYVccIHI4MGO53/7TeTFF+11MdcvvdTxWc+eIn/95VqubFmRMWMc7+/bJ7Jrl0jDhvb6ct41AJZH8xTsQwNgFcx+5ungWsAAWMG1b6RoNwBWpIxUbLbTAFj+j/vu3bvl+eefV/xTeFCRwc8ZiCK7IITv9erVU/xYVlm1apUKG2zQoIFflf/8888qI3X16tVdniO8EU6tTz75RJo2bSrvv/++As58yYhoACy/hsEUNhYwFgiBBQyAZQHDDIBlACz9HTQAVghWowJWaQCsAhowRI9nZWbKjj9WyOmTxyQppahUq91EEpPybvBD1LSAVmsArICaM2KVGQArYocuJhpuAKyYGGaPnTQAlpkDxgLGAuFugVwOrKFD7ZuqQ7L41C40kPd9KeNrOTe68MaN3zZFenRweBupMEItbqLTfCoTAbp+23xYduw/IQnxcXL5ReWlfCnL2c4XO+Snj2q83cxeX+q0limALjiwur23R6bNmOvwwArxPHSxiHW++vBlNx5YPhgpv0UMgJVfy4XmOaJpd//5i6z5cYqcOHIwd8UpUqKM1L+6iwKyokkMgBVNo5n/vhgAK/+2M08G3wIGwAq+jcO9BgNghfsImfYZCwTXAqmpqbJ9+3bFp1eOcLwwFEPiHoaDktOkbftOyLjvN8vmPcclAx4pESleJFFaXVZZbmpRVRLhv4pyiTkS9ygfz6B2zwBYQTVvwJXv3bJWFk99T4qVLidFip8htT11/LCcOvaPXN72bqlet1nA6w2VQgNghcry4VWvAbDCazxMa/JawABYZkYYAMvMAWOB2LQASSDIqvrss89KWlqaCjlu1aqVTJ06VUqXLu3RKL/++qu0bNnStsyIESPktttuy/3soosuEsKc7YRsqtu22fMOWcsbACs85+jfR1Kl7/i1cuh4mlSvXCLXmSwtI0s27jgqrRudLd3bE84enu0PVKsMgBUoS8aAHgNgRc4gEzY4e8wbkn76hBQvU9Gl4ccP75fkIsWl7T2v5XXxjZwuurTUAFgRPHgBbLoBsAJoTKMq4BYwAFbATRpxCg2AFXFDZhpsLBAQC8CV9/DDD8urr74qd911l8Dd16lTJ2nWrJnMnTvXYx2//PKLNGzYUP773/8q3j2rAFhVruwgJUeWLFkiZHG1yokTJ6RLly7StWtXGTt2rNf+GADLq4lCUuDzOVvk2yU7pc55ZVxAqlOpGbJlzwkZ9kTjvOGEIWlpcCs1AFZw7RtV2g2AFTnDeeTvXTJvfD8pXdGRGcNZsrIy5cD2DfLvniMkuUixyOmYh5YaACsqhrHAnTAAVoFNaBQE0QIGwAqicSNEtQGwImSgTDONBQJoAb731apVk/r168uCBQskKSlJaQfUeuihh2TGjBnSvn17tzVqAGvmzJnSrl07v1sGaEUm14kTJwpZW71JJAFYr7/2qmRmpHrrUlR8npaepSjH3HlYZWZnS0pivMTHR7cLFjaod2kjWbRo0RkOrAgeYcOBFcTBMwBWEI0bYNUHdv4piyYPkTKVqrnVvHfL79LxoX5SsmylANceGnUGwAqN3cOtVgNghduImPZYLWAALDMfDIBl5oCxQOxZYPLkyQo4WrhwoTRv3jyPAQgfZO8CuOROCgJg4Y0FeHb06FHZs2ePEEboTSIJwHr55Zfl1KlT3rpkPo8yCzRp0kQWL15sAKwoG9eAd8cAWAE3adAUnjx6UGaPeVNKlqtsm9Y7MyNNDu3dLl2f/sCntN9Ba2gAFRsAK4DGjGBVBsCK4MGLgaYbACsGBtlLFw2AZeaAsUDsWQDuq8cff1xxU0HebhVCAAGYZs+e7RXA6t69u6xdu1YqVqwor732mtSpU0eKFi3q0aB4qbRo0UL69+8vTz/9tE/GjyQAa/OST6Td5Wf51K9ILzRu9mY5fjpDShZ1ePDlkWyRLXuPy63Xnic1zy0Z6V312P70jCwZMS9TZn43zwBYUT3SAeicAbACYMRCUkEGwhUzPpYtaxdLpeq1XWo9tHerVK5xiVzZ+aFCalHwqzEAVvBtHAk1GAArEkYpdttoAKzYHXvdcwNgmTlgLBB7FoC76s0335Rdu3a5ELZfddVVAsH78uXLvQJYF1xwgVxyySWybNky2bt3rwK+5syZIxdeeKHbZyGNHzx4sPz+++8ey914441y+vRppWfNmjXSsWNH6devn5QsWVLg0MrKypIiRYqofyGh53ViYqIcP35c4uPjpVixYuo1UqZMGTly5Ih6jYfZsWPHJDMzU0qUKCEnT55UOlJSUtQlOnUmJyerP/p56uQZPsdjjNc8gy7KoIv6Bg0aJEk7p0qPDudJXFy8ZGZmqLbo19SfmJgkGRkOTjBeU4ZzkvV1fHyCytZOHdbnqT8hIUGNj3o+KUkycvjFrM8nJCQK9Czo5XmROPV/XqOb+h26EvO0xaFXt4Xns1QZ/qUt9IPntK4law9K/y9+lwYXlpXkpARVBqGeA4dPoUreeqChFEkS1RbanpWVrfQ52hKv+oJeR7/O2MW9jRztstqI5xMTExTXmnO/CI/VHGx57Y2NHP1y2DhOjWPetsSpOeW+XY62pGeK3Dlkj4ydOF3NI/4wR3m2ePHiytuQ/jNf9Dy0zmNekw2UecyzCP/neeY1cwz7MF+1LuYhrxGex+sPW1If/UUXc5i+MafRxRylvzpk2N2X1IQQBvE3wQBYQTRuEFQfP7Rffpw0SE4eOyQlylSUlGIlJe30CTl6cK+UKldJmt7Qwy1HVhCaE3SVBsAKuokjogIDYEXEMMVsIw2AFbNDn9txA2CZOWAsEHsWeOONNxQYBIDlHMJ39dVXq8P3zz//7NYwfM5hn4OzA9DIUsAVnlKXXXaZzJs3z/ZZDuVnn322OpSTfdDTQXrYsGG5wMOYMWNUqOPQoUPVgVwDJdSNAA5YX/Me/+d9DahYwRW71550Wet095rnBw4cKAnbpygAyyGO+gGQ/HvtaU7mR5e/z7grn7cvp1Kz5INvNsqqjQelbMkUqVg6RdIzs2T3wVOqx/e1rylN65C8S9vBuV8FaVegdeW/LafTsuSuYXtk6jdzcue0P3PP3Zz2dR5b57q3eWz9rribZQbACuJvggGwgmjcIKlOPXlM1i+bKdt+XyqnTxxVhO3V6lwhtRpfHzXcV9p0BsAK0iSKMLUGwIqwAYux5hoAK8YG3Ka7BsAyc8BYIPYsgKfQCy+8oLym8E6ySuPGjRXABD+Wv9KtWzcZN26csK4460XXhx9+KD169BA4uMhC6KtEUghh/LbJFgDL1x5Gbrms7Gz5dukuWbJ2v2zfe0LiE+KkycUVpGWDSlL/grKR2zE/Wm6yEPphrFgvagCsyJ0BoL9ZmRmSkGgTMx253crTcgNgRclAFrAbBsAqoAHN40G1gAGwgmreiFBuAKyIGCbTSGOBgFpg1KhR8sADD8jWrVulevXqeXRXqVJFLr30UpWJ0F+BwPytt96SP/74Q+DScpYOHTrIypUrFXCmPUV8qcMAWL5YKfRl4IJKiI+L+qyDzpY2AFbo517EtMAAWBEzVDHZUANgxeSwu3TaAFhmHoSzBQyAFc6jUzhtMwBW4djZ1GIsEE4W0ETqH330kdx///25TYNHB56eRx99VIXD+Sv33nuvfPbZZ3Lw4EEpV65cnsd1yGGbNm1k+vTpfqk2AJZf5jKFC9kCBsAKksFZNPr27StknYDwi3hnFqyXXnpJEXz5It9++60MGTJEVqxYoWKPIQl77LHHlA4tt912mxw+fNhWHVkppk6dqj6DZIz69+3b51K2adOm0rt3b69NMgCWVxOZAiG0gAGwQmj8MKraAFhhNBimKS4WMACWmRQGwDJzwFgg9izAOQ4vqz///FP9qVq1quKbgigd/qrNmzcLnlgI3FZz586V559/PpcvizKtWrXKY7gFCxbIv//9b7n44otl8eLFLkbt2bOnIm//8ccfVRZCf8QAWP5Yy5QtbAsYACtIFseds0+fPiremJhn4pNB1u+55x4Vj+zIUOBepk2bphalK664Qp566im1OE2ZMkUOHDigQDEtt9xyixw6dCiPIlD4VatWyR133KHqRVgkcS0FyEKXVZo1a6ba6k0MgOXNQubzUFrAAFihtH741G0ArPAZC9MSVwsYAMvMCgNgmTlgLBCbFti0aZNcfvnliui8c+fOsmTJEvnrr79k5MiRiqdKC04Fr7/+uuzcuVPOPfdc9XbLli3ll19+kSZNmsj555+vwgJXr14t5513nuK3gsjdKnh2kZkQBwqyD/oTPogeA2DF5hyNlF4bACsII0UaRbJEkBb1hx9+yF00SJ/6yiuvyE8//aQWMHeClxQLFmVY3LyBXc563n33XYXar1u3TmrVqpUHwGrXrl0eAMyf7hsAyx9rmbKFbQEDYBW2xcOzPgNghee4mFY5LGAALDMTDIBl5oCxQOxaAIcCzoKAVpC3k+3vnHPOyWMQzoH79+9XDgc6a+Dff/+tHBlwYsBbq169etK/f3+58sorJSEhwcWgOCzAi1WxYkWpVKmS3wY3AJbfJjMPFKIFDIAVBGMTi0xM8qxZs6Rt27a5NWzZskUtRiw4jz/+uNuaSbX69ttvy+7du6VsWf+zCdSoUUOOHTsmO3bsEMIIEe2BZQCsIAy4URkWFjAAVlgMQ8gbYQCskA+BaYAHCxgAy0wPA2CZOWAsYCwQ7hYwAFa4j1Bst88AWEEYf8CrsWPHyvHjx1VaVC1sWgCXbrjhhtzQPrvqO3XqpLyn+PPxxx+rEMGUlBQV+9ywYUOPLcZLqn379kJWCoAwLRrAIr6ajBTEYpcoUUKFODoj/+4qMB5YQZgsRmXALGAArICZ0q2i1NRUxd1QuXJlqVChQtAqZK3cs2ePujX0tx4DYAVtWIziAFjAAFgBMGKEqzAAVoQPoGm+sUAMWMAAWDEwyBHcRQNgBWHwWrdurTio2KRY5cSJE1KtWjVF4gc5nzvBpZRnAa7IKIEXFrxWeHCNHj1aunXr5vbZm2++WXl+8WxiYmIeAAt3U94rVqyYArA2bNigwhNJ2+qO3O/777+XI0eOKD3EXn/xxRfKJVW7q0JWT1w1/8ddlde4uxJGiUBYr19TN2UQXhMDzvO0ged4jfA8gJs3XZRHh3NbfvvtN+nVe5Bc032ASitKX0UcKUazsrJFJFvi4uIlO5v3RdWTzdvCX3ESFydKr+M1n1mfdzxDm93pUppynz/z2rUtdrrOtEXHq7vq0vX/v/bOBN6qcf//Xw1cpTKUBg1SSqVCRBGRy99Ykp8hZMjUdRVC4V5FGa95rMgcrpm4yDxnSuSaKYmQi6JUqv/r/XSffdfZZw/rnLPXWWvv8/m+Xr3aZ+/n+T7f5/N9zjp7fdZ3CM7Prav8vrxdQV2ZMPJ4hcEILP+Ha1mMwuzLrx9+X0GMVq1caf+64iib9shd7oz7cxQ8U/5Mcr7AFRv5358j9Plz7M90+nz0MoY5nGN/Dn2qL+eN1/wLnnf/mvnMCf5+RnAZKqhK9nrBBRc4Uvz33393vxd0tbn55ptDE+DeIK43FC2FQCdS1ItvfEHBUULlV597czUcHnroIevcuXOoPYnACgWTBsWEgAismIBP0LIisBLkDJkiBIRARgREYOlgJBkBEVgReIdIKQrmkb8clMWLFzsCi2LqmbpF+LFdu3a1WbNmuWir1157zd2IE/nAjRxphR9++GGqtlW6+RtssIEr8Ee0VFC4GWR9Ugr9TT8k1xZbbGEU+qNQIFFe6fL444+nCCyKBVIokIKDZckVTwKtvuFcTfrkf83YMOPCjAnqwk4IrL5DL43Au1KZVASIwHrs8iPthX/dnzrnYc5OcExVzmRFzj5rVrSgZpy4k/Z8xhln2AknnOC6q86ZM8fVbujUqZO9/fbboU2DiKf4KGQ+16IggUXEKsVG6bR6yimnGNcyorB23HFH12mVuRCT+UQEVj6E9HmcCIjAihP9ZKwtAisZfpAVQkAIZEdABJZOR5IREIEVgXeoMwVBtXDhwjLauVkL6E3AAAAgAElEQVRr06aNK85OZFM2gYAi2mn+/PnuJs4L3Svat29vl156qbvBS5cJEybY8ccf7woCHnbYYaF2RqojEV0QVdidS5RCGApSDYoJAaUQRgM81y1IJ65LU6dOTRFvRF8NHTrUaOO8ww475F0c0m7QoEEuNRoynpbQ6RFYRF5tuOGGZcg9xnfp0sUOOeQQu/POO/OuIwIrL0QaECMCIrBiBD8hS4vASogjZIYQEAJZERCBpcORZAREYEXgnREjRthVV13lIgaCRdi5OeNGcPDgwa77RDahBtaLL77oog7ShZpaJ598skvnCQppenQcJFLrq6++SnWtyLc92rASSUG7VrpiiMDKh5g+TyoCIrCi8QzRoN26dXPk0cEHH5xaBIK+UaNGjpCns2o+IbWZFGciOE888USX6hwksLLNJ/WSKFRq+5F+mE9EYOVDKLrPv5n/iS1c9L0t+X2RNWzQxJps0Mb9L/kfAiKwdBpEYOkMCAEhkHQERGAl3UM12z4RWBH4/8knnzRuom688UY7+uijUytwI0jKHnWsILGyyZlnnmmXXXaZI7DSi8BT0JgOhaNGjSoznZaq1Ig59dRTbfz48aF39fDDD9uAAQNcUflcNqFQEVihYdXAGBAQgRUN6BBNRGfy+891LSgUWad2FeR8LqFuFlFU/fr1s4kTJzoiKyyBRTQq6dSkL1533XV5NykCKy9EBR+w/I+l9tzLN9tnX75hS5YscnUJV65aaRus18q222qgddx0+4KvWawKRWAVq+cKZ7cIrMJhKU1CQAhEg4AIrGhwldbCICACqzA4ltFCEWeioagpNXPmzFSxZoq7P/PMMzZ79myXSoicc845Lt2QVL7mzZu796hxBRlFtMOUKVNSuqmt9fzzz7uaM+ndCCG9iMp6/fXXbdttty23K2rO1K9fv9z7vXr1cvW2SFfM9HlwggisCA6LVBYMARFYBYOyjCKfZkyUFdFWQaE+Fdcjok2DZHu6JUOGDHH1/GgAQXH7sAQW11JIfxpY/PDDDxnXeOSRR4waXV6oP0haNNdWIsR8JCsNMWhIAeFG/S1INdIaeQ3hQg0u/mcfXC8RImipFUi9MnQRdYZNQV2M5z2iYIO62Cc1u9CLrLvuus4Wr+vM0Wfb93ObW9/eQ+yPFTQFMKtdu5ZrHuGbW/hGADSWqFNndXML5H+NLni9pv3xx3LXVGJ1U4H/6aq1Ri1b/scfroFFrVr/bbTB/EBzjZSu/77vdTkSauXKcg0OgrqwZc26de3l6XfbK2/cZW3b9DDWRGrVrmWLFy+0RYsW2B67nmStNtrc7as2DQ5q1/5vo46y+1pzTRqA0MBj9fsr/vjDVq5aZXXZ18oVbo/Bph+8xk7X9IPmIP9tAFIGo/++z9rsp85/yTV0OVtq/Q+j2rXrpHRlwsjrXblyha1YsdLNp9rj6sYNazibOQfp/go2M3ni2atsy+3WdOn+nAlqUBI5zT74x3zG8/eYs4dw9nwzFX8meb9BgwZuPlGKvGau1+XPMf6lYYLX5c9hul7mMxcdnFt0+jMczZWl5moVgVVzfa+dC4FiQUAEVrF4qmbaKQIrIr+T6rLPPvu4G74tt9zS3bi9+uqrLvqKWi5e9ttvP9dhi7Sadu3apd4nBZFURDp9bbzxxq51PTVjIKnSo6/4YtqiRQtr2bKlI78ydTe755577LTTTjMIK77A8iWVTojz5s2za665xo477ri8RaVFYEV0WKS2IAiIwCoIjOWUEEl6zDHHuM6qXMuCAikPMQW5lK3AOo0nIPTvvffeVJ29MAQWpATjIKgefPBB69+/f8YNcm2EuPcCmUW6IZGqqzthlu9qmd5ogrmZCv5nmx98P9jQIldzi3Rdfzv7HJs/p5nt2OswFl9t/uoWqP97vdqwzJ+Fed/Ph92B4qnInCDa2JXFlp9++dYemDreGjbc0GrXrlvO/gX/+co2araZ7dHvr6vJrRy6yu0/k72ZcAqzr0LqCmLhcQq5r6nTLrPtdmpow4cPL9MFdfW2VjdA4X/+ZTq76WcvTBOKiv4eBBtMFFOziWiugIXXKgKr8JhKoxAQAoVFQARWYfGUtsIiIAKrsHiW0UZkwuWXX+66//E0lIgq2scHvxBSC4uueePGjbMmTf5XK4QvrhBG1J3hqSjzIb5I5eHLaFA+/vhjl3K4//7722677ZZxR9TFuvDCC40vTpBXPOnliSsdv9JvSrNBIgIrwsMi1VVGQARWlSHMqADyaODAga4uX58+fcqM6d69u5G+TGQR15R0IZIJYh6iizRlL/kILKI/aFQBuU7KIcXiw4pSCMMiVZhx73/4rD378mRr1aJzRoXLly81SKxjD7/B6tYp3+m2MFYUjxalEBaPr6KyVARWVMhKrxAQAoVCQARWoZCUnigQEIEVBaolqlMEVok6tkS2JQIrGke+/PLLjrh64IEHjIhRL6RkkerUqlUrlxadSYgs7dSpkyPLGeuFdCiIeToO8u+9995LfUZECcQ6XVXHjh1rpEdXRERgVQStqo+d+cFT9vwrt1qrjbpkVEa63bz5H9uwI28SgWVmIrCqfuaKXYMIrGL3oOwXAqWPgAis0vdxMe9QBFYxe6+abReBVc2Aa7kKISACq0JwhR789ddf26abburSl0lr9kLkFdFVpB/fcMMNGfURgUWqsk9z8oMuuugil5JIajO1AnfffXf3EeOOOuoou+222+yMM85waYAVFRFYFUWsauPnzJ1pjz99tTXdcJOMihYu/N7WWqu+/V//MatTDGu4iMCq3AEgypMaon379rUNNtigckpCzKIm6Oeff27t27d3jSeiEBFYUaAqnUJACBQSARFYhURTugqNgAisQiNawvpEYJWwc0tgayKwonEi6XykGVPLilpTkFkIX264JtCBEBIK4fNJkybZ6NGj3Q1gNsmUQgh5RbQVNaxGjhzpCLPK1N8RgRXNOcimlQirh/91sc3/4XNr2qQsibVq1Ur77vsvrOdW+9nWW+xTvYYldDURWBVzDCQ4pRGotefrg1FblGtPPiKLZjeffPJJxgUpxUCZB38922STTQyy3jdKYBKRoxDpZ511VhkdDRs2TNUnC37AOK59+UQEVj6E9LkQEAJxIyACK24PaP1cCIjA0vkIjUBREVh/v8x2PPKi0HsrlYHLfv/N5n70lm2wUTtbt0nLUtlWqH2sWrnSnrhqqD3/r/uzFhQPpUiDyiHw3XffuYYUixYtsn333dfeeOMNV/uKCCnIJi/U7Dv00ENdZ9XevXtXiMAiwoIOawhd/tLJKxpQPProo3m9IwIrL0QFH/Cfn+YZxcnpOlivXiOrtUZtW7FyuS369T+2adttbLedh1WKjCy4oQlQKAIrvBOoBcrvPSnKNHPo2bOn0WWUJg00o5kxY0bG2nt+BWp/UvMzKBBUXbt2dXVF6Srqa4oSXUo0KU1z+IzmOHSKpPnEtGnTXB0/L9T7GzZsmCvEHxSuW/zLJyKw8iGkz4WAEIgbARFYcXtA6+dCQASWzkdoBIqJwDp+xJm26PfV3cdqkixd8qt9/t4r1rR1R9ug+cY1aeturw3+VMueffw+EVgReP7333+3K664wtWm2nzzzd3rYOdUluTG7Msvv7SOHTvaOuusk9UKyC/qYAUbSFBTi4YW2QR96M0nIrDyIRTN53+sWG4vvna7/eenr23psiVWb+1G1qHddtal406rOyBKHAIisMIfBKKviIKiyU2wFh5Na0499VT78ccfQxFGwRWvvPJKlwpNavPOO++c0xgivujqzHUuGMkFgUW01bnnnht+M4GRIrAqBZsmCQEhUI0IiMCqRrC1VIUREIFVYchq7oRiIbC40Z4/f36NdNSnn37q0i3OPvtsO/roo2skBq1bty7XqbNGAlFDNy0CKz7Hc8O/YsVyW7lqhdWpXddq1aoTnzEJXVkEVnjHTJkyxQYPHmxvvfWW9ejRIzWRiKy2bdvaeeed5/7WVUQGDRrkyCvIrzApypBV2223nYsq9SICqyKIa6wQEALFiIAIrGL0Ws2xWQRWzfF1lXdaLARWlTdaxAr+/e9/u8KzPKE++eSTi3gnMl0IVA4BEViVw02zqgcBEVjhcSbSk5RB0v6IhAoKqX+kERLNFFZISaRe3y677GJPPvlk1mmMozMqf0N5KDRz5swy9bYgsDbbbDNXBwvbunXrZv3797chQ4aEMkURWKFg0iAhIARiREAEVozga+m8CIjAyguRBngERGAl/yyIwEq+j2RhtAiIwIoWX2mvGgIisMLjt+aaazqCiPRiX6vKz4bQ4v30Dqe5tFO36vrrr7dXX33V1dbKJHXr1jUaVyCtWrVyNbC23XbbMkOZSwQYdQEp/D59+nSnc9SoUa75RCYhMpruhgh2z5kzx9XZYo8QYbzH2muvvXaqNhevSaNEGjVq5N5nv/Xr17clS5a4eaRYEnUOThBr/KPuF7qo5UXdQoQU7F9//dW9pgg973tdS5cudXuuV6+e0+N1YRvrgDW2eF2sGdSLjV4XazOftdmT18V81sc+1vHzsYV9Iexr8eLFKV3MRR/rEy3ndbEXUtB5j9dBXX5frMG+sAG97I+fOUdgw2ts8bpYP7gvXmMv+wriwj7Anfmszz7BKJcu1vAYoQtb2JdvfuLt4jPWxEbmeFyCdjEGf2MDtmAfP4MRNnhdzPEY+fmMDe6L+dgBRkFd7Avb0IstXlf62QnqAgdsQh+vEeYj2IxfvS5/jtPPoT/TzMdW9oKv2JfX5c8xNvqzw/+SwiMgAqvwmEpj4RAQgVU4LEtekwis5LtYBFbyfSQLo0VABFa0+Ep71RAQgRUevzAEFjfNYVIBIQ2IToZIgHTKJvPmzXM34nPnzrWBAwc6EuDbb7910V7ZhJttSC2ILAiUTPX/uAH3ZBsRWC1btnTrhLE9PGIaKQSEgBAoDAIisAqDo7REg4AIrGhwLUmtIrCS71YRWMn3kSyMFgERWNHiK+1VQ0AEVnj8OnTo4FL4IJ+IwggKPxOp4SOU8mkl2qlx48aublawIHyueRBNzZo1M+x4//33c5JN/m/v2LFj7e9//3tOc5RCmM9b+lwICIG4ERCBFbcHtH4uBERg6XyERkAEVmioYhsoAis26LVwQhAQgZUQR8iMjAiIwAp/MCZPnuyakVCDijpTXoiOolkHRNT48eNDKdx1113tmWeecYRY+/btQ81hEJ0KSf1jnk/5yjQZko10p6FDh9qkSZNEYIVGWAOFgBBIIgIisJLoFdnkERCBpbMQGgERWKGhim2gCKzYoNfCCUFABFZCHCEzRGBV8QxQN4f6NmPGjCnTbZAmJSNHjrQFCxbY+uuvn3eVH374wZo2bWrdu3e3GTNm5B0fHNC8eXNXwwcCK70OV3Dc+eefb2eddZZNnTrV9tprLxFYFUJZg4WAEEgaAiKwkuYR2RNEQASWzkNoBERghYYqtoEisGKDXgsnBAERWAlxRA4zVq1a6T5dY41ayTe2wBYqAis8oNSM6tmzp+tESC0qClXzHqQVEVjvvvtuilQ64IAD7L777ssYYcX7fP7GG2/YNttsU84AIqyofbXDDjuk0gRZh6LvEyZMsJNOOsmuvPJKNw8dW2yxRaqwOONICaTgO8XCIcvy1bVSCmH4M6CRQkAIxIOACKx4cNeq4RAQgRUOJ40yMxFYyT8GIrCS7yNZGC0CxURgPT/tM2vYYMNoAUmc9lX23MuTnVU79R5itWrVSZyFURr008/z7P8G97YRI0ZEuUzJ6KbgOh386NoHacXPTZo0sWnTplm7du1S+8xFYFG8nbRDSCo6p6XLrFmzXHQWBBS6ibSCiKJb2ujRo23cuHEpUmrKlCl2+OGHOxJtvfXWc93VvvnmG9eV8LHHHrOOHTvmxV4EVl6INEAICIGYERCBFbMDtHxOBERg6YCERkAEVmioYhsoAis26LVwQhAoFgKLejzcUNdEGTJkiNv2xIkTc9YVKlVsqMHUu3fvUt1ewfdFoXbIISKxKKi+7777liOivv/+e1fQne5+1KIKyuzZsx0pBQGWSYiigrCiiyB/Q5cvX+4Iqb59+9pGG21UZsrSpUvt448/dmMhriDE6EC49dZbl1s3GxAisAp+RKRQCAiBAiMgAqvAgEpdQREQgVVQOEtbmQis5PtXBFbyfSQLo0WgWAisaFFIrnbIAl9L6Ndff3VRLxIhUJMQEIFVk7ytvQqB4kRABFZx+q2mWC0Cq6Z4ugD7FIFVABAjViECK2KApT7xCIjASraLRGAl2z+yLnoERGBFj7FWEAJCoGoIiMCqGn6aHS0CIrCixbektIvASr47RWAl30eyMFoERGBFi29VtYvAqiqCml/sCIjAKnYPyn4hUPoIiMAqDR+vWmX206KlVn/tOrZW3dqlsSkzE4FVMq6MfiMisKLHuKoriMCqKoKaX+wIiMBKtgdFYCXbP7IuegREYEWPsVYQAkKgagiIwKoafnHP/mnRMntuxnx78b3vbPHvK6xO7VrWtnl927tXS9usdSNbY424Laza+iKwqoZfjZotAiv57haBlXwfycJoERCBFS2+VdUuAquqCGp+sSMgAqvYPSj7hUDpIyACq3h9vGz5Srvivg/tnU//Y+1arGNrr1XH/li5yub9sNjMVtmIQZ2sy8brFu8GFYFV1L6rduNFYFU75BVeUARWhSHThBJDQARWsh0qAivZ/pF10SMgAit6jLWCEBACVUNABFbV8Itz9l3PzLYnps+z9i0blou0+vm3ZXBY9vch3axhvbIde+O0uaJrKwKroojV4PEisJLvfBFYyfeRLIwWARFY0eJbVe0isKqKoOYXOwIisIrdg7JfCJQ+AiKwitPHS5ausDG3zLQ/Vqyy9RqsWW4T1MT6cM7PNvLALrZVh/WLc5OKwCpav8ViuAisWGCv0KIisCoElwaXIAIisJLj1GXLltmKFSts7bXXThklAis5/pEl8SAgAise3LWqEBAC4REQgRUeqySNXLR4uY245i1rtv7atvZamYu2v/vZf+yEfTtYvx7Nk2R6hWxRBFaF4KrZg0VgxeN/bgDXWGMNq1WrVl4DRGDlhUgDShwBEVjxO/iHH36wu+++2+bOnWvLly+39ddf3/bbbz/bbLPNrHbt2qlr2a+//mr169eP32BZIASqEQERWNUItpYSAkKgUgiIwKoUbLFP+u33P2z0xHdc3asGGVIEV5nZe5//x045oLP16tIkdnsra4AIrMoiVwPnicCqXqcvWLDApk6dat9++6274WvZsqX179/f1llnnayGiMCqXh9pteQhIAIrXp/MnDnTJkyYYIsWLbLmzZu7axdE1Zw5c2zAgAF21FFHicCK10VaPWYERGDF7AAtLwSEQF4ERGDlhSiRA0gRvP7hj23Gp/+xNs3K3y8u+2Ol/fjz7/a3Id1clFaxigisiD23ZMkS+/jjj61169buKXRl5Msvv7SFCxdax44d7U9/+lNlVJSZ8/vvv9sHH3xgbdq0scaNG4fWJwIrNFRVHvjqq6/abbfdZpwfn37z22+/WYMGDezYY4+1LbbYIuMaIrCqDL0UFDkCIrDic+Aff/xho0ePtl9++cVatGhRxhDSCWfPnm1/+ctfbIcddnCfKQIrPl9p5fgQEIEVH/ZaWQgIgXAIiMAKh1MSR/3w8+924ZRZ9stvy61N03VShdz5+esffrPDd9vE/l/PjcoVeE/iXrLZJAIrIm/xBf5vf/ubXXfdda4GSJ06dWzPPfe022+/3Ro2bJh3VdIu7rnnHhs1apTNmzfPjedJNheUu+66KzW/W7duRrpGJoEwg6jy4m8urrnmGoPEIi0Nm66//npr1apVXptEYOWFqCADODtnnHGG80/Tpk3L6Jw/f75LwRk7dmxG8lEEVkFcICVFjIAIrPic99xzz9mNN95om266aUYjeBhDGuGZZ54pAis+N2nlmBEQgRWzA7S8EBACeREQgZUXokQP+HjuQnvgxa/s37N/tjp1atnKlaus/p/qOOJqz+02sjq110i0/fmME4GVD6FKfn7iiSfaxIkT7Y477nBpE5A/XAy22more/nllx0JkUsgmU466SQbOnSonXfeeS5669NPP7U777zTxo8fn5r60ksvGU+2gwJpNXz4cBsxYoRdfvnlqY/++te/OrLqnHPOcTcQb775pu222262ySab2Ntvv53XJhFYlTwMFZw2ZcoUlzrYoUOHcjMpgDx9+nTnW27U00UEVgXB1vCSQ0AEVnwuhbzi79vGG2+c0QgezPBA5tZbbxWBFZ+btHLMCIjAitkBWl4ICIG8CBQTgbXi83/akD/nD8TIu+kiG/DNj0tsxYpV1nLDepaJjiKdcP5PS2zud4tt3XXqWptm9W2turn5h2KBYOnylXbCjQvsoceecUFCxS5rrOIOP2b57rvvXHrewIEDHeFEJA3Cl/tjjjnGIJ18CkUmUyEhSBE79NBDbdKkSXmJpXQdRH5dfPHFLvqqffv27mMirkhj5OaOmwdvE/qPP/54o27J5ptvnhM5EVjRHyyi9fAfqYONGjXKuCDnq127djZy5EgRWNG7RCsUGQIisOJz2OTJk+355593D0UyCWnQP/30k910000isOJzk1aOGQERWDE7QMsLASGQF4FiIrBeeOoBq1Mr9tv/vJgWesAzr8y0ZcuW2+47bRWq0Veh149b37I11rEHH35MBFahHHHttdcaEVivvPKK9e7dO6WWjkxE1YwZM8aliGUTaohcffXVRhHvita8gvho27atm0ftrbXWWsst8+6777roLyLCDjnkkDI2QWwdfPDBRuRPLhGBVagTkl3PypUrHYHFjd66666bcSBF3TlHp556qgis6F2iFYoMARFY8Tns888/dxG+EFiZuqZ++OGHtscee9iRRx4pAis+N2nlmBEQgRWzA7S8EBACeREoFgKLh2KLFy/Ou59SHLD77rvbjz/+6PgGf7+faZ9Ev8MPhClhVGw4bbTRRsVmckZ7ExGBBUF03333ucMSTBX8+eefXWoFB476VtmEL/hffPGFSzvkSTUpGUTcQDL17dvX6tatm3Uu9bFYnxREiuV6ueqqq1xa4euvv27bbrtt6n0C1urVq2frrbeeffPNNyKwEvBrcO+999r999/vasWkC/4i9fOUU06xXXfdVQRWAvwlE5KFgAis+PzB9Ym/PUQZUwfL/63ifb5kUYcR4t2nR6uIe3y+0srxISACKz7stbIQEALhECgWAivcbkpzFIEpZOXw8DBTwMtXX31lDz74oCtBxPcvMnt22WUX23HHHVMNwkoTmeLbVSIIrH79+rmIJ76wB4WoGqKdunbt6tIssgkHkjohFGeniHefPn3s2WefdfrOPvtsVxMrm+y11172xhtvlCvsDnkFifXJJ5+UK7BLmiGHn/S19Kfmn332mS1dutQtx03JJZdc4n4RfAqiz9hkHtFDSJjXwfmV0cUcv3b6/OBnYW0ppC4wQF9l98WTBG7y0NGsWbMyurhQcZHiHPiulsE9EuFAKug//vEPR3IVcl+F1FVVjDLZUlm8w+wr25kKvp/+O5l+RtPX8fYWy2V20aJFdvrpp9uLL77ozt5ll11mW2+9deqch90Heg466CB3jiFqg8I1hOvkjBkz7IYbbnDd7K688spUKnSYNURghUEpujGkq1N7kXNCB1VILIgqCPmjjz7aOnXqlPo7IwIrOj9Ic3IREIGVXN/IMiEgBFYjIAIr+SchF4H1/vvvu2wuvkfzQJGAGr5/U6YIAov7zFxRW8nffWlZmAgCC3aTg5PeHRBiAgKLL/JEVWUTOgsy//DDD3c1sNZcc01Xw4qLyeOPP+7mbrfdduWmM6Zx48YuRYMonqAMGzbMFXCHkCKaKyjYQ7ohIYbphdC4SaXzHUJUGDeWH330UeoGhBtObsT5xYDd5TU60IVw8+JfM4bx3Mjzmv/5GQKGeRBoCPMrqws96EvX5W1BL+v6NXg/aIuPmGN+UFdwj2F1BfeVaX4QI28X67M2RCP+Iu10nXXWcTb79FCK8RPJx5x0jJkHgQXRCIEVxJux6fsK4p1pX4zP5a/0fQVxxffp+2KNIC7ZfJ/LruA5Ssc4m++z2eUJ2/RzmGtf6PK4BF+n6+Jnf47974ffF+vla+SQpEszaavdu3d3JnH+iA596623XB22888/P7Sp4LHNNts4gp9zzR/ToBBdCGHvSXP8wDr8kQ4rIrDCIhXdOPz89ddfu78rXLeoCcnfHcLXuZ743xURWNH5QJqTi4AIrOT6RpYJASGwGgERWMk/CbkILB4487emZcuWZTbC/cusWbPs2GOPdXyBJBkIJILA2meffYx24nw5Dwo3a3yRh3yCiMomvXr1snfeecdIOeQJtheib1q0aOFuGDPV0Bo7dqyrr0UHOyKxguI/o1g7BFlQNtxwQxf1wL9cohpY1XvIv//+e3cO5syZ48gOyM8ePXrYBhtskNUQdSGsXh/VhNUgWiGvqDNAt1KuQZAQRx11lCPKuS7Vr18/FBQPPfSQDR482Dp37uyI8HQCC8KW6wxpzhD1kGUisEJBWzSDRGAVjatkaEQIiMCKCFipFQJCoGAIiMAqGJSRKcpGYPGQ+KKLLnLlGjJle1Bjm+/tjJEkA4FEEFijRo1yh4I0QG72vEBI8BR66NChLsUim9C9EAKMG8Z0gdAiHfDCCy8s85GPziGqIZji5wc9+uijtu+++zriLMi4cgPJU3FItddee00EVjLOcaWtEIFVaeg0MQsCEKgdO3Z0UX0QSl5mz57tGkYMGTLEbrnllrz4EZHD9Y+xDzzwgD3xxBPlCKygErqlUuxbBFZeaItqgAisonKXjI0AARFYEYAqlUJACBQUARFYBYUzEmXZCCweFj/88MMuaCaT8D2M+ljULA37ADqSDUhpCoFEEFh0A9hhhx1cHZyaDngAACAASURBVKJgpziin7bccksXtbD//vtnddu4ceNcJBUpgcGUPoqsU23/0ksvdelhQSE1kFTAiy++uNxnjCMajPRC9EKweaGuFbmwEydOtGOOOSbnUVIEVvJ/00RgJd9HxWbhCy+84JpHUAhywIABKfNJgyS9uXnz5i7VNZ/QmZW6SKQhUwNLBFY+xErzcxFYpelX7So8AiKwwmOlkUJACMSDgAiseHCvyKrZCKynnnrK7rjjDtcROpNQpoMoLGrNFlM5k4pgU2xjE0FgcWNHGiB1Y4iGokgaBBJRTvxMZBZkEkIxblJlpkyZkorWgqgisoECyRRvZz71s5j/wQcfuILr1EAKCuk8N998s6udRQ2kdMEmas+gm7Q0bjoRorGIcICJDaYrZnK8CKzk/zqIwEq+j4rNQgqtDxo0yF2ntt9++zLmQ8hDnhMtml4/LziQiKvDDjvM5d1zbTvggAMKRmARfRpMRYQcIwWRVOtshfSDtuVqApGrEL8vyl9VXbnOQ5j1szUSSH+/qrqwM9iIoCKvg3v0NfV4D7/5Gn/8HMZf6XhVZV+V1RXEIt3/FcEl/exVRVc6flXV5fUV2/WqGOwVgVUMXpKNQqBmIyACK/n+z0Zg8d2Kh8aUCMoUYUXDL+p1H3fcccnfZA2xMBEEFli//vrr1r9/fwd77969jegriroTxbDrrrum3LHffvsZoX7pxdW54eMmj5Qb6sUwH5KJtJpDDz20jDshylq1auWiu+hAmK27GQW+99xzT3ezufPOO9t7773nCK3rrrvOFYzPJyKw8iEU/+cisOL3QalZcOONN7roTIhvrjFB4VpG6jHXtnr16mXcOgW9uYZRG5DoUaSQBBZp0XQq9IKdXM+o+8cfbl/bD6KEBwE+cozaXpANRJFRVJyIV/73TTPQF5zPa+YzJ6iLZgW8xz6DurgO8/ABvZl0QbxhC7gxhteQgNiwbNky95p/fIYuujYyB2EOtni9jKEwJ+sx1zeq8PN5woadmWzJpovx6MQuXvOPNbGPdbwtQYzQxfseI16jI9gcg9f+rFA/jZp+2XR5XHi4wr68LvbFE0T+x65MuAT3xWvm4yNs53+vC58xP9e+WD+4BmfHNz1hr14XPuK8pfuL8+JrYjIG25kHdrzGHtb3jR/YF3b6s5vuI/8+urCD9bGR175xBPtCN3h7u9LPYVBvcD5zfYMWdSkq/BVdBFbhMZVGISAECouACKzC4hmFtlxF3O+++27HL1DEne8gCH/X4Qz4jkI2VrYIrShslc7cCCSGwMJMirBTCwtSqWvXrq4FfbAmFmOISCCMj4iB9Agouv9dcMEFLupqiy22cB2/mjVrVg4BvgxBRtEmkxTDXEI7TQirJ5980qUcnnbaaeW6EmabLwIr+b9+IrCS76Nis/DOO+90pPn06dOtZ8+eZcwnIotikVyDMt3o8sfy5JNPdn9EIdD9mEISWOl4qgthsk+YUgiT7R9ZFz0CIrCix1grCAEhUDUERGBVDb/qmJ2LwOLBFiQWjd147R/8wRUcccQRjgOQJAeBRBFYyYGlMJaIwCoMjlFqEYEVJbo1UzdkN6TQY4895iI4g0L0DE9yIOEzyZdffukKwEPe00HTCwXhqYVF6jTRIZla+aqIe2meNxFYpelX7So8AiKwwmOlkUJACMSDgAiseHCvyKq5CCz08H2L6HHuDQlgIeKKwu5Ee0uShYAIrAj9IQIrQnALpFoEVoGAlJoUAuTKd+nSxRWEPOSQQ1LvE2G63nrruehRUqYzCanRnTp1cmlN2YSoUkKa00UEVmkeQhFYpelX7So8AiKwwmOlkUJACMSDgAiseHCvyKr5CKyK6NLYeBEQgRUh/iKwIgS3QKpFYBUISKlJIUDtHp7aUMfq+eefT71/7bXX2vDhw12KNH9EERpUEFlFaiHkVjZRCmHNPWAisGqu7yu788mTJ7t235RVaNKkiR1//PF2wgkn5FU3evTojOQ4E4kcPffcc139UOSKK65wjSUg3XliTX2wP//5z67Ibffu3cusxRmmmzRzqE3asGFDo5HOSSed5Org5RMRWPkQ0udCQAjEjYAIrLg9kH99EVj5MSqWESKwIvSUCKwIwS2QahFYBQJSasogMGnSJBs2bJgrjk4tPm7aIKFIC3zuuedSY329rFdeecU1r6gogUXRbmr0IW+++abdc889NmLECFeEct1117Ujjzwya5MKv5ZqYCX78IrASrZ/kmbdmDFjHNEEmUQ9PYhzGjfQYSnYvCGT3QMHDjTSmNOFpjjUA/nxxx+tQYMG7mO6N9OdmcY6pFi8+OKLNnHiRJeCMXv2bHf98fL000/bbrvt5hryQKRR449aI1wjL7/88rwQisDKC5EGCAEhEDMCIrBidkCI5UVghQCpSIaIwIrQUSKwIgS3QKpFYBUISKkph8Dtt99uQ4YMcbnzFIQcNGiQ8R41rLxUlcDihrJx48YZ0afw5EcffZQ3d18EVrIPrwisZPsnSdZBaNMGnNTl66+/3pHXnB9IdIhuup/67kph7abpBN1U9913X3v44YdT0+jgSEfLoBCN1aFDB+vTp4+98MIL7iOisyC9Nt54Y3c9gghDIMvQxzUsSHZlsksEVlhvaZwQEAJxISACKy7kw68rAis8VkkfKQIrQg+JwIoQ3AKpFoFVICClJiMCv/32m/3000+umyAF3JNYCFIEVrIPrwisZPsnSdbRuZQmEEQ3HXjggSnTfGMJUpp32mmnCplM5+VLL73UuJald37OpAiCihRqbEGItiJKi7p/1P/zgj5SCSHbIPZziQisCrlMg4WAEIgBARFYMYBewSVFYFUQsAQPF4EVoXNEYEUIboFUi8AqEJBSU7QIiMBKtutEYCXbP0myDtLqn//8p9EwolGjRinTaApBrSlSmEk1roi0aNHC1b2aPn163mk0rjjssMOcDaRMI0SZkkpNcwuis4JCNFjPnj3t2WefFYGVF10NEAJCIMkIiMBKsndW2yYCK/k+CmuhCKywSFVinAisSoBWzVNEYFUz4FoucQiIwEqcS8oYJAIr2f5JknUUUidlj5Tl9GjP2rVr28qVK11KYVihXt8uu+xiZ599tp133nkZpw0YMMCtR90rUghJVwyOpcbVWWed5T6DDAsK0WJ0VfXphsHP3n77bVu8eLF7a+HChbb33nvbsmXLUvtiH6RIsi/ftZXX2IIQCZbp/XQcfJplZXSBMXZ4TPkZjNHlU8exJWhX+mvvE+Ygfl9h5/v9ope5fv2grspg5HWhJ7ivMLqCuPhziF1BXfl85PcV1AVG/PO6wvjb2+7X5n+PUVBX8Lxke51NV6595dLlz046Rtn2le1MB+eHwcin8Ya9DiRh3IIFC9y1DWyaNm3q/s8n+NlfQ9LHUsohGw5EzdOMByHqlAY7YdYTgZXPI/F/LgIrfh8UygIRWIVCMoMeEVgRglsg1SKwCgSk1BQtAiKwku06EVjJ9k+SrCPKitpUmQgsbtZ4P0hw5LOdlD+6pkIcpde78nP79+9vS5cudUXc0U9tq7vuuiulmqLypCB+/vnnrj5XUKitxQ3iq6++Ws4UOhZ+//337n1qe0GEsTd/s55O9OS6cQ+SIEECKxdpFCQrgoRCOjnjSYjg+rkIrHQSJEhiBHV5AiufrmzzwS0TRtmIsaruKwxGQaKnEPvyBFRFdGFDJpIvDGEYhpgLS15WVVe2+em/B5lI1TBkTL5rQ3V9zjXliCOOcPXyuM5gOynKzzzzjCOycsl7771n/fr1yziELq3BNGsGQXgfe+yx9sADDziyDKH8AwT+6aefnnfLIrDyQhT7ABFYsbugYAaIwCoYlOUVicCKENwCqRaBVSAgpaZoERCBlWzXicBKtn+SZB3F0H/55ZeCRGAR9UTEFI0o6GSYTzin9957rx100EEuZfCWW25xU66++mo744wz7NNPP7WNNtqojJr27du79zJFYAUHqgZWPvT1uRAoTQSI5jznnHPs/PPPN8hyiHDSlDt16uRI81zRZDNmzHApY6eccop17dq1DEA77LCDcf3xAnm1//7726OPPuoId4gvdL///vuuVt8ee+yRF2ARWHkhin2ACKzYXVAwA0RgFQxKEVgRQhmZahFYkUErxUWCgAisZDtKBFay/ZMk644++mibPHmy6+y3/vrrp0wjgon0wh133NEo5B5G0IM+irBz4xhWOnfu7KIXIKy4AZwyZYq74eRvLSmDQcGm7bbbTjWwwoKrcUKgBiFA19SWLVu6awTpzD768rbbbnNRWffdd5+L+MwmnsB6/PHH8xJQ6IJ8h4Sn6URlRARWZVCr3jkisKoX7yhXE4EVIbqKwIoQ3AKpFoFVICClpmgREIGVbNeJwEq2f5JkHTd8pOlBPh155JEp03wnQP7eEbmQT0jbIXWGdB3IqIp0T+3du7fNmzfPEVikND744IPuJpM0wV69eqWWRm/9+vUduXXrrbfmNEkRWPk8ps+FQOkhQDfVgw8+2DWQoNlDUCDod955Z7v//vsLQmChi0YTX375Zahuq5kWFYGV/DMoAiv5PgproQissEhVYpwIrEqAVs1TRGBVM+BaLnEIiMBKnEvKGCQCK9n+SZJ11Ihp3bq1bb311vbYY4+lTBs8eLARhQCxRNQTQndA0mNOO+0022CDDcps46mnnrLdd9/dRU9xA5ku1KIiusrXkPKfU3OGulabbrqpuxnkc2yi2yDE2ty5c1NkGFFdjzzyiFEwmdTHXCICK0mnTLYIgepBgDpVI0aMsPnz51vjxo3LLAoRT/rx008/nZfAglSnmDuF26nrN378eEeeB4VrECnTkGakPHOt5Dp22WWXWZs2bUJtWARWKJhiHSQCK1b4C7q4CKyCwllWmQisCMEtkGoRWAUCUmqKFgERWMl2nQisZPsnadZNmjTJjjvuOOP3uk+fPi56gQLIFEUfPnx4ytwDDjjApeAQKRWsBcOAk046ySZMmGAfffSRtW3bttwWZ82aZXvuuaeLgOBzIrXmzJnj9HGj+fLLL7vugl4gxPbZZx/bfvvtXVdD1oQcozgy9W3yiQisfAjpcyFQeghceOGFNm7cOEcmNWrUqMwGuZZQt4rrWzYhhZDupXvttZfrJIgeCCqIKq4/1MFCILcgtDp06OBIdlIIuX4Rucqc22+/3bheZhKutZD0CLX8dtttN7vkkkucPvTy95tIVP6H+Oc15D+fQfDTxMJ3SmzQoIEtWrTI6aLuFp0QaTjAQwfSwHlNMw0iYlmT1/zz81nzt99+c/N5aOA7KaKX95kPiecbfTAXW3x3R6Jus+liPntAr+90y3iidfFD0BbsY51M+2I+72ML9rIvdDAfPHzDEHBiTd5j/5n2FbQFHJmLLvbE3yQw4jV2+vl9+/Z1hOi7777r/lb5fQVtCe6L+diCzehkX5lsYT64+H2xNrgwF8G2oC1ghM3ZdHlcGIO/0BXcF7bwGT4GI9b3/g76nve9LdgOPuhjPrZ533td6WcneI6DuoJnOuhvXuOvTLYEzzHrsSdsCZ5pPx8c83VLFYEV4TVfBFaE4BZItQisAgEpNUWLgAisZLtOBFay/ZNE60irofA6N0N8mT3qqKNcql5QuMl6/fXXjSiH5s2bl/mMmzW+bFKIPT3KioEUeCeK4Z133nFr+JssatXQrStYf8srnjZtml188cWuyDxfpLFn6NChGfWnYyoCK4mnTDYJgWgRoIA71wxIJAidoFDPj5v/t99+O6sRmSJFP/74Y0ekQ1b57qf++sLN8x133JGKOoVE6NKli7vR9inR6YvxcIDPEaK1iPChcYUkmQgoAiuZfqmMVSKwKoNayDkisEICFeMwEVgxgq+lE4GACKxEuCGrESKwku0fWRc9AiKwosdYKwiBpCFA1OioUaNcxEx6mnGPHj1c1AmdCCsqEOc33XSTUTOQKBwf7cFramAF0wtHjhzpuhLOnDnTunXrlnMppRBW1BPVP14EVvVjHtWKIrCiQtbMRGBFCG6BVIvAKhCQUlO0CIjASrbrRGAl2z+yLnoERGBFj7FWEAJJQ8B3Qs2U5kz9K+rtTZ06tcJmn3nmmXbBBRfYJ5984upcIaQMEoEFgUUKmRdvA10QST/LJSKwKuyKap8gAqvaIY9sQRFYkUErAitCaAumWgRWwaCUoiJFQARWsh0nAivZ/pF10SMgAit6jLWCEEgaAm+99ZZts802Ri0sCqt7+frrr22TTTZx75FmWFGhMcU///lP47ria2sddNBBRprzF198Uabe1l/+8he77rrrXD3Ajh07isCqKNgJGy8CK2EOqYI5IrCqAF6+qYrAyodQ/J+LwIrfB7IgXgREYMWLf77VRWDlQ0iflzoCIrBK3cPanxDIjAD1ql577TXX1RQCiaLT/fr1sw8++MBFUDVt2tRNvO2221xhdrqr+q6q1PijgyDRVdTyo1bVG2+84Tqs9urVy2gu4YVuhhRgv/LKK10TDIpUE41FoXdSCykIT4RWLlEEVvJPsQis5PsorIUisMIiVYlxIrAqAVo1TxGBVc2Aa7nEISACK3EuKWOQCKxk+0fWRY+ACKzoMdYKQiCJCFDAHeKKgu2bbbaZI5Xo6EZnwMGDB6dMppvpueeea0RnkV6I0CX1+eefdyRXkyZNXKdUmk5ASL3//vtlOqUy/rTTTnP1ruhYyBgIMkirN9980xVnzycisPIhFP/nIrDi90GhLBCBVSgkM+gRgRUhuAVSnY3A+u6779wTH57Y0GJ84403LtCKUiMEkoWACKxk+SPdmkwEFu9x7frmm29cK2UK2vK/RAiUIgIisKrfq1999ZXrvEbkSteuXR0BIBECcSDw/fff2xNPPGF0ECS6iu8snTp1KtPBFHKKf3RCJXoK+fzzz+3dd99183799VdXCH7rrbe2nj17uu6s6UIxd7oaPvvss248xNmuu+5ajujKhoEIrDhOR8XWTCewPvvsM0eKcmYo0g95KSkOBERgRegnEVgRglsg1ekEFm1zyY3nqY1vjcvNIn/0+OOU3m68QGZIjRCIDQERWLFBH2rhdAILcv3mm2+22bNnuy/wfE7R2f3228+lQNStWzeUXg0SAsWCgAis6vPUL7/84q4vpExxbUGIQtlpp53sgAMOyHjj/9JLL9mtt95q77zzjq2//vq299572/HHH29/+tOfqs9wrSQEYkZABFbMDgixvCewXnjhBbv//vtt1qxZKSIUEovvUAMHDrQ6deqE0KYhcSIgAitC9EVgRQhugVQHCawTTzzRrr32WteWt0OHDqkvXzyVIZSY8OWzzz5bF7YCYS81yUBABFYy/JDNiiCBxRPlSy65xKVBtGvXLvXFa/Hixe5p8xFHHGH77LNPsjck64RABREQgVVBwCo5nOvIuHHjXOQV0Sf+Jm758uXuOxD1iIYPH14m8uWZZ56xfffd13VoGzRokJtLPSK+Lz355JNWu3btSlqjaUKguBAQgZV8f0Fg8fCP9NOffvrJNQPwtc24/hGNBYl19NFH5615lvzdlraFIrAi9K8IrAjBLZDqIIHFRYv2uptvvnm5KAafsnPIIYe4SAeJECgVBERgJduTQQJrwoQJLr2Bm8N0oS4IqRbXXHONIh+S7VJZV0EERGBVELBKDqfWz9///nfX+S29YDUP8iicTZHrli1buhWoT8QN4OTJk43vRkSEIlyLqEMEoQ7hLhECNQEBEVjJ9zIEFuVhSA3ltb9mectpEgAJf/3116caBCR/VzXTQhFYEfpdBFZ+cEnT4wY6LqEwJJ1KNt10UxcaT92Hhg0bZjSHL2X16tWz1q1bF9TcFi1auCeWEiEQBwIisPKjfuONN9rdd9+df2BEI4hyQFq1amXcSPoaH+nL8QSRMb41eCHN4cv5scceW0iV0iUEQiEgAisUTFUeNGbMGCNF2Xd2S1cIYUV0OsWukenTp7uaQ3yP4rtRUG666SYbO3asffHFF4par7JnpKAYEBCBld9L1BYbMGBA/oERjaALJdcrysFk+x5FhHvbtm2z3gtW1TSi5IlklVQNgcQRWIQqf/vtt65QX/369Su1uwULFrhWqxzQXHms3AiwFmOy/cGulAH/nSQCKz96kELUb6nJwhNM0n8kQiAOBERg5Ud91KhRdtFFF+UfWMIjRo4cqWiKEvZvkrcmAqt6vMPvON+Hs9Wuwg8UOYboInLhueees1122cVWrFhRLmKLWqInn3yyI7Bq+ne86vGeVokbARFY+T1A2h518mqynHDCCXbdddfVZAgKsvfEEFhLly61iRMnuic7vOYP3rBhw+yCCy4I9ccPMooCkkcddZRrj4qQe89Bufrqq8uABblFC9bTTz/dKFiJ8Av10EMPWZ8+fdzPRAZRiJInTulCrn+6zkzeEIEV7ozChsclpOdQuJ3CxxRu5wx27949ozmk59CNkC9lhRRC9dVBrJCISldFEBCBlR8tiHYersQl/M1CaBXOzWK2L4C+DtaOO+5YcFO5RmZ7YlnwxaRQCAQQEIFVPcfh8ssvd8XbeaiWSagPQx0sH4lJxzbSDX/44Qf30Dko//jHP+yGG25wHeBUB6t6/KdV4kVABFZ+/LnnIlI8LuF+j4eRRFll6zgIh8B93rbbbhuJmTwkEKlfdWgTQ2DxROe8885zT3YonsbTm1NOOcXVG6JTQD6577777MADD7Sdd97ZLrzwQiMt66233nKkFPn5QTn00ENdOgi5/ryG/Hr44YddaLQvgMvNCkUsieJKr3nUvn37UCGQIrDyeS1Zn9OCl/O34YYbliOUOA/kTXMDmY3gStZuZI0QCIeACKxwOCVh1L333uv+dtHWPl2IJoYMpxFFev2aJNguG4RAZREQgVVZ5Co2jxs3GtVkqgPKDd/cuXPd92nKLSDcDPIdea+99nIPhX09GRrhUFN02rRpqYfCFbNEo4VA8SEgAqs4fPbyyy/b+PHjrUePHuWytIgQ44EhtfuiKMVQHAgVh5WJILB+/vlnF9nCk51HH33UffmGpaUbCiQTRBQHLZtAPHTr1s3Nf+CBB8qEP6MnWKSNWibHHXec3XXXXa4lcPCz4FhPYO2xxx7uhqAyIgKrMqjFNwci8+mnn3btoAmhhwTlLPJ0kYsa5KhqwMTnH60cDQIisKLBNQqtPLkk+pc6Dr7WFX+rvv76a/dF7KSTTrItttgiiqWlUwjEhoAIrOqBnswDvhvzPZyIKh7m8b0YcpxrDw+J6TgYFKKydt99dxcZ2rlzZ+P7PJFZfHcn9VoiBGoKAiKwisPTZHnR7IYaflzjuNZx/SLjivvAY445xvEJ6QXei2N3NcfKRBBYN998s0v9e+qpp+zPf/5zCn2IKaKiYEL5Yp5Nzj33XJdqSPHJbAW4/dzevXu7p0akG+YSEVg155cguFO+rL322muOyCL0nZ+5UYS8omtFrppqNRMx7brYERCBVVweJBLi8ccft5deesm4seeatOWWWxoPWzJ1Jyyu3claIVAeARFY1XcquJHj+w8lFfgOjpCNwPcfvj9nuqmjDARZEHx3aty4sR100EEuiksiBGoSAiKwisfbkPV8j3rhhRfsm2++cWnOXLPgIHIFzBTPDkvf0kQQWLTaJfzY1yLysBP1QicAwpPvvPPOrN4g7Y/0LkipRx55xAhfJs2Pp0WQD8F0CphWUgJ5OkSkDYzrTjvt5MKdgzn8nsCCQONQE1LYr18/o7YIf6DDiCKwwqCU3DGw9JwDHy6fXEtlmRCoPAIisCqPXdwz6ehDXSrVporbE1o/SgREYEWJbnbdRF1BWKlGZzz4a9XiQkAEVnH5y1sLAc93KOp8SooHgUQQWDzZgXziS0pQOFStW7d26YF0O8kmW2+9tVFgmz+2/GM8+vjDe9VVV7mUQQRCgj/EsKsffPCBI6wo4kbeP6QUYc+sh3gCi/Qx6o2gnwK55MRCfPXv3z+jOUSCEW6NzJ4922bNmmXvvfde6hcDvdhFATcIO17TbZEbEYTXvqg5aWyMQRhPaCPzeeIOKUdhYYQ9QbDl0sV85qIjqAvWGX1g47+o+AJ7EDfYQhQSLZL9+8yHveZJnb9xwhZs4me/L+b4vQR1eXvT98XFAxsy7SubLmzBdiRoS3BffBa0P4hx0C7ms6dM+8I2v066LnABI/bF3nmNLrAGJ+aCjccYv/qizEFdQVuy7Qtf8c+fi+D8dF3YhQ3Ygu+xC1vAhvlBf6VjlE0X89EJRkFdwTOdSRf79RiBAzrYB/P8mUafP8fpGHEmsnVGSurlFozoNMITnmbNmrkGFW3atKmwueBDfUD8SH2STPL666/bhAkTHH4HH3xw1utTprkisCrsEk0QAkKgGhEQgVWNYGspISAEKoWACKxKwaZJQqBSCCSCwCI9C6IHsigo3IBDKJEWQdG1bAJhBQlF6B8F3xs0aOBqFnFjNnPmTEdMdenSxb1H9yZu3CdNmmREfvEasqtnz55unXfffdfdWHOzDWHFDadnZSG9CI0mVZFilpm6CFBg1xNxjH/iiSdcKpqPAuPGHYFE4AYXYT2IjvTXwTG8xibmc9PPv3y60uczHh1BWyqjy9coy6SLz/y+su0x+H7QlspgxByPQ2X2FcQ+174qine2faEnF0Zg53HNtq8wGLOviurKdg7TdWGft5H9ZPJ3trPH+9nOYbZ9+bNfTIWpudaQQ0+EJ/VBuA7xmnRoOqOGFbCl5gihzhCcpI8FBSyPP/54Iw2bjikQ8k8++aRL92BOGBGBFQYljRECQiAuBERgxYW81hUCQiAsAiKwwiKlcUKg6ggkgsDac889HUG1cOHCMjviZg0CiTa93JRlE27cIKEWLFhQpmvAF1984VIJaedLR0MiGSCdOnXq5CKwgnLiiSe6Yu0QaZBd2YRURjoXPvbYY4bduUQphFU/oNIgBIoNAUinXr162SeffGKvvPKKu55AI73IRgAACXJJREFUNA0YMMDVLYIAD5vyRTo0BBhNLijUnU5gQc5DvtMdk7RohE51EO1EfNGRNZ+IwMqHkD4XAkIgTgREYMWJvtYWAkIgDAIisMKgpDFCoDAIJILAGjFihF155ZUucokIAi8QUptssokNHjzYrr/++qw7JkKBG0OiHtKFtK7hw4enbuRIFaRLE0Uqg0INrsMPP9ylKvbt2zfrWhBlpCBywzhmzBgRWIU5h9IiBEoGAQpCQpxzfTj99NNT+/roo48cec717vLLL8+7319++cWaNm3qurHSLYVoziCBRRQcxBaEGO8H8/f33ntvF/kZjP7MtqAIrLyu0AAhIARiREAEVozga2khIARCISACKxRMGiQECoJAIggsug8SZTBx4kTXvtLLv//9b1fP6rbbbrNDDjkk64bPOussl5rj6/r4gT/++KM1adLEkVf+RpJoLerpzJgxo4y+v/3tb+5GkfdztSF/6KGHXBH4KVOmuFozuUQRWAU5o1IiBIoKgVdffdWlD5LOPHDgwJTtpAkTAUpUKdGh+YR6V/fcc4+LFoXETyewqJtHujQd6NK7qp5xxhmu/h/EVr7OmSKw8nlCnwsBIRAnAiKw4kRfawsBIRAGARFYYVDSGCFQGAQSQWBxYwdRhVArhkgCyCi6C9LKl5s9ugkikFyMGTt2bKobIFEGdAocNGiQI7t8wW0KrUOOUdfK6yed8Mwzz3Qtf4ncQmgVTKF2oh24WSS956uvvnL6KWbthS9RpA0SSUE6T77udCKwCnNIpUUIFBMCDz74oCOuKN5O19KgcJ3i2kK0KLW9sgmph3RGJVKUdMQDDjigHIHFNYjr4sknn2yXXXZZGVU0k4AAS+/smmk9EVjFdLpkqxCoeQiIwKp5PteOhUCxISACq9g8JnuLGYFEEFgA+Oijj7ooq5YtWzpiidovRENBWJHa54XoJ6KgPvvsM2vXrl3qfepX/fWvf7U+ffq4YsakFJJ2c/7559uoUaNS4yDLILa4MTzwwANt3XXXdZES3OhBlkFkIUQ+0L2QYsikA/3888+utgzzidYaOXJkXr97AguCTSIEhEDVEMgXSVQ17YWbfdNNN9nQoUNd84itttqqjOJ+/foZHQNJj87Wmpx6WXRWJbIKXUgmAuvDDz+0zp0726WXXupq/AWFlOthw4a5aNP01sBca4OEF11SucaSFh3siEp0F11EfedSdJG2SBQZBfXpeMj//Oy7akLq+46qwa6aQV3Ygx6upTwsgMjL1H0yXZfvqomNjMeuYOdSXnNGvC7wDXZUDdrFGGqV0dmSfXldfj7/B7tiZusUy77Q5ffC/14XewO/dIyY41NBg3sJ6gITGiT4LqZeV6ZOscEOtvwdY188eKHbJ6/ZC/r4mdf4C7vQFezuGuzOymvGsz4YUT/S6/K4oBNdYJzeATe9UysY+26j+N7rQjf2gxGvvb+CGOFH37mUM8FrdDEHG7xer4vfg+Be0nVhC+ujl/15Xb6DLjr5LHheMnUJDs4HB3SCQ74HW4W70tQcTUTT80AR34GxRAgIgcojwLWzmJriVH6n1TsTAousH0riSISAEKgaAvnu+RJDYLFNasfQoQviiYgp6sSkF1SHFCIi67DDDrOGDRuWQYfIKEgsCrF3797drrjiCtdZMF24waDmFamFfGGmuPLFF19cpqsghNUNN9xgU6dOtU8//dStRUQYqTlEaoURn24YZqzGCAEhkBsBakKl/84nETOiQIcMGWJvvvmmI6KCQkQWxBY3ZNxwZxKuWxRk//bbb92NOJKJwKJIfMeOHd11jOtSUK6++mpX+4+b/XQCC5LDEwXMgdDP1eU1iRjLJiGQVAQg6CSFRYCO0DxIlAgBIVB1BLhPosSApLAI+ACLwmqVNiFQMxHI9AA+iESiCKxScxFRFpBpYTuOldr+tR8hUEgEiKzMlXZXyLWqoguSnVRjalZR2y8oLVq0cKQS14ZMkQTz5s1zjSuIGt1rr71SU0ePHm2vvfaaixLlqQSRXejgaR9dUSHkg0I0FdGnEFXpBFb63kixpgNsvqcdVcFEc4VATUGgd+/eNWWr1bZPSHeuf0S6SYSAEKgaAs2bN7e2bdtWTYlml0Pg/fffd83I8n3nEnRCQAjkR4DyKbkirkVg5cdQI4SAEBACoREgJY9GEDR6OOigg1LzSBsjgixT0XU/iNRoOhWS2pRNmjVr5qKzIMKI4mrdurWr4xcUoq9uueUWF+klYiq06zRQCAgBISAEhIAQEAJCQAgIgQQjIAIrwc6RaUJACBQfAqQ6EkXVt29fV1/Py1133ZXqJkiBdoTIJ8goSKhsNbEYlymFkPep0zdp0iSjHhbphAhht5BgEF2kBqpmTPGdIVksBISAEBACQkAICAEhIASEQHkERGDpVAgBISAECowAHQDHjx/vuqXS9RSSqkePHq5+HmHmXu68806XAkjXwVypR9kILLoZtmnTxpFXNL4g2opafdOmTXM/b7/99gXemdQJASEgBISAEBACQkAICAEhIATiQUAEVjy4a1UhIARKGAEaRYwZM8bGjRvnupLR9Y18bqKwWrVqVTACC0U0vaD7zfz58x2Bxdo333xzmfTFEoZaWxMCQkAICAEhIASEgBAQAkKghiAgAquGOFrbFAJCoPoR+O6771zX1EaNGrkoqaiK0C9ZssTowrp8+XLr3LmzI80kQkAICAEhIASEgBAQAkJACAiBUkJABFYpeVN7EQJCQAgIASEgBISAEBACQkAICAEhIASEQAkiIAKrBJ2qLQkBISAEhIAQEAJCQAgIASEgBISAEBACQqCUEBCBVUre1F6EgBAQAkJACAgBISAEhIAQEAJCQAgIASFQggiIwCpBp2pLQkAICAEhIASEgBAQAkJACAgBISAEhIAQKCUERGCVkje1FyEgBISAEBACQkAICAEhIASEgBAQAkJACJQgAiKwStCp2pIQEAJCQAgIASEgBISAEBACQkAICAEhIARKCQERWKXkTe1FCAgBISAEhIAQEAJCQAgIASEgBISAEBACJYiACKwSdKq2JASEgBAQAkJACAgBISAEhIAQEAJCQAgIgVJCQARWKXlTexECQkAICAEhIASEgBAQAkJACAgBISAEhEAJIiACqwSdqi0JASEgBISAEBACQkAICAEhIASEgBAQAkKglBAQgVVK3tRehIAQEAJCQAgIASEgBISAEBACQkAICAEhUIII/H8yiX0kKDDf2QAAAABJRU5ErkJggg==;" parent="1" vertex="1">
          <mxGeometry x="150" y="170" width="1200" height="326" as="geometry" />
        </mxCell>
        <mxCell id="vBOfQclKu_lE_e-Z2oih-4" value="&lt;font style=&quot;font-size: 40px;&quot; face=&quot;Times New Roman&quot;&gt;(a)&lt;/font&gt;" style="text;strokeColor=none;align=center;fillColor=none;html=1;verticalAlign=middle;whiteSpace=wrap;rounded=0;" parent="1" vertex="1">
          <mxGeometry x="110" y="150" width="60" height="30" as="geometry" />
        </mxCell>
        <mxCell id="vBOfQclKu_lE_e-Z2oih-6" value="&lt;font style=&quot;font-size: 40px;&quot; face=&quot;Times New Roman&quot;&gt;(b)&lt;/font&gt;" style="text;strokeColor=none;align=center;fillColor=none;html=1;verticalAlign=middle;whiteSpace=wrap;rounded=0;" parent="1" vertex="1">
          <mxGeometry x="110" y="530" width="60" height="30" as="geometry" />
        </mxCell>
        <mxCell id="vBOfQclKu_lE_e-Z2oih-7" value="&lt;font style=&quot;font-size: 40px;&quot; face=&quot;Times New Roman&quot;&gt;(c)&lt;/font&gt;" style="text;strokeColor=none;align=center;fillColor=none;html=1;verticalAlign=middle;whiteSpace=wrap;rounded=0;" parent="1" vertex="1">
          <mxGeometry x="110" y="910" width="60" height="30" as="geometry" />
        </mxCell>
      </root>
    </mxGraphModel>
  </diagram>
</mxfile>
